# Supplementary material for: A-Kinase Anchor Protein 1 deficiency causes mitochondrial dysfunction in mouse model of hyperoxia induced acute lung injury
Source: Front Pharmacol. 2022 Oct 3;13:980723. doi: 10.3389/fphar.2022.980723 (PMC9574061; doi:10.3389/fphar.2022.980723)
Supplement: Supplementary file 1 [file Table2.xlsx]

## Sheet: WT_norm-hyp_edgeR_QLF
Symbol	Location	Type	A	logFC	linearFC	logCPM	F	PValue	FDR	AK204_Wt_Normoxia	AK224_Wt_Normoxia	AK223_Wt_Normoxia	AK217_Wt_Hyperoxia	AK219_Wt_Hyperoxia	AK222_Wt_Hyperoxia
ENSMUSG00000038508	chr8:70629393-70632456	protein_coding	Gdf15	7.9666	250.141	6.81026	7203.09	5.59e-24	2.98e-19	0.896778	1.021	0.77477	222.371	220.802	226.618
ENSMUSG00000023067	chr17:29090979-29100722	protein_coding	Cdkn1a	3.88759	14.8006	8.38271	2488.64	4.96e-20	1.32e-15	43.5476	44.1325	39.0851	630.145	672.115	572.987
ENSMUSG00000032715	chr2:152337422-152344032	protein_coding	Trib3	4.57957	23.9104	5.37533	2152.32	1.71e-19	3.04e-15	3.19253	3.06299	3.64957	74.4387	88.2602	75.8618
ENSMUSG00000030717	chr7:126623249-126630861	protein_coding	Nupr1	4.32002	19.9736	9.12637	1859.8	5.94e-19	7.92e-15	44.0856	62.0765	53.4795	1081.13	1066.85	1044.79
ENSMUSG00000023905	chr17:23675447-23677449	protein_coding	Tnfrsf12a	3.59677	12.0986	6.61076	1779.57	8.64e-19	9.22e-15	14.9941	13.9621	15.7197	193.277	190.9	156.927
ENSMUSG00000029752	chr6:7675169-7693254	protein_coding	Asns	3.15502	8.90752	6.17421	1730.76	1.09e-18	9.73e-15	13.918	13.7579	15.8828	123.082	137.312	128.686
ENSMUSG00000005667	chr6:83305691-83325908	protein_coding	Mthfd2	4.09688	17.1114	5.28636	1639.83	1.73e-18	1.32e-14	3.69473	3.95636	5.07678	72.1077	74.5861	73.9662
ENSMUSG00000011179	chr12:17544794-17551505	protein_coding	Odc1	2.63081	6.19373	7.57125	1541.22	2.93e-18	1.74e-14	53.0893	51.2284	54.1931	352.292	306.072	323.428
ENSMUSG00000024912	chr19:5447703-5455945	protein_coding	Fosl1	6.89602	119.1	3.88494	1553.87	2.74e-18	1.74e-14	0.179356	0.306299	0.224275	33.4919	28.6249	25.068
ENSMUSG00000041313	chr5:148327410-148399904	protein_coding	Slc7a1	2.42043	5.35332	6.81223	1424.82	5.72e-18	3.05e-14	35.4048	33.9736	36.6181	187.207	199.837	180.66
ENSMUSG00000062991	chr8:31814551-32884029	protein_coding	Nrg1	2.82341	7.07836	5.99109	1371.29	7.91e-18	3.84e-14	17.3975	14.345	15.5158	108.59	115.104	110.06
ENSMUSG00000041801	chr1:135766119-135769136	protein_coding	Phlda3	2.72566	6.61461	6.04711	1349.34	9.08e-18	4.03e-14	16.8953	17.1017	17.9624	123.016	104.454	116.462
ENSMUSG00000044338	chr2:85136225-85139923	protein_coding	Aplnr	-4.27976	-19.4239	5.30562	1332.21	1.01e-17	4.15e-14	63.3843	89.5668	72.7468	3.84838	3.66211	4.06195
ENSMUSG00000029816	chr6:49036546-49070929	protein_coding	Gpnmb	2.50926	5.69329	5.71489	1276.44	1.45e-17	5.01e-14	14.7789	15.5191	16.5964	90.5139	89.6041	87.448
ENSMUSG00000020256	chr10:83487450-83534140	protein_coding	Aldh1l2	3.87541	14.6763	4.0987	1271.52	1.5e-17	5.01e-14	1.90117	2.39934	2.1612	29.8195	33.8997	31.9734
ENSMUSG00000054136	chr15:89322972-89324728	protein_coding	Adm2	8.24418	303.212	2.53938	1274.24	1.48e-17	5.01e-14	0.0358711	0.0255249	0.0407774	10.9954	11.9607	11.1994
ENSMUSG00000029762	chr6:34354119-34368463	protein_coding	Akr1b8	3.02568	8.14368	5.5375	1235.31	1.92e-17	5.86e-14	10.4744	9.7505	10.1943	87.919	87.2523	72.5155
ENSMUSG00000024359	chr18:34937414-34954357	protein_coding	Hspa9	2.23974	4.72313	8.39011	1230.94	1.98e-17	5.86e-14	113.747	115.602	122.189	564.635	574.918	521.226
ENSMUSG00000020326	chr11:40748552-40755311	protein_coding	Ccng1	2.53694	5.80358	8.25873	1219.33	2.14e-17	6.02e-14	88.5658	89.1839	92.218	563.249	465.558	538.054
ENSMUSG00000068739	chr3:108424865-108445209	protein_coding	Sars	2.13555	4.39404	7.34738	1124.25	4.26e-17	1.09e-13	61.7342	59.6772	59.6369	252.74	284.402	258.379
ENSMUSG00000038539	chr7:44812256-44816658	protein_coding	Atf5	2.43492	5.40735	7.16068	1123.94	4.27e-17	1.09e-13	47.5292	44.7196	41.7356	239.831	261.421	222.75
ENSMUSG00000050335	chr14:47367751-47386160	protein_coding	Lgals3	2.57424	5.95557	8.07642	1094.12	5.36e-17	1.3e-13	78.6654	77.3914	76.7022	523.886	446.475	415.731
ENSMUSG00000004891	chr3:87971078-87980451	protein_coding	Nes	2.45401	5.47937	9.11026	1079.17	6.03e-17	1.4e-13	188.216	164.38	159.215	932.122	994.011	877.517
ENSMUSG00000048078	chr7:96171246-96911093	protein_coding	Tenm4	3.48792	11.2193	5.63348	1062.31	6.89e-17	1.53e-13	7.06661	7.42774	9.62346	84.5764	87.0843	101.181
ENSMUSG00000027663	chr3:32334792-32366014	protein_coding	Zmat3	2.37219	5.17726	7.06057	1031.21	8.85e-17	1.84e-13	42.6149	44.4133	42.5104	236.291	197.082	237.141
ENSMUSG00000042406	chr15:80255184-80257540	protein_coding	Atf4	2.17268	4.50859	8.0383	1025.06	9.31e-17	1.84e-13	99.2195	89.7965	97.2336	439.287	453.497	397.762
ENSMUSG00000032802	chr2:152105516-152111376	protein_coding	Srxn1	3.22475	9.34863	6.41715	1029.2	9e-17	1.84e-13	15.7833	17.3569	16.2906	173.793	163.518	125.437
ENSMUSG00000027737	chr3:49892526-50443614	protein_coding	Slc7a11	4.58672	24.0292	5.73198	1011.65	1.04e-16	1.91e-13	4.69912	4.54343	3.58841	115.034	113.29	77.2544
ENSMUSG00000032487	chr1:150100031-150108227	protein_coding	Ptgs2	2.62105	6.15196	6.38931	1014.17	1.02e-16	1.91e-13	24.0695	23.5084	22.6926	151.274	123.638	156.83
ENSMUSG00000050708	chr7:45457944-45459884	protein_coding	Ftl1	2.05703	4.16128	10.1143	988.465	1.27e-16	2.25e-13	441.753	436.067	410.689	1735.05	1908.97	1717.72
ENSMUSG00000026628	chr1:191170296-191218039	protein_coding	Atf3	2.99135	7.95219	5.95718	945.834	1.84e-16	3.16e-13	16.0703	11.282	14.3332	113.296	109.158	107.932
ENSMUSG00000002233	chr3:104788375-104794459	protein_coding	Rhoc	2.03012	4.08438	7.04827	928.427	2.15e-16	3.58e-13	53.0893	49.9522	53.0309	229.298	210.051	198.088
ENSMUSG00000042808	chr12:76792333-76795554	protein_coding	Gpx2	2.79132	6.92261	5.52733	921.193	2.3e-16	3.63e-13	10.0439	12.9922	11.6827	80.948	86.5132	73.9662
ENSMUSG00000024640	chr19:15904678-15947337	protein_coding	Psat1	2.97187	7.84554	5.20621	920.448	2.31e-16	3.63e-13	7.38945	7.70851	9.70501	64.9387	69.6137	61.5289
ENSMUSG00000027313	chr2:119351229-119354381	protein_coding	Chac1	3.58166	11.9725	3.93953	904.71	2.67e-16	4.07e-13	1.93704	2.60354	2.42625	26.3009	31.2791	26.9636
ENSMUSG00000030609	chr7:78895854-78911209	protein_coding	Aen	2.57441	5.95628	5.94163	894.78	2.93e-16	4.23e-13	18.1508	17.4845	17.31	116.903	90.3433	107.68
ENSMUSG00000020303	chr11:31357307-31370074	protein_coding	Stc2	3.15755	8.92315	3.79495	895.853	2.9e-16	4.23e-13	2.79795	2.55249	2.95636	25.5533	25.8028	23.0177
ENSMUSG00000037411	chr5:137061504-137072268	protein_coding	Serpine1	3.66787	12.7098	7.82824	878.845	3.41e-16	4.78e-13	41.1083	28.4602	30.1549	476.672	427.257	359.289
ENSMUSG00000003873	chr7:45461697-45466898	protein_coding	Bax	2.37938	5.20312	5.06456	870.906	3.69e-16	4.78e-13	10.1157	11.3075	10.7856	59.7489	52.6806	55.3973
ENSMUSG00000040713	chr1:165763746-165775308	protein_coding	Creg1	2.00556	4.01545	7.4506	872.68	3.62e-16	4.78e-13	72.0651	69.6574	67.4661	264.109	306.609	269.191
ENSMUSG00000025278	chr14:7817957-7951588	protein_coding	Flnb	1.77897	3.43182	9.01335	868.836	3.76e-16	4.78e-13	229.719	237.637	232.105	839.453	781.508	779.508
ENSMUSG00000055561	chr18:43963235-44022501	protein_coding	Spink5	3.50338	11.3403	5.66535	875.615	3.52e-16	4.78e-13	10.582	7.35116	6.97293	92.4271	87.1515	99.189
ENSMUSG00000053398	chr3:98313170-98339990	protein_coding	Phgdh	2.41186	5.32158	4.57579	864.402	3.93e-16	4.87e-13	7.24597	7.47879	7.76809	38.5278	41.3583	40.0973
ENSMUSG00000038587	chr10:4266380-4359470	protein_coding	Akap12	2.92574	7.59863	10.2866	857.264	4.21e-16	4.99e-13	323.342	251.956	296.288	2432.95	2308.54	1880.66
ENSMUSG00000022346	chr15:61985391-61990374	protein_coding	Myc	3.08054	8.45933	5.37335	858.734	4.15e-16	4.99e-13	10.5461	7.63194	8.21664	81.2119	70.4872	69.8849
ENSMUSG00000105987	chr5:23698296-23712667	processed_transcript	AI506816	2.33384	5.04146	5.7174	851.528	4.46e-16	5.17e-13	16.967	17.1272	18.0032	97.0892	79.0545	86.6356
ENSMUSG00000036781	chr9:66946086-66949516	protein_coding	Rps27l	1.95186	3.86874	6.28273	816.267	6.36e-16	7.17e-13	31.2438	30.8341	33.6821	132.12	115.642	122.884
ENSMUSG00000015837	chr11:50199366-50210827	protein_coding	Sqstm1	1.75844	3.38332	9.03571	814.846	6.46e-16	7.17e-13	245.717	241.44	231.146	826.281	835.062	768.811
ENSMUSG00000018171	chr11:86583865-86683836	protein_coding	Vmp1	2.04851	4.13679	8.06549	807.922	6.94e-16	7.55e-13	108.976	98.6792	105.165	471.064	430.852	391.998
ENSMUSG00000020250	chr10:82833951-82897712	protein_coding	Txnrd1	2.17516	4.51636	7.82244	781.422	9.18e-16	9.8e-13	80.7459	84.8702	80.4537	406.719	383.178	321.61
ENSMUSG00000072812	chr12:112772194-112802657	protein_coding	Ahnak2	1.86224	3.63571	6.80473	773.013	1.01e-15	1.05e-12	52.2642	47.0423	45.3852	181.666	177.327	166.559
ENSMUSG00000029484	chr5:96793339-96845966	protein_coding	Anxa3	2.05623	4.15897	8.7746	760.161	1.16e-15	1.19e-12	171.787	171.731	165.719	693.544	790.243	634.225
ENSMUSG00000031960	chr8:111033144-111057664	protein_coding	Aars	1.74341	3.34827	7.17755	757.246	1.2e-15	1.2e-12	62.7386	65.5479	71.2177	216.719	228.664	223.098
ENSMUSG00000010095	chr19:8706882-8723369	protein_coding	Slc3a2	1.95663	3.88154	8.4844	751.628	1.27e-15	1.26e-12	154.353	149.678	136.135	553.683	620.476	534.108
ENSMUSG00000031872	chr8:104170442-104219122	protein_coding	Bean1	5.06302	33.4289	2.19817	741.401	1.43e-15	1.39e-12	0.215227	0.255249	0.285441	8.24653	8.66811	9.18775
ENSMUSG00000028893	chr4:132492032-132510501	protein_coding	Sesn2	2.30047	4.92617	5.69063	721.566	1.79e-15	1.71e-12	20.3031	16.2083	15.8624	84.7744	86.5468	85.6105
ENSMUSG00000040918	chr1:164249046-164265385	protein_coding	Slc19a2	2.79539	6.9422	4.57103	719.758	1.83e-15	1.72e-12	6.77964	5.66652	5.52533	46.4885	39.5441	37.9309
ENSMUSG00000005413	chr8:75093621-75100589	protein_coding	Hmox1	2.07421	4.21114	5.75123	705.764	2.16e-15	1.99e-12	20.7335	21.1346	20.0421	90.5579	93.1318	77.0997
ENSMUSG00000031762	chr8:94172664-94173568	protein_coding	Mt2	5.45497	43.8642	7.21982	699.291	2.34e-15	2.11e-12	6.09809	8.19349	5.62727	369.467	317.562	186.946
ENSMUSG00000029777	chr6:55038007-55079500	protein_coding	Gars	1.57029	2.96963	6.71637	685.11	2.77e-15	2.47e-12	52.874	51.5603	54.3358	155.739	164.526	151.395
ENSMUSG00000018920	chr11:70453983-70459984	protein_coding	Cxcl16	1.51082	2.84972	6.70204	679.435	2.97e-15	2.6e-12	54.6317	53.1173	54.3766	155.629	157.639	148.783
ENSMUSG00000021996	chr14:74732297-74750765	protein_coding	Esd	2.11077	4.31921	6.88085	675.653	3.12e-15	2.68e-12	42.7584	44.2601	45.7318	211.463	198.527	163.832
ENSMUSG00000074578	chr2:167062934-167065862	processed_transcript	Zfas1	2.20216	4.60168	4.83596	644.221	4.65e-15	3.93e-12	9.25475	11.1288	10.0312	49.4792	46.7339	44.1012
ENSMUSG00000042734	chr12:81631249-81667557	protein_coding	Ttc9	1.92455	3.79619	5.89663	638.666	4.99e-15	4.16e-12	25.899	25.142	23.4266	103.027	93.367	86.0167
ENSMUSG00000024883	chr19:5050481-5057071	protein_coding	Rin1	2.51619	5.72071	4.22982	634.142	5.3e-15	4.35e-12	5.52415	5.07945	6.01466	34.8773	31.1783	29.2461
ENSMUSG00000026615	chr1:185363044-185428360	protein_coding	Eprs	1.54639	2.92085	7.91307	632.822	5.39e-15	4.36e-12	120.384	122.085	126.186	345.233	382.035	349.773
ENSMUSG00000040026	chr7:46711998-46715700	protein_coding	Saa3	4.7541	26.9853	3.17214	625.175	5.97e-15	4.62e-12	0.789165	0.484973	0.652438	14.4479	15.3204	21.451
ENSMUSG00000084960	chr8:41017468-41024216	antisense_RNA	B430010I23Rik	-3.62884	-12.3706	4.23278	625.658	5.93e-15	4.62e-12	30.7774	39.0531	34.62	2.35301	2.31822	3.63641
ENSMUSG00000034457	chrX:97333840-97377216	protein_coding	Eda2r	3.55623	11.7633	4.47769	625.098	5.98e-15	4.62e-12	3.30014	3.67558	3.40491	45.9167	30.3048	45.9001
ENSMUSG00000042354	chr14:31012433-31019152	protein_coding	Gnl3	2.04689	4.13215	5.73605	614.789	6.87e-15	5.24e-12	21.0564	20.7007	20.4498	96.7373	84.0942	76.1519
ENSMUSG00000005686	chr7:110768206-110812405	protein_coding	Ampd3	2.23901	4.72074	6.46839	612.3	7.11e-15	5.27e-12	28.948	33.0037	30.7257	138.806	171.044	128.396
ENSMUSG00000031955	chr8:111710474-111743809	protein_coding	Bcar1	1.60659	3.0453	6.47152	613.273	7.01e-15	5.27e-12	46.1303	42.1416	43.2648	135.507	140.202	124.741
ENSMUSG00000018927	chr11:83587882-83593087	protein_coding	Ccl6	1.49493	2.8185	7.74126	610.478	7.29e-15	5.33e-12	117.227	108.404	110.486	328.762	305.097	313.254
ENSMUSG00000020184	chr10:117688875-117710758	protein_coding	Mdm2	1.49744	2.82342	7.04986	606.19	7.73e-15	5.36e-12	71.6346	68.3046	67.8943	204.976	185.861	195.728
ENSMUSG00000031765	chr8:94179082-94180327	protein_coding	Mt1	3.78094	13.746	7.12736	606.447	7.7e-15	5.36e-12	21.7738	18.9905	16.3109	291.004	307.214	183.271
ENSMUSG00000040010	chr8:121881150-121907694	protein_coding	Slc7a5	2.84855	7.20277	5.18982	606.525	7.69e-15	5.36e-12	10.6537	7.45326	8.66519	61.1343	73.175	57.525
ENSMUSG00000024027	chr17:30901867-30936510	protein_coding	Glp1r	-2.55347	-5.87044	4.95124	607.516	7.59e-15	5.36e-12	48.1391	58.0946	52.4397	8.90626	7.6266	10.329
ENSMUSG00000032350	chr9:77754535-77794485	protein_coding	Gclc	2.72021	6.5897	9.34346	600.041	8.42e-15	5.76e-12	163.465	189.726	160.255	1339.39	1142.68	901.618
ENSMUSG00000015143	chr12:80167547-80260371	protein_coding	Actn1	1.62263	3.07936	8.34454	599.061	8.53e-15	5.76e-12	173.545	152.281	152.242	493.539	506.48	471.767
ENSMUSG00000031502	chr8:11198423-11312826	protein_coding	Col4a1	1.74289	3.34705	11.0959	596.609	8.83e-15	5.89e-12	936.631	1091.9	992.317	3440.67	3539.88	3130.7
ENSMUSG00000024803	chr19:36111965-36119844	protein_coding	Ankrd1	3.77111	13.6527	7.18582	594.496	9.1e-15	5.99e-12	14.7072	22.4619	22.0402	333.512	268.678	211.434
ENSMUSG00000024427	chr18:38586268-38601268	protein_coding	Spry4	2.24804	4.75038	7.04079	593.608	9.21e-15	5.99e-12	53.735	40.4569	43.3056	229.693	226.782	195.554
ENSMUSG00000020080	chr10:62383137-62422491	protein_coding	Hkdc1	2.06678	4.1895	4.57112	591.651	9.47e-15	6.04e-12	9.64933	9.4442	8.33897	38.6158	39.0737	36.9638
ENSMUSG00000034394	chr11:4257557-4272514	protein_coding	Lif	2.88645	7.39451	4.19001	591.289	9.52e-15	6.04e-12	3.87408	4.44133	4.56706	37.7361	27.7514	30.2712
ENSMUSG00000028278	chr4:32983037-33022180	protein_coding	Rragd	2.17439	4.51395	5.21567	586.869	1.01e-14	6.36e-12	14.2408	14.2429	11.9274	66.522	55.738	59.5753
ENSMUSG00000030787	chr7:110850607-110863239	protein_coding	Lyve1	2.33302	5.03858	9.06764	581.581	1.09e-14	6.7e-12	205.721	160.041	167.473	858.057	1021.22	806.587
ENSMUSG00000031799	chr8:72134975-72153142	protein_coding	Tpm4	1.56934	2.9677	9.29386	582.169	1.08e-14	6.7e-12	313.011	312.501	323.487	949.297	1001.03	866.221
ENSMUSG00000036390	chr6:67035096-67037457	protein_coding	Gadd45a	3.19523	9.15923	5.4881	575.242	1.2e-14	7.26e-12	8.53733	7.88719	9.92929	74.1748	102.002	66.5193
ENSMUSG00000021109	chr12:73901375-73947530	protein_coding	Hif1a	1.72565	3.30729	7.42624	572.6	1.24e-14	7.46e-12	85.4092	74.4816	79.6382	289.838	253.929	248.089
ENSMUSG00000041773	chr13:97241105-97253034	protein_coding	Enc1	1.91454	3.76994	5.91168	566.861	1.35e-14	8.02e-12	23.9978	23.5339	27.9529	102.895	94.1734	88.0089
ENSMUSG00000035504	chr10:80329953-80336441	protein_coding	Reep6	1.71971	3.29371	5.40698	560.49	1.49e-14	8.72e-12	21.1281	19.7052	18.411	63.3334	65.1452	66.3065
ENSMUSG00000035530	chr11:100319885-100322096	protein_coding	Eif1	1.64693	3.13166	8.93139	551.527	1.7e-14	9.87e-12	251.815	233.833	223.297	716.107	806.706	697.166
ENSMUSG00000049580	chr7:98350668-98361328	protein_coding	Tsku	2.33337	5.03982	5.49673	550.635	1.73e-14	9.9e-12	16.4648	14.3705	14.0274	78.1551	84.3629	63.1537
ENSMUSG00000030095	chr6:91473703-91488463	protein_coding	Tmem43	1.51854	2.865	7.02036	549.923	1.74e-14	9.9e-12	67.904	68.279	65.2234	203.327	197.149	176.54
ENSMUSG00000025408	chr10:127290774-127296288	protein_coding	Ddit3	1.83577	3.56961	4.61701	547.604	1.81e-14	1.01e-11	11.0124	10.6439	10.4594	39.5614	37.6626	37.3119
ENSMUSG00000024587	chr18:64499665-64516557	protein_coding	Nars	1.42424	2.68374	7.18722	544.752	1.89e-14	1.05e-11	80.1002	76.932	80.1887	208.274	225.337	203.136
ENSMUSG00000061175	chr3:79455974-79567796	protein_coding	Fnip2	1.41507	2.66672	6.89619	542.495	1.95e-14	1.05e-11	63.0973	67.3857	64.2447	164.645	180.451	174.354
ENSMUSG00000005054	chr10:78425669-78427622	protein_coding	Cstb	1.7818	3.43855	5.69914	543.098	1.94e-14	1.05e-11	24.787	21.5175	23.8344	83.279	84.027	73.7921
ENSMUSG00000074656	chr2:154871410-154892935	protein_coding	Eif2s2	1.40294	2.6444	6.98808	542.61	1.95e-14	1.05e-11	69.1954	67.9983	71.6254	184.063	192.849	175.476
ENSMUSG00000028811	chr4:129189760-129219607	protein_coding	Yars	1.62087	3.07561	5.65435	535.96	2.16e-14	1.15e-11	23.101	24.4018	26.4033	73.823	77.0387	76.8289
ENSMUSG00000085156	chr11:6525591-6528760	processed_transcript	Snhg15	2.65096	6.28086	3.33743	530.446	2.36e-14	1.24e-11	2.79795	2.57801	2.85441	19.1979	15.9923	16.5186
ENSMUSG00000062825	chr11:120345690-120348542	protein_coding	Actg1	1.64935	3.13693	9.70842	529.797	2.38e-14	1.24e-11	411.047	375.063	427.122	1222.77	1385.69	1197.56
ENSMUSG00000031490	chr8:27260329-27276674	protein_coding	Eif4ebp1	1.79798	3.47733	5.13842	527.203	2.48e-14	1.28e-11	15.2811	15.8765	15.8828	54.823	58.9297	50.0781
ENSMUSG00000021091	chr12:104406729-104414329	protein_coding	Serpina3n	2.65571	6.30158	7.24767	521.689	2.71e-14	1.39e-11	43.2606	50.0032	31.7044	280.932	259.338	245.941
ENSMUSG00000032643	chr4:124700701-124708611	protein_coding	Fhl3	2.28939	4.88849	4.00491	517.007	2.92e-14	1.47e-11	5.0937	5.4368	5.66805	29.5996	24.9964	24.8359
ENSMUSG00000022122	chr14:103814625-103844402	protein_coding	Ednrb	-2.3701	-5.16976	6.01411	517.162	2.91e-14	1.47e-11	118.267	109.502	97.2336	21.309	24.5597	17.2343
ENSMUSG00000032135	chr9:44134469-44142727	protein_coding	Mcam	1.45677	2.74494	8.28593	515.725	2.98e-14	1.48e-11	169.957	158.382	171.571	482.323	462.367	427.569
ENSMUSG00000030738	chr7:126546455-126566411	protein_coding	Eif3c	1.34229	2.53554	8.09266	512.544	3.14e-14	1.53e-11	155.322	151.363	156.422	382.639	411.567	380.121
ENSMUSG00000025007	chr19:40550257-40588463	protein_coding	Aldh18a1	1.88326	3.68908	5.05025	512.638	3.13e-14	1.53e-11	12.5549	14.4216	15.1692	54.647	51.7399	49.6332
ENSMUSG00000068744	chr3:108383839-108388231	protein_coding	Psrc1	3.61306	12.236	3.00024	507.987	3.38e-14	1.62e-11	1.00439	0.99547	1.48837	15.9873	12.3638	15.2613
ENSMUSG00000037851	chr13:49682100-49734267	protein_coding	Iars	1.41555	2.66761	6.68256	508.467	3.35e-14	1.62e-11	55.8155	52.811	59.2291	154.639	143.259	149.944
ENSMUSG00000040511	chr7:19903578-19921160	protein_coding	Pvr	1.8641	3.64041	6.76173	505.747	3.5e-14	1.64e-11	52.5871	43.8262	43.9376	190.11	161.738	158.281
ENSMUSG00000031503	chr8:11312805-11449287	protein_coding	Col4a2	1.52294	2.87377	10.6766	506.371	3.47e-14	1.64e-11	811.979	902.585	820.318	2498.22	2533.91	2252.7
ENSMUSG00000026875	chr2:34941750-34961772	protein_coding	Traf1	-1.8675	-3.649	4.87069	505.238	3.53e-14	1.64e-11	47.4934	47.3742	42.9793	11.4792	13.2374	13.0756
ENSMUSG00000021282	chr12:111538016-111546752	protein_coding	Eif5	1.39232	2.62501	8.34779	505.627	3.51e-14	1.64e-11	185.956	175.56	177.606	483.225	489.816	442.114
ENSMUSG00000030782	chr7:128246812-128255699	protein_coding	Tgfb1i1	1.39887	2.63695	7.02688	501.858	3.74e-14	1.7e-11	70.0563	67.7685	77.0896	189.978	190.396	186.598
ENSMUSG00000041028	chr14:37120092-37135272	protein_coding	Ghitm	1.33911	2.52994	7.84897	502.351	3.71e-14	1.7e-11	126.876	130.994	133.811	333.49	343.197	314.472
ENSMUSG00000027435	chr2:148436640-148443563	protein_coding	Cd93	1.70518	3.26069	10.6649	499.163	3.91e-14	1.77e-11	730.946	800.945	754.279	2487.86	2758.54	2208.41
ENSMUSG00000017765	chr8:105943590-105966097	protein_coding	Slc12a4	1.28899	2.44358	6.61644	494.258	4.24e-14	1.9e-11	58.0754	55.8229	56.9252	144.083	137.682	135.592
ENSMUSG00000021493	chr13:55495795-55513676	protein_coding	Pdlim7	1.53218	2.89223	5.84777	493.778	4.28e-14	1.9e-11	28.4099	28.7921	31.3578	89.7443	85.606	81.0649
ENSMUSG00000069763	chr11:90030348-90036508	protein_coding	Tmem100	-1.96739	-3.91059	7.60625	493.212	4.32e-14	1.9e-11	316.204	318.627	296.288	65.7304	82.6159	89.7498
ENSMUSG00000047821	chr11:62820231-62850808	protein_coding	Trim16	1.70728	3.26545	7.34513	491.624	4.43e-14	1.94e-11	78.4502	74.8389	75.3158	264.241	267.939	214.355
ENSMUSG00000072596	chr14:44102654-44103534	protein_coding	Ear2	-1.6682	-3.17819	4.98949	490.506	4.52e-14	1.96e-11	47.601	48.6249	48.7086	14.162	15.8915	15.5902
ENSMUSG00000022074	chr14:69767472-69784411	protein_coding	Tnfrsf10b	2.32942	5.02605	5.00102	488.286	4.69e-14	2.02e-11	11.5146	9.6484	10.6633	60.4526	44.4157	54.5655
ENSMUSG00000025190	chr19:43499752-43524605	protein_coding	Got1	1.87953	3.67955	4.77913	485.135	4.95e-14	2.11e-11	10.4744	11.6393	12.8449	41.6945	43.9117	43.5596
ENSMUSG00000022443	chr15:77760587-77842175	protein_coding	Myh9	1.37095	2.5864	11.3628	484.066	5.04e-14	2.14e-11	1491.13	1441.19	1473.35	3852.27	3979.97	3562.6
ENSMUSG00000086290	chr4:132308678-132311024	lincRNA	Snhg12	2.20754	4.61888	4.13437	481.502	5.27e-14	2.21e-11	5.30893	6.94277	6.3001	29.8415	28.6921	27.6406
ENSMUSG00000037242	chr4:135213969-135272814	protein_coding	Clic4	1.52659	2.88103	10.2443	480.906	5.33e-14	2.22e-11	637.502	620.433	617.084	1759.15	1987.99	1654.94
ENSMUSG00000023087	chr3:51224447-51251644	protein_coding	Noct	2.17666	4.52106	5.15248	480.419	5.37e-14	2.22e-11	14.4202	12.839	11.4177	66.2362	53.7222	54.1013
ENSMUSG00000026390	chr1:120474538-120505024	protein_coding	Marco	2.12521	4.36268	4.99237	479.566	5.45e-14	2.24e-11	14.0974	11.0012	10.5817	53.3936	49.2201	52.0703
ENSMUSG00000039813	chr4:46604390-46650209	protein_coding	Tbc1d2	1.78159	3.43805	5.13589	477.006	5.7e-14	2.3e-11	16.8953	14.3195	16.2294	55.2848	56.9811	50.7744
ENSMUSG00000038540	chr7:83584927-83625614	protein_coding	Tmc3	3.75043	13.4584	2.62999	477.259	5.67e-14	2.3e-11	1.18375	0.638122	0.77477	11.1933	11.9271	10.8899
ENSMUSG00000060188	chr7:25400053-25412886	protein_coding	Cxcl17	1.58777	3.00584	5.14413	472.489	6.17e-14	2.47e-11	16.9312	17.7398	18.1051	55.5926	50.732	52.4379
ENSMUSG00000067297	chr19:34617049-34640743	protein_coding	Ifit1bl2	2.45182	5.47107	3.50302	470.871	6.34e-14	2.53e-11	4.01757	3.13956	3.32335	19	17.8066	20.0583
ENSMUSG00000005672	chr5:75574916-75656722	protein_coding	Kit	-1.83967	-3.57929	7.12479	464.503	7.1e-14	2.81e-11	182.835	246.851	224.622	62.2558	60.5088	60.0975
ENSMUSG00000072825	chr12:112720455-112746592	protein_coding	Cep170b	1.4025	2.64359	7.4674	460.098	7.69e-14	3.02e-11	103.775	92.5532	95.0316	262.042	267.838	240.177
ENSMUSG00000026479	chr1:153122756-153186447	protein_coding	Lamc2	1.40054	2.64	8.09191	459.628	7.75e-14	3.02e-11	143.52	157.897	148.124	417.472	402.227	367.278
ENSMUSG00000049422	chr10:75933130-75937747	protein_coding	Chchd10	1.45922	2.7496	6.654	458.51	7.91e-14	3.04e-11	58.2906	49.9777	52.8271	144.677	156.631	141.414
ENSMUSG00000003849	chr8:107388225-107403206	protein_coding	Nqo1	2.68339	6.42362	4.16784	458.665	7.89e-14	3.04e-11	4.73499	5.38575	4.34279	33.316	34.6389	25.01
ENSMUSG00000079436	chr1:87386363-87394729	protein_coding	Kcnj13	-2.94801	-7.71686	2.58234	455.798	8.31e-14	3.17e-11	11.3353	10.5418	10.072	1.49537	1.17591	1.41201
ENSMUSG00000029430	chr5:129020069-129024323	protein_coding	Ran	1.48673	2.80253	6.76272	453.706	8.63e-14	3.27e-11	56.0307	52.3005	62.7767	164.117	163.417	152.343
ENSMUSG00000108414	chr19:8723475-8726443	processed_transcript	Snhg1	2.13994	4.40745	4.60136	453.214	8.71e-14	3.27e-11	9.21888	9.24001	8.40014	44.8611	39.2417	34.1204
ENSMUSG00000024440	chr18:38267092-38284402	protein_coding	Pcdh12	-1.89024	-3.70697	4.92076	452.032	8.9e-14	3.32e-11	41.9692	50.8711	50.1561	12.4907	12.263	13.7913
ENSMUSG00000030189	chr6:131364855-131388476	protein_coding	Ybx3	1.38862	2.61829	6.8536	449.714	9.29e-14	3.4e-11	61.2679	64.8587	65.4273	175.64	173.026	153.174
ENSMUSG00000001435	chr10:77052178-77166548	protein_coding	Col18a1	1.57023	2.96952	6.59144	449.282	9.36e-14	3.4e-11	48.8923	46.2511	50.462	147.58	127.368	157.275
ENSMUSG00000025403	chr10:127517123-127522444	protein_coding	Shmt2	1.58336	2.99668	4.91389	449.748	9.28e-14	3.4e-11	14.7789	14.4981	15.8012	44.2894	46.1292	44.8362
ENSMUSG00000027360	chr2:126593667-126619299	protein_coding	Hdc	-1.46667	-2.76384	5.46723	449.567	9.32e-14	3.4e-11	62.2364	65.9818	66.569	23.6621	24.4589	22.4374
ENSMUSG00000016319	chrX:36795651-36798807	protein_coding	Slc25a5	1.32269	2.50132	7.65588	445.893	9.97e-14	3.59e-11	116.868	110.089	118.479	280.36	307.449	276.367
ENSMUSG00000030878	chr7:120957036-120982312	protein_coding	Cdr2	1.91514	3.77149	5.87192	443.039	1.05e-13	3.74e-11	25.8631	22.4619	25.2208	86.0278	107.646	83.8309
ENSMUSG00000051379	chr2:140650914-140671469	protein_coding	Flrt3	1.28372	2.43465	7.27995	443.27	1.05e-13	3.74e-11	87.8843	87.0398	96.3365	220.809	225.001	214.877
ENSMUSG00000017007	chr2:164403141-164415448	protein_coding	Rbpjl	-1.76061	-3.38842	4.78023	441.245	1.09e-13	3.84e-11	41.3235	44.0049	42.0007	12.9745	11.1543	13.3271
ENSMUSG00000028970	chr5:8798147-8866315	protein_coding	Abcb1b	2.26609	4.81019	4.0841	440.479	1.1e-13	3.87e-11	5.99048	5.4368	5.97388	31.8866	24.1565	27.5246
ENSMUSG00000006445	chr4:141301240-141329384	protein_coding	Epha2	2.03275	4.09185	7.73039	435.826	1.2e-13	4.2e-11	98.6456	72.2609	79.4343	350.467	369.772	303.196
ENSMUSG00000035049	chr19:41862852-41896153	protein_coding	Rrp12	2.09262	4.26521	4.90578	435.128	1.22e-13	4.23e-11	10.4385	10.8481	12.641	55.6366	44.4157	45.1263
ENSMUSG00000028179	chr3:157894248-157925077	protein_coding	Cth	2.23081	4.69399	3.87966	433.704	1.25e-13	4.32e-11	5.56003	5.05393	4.85251	21.9908	27.4154	23.0564
ENSMUSG00000015222	chr1:66175273-66442583	protein_coding	Map2	2.03366	4.09442	5.46557	431.504	1.31e-13	4.45e-11	16.5007	18.965	16.4333	80.0244	72.9398	59.73
ENSMUSG00000086841	chr11:62602877-62604807	processed_transcript	2410006H16Rik	1.66379	3.16847	4.6515	431.418	1.31e-13	4.45e-11	12.9853	11.5628	11.5604	38.088	38.3682	37.7181
ENSMUSG00000031530	chr8:34807297-34819894	protein_coding	Dusp4	1.63212	3.09968	5.0284	429.964	1.35e-13	4.55e-11	16.6083	15.0852	15.9643	49.5672	52.4455	45.7066
ENSMUSG00000020911	chr11:100140810-100148665	protein_coding	Krt19	1.66871	3.17931	7.83927	429.304	1.36e-13	4.58e-11	109.192	105.418	113.993	372.018	376.66	296.348
ENSMUSG00000001627	chr12:40201567-40248504	protein_coding	Ifrd1	1.77301	3.41767	7.23576	428.495	1.39e-13	4.62e-11	74.0021	66.4668	64.2243	232.442	265.049	201.84
ENSMUSG00000074063	chr8:119434124-119446256	protein_coding	Osgin1	1.91117	3.76115	4.88514	427.824	1.4e-13	4.65e-11	12.6984	12.1243	12.3148	46.2026	52.8486	40.7549
ENSMUSG00000070348	chr7:144929931-144939925	protein_coding	Ccnd1	1.25987	2.39475	8.32606	423.863	1.52e-13	4.99e-11	191.588	182.605	192.856	480.256	439.252	438.401
ENSMUSG00000051397	chr6:67534062-67535796	protein_coding	Tacstd2	1.75198	3.36821	6.2025	423.306	1.53e-13	5.01e-11	35.6918	31.9061	33.4782	117.211	126.292	96.9259
ENSMUSG00000047220	chr9:108403611-108428484	protein_coding	Ccdc36	5.6804	51.2828	1.13321	423.086	1.54e-13	5.01e-11	0.0717423	0.0510498	0.101943	4.17824	3.96449	4.19735
ENSMUSG00000028633	chr4:120539868-120570276	protein_coding	Ctps	1.83815	3.57551	6.2378	420.349	1.62e-13	5.21e-11	34.5798	31.3956	32.9073	138.982	108.654	105.63
ENSMUSG00000063632	chr12:27334264-27342574	protein_coding	Sox11	-2.21185	-4.6327	5.24869	420.125	1.63e-13	5.21e-11	54.1295	66.2371	67.0787	11.1713	14.0101	15.3194
ENSMUSG00000112343	chr12:56488321-56529427	processed_transcript	Sfta3-ps	-1.2728	-2.4163	6.99143	420.422	1.62e-13	5.21e-11	176.881	188.042	175.057	77.0996	69.7817	76.4807
ENSMUSG00000024529	chr18:52516069-52529867	protein_coding	Lox	1.77741	3.4281	7.10611	418.316	1.69e-13	5.37e-11	65.142	66.9518	54.5601	199.17	242.17	198.281
ENSMUSG00000028124	chr3:122245557-122270732	protein_coding	Gclm	1.74915	3.36161	6.22466	417.825	1.71e-13	5.39e-11	34.4004	34.6628	33.6821	126.205	122.933	96.3843
ENSMUSG00000030554	chr7:67730160-67759742	protein_coding	Synm	-1.24283	-2.36662	6.29935	417.054	1.73e-13	5.41e-11	111.165	109.349	111.628	44.4873	46.9019	48.9368
ENSMUSG00000078607	chr11:107025681-107030443	protein_coding	1810010H24Rik	1.70399	3.258	6.1303	417.099	1.73e-13	5.41e-11	35.0102	31.4977	32.1326	97.485	123.168	100.678
ENSMUSG00000059588	chr2:84330626-84425411	protein_coding	Calcrl	-1.25033	-2.37895	9.70332	414.022	1.84e-13	5.71e-11	1145.04	1225.83	1150.72	473.483	491.798	515.017
ENSMUSG00000098234	chr1:9941959-9944118	lincRNA	Snhg6	2.25564	4.77546	4.17922	413.128	1.88e-13	5.78e-11	5.12957	6.53437	6.91176	31.6667	31.1783	26.6928
ENSMUSG00000001918	chr7:16781340-16798274	protein_coding	Slc1a5	1.19144	2.28381	7.36924	412.649	1.89e-13	5.8e-11	103.237	100.211	98.5181	224.13	240.389	225.09
ENSMUSG00000057948	chr11:116062095-116077961	protein_coding	Unc13d	1.23372	2.35172	6.52216	412.022	1.92e-13	5.84e-11	53.6632	54.1638	56.497	127.26	136.237	123.193
ENSMUSG00000026456	chr1:134405559-134411740	protein_coding	Cyb5r1	1.44352	2.71983	5.09983	411.045	1.95e-13	5.85e-11	17.5769	18.6587	18.8799	50.9746	49.5561	49.5365
ENSMUSG00000097754	chr1:150159043-150164948	lincRNA	Ptgs2os2	2.30274	4.93393	3.35692	410.87	1.96e-13	5.85e-11	3.76647	3.36928	3.18063	17.7905	17.7058	15.184
ENSMUSG00000040354	chr10:127296221-127311786	protein_coding	Mars	1.44494	2.72252	5.68873	410.456	1.98e-13	5.85e-11	26.5446	26.699	29.6655	72.5915	79.8273	73.6567
ENSMUSG00000037405	chr9:21015985-21028817	protein_coding	Icam1	1.23407	2.35229	8.95559	410.68	1.97e-13	5.85e-11	300.17	294.251	294.046	731.017	655.652	703.143
ENSMUSG00000045312	chr13:94057796-94195409	protein_coding	Lhfpl2	1.81111	3.50912	5.0316	410.257	1.99e-13	5.85e-11	12.6984	14.7279	15.8216	50.7547	46.8683	54.6042
ENSMUSG00000042622	chr15:79347541-79359072	protein_coding	Maff	2.67108	6.36905	5.94865	410.514	1.98e-13	5.85e-11	22.1325	14.5747	13.8847	101.685	119.775	98.1445
ENSMUSG00000054808	chr7:28893248-28962340	protein_coding	Actn4	1.46505	2.76073	9.03353	409.517	2.02e-13	5.91e-11	283.454	273.499	278.978	726.355	866.643	714.942
ENSMUSG00000039242	chr13:13954469-13999103	protein_coding	B3galnt2	1.28704	2.44026	6.0937	407.373	2.11e-13	6.14e-11	38.2028	41.9884	38.7385	96.5394	94.2405	99.4791
ENSMUSG00000041644	chr2:110597298-110647779	protein_coding	Slc5a12	-4.76367	-27.165	1.94732	407.076	2.12e-13	6.14e-11	7.71229	6.71304	7.91081	0.153935	0.436765	0.270797
ENSMUSG00000034974	chr10:81183005-81193197	protein_coding	Dapk3	1.5276	2.88305	5.31902	405.699	2.18e-13	6.28e-11	20.5183	21.007	20.0217	58.5394	64.3389	54.6816
ENSMUSG00000028128	chr3:121723537-121735048	protein_coding	F3	3.48973	11.2335	7.83736	403.741	2.27e-13	6.5e-11	44.5878	33.4121	34.3753	399.968	566.485	293.408
ENSMUSG00000090222	chr1:173776529-173798270	unprocessed_pseudogene	Ifi203-ps	-3.0841	-8.48023	3.31519	402.786	2.31e-13	6.59e-11	14.4919	21.6706	17.1877	2.26505	1.67987	2.26309
ENSMUSG00000068196	chr16:57624258-57754737	protein_coding	Col8a1	2.05189	4.1465	5.3384	402.546	2.32e-13	6.59e-11	17.3616	15.6723	14.1497	58.4514	76.6355	60.1943
ENSMUSG00000024360	chr18:34902785-34932007	protein_coding	Etf1	1.24923	2.37715	7.70247	398.956	2.5e-13	7.06e-11	125.692	123.745	120.497	298.942	308.86	271.609
ENSMUSG00000020325	chr10:79777272-79782630	protein_coding	Fstl3	1.65171	3.14205	5.18734	396.152	2.65e-13	7.42e-11	17.254	17.7143	17.6566	52.4919	62.2559	50.8711
ENSMUSG00000059796	chr11:69666936-69672423	protein_coding	Eif4a1	1.32785	2.51029	8.35672	396.037	2.66e-13	7.42e-11	189.184	181.405	189.574	512.934	457.898	435.325
ENSMUSG00000028494	chr4:86648386-86670060	protein_coding	Plin2	1.86124	3.63319	7.60377	395.673	2.68e-13	7.44e-11	82.5395	92.0172	77.2323	287.793	359.592	267.644
ENSMUSG00000034751	chr13:102732486-103334497	protein_coding	Mast4	1.26621	2.40528	7.86524	393.378	2.81e-13	7.77e-11	132.364	144.216	134.076	352.424	318.906	316.465
ENSMUSG00000024486	chr18:36504929-36515805	protein_coding	Hbegf	2.27635	4.84452	6.70707	391.673	2.91e-13	8.01e-11	34.9385	34.1523	37.9841	207.571	179.275	132.42
ENSMUSG00000021313	chr13:11553102-12106945	protein_coding	Ryr2	-1.94408	-3.84791	5.41254	391.341	2.93e-13	8.02e-11	54.7752	73.5372	74.2556	17.9225	17.3698	17.4084
ENSMUSG00000026020	chr1:59684971-59719044	protein_coding	Nop58	1.57811	2.98578	6.21634	389.791	3.03e-13	8.25e-11	38.3104	35.3009	38.188	126.821	106.134	100.775
ENSMUSG00000021149	chr13:8966331-8996083	protein_coding	Gtpbp4	1.32248	2.50096	6.43268	388.477	3.12e-13	8.42e-11	50.5424	46.6084	50.7474	131.945	123.974	113.986
ENSMUSG00000021453	chr13:51846678-51848468	protein_coding	Gadd45g	2.59002	6.02109	5.3024	388.319	3.13e-13	8.42e-11	9.6852	12.2775	11.54	77.0996	74.9221	50.7937
ENSMUSG00000048279	chr14:61138457-61240695	protein_coding	Sacs	1.29132	2.44752	6.02115	388.061	3.14e-13	8.43e-11	35.5842	37.6747	39.5336	89.7003	90.3097	96.2682
ENSMUSG00000018446	chr11:70977836-70983026	protein_coding	C1qbp	1.63621	3.10848	5.29405	387.36	3.19e-13	8.48e-11	20.59	18.0716	18.5741	65.4665	57.7538	54.4108
ENSMUSG00000040463	chr11:72441355-72451768	protein_coding	Mybbp1a	1.40932	2.65611	6.91558	387.294	3.19e-13	8.48e-11	64.7474	65.0629	68.1186	196.553	167.214	162.053
ENSMUSG00000011257	chr4:123262351-123298925	protein_coding	Pabpc4	1.39245	2.62524	5.59283	385.413	3.33e-13	8.74e-11	25.4326	26.648	27.5859	74.8345	67.7322	66.7514
ENSMUSG00000045314	chr5:93041123-93045022	protein_coding	Sowahb	1.98131	3.94851	3.36513	385.558	3.32e-13	8.74e-11	3.90995	4.23713	4.20007	15.8993	16.6307	16.3832
ENSMUSG00000016256	chr2:174427493-174439039	protein_coding	Ctsz	1.12102	2.17501	6.93451	382.637	3.53e-13	9.23e-11	76.5131	77.9785	76.4983	173.661	165.366	163.387
ENSMUSG00000020307	chr10:79682195-79688398	protein_coding	Cdc34	1.40413	2.64659	5.35541	381.386	3.63e-13	9.44e-11	22.0249	22.8448	22.3256	62.7176	59.9713	55.2425
ENSMUSG00000030591	chr7:29174188-29180701	protein_coding	Psmd8	1.32228	2.50061	6.63447	378.987	3.82e-13	9.83e-11	56.2818	54.0617	59.7388	144.061	151.726	129.808
ENSMUSG00000010755	chr7:143557230-143600090	protein_coding	Cars	1.31293	2.48446	5.59346	378.839	3.83e-13	9.83e-11	26.7599	27.1585	29.0131	66.3021	69.2777	70.6393
ENSMUSG00000027397	chr2:129198764-129211616	protein_coding	Slc20a1	1.28266	2.43287	6.25095	379.009	3.82e-13	9.83e-11	45.8074	42.8307	44.3454	106.149	115.978	101.452
ENSMUSG00000022863	chr16:78359860-78377192	protein_coding	Btg3	1.32089	2.4982	5.46452	378.137	3.89e-13	9.93e-11	26.0424	25.2186	24.3645	61.2003	65.414	62.2446
ENSMUSG00000021070	chr12:105563226-105595237	protein_coding	Bdkrb2	2.39042	5.24311	4.95837	377.065	3.98e-13	1.01e-10	10.7972	9.01028	10.0108	57	39.88	58.8209
ENSMUSG00000044217	chr15:99590849-99594829	protein_coding	Aqp5	1.22171	2.33223	7.94609	376.032	4.07e-13	1.03e-10	157.689	142.99	143.292	352.292	355.661	327.316
ENSMUSG00000026956	chr2:25359889-25365682	protein_coding	Uap1l1	1.33568	2.52395	5.36083	375.798	4.09e-13	1.03e-10	23.6749	23.7637	22.4072	58.6054	60.8448	56.8093
ENSMUSG00000051154	chr2:18672384-18676231	protein_coding	Commd3	1.37485	2.59341	5.75961	375.16	4.15e-13	1.04e-10	29.0197	29.711	31.5209	81.4757	71.7639	80.8909
ENSMUSG00000026166	chr1:83116766-83119167	protein_coding	Ccl20	5.26723	38.5119	2.36405	374.359	4.23e-13	1.05e-10	0.430454	0.127624	0.244664	7.16899	10.5832	11.7216
ENSMUSG00000000567	chr11:112782224-112787760	protein_coding	Sox9	3.25388	9.53929	3.19622	374.549	4.21e-13	1.05e-10	1.29136	1.35282	2.36509	15.4595	17.2354	16.6347
ENSMUSG00000023809	chr17:7170115-7303313	protein_coding	Rps6ka2	1.34171	2.53451	5.92262	374.161	4.24e-13	1.05e-10	32.0688	35.2243	35.4355	82.7292	92.8295	85.1849
ENSMUSG00000028776	chr4:130164454-130175122	protein_coding	Tinagl1	2.65042	6.27849	8.04112	373.561	4.3e-13	1.06e-10	89.355	60.4174	67.5681	401.001	567.123	394.764
ENSMUSG00000029167	chr5:51454250-51567726	protein_coding	Ppargc1a	1.64606	3.12977	4.53597	371.683	4.48e-13	1.08e-10	10.582	10.8225	12.0905	33.228	34.8068	37.0411
ENSMUSG00000026380	chr1:118627945-118685168	protein_coding	Tfcp2l1	1.32819	2.51088	7.55726	371.931	4.46e-13	1.08e-10	113.604	102.227	105.96	254.169	295.388	258.379
ENSMUSG00000055333	chr11:55250609-55336564	protein_coding	Fat2	-2.16595	-4.48762	3.18118	372.145	4.44e-13	1.08e-10	13.9539	14.6768	15.8012	3.23264	3.02376	3.59773
ENSMUSG00000019647	chr18:47235598-47368870	protein_coding	Sema6a	-1.60786	-3.048	6.8301	371.711	4.48e-13	1.08e-10	163.142	184.085	166.637	48.7975	64.1037	55.9195
ENSMUSG00000041025	chr4:139530548-139620382	protein_coding	Iffo2	1.51328	2.85458	5.41939	371.029	4.55e-13	1.09e-10	23.7108	22.1556	20.6945	65.6864	66.4891	57.6217
ENSMUSG00000043091	chr15:99029891-99038105	protein_coding	Tuba1c	1.66677	3.17504	5.47772	370.937	4.56e-13	1.09e-10	22.4553	19.4755	21.9994	70.1725	73.5782	59.2851
ENSMUSG00000064294	chr1:58113130-58200698	protein_coding	Aox3	-1.67457	-3.19223	7.16359	370.225	4.63e-13	1.1e-10	240.946	216.706	197.566	59.0672	70.3528	75.7651
ENSMUSG00000022197	chr15:12359711-12739924	protein_coding	Pdzd2	-1.22823	-2.34279	9.21016	368.91	4.77e-13	1.13e-10	821.879	875.146	793.609	342.792	343.701	376.543
ENSMUSG00000031387	chrX:73922121-73930850	protein_coding	Renbp	1.47612	2.782	5.25025	367.403	4.93e-13	1.16e-10	21.5585	20.0115	18.7576	53.2396	59.5345	54.8557
ENSMUSG00000069515	chr10:117287797-117292868	protein_coding	Lyz1	-1.59756	-3.0263	7.35335	366.856	4.99e-13	1.17e-10	264.442	246.136	227.069	93.6146	74.6533	75.3202
ENSMUSG00000022964	chr16:91574503-91597800	protein_coding	Tmem50b	-1.15995	-2.2345	6.24746	365.401	5.16e-13	1.21e-10	106.25	106.235	102.392	44.8172	48.1786	47.931
ENSMUSG00000001473	chr18:67390717-67402748	protein_coding	Tubb6	2.46025	5.50311	5.60285	363.808	5.35e-13	1.25e-10	13.7745	13.3495	17.4527	102.763	72.9398	70.4845
ENSMUSG00000044533	chr17:24718116-24721929	protein_coding	Rps2	1.21327	2.31863	8.49045	362.44	5.51e-13	1.28e-10	229.217	200.881	220.035	516.871	485.246	505.113
ENSMUSG00000039361	chr7:90130213-90213465	protein_coding	Picalm	1.29856	2.45983	9.30119	361.831	5.59e-13	1.29e-10	360.254	359.492	374.112	867.887	989.442	833.628
ENSMUSG00000000555	chr15:103344286-103366763	protein_coding	Itga5	1.69879	3.24628	6.88288	361.819	5.59e-13	1.29e-10	55.1339	56.2568	55.2125	181.82	209.211	150.176
ENSMUSG00000057561	chr18:46597704-46610225	protein_coding	Eif1a	1.33183	2.51722	6.56439	360.374	5.78e-13	1.32e-10	56.3535	51.841	53.1533	145.205	139.463	121.394
ENSMUSG00000040435	chr7:45522916-45526268	protein_coding	Ppp1r15a	1.76856	3.40714	6.45282	359.182	5.94e-13	1.35e-10	46.8118	35.1222	37.4132	133.484	149.239	123.174
ENSMUSG00000020205	chr10:111506286-111508645	protein_coding	Phlda1	1.51508	2.85815	6.39252	357.421	6.18e-13	1.4e-10	45.4129	38.7723	46.3231	133.11	129.014	110.969
ENSMUSG00000035443	chr9:26999710-27007336	protein_coding	Thyn1	1.88007	3.68093	4.13428	356.743	6.28e-13	1.42e-10	7.10248	6.86619	8.33897	29.8195	25.534	27.0023
ENSMUSG00000032966	chr2:151542483-151561692	protein_coding	Fkbp1a	1.09222	2.13202	8.41366	356.637	6.3e-13	1.42e-10	218.886	213.184	221.034	480.212	460.888	451.341
ENSMUSG00000037012	chr10:62268855-62379908	protein_coding	Hk1	1.19421	2.28819	6.9528	355.851	6.41e-13	1.43e-10	72.2803	74.354	79.1692	172.737	181.997	162.285
ENSMUSG00000036158	chr15:93499114-93595891	protein_coding	Prickle1	-1.57183	-2.97281	6.06789	355.972	6.39e-13	1.43e-10	86.5929	113.866	100.516	32.9861	34.8404	33.5208
ENSMUSG00000024436	chr17:35910379-35916389	protein_coding	Mrps18b	1.73068	3.31883	4.13146	355.983	6.39e-13	1.43e-10	7.64055	8.16796	8.35936	29.2257	25.87	25.2808
ENSMUSG00000025351	chr10:128900989-128912822	protein_coding	Cd63	1.28938	2.44423	7.00447	354.449	6.62e-13	1.47e-10	81.6068	72.5672	69.4846	187.559	187.204	171.55
ENSMUSG00000028063	chr3:88480147-88509956	protein_coding	Lmna	1.13541	2.19681	7.55927	352.041	7e-13	1.54e-10	122.177	115.679	116.032	274.159	249.259	253.833
ENSMUSG00000019558	chrX:73673150-73682502	protein_coding	Slc6a8	1.23494	2.35371	5.9569	351.443	7.1e-13	1.56e-10	38.1669	37.3174	35.5375	83.4109	92.3255	85.5331
ENSMUSG00000033307	chr10:75859353-75860240	protein_coding	Mif	1.39749	2.63444	5.01163	350.738	7.22e-13	1.57e-10	18.4736	16.4891	18.1663	46.7743	47.3723	45.784
ENSMUSG00000022241	chr15:11382301-11399665	protein_coding	Tars	1.20304	2.30225	6.106	350.841	7.2e-13	1.57e-10	42.2921	40.3548	42.3473	98.2107	99.6497	89.9819
ENSMUSG00000027217	chr2:93201760-93334505	protein_coding	Tspan18	-1.46291	-2.75664	6.63324	350.716	7.22e-13	1.57e-10	142.301	155.574	139.173	46.4885	53.0166	58.995
ENSMUSG00000068566	chr7:3289080-3300442	protein_coding	Myadm	1.16094	2.23603	8.75811	350.124	7.33e-13	1.58e-10	270.719	256.806	275.084	594.19	632.336	568.248
ENSMUSG00000025153	chr11:120805846-120824547	protein_coding	Fasn	-1.39352	-2.62719	9.35196	348.605	7.59e-13	1.63e-10	929.564	927.344	982.816	390.336	375.753	314.917
ENSMUSG00000021823	chr14:20929398-21033676	protein_coding	Vcl	1.15682	2.22965	9.45248	347.668	7.76e-13	1.66e-10	431.458	432.468	437.5	982.745	1017.26	901.85
ENSMUSG00000020869	chr11:94629767-94645216	protein_coding	Lrrc59	1.18069	2.26685	6.58361	347.509	7.79e-13	1.66e-10	59.1874	55.9505	60.8398	140.103	134.389	124.508
ENSMUSG00000041598	chr11:113726850-113751881	protein_coding	Cdc42ep4	1.40005	2.6391	7.33572	347.679	7.76e-13	1.66e-10	99.1119	82.6751	84.5518	251.926	232.225	218.262
ENSMUSG00000112023	chr10:51480632-51486703	protein_coding	Lilr4b	1.59568	3.02237	5.10696	347.045	7.88e-13	1.67e-10	16.8236	16.3359	18.0644	58.0996	49.2537	47.5829
ENSMUSG00000014496	chr14:31698768-31830651	protein_coding	Ankrd28	1.35923	2.56547	6.28454	345.719	8.13e-13	1.71e-10	41.9334	43.6475	45.3852	124.951	103.077	108.067
ENSMUSG00000051510	chr11:120625117-120633600	protein_coding	Mafg	1.12933	2.18757	6.42631	345.764	8.12e-13	1.71e-10	56.1024	54.0617	51.6241	117.233	122.563	114.025
ENSMUSG00000046711	chr17:27556620-27563674	protein_coding	Hmga1	1.4861	2.8013	5.07555	343.388	8.59e-13	1.8e-10	19.2269	16.8719	17.0653	50.1609	52.4791	46.1128
ENSMUSG00000032388	chr9:65460947-65488470	protein_coding	Spg21	1.24051	2.36282	6.02976	341.728	8.94e-13	1.86e-10	40.1039	37.93	38.4123	87.2153	98.9778	88.9761
ENSMUSG00000028539	chr4:117926162-117929763	protein_coding	Artn	3.13806	8.80338	2.48346	341.357	9.02e-13	1.87e-10	0.932649	1.07204	1.30488	10.4456	11.2887	8.08522
ENSMUSG00000087006	chr2:93955810-93957201	protein_coding	Gm13889	2.23845	4.7189	5.73118	340.385	9.23e-13	1.91e-10	14.7789	20.7262	19.879	105.182	76.9379	80.3493
ENSMUSG00000040093	chr2:118528757-118549687	protein_coding	Bmf	-1.69325	-3.23384	4.86975	339.149	9.51e-13	1.96e-10	45.6998	46.149	42.1434	11.875	15.3876	14.2555
ENSMUSG00000095567	chr4:156236010-156247616	protein_coding	Noc2l	1.3255	2.5062	5.65321	337.597	9.88e-13	2.03e-10	28.8763	28.0774	29.0131	78.6609	68.8074	67.9506
ENSMUSG00000030208	chr6:135362545-135383173	protein_coding	Emp1	1.59214	3.01497	8.47296	336.82	1.01e-12	2.06e-10	178.351	168.694	183.784	630.079	489.782	480.548
ENSMUSG00000038335	chr11:74898071-74909342	protein_coding	Tsr1	1.63659	3.1093	5.53771	334.851	1.06e-12	2.15e-10	23.1369	20.6241	23.9159	80.4422	66.1868	63.792
ENSMUSG00000029761	chr6:34598500-34775473	protein_coding	Cald1	1.1464	2.2136	8.51268	333.845	1.08e-12	2.17e-10	228.93	228.703	224.133	519.246	525.866	464.107
ENSMUSG00000057666	chr6:125161715-125166467	protein_coding	Gapdh	1.10323	2.14835	8.46163	333.842	1.08e-12	2.17e-10	217.523	215.634	238.466	480.366	482.559	480.142
ENSMUSG00000032366	chr9:67022590-67049406	protein_coding	Tpm1	1.0991	2.1422	8.82955	333.81	1.08e-12	2.17e-10	275.347	290.294	302.833	632.828	623.634	604.206
ENSMUSG00000016382	chrX:75785654-75875182	protein_coding	Pls3	1.1711	2.25183	8.63431	334.222	1.07e-12	2.17e-10	254.075	236.769	242.217	533.188	592.825	524.727
ENSMUSG00000028961	chr4:149149991-149166771	protein_coding	Pgd	1.44863	2.7295	7.64568	333.341	1.1e-12	2.19e-10	105.21	103.427	113.32	319.702	307.987	251.415
ENSMUSG00000033684	chr1:155776029-155812889	protein_coding	Qsox1	1.18509	2.27378	7.49654	332.655	1.11e-12	2.19e-10	114.68	104.244	111.913	236.972	269.451	245.864
ENSMUSG00000020116	chr11:17203198-17211568	protein_coding	Pno1	1.59237	3.01545	4.92746	332.634	1.12e-12	2.19e-10	15.3528	13.809	16.1478	50.2929	44.0125	42.3797
ENSMUSG00000004069	chr16:4639989-4707695	protein_coding	Dnaja3	1.13844	2.20142	5.85588	332.965	1.11e-12	2.19e-10	35.7994	36.2198	36.353	82.2674	78.1474	78.1829
ENSMUSG00000048612	chr19:37899036-38043577	protein_coding	Myof	1.14257	2.20774	8.75534	332.865	1.11e-12	2.19e-10	278.324	271.38	258.488	614.422	613.588	556.197
ENSMUSG00000029364	chr5:117357304-117378601	protein_coding	Wsb2	1.06083	2.08612	6.51497	330.878	1.16e-12	2.28e-10	59.7254	60.009	57.9242	125.017	127.3	118.319
ENSMUSG00000007659	chr2:152780668-152831728	protein_coding	Bcl2l1	2.18423	4.54483	8.20468	329.877	1.19e-12	2.33e-10	120.886	103.35	95.0928	440.937	607.339	402.385
ENSMUSG00000026426	chr1:135146824-135156269	protein_coding	Arl8a	1.13775	2.20037	6.32608	328.465	1.24e-12	2.4e-10	52.9458	49.9522	47.4445	110.438	113.693	106.5
ENSMUSG00000036502	chrX:38196573-38252439	protein_coding	Tmem255a	4.29941	19.6903	3.11696	328.605	1.23e-12	2.4e-10	0.860907	0.816796	0.795158	14.338	10.9863	22.979
ENSMUSG00000007877	chr11:98383811-98384953	protein_coding	Tcap	-3.33941	-10.1219	2.20894	326.657	1.29e-12	2.5e-10	10.5461	7.83614	7.17681	0.791667	0.974323	0.773705
ENSMUSG00000043336	chr16:57353093-57573126	protein_coding	Filip1l	1.17648	2.26024	7.51042	326.444	1.3e-12	2.5e-10	121.424	108.583	105.511	255.928	260.245	241.899
ENSMUSG00000040652	chr9:65668001-65690300	protein_coding	Oaz2	-1.01894	-2.02642	6.70358	326.242	1.31e-12	2.51e-10	142.229	138.804	137.664	68.1054	68.1354	70.3298
ENSMUSG00000002885	chr8:83723251-83741326	protein_coding	Adgre5	-1.11336	-2.1635	8.29877	325.174	1.34e-12	2.57e-10	407.747	434.076	450.223	196.289	192.513	208.378
ENSMUSG00000022385	chr15:85859707-85876572	protein_coding	Gtse1	3.30523	9.88494	3.02839	323.476	1.4e-12	2.66e-10	1.04026	1.37834	1.87576	16.4491	11.1543	16.0157
ENSMUSG00000047714	chr16:31251537-31275277	protein_coding	Ppp1r2	1.16896	2.2485	7.89273	323.347	1.41e-12	2.66e-10	155.788	139.111	143.964	318.448	351.395	316.852
ENSMUSG00000004317	chrX:7153810-7319358	protein_coding	Clcn5	1.30421	2.46949	5.52004	323.455	1.4e-12	2.66e-10	28.4458	24.6315	26.1995	67.4456	65.7836	62.3606
ENSMUSG00000036057	chr9:110385082-110408213	protein_coding	Ptpn23	1.06691	2.09494	6.20522	322.606	1.43e-12	2.7e-10	49.1434	46.634	47.1386	99.992	101.061	98.2799
ENSMUSG00000037643	chr3:30995747-31052959	protein_coding	Prkci	1.55315	2.93458	8.22462	321.464	1.47e-12	2.77e-10	164.792	149.346	141.987	417.538	519.449	401.398
ENSMUSG00000108481	chr7:129667405-129693400	sense_intronic	Gm33248	-2.59974	-6.06178	2.75449	320.816	1.5e-12	2.8e-10	11.0842	13.4006	10.2759	1.9132	2.21742	1.66347
ENSMUSG00000034595	chr17:35865593-35875596	protein_coding	Ppp1r18	1.22076	2.33069	6.47366	320.693	1.5e-12	2.8e-10	57.2145	51.3561	51.461	125.765	132.273	114.798
ENSMUSG00000001415	chr3:88336260-88362338	protein_coding	Smg5	1.06473	2.09178	6.28653	320.133	1.53e-12	2.83e-10	51.224	50.3606	49.7688	109.734	102.573	104.199
ENSMUSG00000021668	chr13:96480690-96542579	protein_coding	Polk	1.5035	2.83531	5.73979	320.181	1.52e-12	2.83e-10	27.9795	28.5623	26.9334	85.1482	67.1947	84.0437
ENSMUSG00000044317	chr7:19212538-19224174	protein_coding	Gpr4	1.71294	3.27828	4.1767	319.613	1.55e-12	2.85e-10	8.86017	8.60188	7.82925	27.1366	30.5064	25.2034
ENSMUSG00000028047	chr3:89215180-89226837	protein_coding	Thbs3	-1.17606	-2.25958	5.63229	317.988	1.61e-12	2.96e-10	69.9487	66.186	70.1371	29.9294	29.7001	31.6059
ENSMUSG00000020034	chr10:84576626-84614359	protein_coding	Tcp11l2	-1.44332	-2.71945	5.2147	317.088	1.65e-12	3.01e-10	57.3221	57.7628	47.9338	20.0116	19.5201	20.3291
ENSMUSG00000004356	chr10:88746607-88826804	protein_coding	Utp20	1.41049	2.65828	6.31332	317.188	1.65e-12	3.01e-10	41.5388	41.529	47.1182	129.723	104.992	111.549
ENSMUSG00000037846	chr10:67979570-68059740	protein_coding	Rtkn2	-1.30753	-2.47517	7.76409	316.94	1.66e-12	3.01e-10	320.76	324.115	284.218	137.024	113.962	124.199
ENSMUSG00000022723	chr16:59490775-59555752	protein_coding	Crybg3	1.0189	2.02637	7.13101	316.415	1.68e-12	3.04e-10	93.516	94.9015	89.3432	184.766	186.835	191.163
ENSMUSG00000054422	chr6:71199827-71205023	protein_coding	Fabp1	-3.04458	-8.25108	1.8172	315.456	1.72e-12	3.11e-10	5.95461	6.68752	6.17777	0.725695	0.671947	0.851076
ENSMUSG00000049493	chr9:95752642-95845311	protein_coding	Pls1	1.28197	2.4317	5.34663	315.389	1.72e-12	3.11e-10	24.9663	22.4619	23.6101	59.2871	58.9633	54.4108
ENSMUSG00000115388	chr15:76101488-76120195	protein_coding	EPPK1	1.605	3.04195	7.0692	315.084	1.74e-12	3.12e-10	76.5131	59.4474	63.4292	178.301	222.414	205.264
ENSMUSG00000028111	chr3:95499256-95509362	protein_coding	Ctsk	1.75963	3.3861	4.92844	313.566	1.81e-12	3.21e-10	13.093	13.5537	14.8022	54.1192	46.3643	40.194
ENSMUSG00000039084	chr11:94565047-94569127	protein_coding	Chad	-1.74831	-3.35964	4.3721	313.731	1.8e-12	3.21e-10	30.4546	30.783	34.4569	10.5336	8.13056	9.71
ENSMUSG00000091562	chr16:59558013-59600886	processed_transcript	Crybg3	1.01706	2.02379	6.33743	313.627	1.8e-12	3.21e-10	52.9458	54.4956	52.8475	108.304	108.687	107.429
ENSMUSG00000020758	chr11:115974709-116008412	protein_coding	Itgb4	1.39487	2.62965	5.43225	312.435	1.86e-12	3.3e-10	26.6522	21.4919	23.2023	62.4098	61.3487	63.4632
ENSMUSG00000029036	chr4:155740641-155761093	protein_coding	Atad3a	1.51005	2.8482	4.83721	312.026	1.88e-12	3.3e-10	14.5637	14.4981	15.3323	47.2361	39.2081	40.0392
ENSMUSG00000038776	chr1:180976210-181020904	protein_coding	Ephx1	1.27379	2.41797	7.57789	312.006	1.88e-12	3.3e-10	125.728	107.689	102.005	261.448	272.844	276.213
ENSMUSG00000026819	chr2:32414487-32451445	protein_coding	Slc25a25	1.39965	2.63837	6.56228	312.111	1.88e-12	3.3e-10	56.9992	44.6175	54.1523	134.188	145.208	131.433
ENSMUSG00000047419	chr13:93040713-93144724	protein_coding	Cmya5	-2.15636	-4.4579	4.3299	311.291	1.92e-12	3.35e-10	26.2935	32.2634	39.656	6.94908	7.66019	7.50494
ENSMUSG00000032418	chr9:86581371-86695953	protein_coding	Me1	1.07591	2.10806	6.89286	309.317	2.02e-12	3.52e-10	75.0783	74.1753	79.944	159.015	169.835	154.548
ENSMUSG00000001131	chrX:20870166-20874735	protein_coding	Timp1	3.46176	11.0178	4.36045	309.127	2.03e-12	3.53e-10	2.51098	3.72663	3.79229	51.7223	33.1942	27.4665
ENSMUSG00000031785	chr8:94974751-95014217	protein_coding	Adgrg1	1.12486	2.1808	7.22618	308.811	2.05e-12	3.54e-10	96.9955	94.4676	90.8519	210.1	216.501	189.055
ENSMUSG00000006740	chr18:6201002-6242174	protein_coding	Kif5b	1.0666	2.0945	8.80742	307.671	2.11e-12	3.64e-10	297.981	279.957	290.6	589.154	640.634	589.389
ENSMUSG00000030662	chr14:120911224-120947999	protein_coding	Ipo5	1.15531	2.22732	7.00484	307.09	2.14e-12	3.69e-10	83.1134	75.1452	80.3926	189.758	176.789	164.915
ENSMUSG00000032902	chr3:104638668-104658462	protein_coding	Slc16a1	1.33397	2.52095	6.06955	306.842	2.16e-12	3.7e-10	36.4809	37.3174	40.4104	97.7269	104.891	85.7265
ENSMUSG00000060803	chr19:4035407-4037921	protein_coding	Gstp1	1.25966	2.3944	5.96879	304.173	2.32e-12	3.96e-10	37.7364	37.7258	35.1297	87.1714	96.5252	81.1423
ENSMUSG00000062070	chrX:106187100-106203699	protein_coding	Pgk1	1.04564	2.06429	6.24315	303.132	2.38e-12	4.06e-10	48.8923	48.4462	50.7882	102.037	105.193	98.6861
ENSMUSG00000022462	chr15:96687394-96699698	protein_coding	Slc38a2	1.3305	2.5149	8.2824	302.445	2.43e-12	4.12e-10	196.215	173.237	162.029	436.319	485.918	414.068
ENSMUSG00000039323	chr1:72824503-72852474	protein_coding	Igfbp2	1.93422	3.82172	7.18231	302.049	2.45e-12	4.14e-10	60.1559	61.4894	58.9641	279.964	232.729	177.623
ENSMUSG00000017677	chr11:79239372-79254671	protein_coding	Wsb1	1.21933	2.32839	7.14682	302.075	2.45e-12	4.14e-10	77.4099	84.0024	93.7267	200.842	205.078	188.687
ENSMUSG00000039318	chr1:185204117-185286759	protein_coding	Rab3gap2	0.987885	1.98328	6.69585	301.923	2.46e-12	4.14e-10	69.2672	71.2655	67.8127	136.387	140.571	136.269
ENSMUSG00000038975	chr3:153907287-153913009	protein_coding	Rabggtb	1.41396	2.66468	5.26742	301.578	2.48e-12	4.17e-10	20.9129	19.8073	22.1625	59.3311	58.5266	49.904
ENSMUSG00000023045	chr15:102150526-102163474	protein_coding	Soat2	2.93106	7.62668	1.89058	301.212	2.51e-12	4.19e-10	0.96852	0.791271	0.77477	6.22338	6.14831	6.75058
ENSMUSG00000028273	chr3:142239590-142395696	protein_coding	Pdlim5	1.16384	2.24052	7.71186	299.989	2.59e-12	4.31e-10	137.279	128.543	122.291	289.2	311.145	269.114
ENSMUSG00000055723	chr7:114046782-114117781	protein_coding	Rras2	1.10858	2.15633	6.24301	300.087	2.59e-12	4.31e-10	45.9868	47.4252	50.3396	109.008	98.9778	102.129
ENSMUSG00000046818	chr3:137621612-137628333	protein_coding	Ddit4l	2.2711	4.8269	3.02774	299.835	2.6e-12	4.31e-10	3.15666	2.88431	2.32431	14.0741	11.8263	13.9847
ENSMUSG00000108912	chr8:8629175-8635073	TEC	E230020D15Rik	-1.60196	-3.03555	5.07881	298.66	2.69e-12	4.43e-10	50.7576	52.1728	49.6872	16.5151	14.2453	19.3039
ENSMUSG00000024653	chr19:9083636-9087958	protein_coding	Scgb1a1	-1.44841	-2.72907	13.0822	298.723	2.68e-12	4.43e-10	14403.5	11719.6	11956.7	4153.09	4924.46	4875.85
ENSMUSG00000028645	chr4:119108711-119137983	protein_coding	Slc2a1	1.42887	2.69236	5.41158	298.483	2.7e-12	4.43e-10	23.2804	20.8538	24.8538	66.3241	63.331	56.2484
ENSMUSG00000028542	chr4:117834506-117875198	protein_coding	Slc6a9	1.30663	2.47363	5.74023	297.259	2.79e-12	4.57e-10	34.3287	29.762	28.2383	74.3507	78.9874	74.6625
ENSMUSG00000043496	chr6:53815468-53820830	protein_coding	Tril	-2.35944	-5.1317	4.24915	296.919	2.82e-12	4.6e-10	29.6654	32.0592	33.7025	4.5081	6.41709	7.65968
ENSMUSG00000006442	chr4:148591503-148594993	protein_coding	Srm	1.82351	3.53942	4.09351	296.768	2.83e-12	4.6e-10	8.071	6.43227	7.95158	29.4236	24.862	25.068
ENSMUSG00000044349	chr2:158375638-158386145	protein_coding	Snhg11	-2.31293	-4.96891	4.2349	295.322	2.95e-12	4.78e-10	30.0241	34.867	29.0539	5.78357	8.23135	5.14514
ENSMUSG00000060950	chr12:111678105-111683902	protein_coding	Trmt61a	2.01009	4.02808	3.45652	295.173	2.96e-12	4.78e-10	3.90995	4.56895	4.44473	20.0995	15.9251	16.2285
ENSMUSG00000020010	chr10:23851462-23869843	protein_coding	Vnn3	1.81727	3.52414	4.01226	294.867	2.98e-12	4.81e-10	8.071	6.35569	6.93215	22.3206	26.5083	26.1706
ENSMUSG00000036620	chr11:50210890-50235103	protein_coding	Mgat4b	1.08902	2.12729	6.00676	294.558	3.01e-12	4.83e-10	41.3235	40.7377	41.1444	86.6436	92.2583	83.2893
ENSMUSG00000031328	chrX:74223461-74249820	protein_coding	Flna	1.07582	2.10793	10.5338	294.336	3.03e-12	4.85e-10	914.391	935.078	1012.22	2068.78	2034.49	1929.16
ENSMUSG00000032601	chr9:108689314-108750436	protein_coding	Prkar2a	1.11413	2.16464	7.33959	294.092	3.05e-12	4.87e-10	101.731	100.185	104.981	223.426	237.936	203.175
ENSMUSG00000067931	chr17:21567046-21588697	protein_coding	Zfp948	1.27455	2.41924	5.00006	293.137	3.13e-12	4.98e-10	18.2225	18.5821	19.1654	48.0498	44.0125	43.4242
ENSMUSG00000061589	chr10:80755206-80795461	protein_coding	Dot1l	1.14921	2.21793	6.51031	290.397	3.38e-12	5.36e-10	52.5153	59.4219	57.7815	135.287	122.194	119.189
ENSMUSG00000041548	chr5:116408491-116422864	protein_coding	Hspb8	1.38533	2.61232	6.00081	289.48	3.47e-12	5.47e-10	36.8397	35.2499	34.1714	92.4711	104.286	80.8909
ENSMUSG00000000308	chr2:121357714-121363737	protein_coding	Ckmt1	1.41514	2.66686	4.20357	289.508	3.46e-12	5.47e-10	10.2233	10.1589	9.64384	26.279	26.1387	27.5632
ENSMUSG00000049327	chr5:124439930-124462308	protein_coding	Kmt5a	1.11799	2.17045	6.3738	289.166	3.5e-12	5.48e-10	51.1164	52.7344	52.8882	115.1	121.387	103.947
ENSMUSG00000020075	chr10:62580251-62602281	protein_coding	Ddx21	1.22489	2.33737	7.14049	289.218	3.49e-12	5.48e-10	84.9428	80.582	87.9568	220.281	191.606	180.641
ENSMUSG00000006777	chr11:99477974-99493137	protein_coding	Krt23	1.29728	2.45765	4.89859	288.529	3.56e-12	5.57e-10	16.5725	17.944	17.0653	43.5197	43.6429	39.7491
ENSMUSG00000021185	chr12:100779057-100896981	protein_coding	Dglucy	1.70827	3.26768	4.79234	288.402	3.57e-12	5.57e-10	11.5146	13.9111	13.2934	44.9271	35.8484	45.9194
ENSMUSG00000033595	chr14:70530685-70538324	protein_coding	Lgi3	-1.65364	-3.14626	6.74253	287.596	3.65e-12	5.68e-10	176.127	154.426	156.891	46.7523	62.8942	45.6099
ENSMUSG00000025364	chr10:128557766-128565987	protein_coding	Pa2g4	1.18271	2.27003	6.15149	287.173	3.7e-12	5.72e-10	44.2291	42.3458	43.7133	107.953	97.2979	90.4848
ENSMUSG00000087132	chr19:4439003-4448332	processed_transcript	A930001C03Rik	3.68521	12.8635	1.78061	287.17	3.7e-12	5.72e-10	0.502196	0.459448	0.46894	6.6632	4.50204	7.13743
ENSMUSG00000034667	chr10:121587380-121626332	protein_coding	Xpot	0.963108	1.94951	6.91551	287.034	3.71e-12	5.72e-10	83.8308	80.582	81.0246	159.147	163.35	155.96
ENSMUSG00000029378	chr5:91139599-91148432	protein_coding	Areg	3.21573	9.29036	4.81178	286.684	3.75e-12	5.76e-10	8.21449	5.07945	3.44569	55.2848	46.062	49.6912
ENSMUSG00000030403	chr7:19256929-19271817	protein_coding	Vasp	0.996453	1.99509	7.00027	286.493	3.77e-12	5.78e-10	85.8396	83.5174	86.9373	174.299	175.277	161.84
ENSMUSG00000022947	chr16:93683215-93690990	protein_coding	Cbr3	2.43503	5.40776	4.60369	285.904	3.83e-12	5.86e-10	7.10248	7.83614	7.68653	46.9283	46.9019	29.072
ENSMUSG00000001056	chr11:51619735-51623714	protein_coding	Nhp2	1.50831	2.84476	4.51573	284.76	3.96e-12	6.04e-10	12.3755	11.2565	11.9478	37.5382	32.2199	31.3544
ENSMUSG00000061024	chr1:9545408-9547455	protein_coding	Rrs1	1.59786	3.02694	4.77953	283.696	4.08e-12	6.19e-10	14.0256	12.9666	13.8031	47.61	38.8721	36.9251
ENSMUSG00000021125	chr12:79130777-79156301	protein_coding	Arg2	1.98292	3.95292	3.63317	283.684	4.08e-12	6.19e-10	5.73938	4.79868	4.48551	18.2083	22.4766	18.4142
ENSMUSG00000006304	chr1:74236084-74268209	protein_coding	Arpc2	1.02931	2.04105	8.13463	283.199	4.14e-12	6.26e-10	186.709	179.797	187.82	376.922	399.136	355.459
ENSMUSG00000058355	chr8:79683462-79711740	protein_coding	Abce1	1.04812	2.06783	7.1234	282.494	4.23e-12	6.37e-10	89.5702	89.3881	93.5433	201.809	183.374	178.378
ENSMUSG00000062901	chr16:20097554-20127744	protein_coding	Klhl24	-1.21713	-2.32484	7.26141	281.592	4.34e-12	6.52e-10	225.02	229.494	189.248	87.6551	94.6437	94.5661
ENSMUSG00000090841	chr10:128490860-128494145	protein_coding	Myl6	1.04472	2.06296	9.0815	280.859	4.43e-12	6.63e-10	355.913	348.338	356.822	726.948	778.282	683.839
ENSMUSG00000000317	chr11:70224128-70229798	protein_coding	Bcl6b	1.3249	2.50515	6.15107	280.787	4.44e-12	6.63e-10	44.265	36.6537	40.6754	110.262	92.2247	101.704
ENSMUSG00000030641	chr7:92857525-92874247	protein_coding	Ddias	3.18635	9.10302	2.78572	280.232	4.51e-12	6.72e-10	1.18375	1.021	1.73304	14.294	9.30646	12.8628
ENSMUSG00000024732	chr19:10941481-10949266	protein_coding	Ccdc86	1.53333	2.89454	4.16407	279.943	4.55e-12	6.76e-10	9.46998	8.21901	9.78657	27.2465	27.0795	25.2615
ENSMUSG00000063275	chr2:13850282-14056135	protein_coding	Hacd1	1.53927	2.90647	3.923	279.084	4.66e-12	6.91e-10	7.31771	8.06586	7.7477	21.9248	24.0893	21.4123
ENSMUSG00000026142	chr1:82316452-82445366	protein_coding	Rhbdd1	1.18483	2.27337	5.85038	278.935	4.68e-12	6.92e-10	36.3733	34.9691	34.2938	74.6366	87.4539	78.0862
ENSMUSG00000038583	chr10:53337667-53345987	protein_coding	Pln	-4.09402	-17.0775	2.61023	277.894	4.83e-12	7.12e-10	7.99926	11.6649	14.5167	0.901621	0.739142	0.406195
ENSMUSG00000047963	chr5:92603041-92606579	protein_coding	Stbd1	1.4971	2.82276	5.7813	277.278	4.92e-12	7.22e-10	34.0776	25.6015	26.7092	79.0788	85.0013	79.1307
ENSMUSG00000014846	chr8:105467493-105471526	protein_coding	Tppp3	-0.946548	-1.92726	7.25416	277.053	4.95e-12	7.22e-10	205.255	197.435	200.319	102.389	102.976	107.468
ENSMUSG00000052921	chr11:68943155-68957480	protein_coding	Arhgef15	-1.07524	-2.10708	6.41196	277.028	4.95e-12	7.22e-10	111.308	125.455	109.65	54.779	53.6886	55.9002
ENSMUSG00000015605	chr17:46546839-46556162	protein_coding	Srf	1.33087	2.51554	6.4938	277.125	4.94e-12	7.22e-10	54.9546	45.8427	52.9086	124.885	143.763	118.048
ENSMUSG00000020642	chr12:26300964-26415254	protein_coding	Rnf144a	-1.37126	-2.58696	7.37676	276.85	4.98e-12	7.24e-10	213.971	269.287	235.836	89.0406	86.278	102.555
ENSMUSG00000026765	chr2:49787688-49948849	protein_coding	Lypd6b	2.02325	4.065	2.9594	276.658	5.01e-12	7.26e-10	2.94143	3.16508	2.99714	11.4132	14.0773	11.6829
ENSMUSG00000031584	chr8:33652523-33698163	protein_coding	Gsr	1.21468	2.32089	6.82995	276.443	5.04e-12	7.28e-10	64.7474	69.0448	71.5031	169.923	166.542	140.389
ENSMUSG00000053332	chr1:161034422-161038539	processed_transcript	Gas5	1.23853	2.35958	6.38195	276.077	5.09e-12	7.34e-10	50.4707	50.1309	48.2192	131.263	115.172	104.644
ENSMUSG00000062762	chr9:36779159-36797393	protein_coding	Ei24	1.00243	2.00338	6.64485	275.858	5.13e-12	7.35e-10	64.0658	68.4832	67.1603	139.311	126.763	134.064
ENSMUSG00000025198	chr19:44034944-44069785	protein_coding	Erlin1	1.4235	2.68235	5.64768	275.873	5.12e-12	7.35e-10	30.9927	26.214	24.5072	68.8091	79.1217	70.8134
ENSMUSG00000047146	chr10:62804570-62908996	protein_coding	Tet1	-1.8192	-3.52886	4.00083	274.956	5.26e-12	7.53e-10	21.989	24.7081	27.9733	6.48727	6.65227	7.9885
ENSMUSG00000021822	chr14:20836660-20843385	protein_coding	Plau	2.49191	5.62522	4.37056	274.408	5.35e-12	7.63e-10	5.52415	5.92177	7.05448	41.4306	25.03	38.0276
ENSMUSG00000003541	chr17:35821684-35822923	protein_coding	Ier3	1.06131	2.08682	6.85855	274.03	5.41e-12	7.69e-10	73.6793	70.5508	81.1062	162.908	153.54	153.948
ENSMUSG00000035498	chr9:123170824-123216038	protein_coding	Cdcp1	1.14542	2.2121	5.63012	273.682	5.47e-12	7.75e-10	32.9297	29.3026	30.1956	70.2165	68.6394	65.4361
ENSMUSG00000042608	chr4:126103957-126141029	protein_coding	Stk40	1.14944	2.21828	6.64298	273.243	5.54e-12	7.83e-10	69.0161	59.8558	57.4553	138.696	141.915	132.323
ENSMUSG00000030790	chr7:110627661-110629820	protein_coding	Adm	2.76569	6.80073	4.70283	272.865	5.6e-12	7.9e-10	4.05344	6.84067	8.68558	49.0834	46.4987	40.3874
ENSMUSG00000019997	chr10:24595442-24598683	protein_coding	Ctgf	2.62056	6.14989	8.7277	272.698	5.63e-12	7.92e-10	147.933	107.051	101.026	773.965	894.193	519.291
ENSMUSG00000022438	chr15:84232043-84315688	protein_coding	Parvb	1.03273	2.04589	7.00942	272.592	5.65e-12	7.92e-10	79.9926	89.7199	83.8586	176.938	177.428	164.625
ENSMUSG00000038903	chr18:69925426-69969484	protein_coding	Ccdc68	1.36892	2.58277	4.71222	272.235	5.71e-12	7.99e-10	15.8192	14.4216	13.5992	35.4271	39.3089	38.2791
ENSMUSG00000014444	chr8:122481698-122551329	protein_coding	Piezo1	0.999044	1.99868	8.06053	271.548	5.82e-12	8.13e-10	186.745	173.722	173.61	373.425	347.027	346.813
ENSMUSG00000026341	chr1:125392905-125435727	protein_coding	Actr3	0.964499	1.95139	8.36097	270.834	5.95e-12	8.29e-10	221.074	216.834	230.29	449.513	433.406	421.07
ENSMUSG00000037679	chr12:112588784-112615557	protein_coding	Inf2	1.19211	2.28487	5.73578	269.868	6.12e-12	8.51e-10	34.0776	30.6299	32.5199	80.3322	71.6295	70.0396
ENSMUSG00000042066	chr1:132356315-132391281	protein_coding	Tmcc2	-1.24095	-2.36354	6.721	268.884	6.31e-12	8.74e-10	153.17	145.364	146.268	55.1088	62.5583	70.4458
ENSMUSG00000044813	chr4:45423278-45532470	protein_coding	Shb	1.20246	2.30131	5.36063	268.108	6.46e-12	8.91e-10	25.8631	24.3763	24.3237	59.0672	59.9041	52.5926
ENSMUSG00000028741	chr4:139347435-139352576	protein_coding	Mrto4	1.46245	2.75576	4.0248	268.061	6.47e-12	8.91e-10	8.5732	8.29559	8.97102	25.3773	22.7118	23.1531
ENSMUSG00000022698	chr16:44139830-44163366	protein_coding	Naa50	1.0421	2.05923	6.84609	267.281	6.62e-12	9.1e-10	77.0871	73.1543	75.2546	156.2	165.165	143.058
ENSMUSG00000028214	chr4:11704457-11714752	protein_coding	Gem	1.18575	2.27482	5.24006	267.149	6.65e-12	9.11e-10	24.2489	22.3853	22.5091	51.1505	50.4968	55.436
ENSMUSG00000032359	chr9:90054152-90076089	protein_coding	Ctsh	1.27949	2.42753	8.2831	266.637	6.75e-12	9.22e-10	199.874	174.029	171.367	424.18	493.579	405.712
ENSMUSG00000052727	chr13:99421446-99516540	protein_coding	Map1b	0.992614	1.98979	7.56462	266.577	6.76e-12	9.22e-10	132.508	123.464	123.841	259.491	257.96	238.204
ENSMUSG00000015647	chr2:180176373-180225859	protein_coding	Lama5	0.958037	1.94266	8.38506	266.504	6.78e-12	9.22e-10	234.741	229.239	217.568	442.058	451.481	430.393
ENSMUSG00000040596	chr1:166384622-166409863	protein_coding	Pogk	1.08887	2.12707	5.72292	266.345	6.81e-12	9.24e-10	35.0102	32.876	33.3355	74.7246	72.6039	67.912
ENSMUSG00000000384	chr11:6615598-6626067	protein_coding	Tbrg4	1.30975	2.47899	4.85824	266.131	6.86e-12	9.28e-10	16.142	16.923	16.7799	44.2014	41.8959	37.6021
ENSMUSG00000024921	chr19:26605050-26778322	protein_coding	Smarca2	-1.00953	-2.01325	8.07595	265.75	6.94e-12	9.37e-10	346.694	381.52	353.417	172.276	177.125	187.836
ENSMUSG00000060716	chr12:79029163-79081655	protein_coding	Plekhh1	1.14524	2.21183	5.38342	264.718	7.16e-12	9.64e-10	26.5805	26.5714	24.7111	54.2952	59.1649	58.6855
ENSMUSG00000019893	chr10:52045721-52195244	protein_coding	Ros1	-2.88548	-7.3895	2.06881	264.466	7.21e-12	9.67e-10	8.03513	6.07492	8.0943	1.12153	0.806336	1.02516
ENSMUSG00000057719	chr18:42053667-42158960	protein_coding	Sh3rf2	1.22769	2.34191	6.14651	264.503	7.2e-12	9.67e-10	44.803	40.8398	41.4502	103.554	106.403	87.6414
ENSMUSG00000070047	chr8:44935447-45052257	protein_coding	Fat1	1.07034	2.09992	9.05986	264.331	7.24e-12	9.68e-10	349.241	340.834	342.754	772.755	657.265	738.676
ENSMUSG00000020566	chr12:17284721-17329359	protein_coding	Atp6v1c2	-1.62877	-3.09248	5.22543	263.993	7.32e-12	9.74e-10	61.5907	57.482	50.6251	15.5255	21.0655	18.3948
ENSMUSG00000041168	chr17:56614301-56626903	protein_coding	Lonp1	1.02476	2.03461	5.77769	263.981	7.32e-12	9.74e-10	36.2657	34.8415	37.1889	73.0093	73.9142	73.4633
ENSMUSG00000057606	chr14:31523082-31591343	protein_coding	Colq	-2.02097	-4.05855	3.45336	263.703	7.38e-12	9.79e-10	14.7789	20.471	17.3508	4.44213	3.86369	4.60354
ENSMUSG00000025980	chr1:55077835-55088243	protein_coding	Hspd1	0.939564	1.91795	7.1638	263.651	7.4e-12	9.79e-10	96.2422	99.2152	99.1909	193.233	191.774	180.235
ENSMUSG00000026489	chr1:180165238-180199602	protein_coding	Coq8a	-2.06375	-4.18072	2.90889	263.535	7.42e-12	9.8e-10	11.9092	11.1288	13.2323	3.16667	3.05736	2.4952
ENSMUSG00000023039	chr15:101411043-101430313	protein_coding	Krt7	1.23143	2.348	8.3334	263.103	7.52e-12	9.91e-10	197.255	188.476	192.184	466.974	498.316	391.785
ENSMUSG00000025503	chr7:141392199-141402968	protein_coding	Taldo1	1.07668	2.10917	6.95156	262.687	7.62e-12	9.99e-10	78.6295	76.9575	83.0635	179.159	171.178	153.194
ENSMUSG00000085385	chr2:158353700-158361580	processed_transcript	Snhg17	1.51611	2.86019	4.50509	262.661	7.62e-12	9.99e-10	11.4788	12.354	11.3157	37.8681	32.5222	30.1552
ENSMUSG00000105356	chr5:96798207-96800352	TEC	Gm42603	1.52023	2.86837	4.26097	261.868	7.81e-12	1.02e-09	11.0124	9.82708	8.86907	28.3241	29.8008	26.8089
ENSMUSG00000050777	chr1:120067377-120074074	protein_coding	Tmem37	1.68862	3.22348	4.37126	261.797	7.83e-12	1.02e-09	10.869	9.24001	9.25646	31.9306	35.4116	27.157
ENSMUSG00000071072	chr10:128058954-128077272	protein_coding	Ptges3	0.904892	1.8724	7.58622	261.858	7.81e-12	1.02e-09	132.903	132.883	135.442	248.254	255.945	247.141
ENSMUSG00000056076	chr5:140419328-140443360	protein_coding	Eif3b	0.961134	1.94684	7.4335	260.892	8.05e-12	1.05e-09	122.679	113.841	115.339	232.618	233.602	218.707
ENSMUSG00000030513	chr7:65861734-66050386	protein_coding	Pcsk6	1.33126	2.51622	4.40021	260.167	8.24e-12	1.06e-09	12.0527	11.3586	12.4575	31.6887	29.2633	29.3234
ENSMUSG00000020044	chr10:86300372-86349506	protein_coding	Timp3	1.8206	3.53228	10.9478	260.218	8.22e-12	1.06e-09	1002.99	801.839	810.124	2591.28	3768.01	2877.06
ENSMUSG00000025809	chr8:128685654-128733200	protein_coding	Itgb1	0.970958	1.96014	10.1276	260.274	8.21e-12	1.06e-09	771.624	747.471	748.224	1497.88	1539.36	1407.04
ENSMUSG00000053113	chr11:117966079-117970047	protein_coding	Socs3	1.04756	2.06702	5.67842	259.736	8.35e-12	1.07e-09	33.8982	34.0502	32.1122	71.2061	67.9674	67.5638
ENSMUSG00000055239	chr6:72841114-72899979	protein_coding	Kcmf1	0.97999	1.97245	6.58353	259.403	8.43e-12	1.08e-09	64.7474	65.3947	63.2865	126.007	135.229	120.389
ENSMUSG00000026672	chr2:5020642-5064051	protein_coding	Optn	1.33842	2.52874	5.34989	259.424	8.43e-12	1.08e-09	23.1369	24.7847	21.3062	56.1424	64.8429	54.14
ENSMUSG00000032332	chr9:79598991-79718831	protein_coding	Col12a1	1.10668	2.1535	7.41555	258.94	8.56e-12	1.09e-09	100.009	111.544	113.014	253.333	221.171	224.684
ENSMUSG00000041235	chr4:8690406-8867659	protein_coding	Chd7	1.07782	2.11084	7.14542	258.512	8.67e-12	1.1e-09	97.4619	89.0563	86.4888	206.273	189.455	180.273
ENSMUSG00000032085	chr9:45929619-45936058	protein_coding	Tagln	1.39367	2.62747	7.53051	257.989	8.81e-12	1.12e-09	101.049	103.427	101.169	281.328	301.2	220.835
ENSMUSG00000025785	chr9:123113215-123136129	protein_coding	Exosc7	-1.2981	-2.45904	5.68177	257.861	8.85e-12	1.12e-09	66.4333	80.2502	72.1759	31.6447	26.9787	30.2906
ENSMUSG00000029763	chr6:33249085-33973979	protein_coding	Exoc4	1.22019	2.32978	7.1699	257.728	8.89e-12	1.12e-09	82.0731	90.256	86.9373	213.816	174.706	215.458
ENSMUSG00000033323	chr18:80407959-80469695	protein_coding	Ctdp1	1.11567	2.16695	5.62278	257.433	8.97e-12	1.13e-09	32.4992	30.8851	29.8694	67.0058	71.3608	63.6566
ENSMUSG00000030020	chr6:92370908-92706155	protein_coding	Prickle2	-1.11257	-2.1623	7.16173	256.557	9.22e-12	1.16e-09	196.072	213.847	177.483	91.1957	94.039	86.4615
ENSMUSG00000032300	chr9:57253117-57262612	protein_coding	1700017B05Rik	1.25605	2.38841	5.58062	256.376	9.27e-12	1.16e-09	29.6654	25.7291	29.217	64.4329	73.7798	63.9467
ENSMUSG00000021226	chr12:83987861-83993873	protein_coding	Acot2	1.84205	3.58518	5.30777	255.649	9.49e-12	1.19e-09	17.2899	18.6076	15.842	48.7535	73.511	63.3278
ENSMUSG00000000420	chr18:24205344-24286818	protein_coding	Galnt1	1.03011	2.04219	7.3095	255.54	9.52e-12	1.19e-09	104.959	103.478	104.268	232.882	203.566	202.092
ENSMUSG00000004897	chr3:87906321-87916132	protein_coding	Hdgf	1.05139	2.07253	7.32256	255.317	9.59e-12	1.19e-09	107.936	100.083	104.431	220.523	229.806	197.275
ENSMUSG00000017144	chr2:51130438-51149111	protein_coding	Rnd3	1.09327	2.13357	5.63389	255.441	9.55e-12	1.19e-09	32.7862	30.1704	31.9898	70.5243	68.0682	63.9467
ENSMUSG00000035678	chr17:57105385-57107757	protein_coding	Tnfsf9	2.15571	4.45589	2.91903	255.376	9.57e-12	1.19e-09	3.2284	2.60354	2.44664	13.1945	10.516	12.7081
ENSMUSG00000042834	chr18:33437019-33464029	protein_coding	Nrep	-1.492	-2.81279	5.84869	255.083	9.66e-12	1.2e-09	73.5358	80.6331	100.618	28.8739	30.1032	31.6832
ENSMUSG00000022206	chr15:11839896-11907287	protein_coding	Npr3	-1.58076	-2.99126	6.74487	254.785	9.75e-12	1.2e-09	179.786	155.549	147.104	43.6516	57.9554	59.672
ENSMUSG00000033379	chr4:117884326-117887333	protein_coding	Atp6v0b	0.907775	1.87615	6.36507	254.458	9.85e-12	1.21e-09	57.7166	56.3589	57.7203	107.799	107.612	106.907
ENSMUSG00000020363	chr11:49794178-49838613	protein_coding	Gfpt2	1.27052	2.41248	4.99999	254.396	9.87e-12	1.21e-09	19.3704	18.3013	18.4721	49.1054	44.9196	41.3545
ENSMUSG00000035373	chr11:82045712-82047525	protein_coding	Ccl7	3.5343	11.586	1.56055	254.388	9.87e-12	1.21e-09	0.430454	0.536022	0.387385	6.48727	4.40125	4.77763
ENSMUSG00000007476	chr2:30237715-30263790	protein_coding	Lrrc8a	1.6876	3.2212	6.4602	254.043	9.98e-12	1.22e-09	45.6639	39.1041	40.3492	122.84	165.534	114.624
ENSMUSG00000037110	chr2:146239879-146512344	protein_coding	Ralgapa2	1.18986	2.28131	8.27405	254.023	9.99e-12	1.22e-09	205.434	192.713	167.88	455.648	400.312	434.803
ENSMUSG00000042115	chr1:132298626-132307357	protein_coding	Klhdc8a	2.22685	4.68109	4.08096	253.709	1.01e-11	1.23e-09	5.73938	5.58995	6.40204	30.875	32.0519	20.5419
ENSMUSG00000020811	chr11:71749920-71789647	protein_coding	Wscd1	-1.59255	-3.01582	4.04726	253.716	1.01e-11	1.23e-09	24.213	24.7336	25.4858	7.10301	8.29854	9.26512
ENSMUSG00000013415	chr11:95957163-96005940	protein_coding	Igf2bp1	2.00058	4.00161	3.37365	253.46	1.02e-11	1.23e-09	4.12518	4.23713	3.9554	19.7477	14.5141	14.9325
ENSMUSG00000041057	chr17:71616215-71659031	protein_coding	Wdr43	1.09749	2.13982	6.11025	252.653	1.04e-11	1.26e-09	44.2291	43.571	44.0599	103.598	90.1753	88.3378
ENSMUSG00000026596	chr1:156558786-156649568	protein_coding	Abl2	0.979922	1.97236	6.89264	252.367	1.05e-11	1.27e-09	82.5395	80.7862	76.4168	160.84	163.854	148.106
ENSMUSG00000049382	chr15:101996711-102004342	protein_coding	Krt8	1.49583	2.82027	7.50746	252.096	1.06e-11	1.28e-09	100.547	86.3507	98.7628	287.815	298.244	219.694
ENSMUSG00000023988	chr17:47599331-47611492	protein_coding	Bysl	1.28153	2.43097	4.76291	251.447	1.08e-11	1.3e-09	16.142	15.2128	15.9847	41.5185	37.8978	35.6485
ENSMUSG00000057614	chr5:18265135-18360355	protein_coding	Gnai1	1.06745	2.09573	5.36512	251.247	1.09e-11	1.31e-09	26.724	26.9543	26.0567	54.8889	57.8546	54.3915
ENSMUSG00000074766	chr2:139678178-139758581	protein_coding	Ism1	0.985678	1.98024	6.36957	251.316	1.09e-11	1.31e-09	57.896	55.5677	52.9086	107.183	115.44	106.752
ENSMUSG00000022742	chr16:58670208-58680391	protein_coding	Cpox	1.31706	2.49158	5.2208	251.088	1.1e-11	1.31e-09	22.9575	20.9814	20.0828	49.7211	59.1313	50.5616
ENSMUSG00000060098	chr8:106210936-106252794	protein_coding	Prmt7	1.38508	2.61187	4.41073	250.973	1.1e-11	1.31e-09	11.5864	11.0012	12.5594	33.0301	28.9945	29.8457
ENSMUSG00000041438	chr8:106893636-106923088	protein_coding	Utp4	1.21377	2.31944	4.87169	250.724	1.11e-11	1.32e-09	17.6486	17.2293	17.8809	43.8276	39.2081	39.3236
ENSMUSG00000046761	chr15:76001093-76014336	protein_coding	Fam83h	1.36525	2.5762	5.06186	250.38	1.12e-11	1.33e-09	18.6171	17.7398	19.512	47.588	53.7557	42.8439
ENSMUSG00000032511	chr9:119483408-119579016	protein_coding	Scn5a	-1.99759	-3.99332	2.89258	250.219	1.13e-11	1.33e-09	11.7299	11.7925	12.0497	2.48496	3.42693	3.05613
ENSMUSG00000040888	chr17:24693191-24696156	protein_coding	Gfer	1.4311	2.69652	3.82262	250.266	1.13e-11	1.33e-09	7.60468	7.60641	7.60498	21.2431	19.2513	20.9867
ENSMUSG00000061904	chr10:91116574-91124059	protein_coding	Slc25a3	0.899806	1.86581	7.82707	249.356	1.16e-11	1.37e-09	161.671	155.829	157.788	302.857	297.471	286.445
ENSMUSG00000031995	chr9:31089402-31131853	protein_coding	St14	1.0882	2.12609	6.0295	248.917	1.18e-11	1.38e-09	44.7313	39.8188	40.757	92.2732	82.6495	91.1618
ENSMUSG00000024664	chr19:10041548-10059671	protein_coding	Fads3	0.982967	1.97653	7.2943	248.279	1.2e-11	1.41e-09	107.291	99.0876	109.854	201.369	219.525	204.258
ENSMUSG00000042306	chr3:90526856-90528837	protein_coding	S100a14	2.26617	4.81045	3.30478	246.565	1.27e-11	1.49e-09	3.30014	3.36928	3.4253	19.066	17.3698	12.3213
ENSMUSG00000087365	chrX:53055046-53057190	processed_transcript	C430049B03Rik	-2.08453	-4.24138	3.11781	246.366	1.28e-11	1.49e-09	11.2277	14.881	15.7808	3.12269	3.22534	3.5397
ENSMUSG00000029580	chr5:142903115-142906754	protein_coding	Actb	1.071	2.10089	12.5054	246.224	1.28e-11	1.5e-09	3733	3604.01	3913.5	7939.67	8491.73	7204.84
ENSMUSG00000021751	chr14:8225511-8259353	protein_coding	Acox2	1.69279	3.23281	4.50548	246.022	1.29e-11	1.5e-09	11.4788	9.9547	10.6837	36.7685	38.6705	28.395
ENSMUSG00000030302	chr6:113743831-114042613	protein_coding	Atp2b2	-2.63592	-6.21573	3.10917	245.517	1.31e-11	1.52e-09	17.541	14.4471	12.9264	1.75926	2.28462	3.09482
ENSMUSG00000027806	chr3:58414715-58466783	protein_coding	Tsc22d2	1.0427	2.06008	6.83989	245.422	1.32e-11	1.53e-09	81.822	70.9592	71.7885	150.615	162.04	149.751
ENSMUSG00000057541	chr5:23740648-23783711	protein_coding	Pus7	1.45825	2.74775	4.24462	245.335	1.32e-11	1.53e-09	9.72108	9.6484	10.7856	30.5012	27.0459	25.4742
ENSMUSG00000058761	chr7:99920254-99980448	protein_coding	Rnf169	1.01998	2.0279	6.52749	245.24	1.33e-11	1.53e-09	64.4604	61.1831	57.1087	128.932	115.44	125.862
ENSMUSG00000052459	chr16:44085402-44139705	protein_coding	Atp6v1a	0.952363	1.93504	7.55975	245.122	1.33e-11	1.53e-09	135.772	127.063	122.781	241.458	258.901	245.69
ENSMUSG00000020865	chr11:94343295-94392997	protein_coding	Abcc3	1.09849	2.14131	6.84222	245.048	1.33e-11	1.53e-09	75.4729	77.9785	65.6312	153.781	165.769	149.441
ENSMUSG00000028333	chr4:46450902-46472657	protein_coding	Anp32b	0.932593	1.9087	6.77441	243.985	1.38e-11	1.58e-09	75.6163	73.7924	76.2333	146.524	149.071	135.186
ENSMUSG00000006386	chr4:94739289-94874976	protein_coding	Tek	-0.955779	-1.93963	8.02989	243.846	1.39e-11	1.59e-09	327.755	356.455	350.339	168.427	182.77	182.246
ENSMUSG00000081534	chr15:97784355-97792692	protein_coding	Slc48a1	1.061	2.08638	7.05528	243.268	1.42e-11	1.61e-09	87.669	89.6178	81.1469	182.435	192.714	164.064
ENSMUSG00000034024	chr10:117051001-117063814	protein_coding	Cct2	0.961955	1.94795	7.20057	243.126	1.42e-11	1.61e-09	100.726	98.526	99.9657	202.337	200.879	179.712
ENSMUSG00000027613	chr2:155819832-155826925	protein_coding	Eif6	1.05575	2.07879	5.56661	243.136	1.42e-11	1.61e-09	31.5666	29.5578	31.0927	64.5209	66.4555	60.7552
ENSMUSG00000018143	chr5:139791513-139802653	protein_coding	Mafk	1.57882	2.98726	7.12792	242.682	1.44e-11	1.63e-09	81.4992	68.0493	61.0233	202.051	242.942	183.426
ENSMUSG00000025555	chr14:121035200-121283744	protein_coding	Farp1	0.943834	1.92363	7.48941	242.55	1.45e-11	1.64e-09	129.71	117.593	121.374	234.158	245.731	229.229
ENSMUSG00000020458	chr11:29692947-29744331	protein_coding	Rtn4	1.00135	2.00188	7.86385	242.509	1.45e-11	1.64e-09	151.233	156.519	157.645	333.226	312.791	285.787
ENSMUSG00000020097	chr10:61098642-61147703	protein_coding	Sgpl1	0.945287	1.92557	6.64165	242.423	1.46e-11	1.64e-09	71.3477	65.0374	68.2817	137.002	126.595	130.331
ENSMUSG00000022595	chr15:74732247-74734329	protein_coding	Lypd2	-1.43234	-2.69884	4.08738	241.614	1.5e-11	1.68e-09	23.2804	25.0399	25.9548	9.78589	9.44085	8.35601
ENSMUSG00000073274	chrX:19156981-19167241	processed_transcript	Gm14636	1.61287	3.0586	4.16676	241.453	1.5e-11	1.69e-09	8.14275	9.8526	8.37975	25.1794	25.03	30.484
ENSMUSG00000046352	chr14:57098600-57104702	protein_coding	Gjb2	1.72571	3.30743	3.45627	241.332	1.51e-11	1.69e-09	4.44802	4.90078	5.70883	17.4387	15.4212	17.2343
ENSMUSG00000038668	chr4:58435255-58553898	protein_coding	Lpar1	1.22623	2.33955	5.23669	240.373	1.56e-11	1.74e-09	22.2042	20.9049	24.4256	51.0625	56.7795	50.4262
ENSMUSG00000024659	chr19:20373428-20390944	protein_coding	Anxa1	1.36726	2.57979	8.03384	240.272	1.56e-11	1.74e-09	149.332	143.169	146.615	394.448	428.064	310.527
ENSMUSG00000028426	chr4:55350043-55392237	protein_coding	Rad23b	0.973596	1.96373	7.41768	240.122	1.57e-11	1.75e-09	115.433	113.994	116.542	235.763	235.887	207.856
ENSMUSG00000026604	chr1:189728268-189876695	protein_coding	Ptpn14	1.14595	2.21291	8.05455	239.823	1.59e-11	1.76e-09	179.248	160.526	156.667	341.143	406.763	350.546
ENSMUSG00000046727	chr18:36345619-36402980	protein_coding	Cystm1	1.10359	2.14889	6.21119	239.599	1.6e-11	1.77e-09	49.538	46.1745	45.3648	103.115	108.788	91.2198
ENSMUSG00000028003	chr3:82892579-82903973	protein_coding	Lrat	-2.75051	-6.72957	5.59075	238.892	1.64e-11	1.81e-09	106.752	86.0954	59.8204	14.4259	8.76891	13.9073
ENSMUSG00000028249	chr4:6365650-6408423	protein_coding	Sdcbp	0.933931	1.91047	8.1927	238.917	1.64e-11	1.81e-09	201.237	201.059	200.706	407.95	380.826	363.255
ENSMUSG00000018774	chr11:69664213-69666153	protein_coding	Cd68	1.11373	2.16405	5.40689	237.201	1.73e-11	1.91e-09	26.1859	26.5714	27.5043	62.4757	57.0147	54.2948
ENSMUSG00000051747	chr2:76703980-76982547	protein_coding	Ttn	-3.27538	-9.68249	8.04051	236.893	1.75e-11	1.92e-09	309.962	546.692	574.512	62.8056	52.7142	32.5536
ENSMUSG00000027611	chr2:155751117-155755471	protein_coding	Procr	2.02935	4.08221	2.83542	235.656	1.83e-11	2e-09	3.2284	2.39934	2.73208	11.3252	10.2136	12.2826
ENSMUSG00000024091	chr17:65580056-65613555	protein_coding	Vapa	1.1601	2.23472	7.18073	235.595	1.83e-11	2e-09	94.6998	86.3507	87.9568	188.571	227.588	185.051
ENSMUSG00000048458	chr3:105704599-105720842	protein_coding	Fam212b	1.37171	2.58777	5.5851	235.478	1.84e-11	2.01e-09	29.3426	26.0609	24.8538	74.6146	59.2657	73.2118
ENSMUSG00000060470	chr8:95017692-95045250	protein_coding	Adgrg3	1.73809	3.33593	3.92871	235.323	1.85e-11	2.01e-09	6.34919	7.88719	6.6671	26.6528	22.779	20.4645
ENSMUSG00000036499	chr10:95940650-96045518	protein_coding	Eea1	0.933889	1.91042	7.19543	234.872	1.88e-11	2.04e-09	102.627	102.023	97.3763	186.24	204.944	185.844
ENSMUSG00000034203	chr6:91462172-91473546	protein_coding	Chchd4	1.28381	2.43481	4.44386	234.599	1.9e-11	2.05e-09	12.9136	12.5582	12.4167	33.0521	30.6744	28.4917
ENSMUSG00000052837	chr8:84974484-84978718	protein_coding	Junb	1.34314	2.53703	6.72205	234.61	1.89e-11	2.05e-09	64.0658	52.5557	62.3486	153.32	169.263	131.549
ENSMUSG00000033705	chr2:120629126-120731895	protein_coding	Stard9	-1.06767	-2.09605	7.46284	234.581	1.9e-11	2.05e-09	228.93	249.097	238.466	102.169	116.516	123.174
ENSMUSG00000026421	chr1:135720061-135752232	protein_coding	Csrp1	0.955056	1.93866	8.93612	234.222	1.92e-11	2.07e-09	344.363	313.139	342.448	634.961	677.322	626.314
ENSMUSG00000042688	chr9:75369062-75410005	protein_coding	Mapk6	1.00839	2.01166	6.50483	234.129	1.93e-11	2.07e-09	54.847	61.7957	63.9797	125.875	120.581	117.255
ENSMUSG00000024927	chr19:5637483-5648130	protein_coding	Rela	0.898329	1.86391	6.64193	232.965	2e-11	2.15e-09	69.4106	69.1724	70.4633	135.551	130.828	123.329
ENSMUSG00000057182	chr2:65457118-65567627	protein_coding	Scn3a	-1.51406	-2.85613	5.59204	232.793	2.02e-11	2.16e-09	68.0117	73.384	73.0119	27.2465	19.7888	27.7567
ENSMUSG00000034771	chr10:81574561-81590845	protein_coding	Tle2	-1.4462	-2.72489	3.9154	232.684	2.02e-11	2.16e-09	21.989	22.4108	21.8159	8.0926	7.22343	8.87827
ENSMUSG00000031167	chrX:8138975-8145880	protein_coding	Rbm3	1.38923	2.61939	7.30197	232.537	2.03e-11	2.17e-09	100.726	76.5491	84.348	226.461	253.761	204.684
ENSMUSG00000021116	chr12:78861819-78887010	protein_coding	Eif2s1	1.02314	2.03233	6.03755	232.332	2.05e-11	2.18e-09	40.9648	42.9073	45.8541	93.1968	86.3116	84.3532
ENSMUSG00000106874	chr6:18845910-18848207	lincRNA	Gm20186	1.33639	2.52518	4.17236	232.173	2.06e-11	2.19e-09	10.3668	10.1844	10.0108	23.9919	27.8522	25.3775
ENSMUSG00000066842	chr1:150562524-150993435	protein_coding	Hmcn1	-1.42523	-2.68557	8.22764	231.938	2.08e-11	2.2e-09	394.367	518.768	397.375	156.112	152.028	179.732
ENSMUSG00000030850	chr7:130391493-130520369	protein_coding	Ate1	0.933395	1.90976	6.56729	231.779	2.09e-11	2.21e-09	66.2898	65.8287	63.2865	119.168	132.911	121.143
ENSMUSG00000053746	chr2:32775786-32777597	protein_coding	Ptrh1	2.32647	5.01575	2.65252	231.778	2.09e-11	2.21e-09	2.1164	2.19514	1.87576	12.6227	9.13848	9.12972
ENSMUSG00000029380	chr5:90891241-90893115	protein_coding	Cxcl1	2.79828	6.95609	1.43701	231.687	2.1e-11	2.21e-09	0.717423	0.638122	0.632049	4.75	4.77082	4.27472
ENSMUSG00000042675	chr7:126776955-126780514	protein_coding	Ypel3	-1.18014	-2.26599	5.04776	231.542	2.11e-11	2.22e-09	45.2335	46.8126	45.5891	18.5602	20.1584	21.9926
ENSMUSG00000000056	chr11:121237253-121255856	protein_coding	Narf	-1.3334	-2.51996	4.02643	231.067	2.14e-11	2.25e-09	23.3521	23.4829	23.1004	8.59839	9.81042	9.38117
ENSMUSG00000045027	chr17:23993535-23998100	protein_coding	Prss22	5.76969	54.5569	1.19375	230.626	2.17e-11	2.28e-09	0.107613	0.0510498	0.0815547	4.39815	6.18191	2.78534
ENSMUSG00000032649	chr1:152399830-152510695	protein_coding	Colgalt2	-1.95815	-3.88563	3.92262	230.555	2.18e-11	2.28e-09	23.5673	25.6015	23.2635	5.45371	5.14039	7.87245
ENSMUSG00000004791	chr12:85166635-85177790	protein_coding	Pgf	1.97842	3.9406	2.6584	230.299	2.2e-11	2.3e-09	2.54685	2.45039	2.56897	10.0278	11.1207	8.78155
ENSMUSG00000024843	chr19:3851773-3894369	protein_coding	Chka	1.09562	2.13705	7.50894	230.135	2.21e-11	2.3e-09	128.67	116.598	103.126	239.765	252.148	252.17
ENSMUSG00000026994	chr2:66082766-66124994	protein_coding	Galnt3	1.18631	2.27569	4.67804	230.021	2.22e-11	2.31e-09	15.9268	15.8765	14.9653	35.757	37.1251	33.5401
ENSMUSG00000031538	chr8:22757727-22782844	protein_coding	Plat	1.52895	2.88576	6.02916	229.77	2.24e-11	2.32e-09	38.0951	31.5487	31.2151	92.4711	114.5	83.8116
ENSMUSG00000053801	chr7:45825223-45830944	protein_coding	Grwd1	1.84886	3.60215	3.71423	228.522	2.34e-11	2.42e-09	6.16983	4.9263	5.91272	24.1019	18.2434	18.743
ENSMUSG00000055491	chr19:46044886-46072915	protein_coding	Pprc1	1.29927	2.46104	6.01108	228.416	2.35e-11	2.43e-09	40.2833	36.3985	35.0889	104.918	81.0704	88.5892
ENSMUSG00000036492	chr17:36942918-36947986	protein_coding	Rnf39	1.82168	3.53493	4.23463	228.322	2.36e-11	2.43e-09	9.00365	7.60641	8.23703	29.5336	34.6725	23.656
ENSMUSG00000042010	chr5:114146535-114250761	protein_coding	Acacb	-1.29196	-2.44861	4.29856	228.112	2.37e-11	2.44e-09	25.8631	28.1539	29.6451	11.6111	11.6919	10.9286
ENSMUSG00000020580	chr12:16894895-16987823	protein_coding	Rock2	1.05104	2.07202	8.90709	228.084	2.38e-11	2.44e-09	323.629	324.115	289.784	643.405	700.37	598.77
ENSMUSG00000061414	chr6:127561338-127674248	protein_coding	Cracr2a	-1.22821	-2.34275	5.35537	227.768	2.4e-11	2.46e-09	63.1691	55.6187	53.4999	23.816	22.9134	26.6348
ENSMUSG00000056204	chr8:70646435-70660388	protein_coding	Pgpep1	1.16219	2.23797	5.44792	227.651	2.41e-11	2.47e-09	28.4458	25.0654	27.2597	54.8889	63.7006	62.1285
ENSMUSG00000040525	chr7:19778881-19796809	protein_coding	Cblc	1.49861	2.8257	3.63554	227.502	2.43e-11	2.48e-09	6.27745	6.78962	6.27971	19.6377	18.3777	16.712
ENSMUSG00000034993	chr11:101458745-101466230	protein_coding	Vat1	0.872888	1.83133	7.45641	226.917	2.48e-11	2.53e-09	126.231	120.682	125.125	235.147	227.555	218.61
ENSMUSG00000002984	chr7:19701313-19715438	protein_coding	Tomm40	1.13113	2.1903	4.89273	226.777	2.49e-11	2.53e-09	19.5856	17.8674	18.309	42.3982	40.0144	39.5944
ENSMUSG00000019814	chr10:13178140-13193168	protein_coding	Ltv1	1.34162	2.53436	5.00411	226.82	2.48e-11	2.53e-09	17.4334	17.4845	19.3489	51.6783	45.1884	40.871
ENSMUSG00000044313	chr3:101813076-101848959	protein_coding	Mab21l3	3.12556	8.72748	1.30132	226.454	2.52e-11	2.55e-09	0.394582	0.433923	0.591272	4.22222	3.93089	4.5842
ENSMUSG00000028341	chr4:48045153-48086447	protein_coding	Nr4a3	-1.35852	-2.56422	4.12904	226.117	2.55e-11	2.57e-09	24.6076	23.3042	27.4839	9.54399	10.18	9.72934
ENSMUSG00000001507	chr11:95044474-95076801	protein_coding	Itga3	1.00074	2.00103	8.5144	226.141	2.54e-11	2.57e-09	245.251	244.503	241.178	510.405	513.67	438.633
ENSMUSG00000027610	chr2:155563181-155592810	protein_coding	Gss	1.27058	2.41259	5.02256	226.138	2.54e-11	2.57e-09	18.653	19.45	18.8799	49.4572	48.0442	40.1166
ENSMUSG00000031207	chrX:96096042-96168552	protein_coding	Msn	0.944937	1.92511	10.5742	226.071	2.55e-11	2.57e-09	1065.62	1033.35	1028.16	2119.53	2030.93	1869.58
ENSMUSG00000037440	chr10:23894688-23905343	protein_coding	Vnn1	1.56568	2.96017	4.80251	225.901	2.57e-11	2.58e-09	14.8506	14.4726	12.8856	36.3947	38.9729	49.2076
ENSMUSG00000026234	chr1:86344719-86359400	protein_coding	Ncl	1.00823	2.01145	8.70686	225.536	2.6e-11	2.61e-09	290.341	268.547	273.534	585.482	582.41	506.448
ENSMUSG00000013701	chr14:32180162-32201898	protein_coding	Timm23	1.14342	2.20905	5.08838	225.371	2.62e-11	2.62e-09	20.6618	20.0881	22.6518	48.2257	47.9434	44.0818
ENSMUSG00000026494	chr1:178529125-178939200	protein_coding	Kif26b	-1.41769	-2.67158	4.2748	224.688	2.68e-11	2.68e-09	30.1676	26.214	28.116	10.0938	11.8599	9.76803
ENSMUSG00000056305	chr6:72318678-72345184	protein_coding	Usp39	1.13026	2.18898	5.58312	224.132	2.73e-11	2.71e-09	32.1764	28.0774	29.849	62.5637	71.3944	63.231
ENSMUSG00000031997	chr9:8544142-8680741	protein_coding	Trpc6	0.969335	1.95794	6.01344	224.178	2.73e-11	2.71e-09	41.2159	45.1025	44.4881	81.9595	85.3708	88.9374
ENSMUSG00000026748	chr2:16356304-16755839	protein_coding	Plxdc2	-1.03894	-2.05472	7.49112	224.123	2.73e-11	2.71e-09	254.219	224.108	247.784	113.868	110.871	128.493
ENSMUSG00000054766	chr2:30057378-30072577	protein_coding	Set	0.860429	1.81558	7.53455	224.187	2.73e-11	2.71e-09	131.826	129.309	133.791	246.099	241.397	229.578
ENSMUSG00000024991	chr19:60761116-60790693	protein_coding	Eif3a	0.909903	1.87892	8.84676	224.134	2.73e-11	2.71e-09	319.719	321.18	318.471	627.154	613.924	561.555
ENSMUSG00000031089	chrX:21714896-21742355	protein_coding	Slc6a14	1.38949	2.61986	7.01398	224.073	2.74e-11	2.71e-09	82.4677	65.2416	66.569	190.044	208.438	162.459
ENSMUSG00000046733	chr6:135065651-135084709	protein_coding	Gprc5a	1.18413	2.27226	9.50227	223.826	2.76e-11	2.71e-09	477.732	417.408	434.544	1050.85	1093.39	877.072
ENSMUSG00000020439	chr11:3517523-3540612	protein_coding	Smtn	0.889009	1.8519	6.57893	223.833	2.76e-11	2.71e-09	70.8455	64.0674	66.1205	122.335	125.856	123.967
ENSMUSG00000073676	chr1:55088132-55091307	protein_coding	Hspe1	1.06453	2.09148	5.56314	223.861	2.76e-11	2.71e-09	30.347	29.0473	32.1733	67.7315	63.6334	60.2523
ENSMUSG00000026064	chr1:30940302-30949770	protein_coding	Ptp4a1	1.07856	2.11192	6.81517	223.703	2.78e-11	2.72e-09	77.5175	68.3556	71.1565	147.162	169.129	142.033
ENSMUSG00000046798	chr5:5489537-5514958	protein_coding	Cldn12	1.07314	2.10401	5.37938	223.185	2.83e-11	2.77e-09	28.0512	26.4948	25.8121	53.7234	60.1392	55.1652
ENSMUSG00000030315	chr6:114860628-114969994	protein_coding	Vgll4	-0.944292	-1.92424	5.97112	222.928	2.85e-11	2.79e-09	84.4765	82.9048	80.2906	43.5637	40.72	44.314
ENSMUSG00000026434	chr1:131910534-131936321	protein_coding	Nucks1	0.855942	1.80994	8.15398	222.434	2.9e-11	2.83e-09	204.071	197.358	206.598	365.904	377.533	357.123
ENSMUSG00000097415	chr7:75769038-75782099	lincRNA	AU020206	-1.285	-2.43683	6.65499	222.27	2.92e-11	2.84e-09	127.881	169.383	131.344	60.5186	57.2835	58.0859
ENSMUSG00000022350	chr15:59331997-59374167	protein_coding	Washc5	0.883556	1.84492	6.37301	222.047	2.95e-11	2.86e-09	56.1742	57.6607	60.7379	105.138	109.359	107.758
ENSMUSG00000031007	chrX:12587801-12617049	protein_coding	Atp6ap2	0.962073	1.94811	6.24203	222.005	2.95e-11	2.86e-09	53.161	50.6669	50.095	98.6945	106.94	94.2373
ENSMUSG00000039640	chr11:120484613-120489065	protein_coding	Mrpl12	1.1426	2.20779	4.73784	220.782	3.08e-11	2.99e-09	17.3975	15.7744	16.6168	38	36.2851	35.5517
ENSMUSG00000033420	chr6:87133853-87335821	protein_coding	Antxr1	-1.12408	-2.17962	7.26013	220.346	3.13e-11	3.03e-09	204.501	217.855	208.148	100.586	83.187	105.263
ENSMUSG00000028680	chr4:117128655-117133963	protein_coding	Plk3	2.03686	4.10351	4.36654	219.647	3.21e-11	3.09e-09	9.18301	6.35569	8.66519	32.4584	39.6449	27.2151
ENSMUSG00000001785	chr10:85829494-85889096	protein_coding	Pwp1	1.17664	2.26049	4.93651	219.706	3.21e-11	3.09e-09	19.5856	18.0971	18.5537	42.2003	45.7932	39.1495
ENSMUSG00000034810	chr2:66673425-66784914	protein_coding	Scn7a	-1.03897	-2.05476	8.87433	219.62	3.22e-11	3.09e-09	608.123	664.31	621.386	313.148	332.043	276.638
ENSMUSG00000006269	chr6:83742990-83758855	protein_coding	Atp6v1b1	-2.7919	-6.9254	1.81662	219.565	3.22e-11	3.09e-09	6.52855	5.56442	6.36127	0.835649	1.17591	0.715677
ENSMUSG00000006599	chr7:46796103-46823800	protein_coding	Gtf2h1	0.984597	1.97876	5.49704	219.499	3.23e-11	3.09e-09	29.8448	31.7274	29.2374	60.2107	60.1056	59.3819
ENSMUSG00000021814	chr14:20455260-20480133	protein_coding	Anxa7	0.964685	1.95164	7.14646	218.881	3.3e-11	3.16e-09	98.6815	94.8504	94.3384	201.985	187.977	171.801
ENSMUSG00000017999	chr2:167015193-167034947	protein_coding	Ddx27	1.12735	2.18456	5.32441	218.32	3.37e-11	3.22e-09	25.8631	23.8402	25.649	60.0787	52.0087	52.4379
ENSMUSG00000045382	chr1:128588199-128592293	protein_coding	Cxcr4	-1.33221	-2.51787	5.7003	217.205	3.51e-11	3.35e-09	82.0731	72.2354	69.1176	34.0417	28.0874	26.4994
ENSMUSG00000062960	chr5:75932827-75978458	protein_coding	Kdr	-0.929298	-1.90435	8.62194	217.085	3.53e-11	3.36e-09	489.426	526.374	534	283.615	254.601	275.555
ENSMUSG00000050390	chr4:129219578-129261404	protein_coding	C77080	1.12282	2.17772	6.70188	216.903	3.55e-11	3.37e-09	73.4282	62.9188	60.2282	139.861	154.413	133.483
ENSMUSG00000047649	chr7:19356014-19359483	protein_coding	Cd3eap	1.41478	2.6662	3.64303	216.848	3.56e-11	3.37e-09	6.88726	6.89172	6.54477	19.11	18.3106	16.7507
ENSMUSG00000097195	chr9:88521050-88522929	processed_transcript	Snhg5	1.46454	2.75975	3.9834	216.776	3.57e-11	3.38e-09	7.85578	8.57636	8.62441	24.9595	24.1901	20.2324
ENSMUSG00000001247	chr7:30957770-30973464	protein_coding	Lsr	1.0118	2.01643	5.66646	216.28	3.64e-11	3.42e-09	33.8623	34.1523	32.8665	72.1517	68.0682	63.1924
ENSMUSG00000035441	chr11:80482126-80780025	protein_coding	Myo1d	0.890614	1.85396	8.07178	216.362	3.62e-11	3.42e-09	196.287	188.782	180.481	335.491	365.472	347.471
ENSMUSG00000025283	chrX:155213132-155216449	protein_coding	Sat1	1.03634	2.05101	7.34574	216.298	3.63e-11	3.42e-09	111.954	106.592	101.25	225.119	234.913	195.825
ENSMUSG00000024008	chr17:29156550-29237797	protein_coding	Cpne5	-1.78672	-3.4503	2.6675	216.184	3.65e-11	3.43e-09	10.2591	10.0568	9.25646	2.68287	2.82218	3.03679
ENSMUSG00000016554	chr15:77958998-77970824	protein_coding	Eif3d	0.91501	1.88558	6.19888	215.98	3.68e-11	3.45e-09	52.874	49.5183	50.2377	100.52	95.0805	92.0902
ENSMUSG00000029371	chr5:90759360-90761624	protein_coding	Cxcl5	4.46285	22.0522	2.77527	215.926	3.68e-11	3.45e-09	0.0717423	0.484973	0.999045	12.4468	11.4567	14.6811
ENSMUSG00000027944	chr3:89995446-89998780	protein_coding	Hax1	1.07586	2.10798	4.84118	215.564	3.73e-11	3.49e-09	17.7203	18.6842	18.7372	37.7581	39.2081	39.3816
ENSMUSG00000032125	chr9:37401897-37415115	protein_coding	Robo4	0.957981	1.94259	6.5799	215.488	3.74e-11	3.49e-09	65.1778	66.1605	63.5719	136.453	126.259	115.92
ENSMUSG00000015932	chr2:143915320-143943324	protein_coding	Dstn	1.05098	2.07194	8.62699	215.461	3.75e-11	3.49e-09	268.388	249.863	253.819	508.976	597.193	493.585
ENSMUSG00000023068	chr10:52417547-52440183	protein_coding	Nus1	0.891099	1.85459	6.4055	215.03	3.81e-11	3.54e-09	61.4831	58.1201	58.4543	113.318	112.719	104.141
ENSMUSG00000026603	chr1:189880492-189922363	protein_coding	Smyd2	1.27451	2.41917	4.04175	214.686	3.86e-11	3.58e-09	9.61346	9.8526	9.29724	24.4757	22.9806	22.1086
ENSMUSG00000090958	chr7:98489283-98502181	protein_coding	Lrrc32	1.09764	2.14005	6.29242	214.582	3.87e-11	3.59e-09	55.672	48.4717	45.6299	104.742	114.063	101.394
ENSMUSG00000028195	chr3:145646976-145649981	protein_coding	Cyr61	2.21721	4.64995	8.82104	214.103	3.94e-11	3.64e-09	150.982	118.818	210.146	770.116	853.003	610.124
ENSMUSG00000000628	chr6:82725025-82774454	protein_coding	Hk2	1.28593	2.4384	5.96707	213.886	3.97e-11	3.67e-09	39.6376	31.319	38.1064	87.7431	97.6339	80.562
ENSMUSG00000030224	chr6:137735078-137751932	protein_coding	Strap	0.921485	1.89406	6.25298	213.692	4e-11	3.69e-09	51.1522	52.4536	54.295	104.456	101.128	93.657
ENSMUSG00000028069	chr3:88043108-88055993	protein_coding	Gpatch4	1.62129	3.07649	4.49798	213.367	4.05e-11	3.73e-09	9.79282	11.3075	11.907	40.441	31.5143	29.9424
ENSMUSG00000040564	chr7:19689481-19692660	protein_coding	Apoc1	-1.68977	-3.22604	3.07496	212.237	4.23e-11	3.88e-09	12.4114	13.4771	12.6206	3.62847	4.60284	3.79115
ENSMUSG00000025393	chr10:128083273-128090391	protein_coding	Atp5b	0.875863	1.83511	8.89684	211.996	4.27e-11	3.91e-09	323.414	328.352	356.781	621.965	621.047	607.958
ENSMUSG00000004508	chr7:97081586-97308946	protein_coding	Gab2	1.1681	2.24715	6.68441	211.881	4.28e-11	3.91e-09	63.4202	63.6335	62.8175	131.483	165.971	129.518
ENSMUSG00000037149	chr12:13216973-13249213	protein_coding	Ddx1	0.90634	1.87428	6.50333	211.912	4.28e-11	3.91e-09	59.4743	62.7401	66.8953	122.95	117.524	114.218
ENSMUSG00000022178	chr14:54567472-54577558	protein_coding	Ajuba	0.973334	1.96337	5.81361	211.564	4.33e-11	3.95e-09	37.5929	36.9855	39.1055	73.845	79.1889	70.3491
ENSMUSG00000034159	chr1:93151349-93160948	protein_coding	2310007B03Rik	1.50323	2.83477	5.81995	210.994	4.43e-11	4.03e-09	32.9656	24.8868	30.4811	85.2582	94.1734	70.8907
ENSMUSG00000050854	chr4:118540941-118544044	protein_coding	Tmem125	1.6714	3.18524	3.83429	210.617	4.49e-11	4.08e-09	6.74377	6.55989	7.01371	19.3739	26.0379	19.5747
ENSMUSG00000045441	chr6:59347226-59426294	protein_coding	Gprin3	-1.19057	-2.28244	5.87573	209.927	4.61e-11	4.18e-09	70.7379	88.5203	85.5101	34.4815	34.3701	38.3951
ENSMUSG00000020267	chr11:54866383-54870501	protein_coding	Hint1	0.905141	1.87273	6.22441	209.609	4.67e-11	4.23e-09	52.874	50.1819	52.9494	99.7281	100.691	91.8001
ENSMUSG00000031696	chr8:85260392-85299802	protein_coding	Vps35	0.862465	1.81814	7.43101	209.155	4.75e-11	4.29e-09	124.293	119.661	123.29	218.962	235.652	213.175
ENSMUSG00000004530	chr5:113842436-113908758	protein_coding	Coro1c	0.864247	1.82039	7.57435	208.885	4.8e-11	4.33e-09	139.144	128.645	137.522	240.205	256.952	240.7
ENSMUSG00000040181	chr1:162829561-162866610	protein_coding	Fmo1	-1.41657	-2.66951	7.84944	208.854	4.8e-11	4.33e-09	329.225	360.947	316.351	104.104	150.583	122.652
ENSMUSG00000022051	chr14:66985239-67008877	protein_coding	Bnip3l	-0.87225	-1.83052	6.74879	208.748	4.82e-11	4.34e-09	143.664	140.489	133.118	72.0637	77.6435	78.2216
ENSMUSG00000022682	chr16:13780699-13814840	protein_coding	Rrn3	0.928775	1.90366	5.89264	208.577	4.86e-11	4.36e-09	42.041	40.8653	39.7375	81.8716	76.266	75.2235
ENSMUSG00000016559	chr11:116021912-116027962	protein_coding	H3f3b	0.95707	1.94136	9.10296	208.404	4.89e-11	4.38e-09	371.733	362.3	387.446	716.305	788.227	672.872
ENSMUSG00000020777	chr11:116171888-116199045	protein_coding	Acox1	0.847396	1.79925	7.455	208.316	4.9e-11	4.38e-09	129.674	123.489	122.801	220.633	235.853	219.945
ENSMUSG00000015176	chr19:46075863-46085530	protein_coding	Nolc1	1.08943	2.12789	5.64318	208.355	4.9e-11	4.38e-09	32.3916	31.0893	32.2345	75.1204	66.7243	61.819
ENSMUSG00000021477	chr13:64359337-64370890	protein_coding	Ctsl	0.995819	1.99421	7.38785	208.2	4.93e-11	4.39e-09	114.465	114.428	106.592	211.749	247.31	210.042
ENSMUSG00000005610	chr7:111067750-111083030	protein_coding	Eif4g2	0.85034	1.80293	9.88514	208.059	4.95e-11	4.4e-09	692.385	665.663	666.057	1250.92	1227.95	1170.4
ENSMUSG00000004100	chr9:20888175-20892178	protein_coding	Ppan	1.31666	2.49089	4.28562	208.021	4.96e-11	4.4e-09	10.4744	11.767	11.0914	30.5012	27.1131	25.5323
ENSMUSG00000001707	chr13:38644207-38659058	protein_coding	Eef1e1	1.46896	2.76822	3.96787	208.071	4.95e-11	4.4e-09	8.071	8.29559	8.37975	26.257	20.4944	21.7411
ENSMUSG00000025510	chr7:141467392-141471473	protein_coding	Cd151	0.853848	1.80732	7.38118	207.77	5.01e-11	4.44e-09	117.514	120.58	118.03	222.744	218.752	202.208
ENSMUSG00000039239	chr1:186622792-186705989	protein_coding	Tgfb2	1.22872	2.34359	6.20351	206.973	5.16e-11	4.57e-09	44.9465	44.0815	43.0813	109.184	114.399	86.1714
ENSMUSG00000031068	chr7:137437614-137468594	protein_coding	Glrx3	1.00794	2.01103	5.65959	206.7	5.22e-11	4.61e-09	34.4004	33.6673	32.5403	72.7674	63.2974	66.0938
ENSMUSG00000006732	chr10:127041414-127046365	protein_coding	Mettl1	1.6634	3.16762	3.60506	206.566	5.24e-11	4.62e-09	5.02196	5.69205	6.56515	20.4514	18.2098	16.4799
ENSMUSG00000050370	chr19:34473786-34475135	protein_coding	Ch25h	2.31924	4.99071	3.55078	206.558	5.25e-11	4.62e-09	4.95022	3.39481	3.4253	24.3438	16.1603	17.331
ENSMUSG00000106603	chr5:44751164-44753757	TEC	Gm43509	-2.33137	-5.03284	3.19836	206.327	5.29e-11	4.65e-09	14.7072	17.408	13.9255	3.69445	1.98224	3.28825
ENSMUSG00000056708	chr1:155096361-155099636	protein_coding	Ier5	1.03112	2.0436	6.14613	205.916	5.38e-11	4.71e-09	43.5476	46.634	49.1775	104.192	90.0409	90.7556
ENSMUSG00000044229	chr9:48162023-48400025	protein_coding	Nxpe4	-1.55645	-2.94129	4.00623	205.903	5.38e-11	4.71e-09	20.2313	25.4994	26.016	8.64237	7.25703	8.45273
ENSMUSG00000046694	chr4:133480132-133487938	protein_coding	Fam46b	2.71089	6.54727	5.11257	205.295	5.51e-11	4.81e-09	12.2679	7.93824	7.54381	50.4908	82.1791	47.2153
ENSMUSG00000022376	chr15:64697084-64922296	protein_coding	Adcy8	-1.25598	-2.3883	5.42548	205.298	5.51e-11	4.81e-09	61.3755	59.8048	60.6359	26.3889	21.2335	28.2596
ENSMUSG00000020806	chr11:116598165-116627019	protein_coding	Rhbdf2	0.893316	1.85744	6.14573	205.176	5.53e-11	4.82e-09	49.7891	48.191	50.5231	97.1332	89.5033	89.1888
ENSMUSG00000028437	chr4:41348996-41390525	protein_coding	Ubap1	0.924199	1.89763	5.88665	204.826	5.61e-11	4.88e-09	41.6823	41.5545	39.1463	75.8241	81.2384	75.1654
ENSMUSG00000032834	chr10:78170909-78185149	protein_coding	Pwp2	1.30163	2.46507	4.47876	204.789	5.62e-11	4.88e-09	12.4832	12.8135	13.1303	35.8009	29.6665	29.3041
ENSMUSG00000002409	chr7:28179469-28187294	protein_coding	Dyrk1b	-1.30892	-2.47755	4.28977	204.538	5.67e-11	4.92e-09	28.9121	28.2305	26.5053	10.6875	10.3816	12.5727
ENSMUSG00000021270	chr12:110690605-110702728	protein_coding	Hsp90aa1	1.16837	2.24758	9.23504	204.291	5.73e-11	4.96e-09	344.865	400.179	368.036	825.687	941.767	734.691
ENSMUSG00000026640	chr1:194618218-194816869	protein_coding	Plxna2	1.49141	2.81164	7.94872	204.227	5.74e-11	4.96e-09	146.031	119.814	123.066	343.408	441.032	308.863
ENSMUSG00000020541	chr11:90643465-90688366	protein_coding	Tom1l1	0.998053	1.9973	5.38016	204.079	5.78e-11	4.98e-09	27.8719	27.0308	28.2995	57.7037	56.6115	51.935
ENSMUSG00000021684	chr13:95024454-95250336	protein_coding	Pde8b	-1.1413	-2.20579	5.46425	204.108	5.77e-11	4.98e-09	63.3843	59.6772	59.1883	24.1678	28.6585	29.7876
ENSMUSG00000066232	chr7:110018274-110056609	protein_coding	Ipo7	0.960461	1.94593	7.71996	203.887	5.82e-11	5.01e-09	146.031	146.615	136.645	305.43	270.627	259.191
ENSMUSG00000038515	chr8:13172022-13200620	protein_coding	Grtp1	-1.64994	-3.13821	3.1659	203.767	5.85e-11	5.02e-09	12.4473	15.5447	12.7633	4.22222	4.19967	4.54552
ENSMUSG00000036053	chr2:52857860-53133804	protein_coding	Fmnl2	1.06908	2.0981	6.39701	203.58	5.89e-11	5.05e-09	56.784	53.4236	52.8882	111.449	128.308	102.516
ENSMUSG00000072294	chr14:99870632-100284679	protein_coding	Klf12	-1.30384	-2.46885	4.2892	203.375	5.94e-11	5.07e-09	28.5893	27.5669	27.3208	9.96181	11.4231	12.3986
ENSMUSG00000036430	chr17:46890684-46891847	protein_coding	Tbcc	1.31246	2.48365	3.84965	203.382	5.94e-11	5.07e-09	8.25036	8.72951	7.72731	20.4954	21.3343	19.5361
ENSMUSG00000031700	chr8:85492576-85527560	protein_coding	Gpt2	1.39714	2.63379	4.48794	203.253	5.96e-11	5.09e-09	11.6581	13.0687	12.1517	31.3808	37.3266	28.7238
ENSMUSG00000028010	chr3:129824912-129831396	protein_coding	Gar1	1.32371	2.50309	4.23677	202.944	6.04e-11	5.13e-09	10.3668	11.282	10.4798	29.8415	26.1387	24.4878
ENSMUSG00000028261	chr4:24898083-24905001	protein_coding	Ndufaf4	1.27877	2.42633	4.35576	202.98	6.03e-11	5.13e-09	10.869	11.9201	12.8245	31.1829	28.0202	27.4472
ENSMUSG00000054008	chr18:60685978-60713389	protein_coding	Ndst1	-0.892411	-1.85628	8.68841	202.977	6.03e-11	5.13e-09	522.033	562.721	523.806	305.54	287.66	273.369
ENSMUSG00000038388	chr6:50110241-50198939	protein_coding	Mpp6	1.11099	2.15994	5.01823	202.841	6.06e-11	5.14e-09	20.2672	20.8793	20.2256	43.8276	48.145	40.7356
ENSMUSG00000032803	chr9:103353094-103365840	protein_coding	Cdv3	0.857769	1.81223	7.30525	202.65	6.11e-11	5.17e-09	118.482	109.068	109.793	203.964	211.394	195.902
ENSMUSG00000024231	chr18:3382988-3436377	protein_coding	Cul2	0.91274	1.88262	5.55475	202.146	6.23e-11	5.27e-09	32.2123	32.0848	33.3559	61.3542	61.8863	60.6778
ENSMUSG00000021608	chr13:73467197-73516422	protein_coding	Lpcat1	-1.00771	-2.01072	8.18474	201.794	6.32e-11	5.33e-09	410.473	386.83	368.648	203.898	203.331	172.691
ENSMUSG00000036019	chr10:105187663-105574451	protein_coding	Tmtc2	-0.958861	-1.94377	6.16989	201.255	6.45e-11	5.44e-09	98.251	99.7767	87.2432	51.2824	47.3723	48.0084
ENSMUSG00000102813	chr4:150068539-150070997	TEC	Gm37795	2.42848	5.38328	2.94288	201.084	6.5e-11	5.47e-09	2.04465	2.78221	2.24275	14.4919	9.13848	14.4489
ENSMUSG00000033060	chr14:101729957-101934710	protein_coding	Lmo7	1.2224	2.33335	10.1014	200.952	6.53e-11	5.49e-09	731.018	666.659	579.691	1528.51	1708.22	1376.89
ENSMUSG00000032064	chr9:50662752-50739517	protein_coding	Dixdc1	-1.78999	-3.45812	4.89812	200.683	6.6e-11	5.53e-09	55.1339	43.1115	40.8997	11.5232	12.095	16.3832
ENSMUSG00000035385	chr11:82035571-82037453	protein_coding	Ccl2	3.39749	10.5377	2.11697	200.695	6.6e-11	5.53e-09	0.609809	0.816796	0.733992	10.8414	5.61076	6.55715
ENSMUSG00000024413	chr18:12189693-12236400	protein_coding	Npc1	0.860997	1.81629	7.86967	200.631	6.61e-11	5.53e-09	170.065	171.119	156.993	287.727	308.054	308.96
ENSMUSG00000038732	chr13:30136489-30246717	protein_coding	Mboat1	1.32654	2.50801	4.58626	200.477	6.65e-11	5.55e-09	14.5995	12.2264	14.1497	33.1401	38.133	31.5478
ENSMUSG00000042784	chr3:89229057-89233381	protein_coding	Muc1	-1.03036	-2.04254	7.26708	200.269	6.71e-11	5.59e-09	224.302	204.684	191.592	107.183	91.4184	104.972
ENSMUSG00000021573	chr13:74009407-74035753	protein_coding	Tppp	-1.58432	-2.99866	4.5301	200.249	6.71e-11	5.59e-09	36.2298	35.1478	32.6627	9.36806	11.3895	13.8493
ENSMUSG00000021939	chr14:63122462-63145923	protein_coding	Ctsb	0.820294	1.76577	8.73338	200.035	6.77e-11	5.63e-09	306.411	306.63	310.091	562.897	545.822	521.361
ENSMUSG00000015312	chr10:80930073-80932204	protein_coding	Gadd45b	1.05142	2.07257	5.64047	199.008	7.05e-11	5.85e-09	33.1091	31.1148	33.0297	68.875	72.2679	60.5424
ENSMUSG00000041889	chr1:135371057-135375237	protein_coding	Shisa4	1.60362	3.03905	3.12836	198.842	7.1e-11	5.88e-09	3.9817	4.33923	4.48551	14.4699	11.8599	12.6888
ENSMUSG00000021595	chr13:69533746-69635780	protein_coding	Nsun2	0.942808	1.92227	6.02464	198.748	7.13e-11	5.89e-09	44.9465	44.9493	43.6318	92.647	83.3886	80.5814
ENSMUSG00000039706	chr5:44472132-44799680	protein_coding	Ldb2	-1.0656	-2.09305	6.02461	198.398	7.23e-11	5.97e-09	82.5036	89.1073	92.6054	45.4549	37.3938	43.2695
ENSMUSG00000020706	chr11:106249142-106256079	protein_coding	Ftsj3	1.13358	2.19403	5.4147	198.14	7.3e-11	6.02e-09	26.6164	27.0819	26.281	66.2801	54.3605	54.759
ENSMUSG00000029992	chr6:87042846-87092197	protein_coding	Gfpt1	0.832809	1.78115	7.57168	197.85	7.39e-11	6.07e-09	141.547	132.142	136.604	232.332	247.68	250.719
ENSMUSG00000021789	chr14:41131782-41136452	protein_coding	Sftpa1	-1.26823	-2.40866	10.7717	197.85	7.39e-11	6.07e-09	2808.24	2342.01	2262.02	1012.48	1159.68	905.293
ENSMUSG00000006301	chr1:74288247-74305622	protein_coding	Tmbim1	0.86783	1.82492	7.68257	197.545	7.48e-11	6.14e-09	146.462	151.388	138.358	269.783	276.036	250.236
ENSMUSG00000109093	chr7:119607681-119643469	antisense_RNA	Gm19950	3.90756	15.007	0.420675	197.153	7.6e-11	6.23e-09	0.143485	0.178674	0.142721	2.6169	2.41901	2.089
ENSMUSG00000028211	chr4:11156431-11174379	protein_coding	Trp53inp1	1.12857	2.18642	7.59417	197.029	7.64e-11	6.25e-09	134.696	119.712	109.446	241.634	293.338	260.274
ENSMUSG00000027637	chr2:156863128-156873563	protein_coding	1110008F13Rik	0.898885	1.86462	5.63322	196.802	7.71e-11	6.3e-09	34.6156	34.5352	34.6404	65.1366	66.1868	62.2639
ENSMUSG00000053835	chr17:36005695-36020560	protein_coding	H2-T24	-1.48665	-2.80237	4.79684	196.414	7.83e-11	6.39e-09	33.6112	41.9118	47.1182	15.4595	13.3045	14.9905
ENSMUSG00000029298	chr5:105077630-105139539	protein_coding	Gbp9	-1.78265	-3.44058	5.98403	196.226	7.89e-11	6.42e-09	84.1895	102.84	107.204	33.0521	20.7968	31.3351
ENSMUSG00000024150	chr17:87254658-87265935	protein_coding	Mcfd2	0.872736	1.83113	6.32894	196.206	7.89e-11	6.42e-09	59.0439	56.3079	54.9067	101.245	110.065	100.427
ENSMUSG00000028194	chr3:145758675-145894277	protein_coding	Ddah1	1.52621	2.88027	5.73225	195.638	8.08e-11	6.56e-09	24.7511	26.8777	30.2772	96.0776	73.2422	67.0609
ENSMUSG00000038007	chr4:86874396-86934822	protein_coding	Acer2	-1.3224	-2.50082	7.69989	195.481	8.13e-11	6.59e-09	323.916	324.345	243.176	116.881	108.923	130.389
ENSMUSG00000041506	chr9:106475963-106485424	protein_coding	Rrp9	1.5346	2.89707	4.27405	195.334	8.18e-11	6.62e-09	10.4026	8.72951	10.5206	33.5139	26.8443	25.4936
ENSMUSG00000047669	chr10:56106917-56116880	protein_coding	Msl3l2	1.42412	2.68351	4.25748	195.27	8.2e-11	6.62e-09	9.64933	9.82708	11.4584	25.8831	31.7159	25.8417
ENSMUSG00000054619	chr15:100304817-100314348	protein_coding	Mettl7a1	-1.28906	-2.44368	8.16814	195.254	8.21e-11	6.62e-09	456.173	406.05	362.531	149.383	193.857	158.107
ENSMUSG00000039005	chr4:66827584-66930284	protein_coding	Tlr4	0.916266	1.88722	5.88927	194.999	8.29e-11	6.68e-09	43.5834	39.7933	39.7171	79.3646	74.3845	78.3183
ENSMUSG00000030660	chr7:116337265-116443449	protein_coding	Pik3c2a	0.894642	1.85915	7.4943	194.69	8.4e-11	6.73e-09	133.369	124.689	120.232	233.058	249.326	220.835
ENSMUSG00000001576	chr17:26561489-26656931	protein_coding	Ergic1	0.840706	1.79093	6.3165	194.708	8.39e-11	6.73e-09	54.7752	56.7163	59.6165	105.072	101.094	100.427
ENSMUSG00000032946	chr19:6399340-6415216	protein_coding	Rasgrp2	-0.895802	-1.86064	5.60009	194.704	8.39e-11	6.73e-09	65.0702	61.3873	62.7971	33.8658	33.6309	34.1784
ENSMUSG00000037960	chr13:49202950-49216037	protein_coding	Card19	1.17421	2.25669	4.43968	194.323	8.52e-11	6.83e-09	13.2364	12.5838	13.9866	29.0278	32.2199	28.7431
ENSMUSG00000041782	chr1:135818598-135833342	protein_coding	Lad1	1.46359	2.75794	3.38137	193.516	8.81e-11	7.04e-09	5.91874	4.87525	5.72922	15.7014	15.1524	14.6617
ENSMUSG00000019810	chr10:13499540-13519035	protein_coding	Fuca2	0.857897	1.81239	6.15971	193.423	8.84e-11	7.05e-09	49.3945	52.4281	50.5028	89.5244	96.4244	90.272
ENSMUSG00000009647	chr10:59446984-59616692	protein_coding	Mcu	0.913185	1.8832	5.69398	193.42	8.84e-11	7.05e-09	34.9026	35.7604	36.8627	70.2385	67.9674	64.4109
ENSMUSG00000022500	chr16:10959275-11066157	protein_coding	Litaf	1.33178	2.51713	6.60716	193.004	8.99e-11	7.16e-09	52.3718	57.967	55.763	167.504	117.12	133.445
ENSMUSG00000020358	chr11:51600100-51606847	protein_coding	Hnrnpab	0.882437	1.84349	7.99092	192.86	9.05e-11	7.19e-09	181.436	171.527	183.661	346.134	338.493	304.704
ENSMUSG00000005802	chr2:122681233-122702663	protein_coding	Slc30a4	1.07753	2.11042	5.75755	192.744	9.09e-11	7.22e-09	38.8126	32.3655	33.152	71.9098	78.349	69.6915
ENSMUSG00000072115	chr14:51091150-51102009	protein_coding	Ang	-1.58016	-2.99002	3.39658	192.423	9.21e-11	7.3e-09	15.5322	18.0971	13.7216	5.12385	5.47637	5.24185
ENSMUSG00000022220	chr14:55769057-55784095	protein_coding	Adcy4	0.840254	1.79036	6.92762	192.403	9.22e-11	7.3e-09	83.0417	90.9962	87.5082	163.281	154.313	150.795
ENSMUSG00000031555	chr8:24949611-25016927	protein_coding	Adam9	0.844342	1.79545	7.72259	191.751	9.47e-11	7.48e-09	148.901	156.187	148.083	278.447	281.579	253.717
ENSMUSG00000006403	chr1:171250421-171260637	protein_coding	Adamts4	2.28817	4.88436	2.53225	191.541	9.55e-11	7.54e-09	1.29136	2.16961	2.22237	10.2697	9.40726	8.72352
ENSMUSG00000028646	chr4:123917446-123936997	protein_coding	Rragc	0.906289	1.87422	6.23575	190.773	9.86e-11	7.77e-09	53.3404	52.1218	51.7057	94.2744	106.873	93.5216
ENSMUSG00000028656	chr4:122859047-122886056	protein_coding	Cap1	0.802317	1.7439	8.416	190.533	9.96e-11	7.84e-09	250.129	247.438	249.15	444.235	444.661	413.352
ENSMUSG00000029415	chr5:92284010-92310479	protein_coding	Sdad1	1.10917	2.15722	5.24117	190.147	1.01e-10	7.95e-09	23.388	23.4829	24.813	57.7917	48.1786	48.7047
ENSMUSG00000029153	chr5:73322199-73341028	protein_coding	Ociad2	-1.52282	-2.87352	3.08087	190.019	1.02e-10	7.96e-09	12.5549	12.5582	12.4779	4.24422	4.90521	4.00392
ENSMUSG00000029513	chr5:116013586-116024508	protein_coding	Prkab1	1.09829	2.141	5.95606	190.064	1.02e-10	7.96e-09	39.9246	36.1177	42.3473	84.9943	92.7623	75.9778
ENSMUSG00000026109	chr1:50900647-51187270	protein_coding	Tmeff2	-1.94328	-3.8458	2.40944	190.004	1.02e-10	7.96e-09	8.78843	7.52984	8.93024	2.04514	2.5198	2.05032
ENSMUSG00000019189	chr11:44518964-44565520	protein_coding	Rnf145	-0.853106	-1.80639	6.44175	189.769	1.03e-10	8.03e-09	120.168	109.017	106.572	62.7836	61.1472	61.8384
ENSMUSG00000057113	chr11:33152287-33163206	protein_coding	Npm1	0.902716	1.86958	7.73961	189.456	1.04e-10	8.11e-09	156.111	144.803	145.861	299.404	278.858	256.909
ENSMUSG00000033039	chr15:79108972-79136897	protein_coding	Micall1	0.873198	1.83172	6.54551	189.475	1.04e-10	8.11e-09	67.2942	67.8706	62.634	121.345	127.939	113.038
ENSMUSG00000022759	chr16:17544465-17561247	protein_coding	Lrrc74b	-2.05751	-4.16267	3.38663	189.373	1.05e-10	8.12e-09	17.7203	16.5656	16.4537	4.26621	2.72138	4.97105
ENSMUSG00000040152	chr2:118111876-118127133	protein_coding	Thbs1	1.97883	3.94172	9.79639	189.386	1.04e-10	8.12e-09	322.23	386.064	371.094	1920.67	1239.91	1094.54
ENSMUSG00000047547	chr13:54592401-54611344	protein_coding	Cltb	0.955406	1.93912	6.62314	189.318	1.05e-10	8.12e-09	69.4106	66.8241	64.8768	132.34	141.109	116.578
ENSMUSG00000034911	chr8:71384272-71395802	protein_coding	Ushbp1	-0.963469	-1.94999	5.62797	189.208	1.05e-10	8.14e-09	61.0168	69.4787	65.5088	34.0637	31.9511	34.4686
ENSMUSG00000023088	chr16:14361558-14475737	protein_coding	Abcc1	0.971448	1.96081	6.25602	189.191	1.05e-10	8.14e-09	51.9773	51.2795	51.461	109.294	104.051	90.098
ENSMUSG00000035873	chr10:108332121-108414240	protein_coding	Pawr	1.34843	2.54635	5.15708	188.99	1.06e-10	8.2e-09	22.9575	19.5265	17.9013	49.8091	57.7874	45.8614
ENSMUSG00000037358	chrX:18414881-18461397	protein_coding	4930578C19Rik	-1.95782	-3.88474	2.64391	188.694	1.08e-10	8.29e-09	8.35797	9.90365	11.3157	2.28704	2.88937	2.51454
ENSMUSG00000029447	chr5:129786998-129846371	processed_transcript	Cct6a	0.88448	1.8461	6.8658	188.559	1.08e-10	8.33e-09	80.997	81.1946	83.4916	162.908	151.692	139.054
ENSMUSG00000086665	chr4:150049013-150056976	lincRNA	Gm13067	2.5198	5.73503	1.94135	188.263	1.1e-10	8.39e-09	1.29136	1.021	1.03982	6.99306	4.97241	6.98269
ENSMUSG00000021182	chr12:100911523-101029056	protein_coding	Ccdc88c	-0.936986	-1.91452	6.31728	188.295	1.09e-10	8.39e-09	103.703	104.575	105.98	59.1551	49.1865	55.6487
ENSMUSG00000034377	chr17:6106437-6251128	protein_coding	Tulp4	0.856226	1.8103	7.94781	188.247	1.1e-10	8.39e-09	188.467	171.017	167.595	305.847	325.726	322.403
ENSMUSG00000024644	chr18:84667470-84685633	protein_coding	Cndp2	0.876646	1.8361	6.2902	188.346	1.09e-10	8.39e-09	57.5014	54.5977	53.3572	102.367	106.537	94.8562
ENSMUSG00000030084	chr6:89316314-89362620	protein_coding	Plxna1	0.838942	1.78874	8.91784	187.482	1.13e-10	8.64e-09	334.57	341.88	363.918	649.013	616.982	595.095
ENSMUSG00000040711	chr11:32347820-32428173	protein_coding	Sh3pxd2b	1.36665	2.57872	6.26526	187.503	1.13e-10	8.64e-09	36.8755	41.8863	49.8095	126.271	97.4995	108.377
ENSMUSG00000004665	chr10:79988584-79996062	protein_coding	Cnn2	0.985986	1.98067	8.4007	187.395	1.14e-10	8.66e-09	240.767	207.594	231.819	431.019	492.201	424.029
ENSMUSG00000022358	chr15:58175879-58214932	protein_coding	Fbxo32	-1.24542	-2.37087	4.61779	187.195	1.15e-10	8.7e-09	36.194	36.9855	30.5015	13.6782	14.2789	15.6869
ENSMUSG00000027555	chr3:14641727-14663002	protein_coding	Car13	1.58027	2.99026	3.14789	187.222	1.14e-10	8.7e-09	4.98609	4.16056	4.11851	14.382	12.6662	12.3793
ENSMUSG00000039105	chr4:63544772-63550750	protein_coding	Atp6v1g1	0.942439	1.92177	6.76747	186.622	1.17e-10	8.89e-09	76.5849	73.0267	73.9701	130.493	158.411	140.872
ENSMUSG00000000278	chr11:88924020-88955465	protein_coding	Scpep1	0.869372	1.82687	5.66481	186.649	1.17e-10	8.89e-09	35.9429	35.9135	35.6598	65.2466	67.5643	63.6566
ENSMUSG00000002319	chr14:55625400-55635957	protein_coding	Ipo4	1.55724	2.9429	4.07315	186.461	1.18e-10	8.94e-09	6.92313	8.93371	9.46035	28.0822	22.8462	24.0235
ENSMUSG00000043733	chr5:121130533-121191397	protein_coding	Ptpn11	0.954357	1.93772	7.78397	186.33	1.19e-10	8.97e-09	148.04	151.439	150.468	284.868	323.811	263.447
ENSMUSG00000020741	chr11:74649495-74670847	protein_coding	Cluh	0.862532	1.81823	6.38584	186.332	1.19e-10	8.97e-09	56.5329	59.1922	62.0631	112.417	109.527	101.549
ENSMUSG00000005583	chr13:83504034-83667080	protein_coding	Mef2c	-1.08724	-2.12468	6.05283	186.289	1.19e-10	8.97e-09	90.5029	92.2214	88.1403	48.4676	37.4274	41.4126
ENSMUSG00000078652	chr11:101316213-101323537	protein_coding	Psme3	0.870607	1.82843	6.30769	186.183	1.2e-10	9e-09	56.8557	53.2959	57.7203	107.975	102.539	96.4617
ENSMUSG00000029385	chr5:93267257-93276231	protein_coding	Ccng2	-1.18197	-2.26886	4.8838	186.026	1.2e-10	9.04e-09	39.243	45.7406	37.8822	16.8009	19.1505	18.2594
ENSMUSG00000097183	chr3:145650312-145677580	lincRNA	Gm17501	2.08583	4.2452	2.98505	185.714	1.22e-10	9.14e-09	2.51098	2.80774	3.54763	12.8866	15.0852	10.3096
ENSMUSG00000066705	chr9:45370185-45396159	protein_coding	Fxyd6	1.59545	3.02189	3.94912	185.684	1.22e-10	9.14e-09	6.34919	8.42321	8.01275	26.6528	21.2335	21.3156
ENSMUSG00000046337	chr1:36562692-36683183	protein_coding	Fam178b	-3.83669	-14.2876	0.652572	185.723	1.22e-10	9.14e-09	3.08492	2.73116	2.95636	0.175926	0.100792	0.290139
ENSMUSG00000020773	chr11:116105752-116127210	protein_coding	Trim47	1.19669	2.29213	4.27431	185.533	1.23e-10	9.18e-09	11.5146	12.5327	11.0711	28.1482	24.8284	27.4278
ENSMUSG00000036752	chr2:25222160-25224702	protein_coding	Tubb4b	0.819223	1.76445	8.00937	185.337	1.24e-10	9.25e-09	182.512	179.006	197.505	330.477	336.545	319.521
ENSMUSG00000046962	chr16:97947435-97962621	protein_coding	Zbtb21	0.921795	1.89447	5.71081	185.029	1.26e-10	9.35e-09	37.1625	35.6327	35.6394	67.2037	73.2758	64.9912
ENSMUSG00000024661	chr19:9982703-9985092	protein_coding	Fth1	1.04398	2.0619	10.403	185.006	1.26e-10	9.35e-09	930.748	895.745	826.7	1862.97	2001.76	1605.86
ENSMUSG00000025287	chrX:155262443-155297654	protein_coding	Acot9	1.00866	2.01204	5.74643	184.721	1.27e-10	9.45e-09	32.8938	35.7859	37.9841	72.1956	76.4676	66.3452
ENSMUSG00000010517	chr4:109676588-109963960	protein_coding	Faf1	0.825378	1.772	6.00512	184.498	1.28e-10	9.53e-09	45.9509	46.8382	46.058	80.6841	84.8669	80.562
ENSMUSG00000017774	chr11:75650504-75673910	protein_coding	Myo1c	0.965189	1.95232	9.28396	184.462	1.29e-10	9.53e-09	439.888	411.997	414.889	806.511	915.494	751.21
ENSMUSG00000041697	chr5:115345642-115348981	protein_coding	Cox6a1	0.82409	1.77042	6.65602	184.222	1.3e-10	9.62e-09	74.4685	68.1514	75.6216	128.426	132.474	125.534
ENSMUSG00000075602	chr15:74994877-74998031	protein_coding	Ly6a	1.21719	2.32494	8.43047	184.172	1.3e-10	9.62e-09	203.102	209.866	209.412	484.258	563.024	400.102
ENSMUSG00000042079	chr6:117900324-117925622	protein_coding	Hnrnpf	0.780597	1.71784	7.52484	183.705	1.33e-10	9.8e-09	136.884	131.581	137.929	227.89	241.632	228.669
ENSMUSG00000072572	chr14:51892889-51896745	protein_coding	Slc39a2	1.88219	3.68635	2.8854	183.672	1.33e-10	9.8e-09	2.94143	3.59901	2.79325	13.4583	10.2472	10.6578
ENSMUSG00000024048	chr17:70993656-71002878	protein_coding	Myl12a	1.04206	2.05916	8.90628	183.662	1.33e-10	9.8e-09	333.673	300.887	306.381	619.238	732.187	586.159
ENSMUSG00000020430	chr11:3963975-3980004	protein_coding	Pes1	0.928004	1.90264	5.73139	183.261	1.35e-10	9.93e-09	36.4809	35.9135	37.2501	74.8565	68.4714	65.32
ENSMUSG00000085148	chr11:75461539-75466676	processed_transcript	Mir22hg	1.332	2.51751	4.73453	183.275	1.35e-10	9.93e-09	15.4246	14.3705	15.475	38.8577	43.2734	32.0314
ENSMUSG00000061086	chr11:104550663-104595753	protein_coding	Myl4	-2.89526	-7.43979	4.57517	183.253	1.36e-10	9.93e-09	28.7328	41.8863	54.7844	6.64121	6.88746	3.61707
ENSMUSG00000097769	chr18:35553371-35558316	processed_transcript	Snhg4	1.99621	3.9895	2.71695	183.104	1.36e-10	9.98e-09	2.47511	2.42486	2.85441	12.5787	9.67603	8.83958
ENSMUSG00000051359	chr15:37366175-37792570	protein_coding	Ncald	-1.15749	-2.23069	5.85914	182.999	1.37e-10	1e-08	75.724	82.3433	82.3703	38.6158	30.1368	38.8206
ENSMUSG00000001416	chr3:88297116-88321767	protein_coding	Cct3	0.896427	1.86145	6.59962	182.766	1.38e-10	1.01e-08	65.6442	68.7895	68.7098	137.508	124.68	116.075
ENSMUSG00000000402	chrX:166523007-166585720	protein_coding	Egfl6	-1.06638	-2.09418	6.01026	182.773	1.38e-10	1.01e-08	94.5922	83.2111	84.0014	46.4225	40.7872	37.7375
ENSMUSG00000016995	chr2:164389393-164405160	protein_coding	Matn4	-1.10132	-2.1455	5.0932	182.463	1.4e-10	1.02e-08	44.3726	46.3787	48.8513	23.3322	19.2513	22.3794
ENSMUSG00000028005	chr3:82032006-82074689	protein_coding	Gucy1b3	-0.899429	-1.86533	6.73964	182.188	1.42e-10	1.03e-08	140.794	134.797	141.762	68.3473	73.9478	81.3938
ENSMUSG00000040681	chr16:96120618-96127729	protein_coding	Hmgn1	0.820501	1.76602	7.29895	182.199	1.42e-10	1.03e-08	113.855	113.969	113.585	195.168	215.695	192.208
ENSMUSG00000027186	chr2:103411688-103450989	protein_coding	Elf5	-1.3043	-2.46964	4.09056	181.579	1.46e-10	1.06e-08	25.612	23.1	24.0586	8.73033	9.70963	10.9673
ENSMUSG00000051341	chr17:21555046-21562066	protein_coding	Zfp52	1.25152	2.38092	4.08318	181.544	1.46e-10	1.06e-08	9.36236	10.1844	10.3371	24.0799	25.7356	21.5864
ENSMUSG00000047281	chr4:133600556-133602168	protein_coding	Sfn	2.23022	4.69206	5.20751	181.449	1.47e-10	1.06e-08	11.2635	13.7834	13.6604	75.1204	67.7658	39.7104
ENSMUSG00000022094	chr14:70303469-70351425	protein_coding	Slc39a14	1.47818	2.78598	5.51356	181.426	1.47e-10	1.06e-08	22.6706	26.4438	23.1004	82.6193	60.4416	58.1633
ENSMUSG00000029772	chr6:29768011-29912310	protein_coding	Ahcyl2	1.34359	2.53782	8.03775	181.335	1.47e-10	1.06e-08	133.297	158.127	153.955	352.82	455.21	323.041
ENSMUSG00000021904	chr14:31217860-31230352	protein_coding	Sema3g	-0.845893	-1.79738	7.28431	181.333	1.47e-10	1.06e-08	211.604	204.658	184.701	108.766	113.761	111.781
ENSMUSG00000033499	chr13:9093881-9174451	protein_coding	Larp4b	0.825128	1.77169	7.88351	181.199	1.48e-10	1.06e-08	174.334	172.574	164.149	295.6	321.459	288.399
ENSMUSG00000022193	chr14:54614119-54618022	protein_coding	Psmb5	1.04632	2.06526	4.57164	181.165	1.48e-10	1.06e-08	15.317	15.6723	15.3935	33.6898	31.1783	30.9289
ENSMUSG00000070306	chr9:44240676-44247306	protein_coding	Ccdc153	-1.11721	-2.16927	4.89248	180.97	1.5e-10	1.07e-08	44.4443	36.8324	40.757	18.934	17.7058	19.4974
ENSMUSG00000021770	chr14:21750531-21798726	protein_coding	Samd8	0.905349	1.873	6.37793	180.666	1.52e-10	1.09e-08	58.3265	59.1156	56.0893	103.445	119.271	102.439
ENSMUSG00000045962	chr6:119923969-120038672	protein_coding	Wnk1	0.954538	1.93796	10.2791	180.394	1.53e-10	1.1e-08	852.764	860.188	824.579	1540.96	1837.91	1538.9
ENSMUSG00000036693	chr5:34638536-34660148	protein_coding	Nop14	1.05137	2.0725	5.27417	180.246	1.54e-10	1.1e-08	26.6522	25.3717	23.4674	55.1088	53.6886	47.5248
ENSMUSG00000018848	chr11:35808381-35834506	protein_coding	Rars	0.883961	1.84543	5.67443	179.486	1.6e-10	1.14e-08	35.2613	36.0156	36.2307	70.0406	64.5405	63.85
ENSMUSG00000069516	chr10:117277331-117282321	protein_coding	Lyz2	-1.0382	-2.05366	11.1853	179.412	1.6e-10	1.14e-08	3384.33	3111.1	2900.96	1673.56	1541.45	1360.41
ENSMUSG00000040734	chr7:19359749-19378533	protein_coding	Ppp1r13l	1.45918	2.74951	3.70452	179.223	1.61e-10	1.15e-08	7.53294	6.61094	6.64671	19.8137	20.9311	16.3639
ENSMUSG00000026558	chr1:167222883-167285320	protein_coding	Uck2	1.07815	2.11132	5.39122	179.176	1.62e-10	1.15e-08	27.8001	25.4483	27.5451	63.7512	52.7478	53.9659
ENSMUSG00000046865	chr7:28169710-28179269	protein_coding	Fbl	1.12272	2.17757	5.12895	179.099	1.62e-10	1.15e-08	23.5673	20.1391	22.2644	52.8658	44.9868	45.6099
ENSMUSG00000056612	chr19:6975048-6977324	protein_coding	Ppp1r14b	1.09528	2.13654	4.35094	179.047	1.63e-10	1.15e-08	12.5908	13.1964	13.0691	29.3577	27.1803	26.5381
ENSMUSG00000063273	chr3:51415148-51476507	protein_coding	Naa15	0.792455	1.73202	6.89091	178.728	1.65e-10	1.17e-08	85.9831	85.4318	89.0374	158.817	145.812	146.501
ENSMUSG00000106957	chr5:90803261-90806392	TEC	Gm43085	-0.955917	-1.93981	6.96863	178.107	1.7e-10	1.2e-08	170.029	150.775	175.016	80.5301	81.8767	93.0961
ENSMUSG00000016494	chr1:194938819-194961279	protein_coding	Cd34	0.988012	1.98345	7.5607	177.763	1.72e-10	1.22e-08	123.146	119.201	137.114	276.006	227.555	249.133
ENSMUSG00000053646	chr9:109095389-109119917	protein_coding	Plxnb1	-0.792403	-1.73196	6.87048	177.718	1.73e-10	1.22e-08	151.699	148.504	144.862	85.9619	81.2048	89.6724
ENSMUSG00000038279	chr6:125131909-125144753	protein_coding	Nop2	1.20605	2.30704	4.90717	177.595	1.74e-10	1.22e-08	17.7921	17.2038	19.2469	47.7639	38.469	38.956
ENSMUSG00000034075	chr2:84687970-84715180	protein_coding	Zdhhc5	0.784639	1.72266	6.95038	177.568	1.74e-10	1.22e-08	90.5387	88.8266	92.9928	163.875	155.489	149.867
ENSMUSG00000048373	chr5:43978858-43981779	protein_coding	Fgfbp1	2.14323	4.41749	4.40842	177.427	1.75e-10	1.23e-08	9.46998	7.17249	6.95254	29.3357	46.2299	28.2402
ENSMUSG00000044279	chr17:57059105-57065918	protein_coding	Crb3	1.12549	2.18175	4.81445	177.407	1.75e-10	1.23e-08	19.3704	16.8719	16.7595	41.4966	37.8642	36.0353
ENSMUSG00000029552	chr6:17065149-17105828	protein_coding	Tes	0.970937	1.96011	5.43041	177.317	1.76e-10	1.23e-08	30.3828	26.4438	30.4403	58.6054	56.2084	56.1903
ENSMUSG00000063694	chr6:50562563-50566538	protein_coding	Cycs	0.983622	1.97742	5.58885	176.997	1.78e-10	1.24e-08	29.8448	31.4466	35.4151	65.4005	64.9437	61.2194
ENSMUSG00000041571	chr7:15917208-15922402	protein_coding	Selenow	0.764025	1.69822	6.93181	176.975	1.78e-10	1.24e-08	93.1932	89.1329	89.0374	152.396	158.647	149.77
ENSMUSG00000032518	chr9:120127689-120132369	protein_coding	Rpsa	0.80349	1.74532	8.89005	177.005	1.78e-10	1.24e-08	364.738	325.774	346.261	606.593	600.653	602.136
ENSMUSG00000022752	chr16:57121714-57154530	protein_coding	Tomm70a	0.802954	1.74467	6.36727	177.054	1.78e-10	1.24e-08	60.1918	61.03	59.0864	107.843	107.847	98.9375
ENSMUSG00000019302	chr11:101009452-101063719	protein_coding	Atp6v0a1	0.830435	1.77822	7.47236	176.81	1.8e-10	1.25e-08	131.647	128.339	123.413	230.463	239.952	211.357
ENSMUSG00000024646	chr18:84851338-84880401	protein_coding	Cyb5a	0.849556	1.80195	7.43351	176.81	1.8e-10	1.25e-08	122.751	125.48	121.761	217.225	241.733	207.914
ENSMUSG00000038650	chr7:141160326-141172857	protein_coding	Rnh1	0.836656	1.78591	6.49478	176.433	1.83e-10	1.27e-08	65.6083	63.0464	65.4069	120.289	119.943	106.423
ENSMUSG00000020469	chr11:5896637-5898782	protein_coding	Myl7	-3.14663	-8.85584	4.61745	175.982	1.86e-10	1.29e-08	29.9524	45.179	56.497	6.02547	6.3835	2.78534
ENSMUSG00000040021	chr10:7681214-7716460	protein_coding	Lats1	0.743854	1.67464	7.17042	175.945	1.87e-10	1.29e-08	109.55	108.277	105.185	183.117	180.015	177.739
ENSMUSG00000024580	chr18:61712440-61726331	protein_coding	Grpel2	1.09172	2.13128	5.88509	175.764	1.88e-10	1.3e-08	42.0768	37.9044	33.2743	75.4723	86.8155	78.7632
ENSMUSG00000092203	chr17:34950238-34952471	processed_transcript	1110038B12Rik	1.82914	3.55324	3.4562	175.72	1.89e-10	1.3e-08	3.94582	5.25812	5.036	20.4954	16.2611	14.2362
ENSMUSG00000046916	chr10:5593775-5606904	protein_coding	Myct1	-0.993282	-1.99071	5.2425	175.683	1.89e-10	1.3e-08	45.7357	53.6788	51.5834	24.9815	25.702	25.2421
ENSMUSG00000001891	chr11:21321138-21371201	protein_coding	Ugp2	0.845283	1.79662	6.54419	175.603	1.9e-10	1.31e-08	67.2584	65.7521	67.038	115.342	130.593	113.638
ENSMUSG00000030521	chr7:64376527-64392268	protein_coding	Mphosph10	1.00957	2.01331	5.02104	175.494	1.91e-10	1.31e-08	22.9217	20.2412	21.3877	45.6748	41.7615	42.3604
ENSMUSG00000112468	chr12:56498688-56500828	TEC	AC154734.1	-1.36689	-2.57914	4.53527	175.38	1.92e-10	1.31e-08	29.9165	37.0111	33.2335	13.2824	10.9863	14.4296
ENSMUSG00000016528	chr1:131053700-131097826	protein_coding	Mapkapk2	0.872769	1.83117	7.32029	175.344	1.92e-10	1.32e-08	116.474	111.442	110.649	204.118	225.304	190.622
ENSMUSG00000015714	chr3:95314791-95323599	protein_coding	Cers2	0.797649	1.73827	7.75072	175.159	1.93e-10	1.32e-08	164.648	150.903	156.259	275.016	283.662	261.416
ENSMUSG00000010797	chr6:17988940-18030585	protein_coding	Wnt2	-1.55565	-2.93966	2.98553	174.914	1.96e-10	1.34e-08	11.407	12.5582	11.438	4.5081	3.52772	3.9459
ENSMUSG00000050556	chr2:167095969-167190155	protein_coding	Kcnb1	-1.44523	-2.72307	3.89287	174.937	1.95e-10	1.34e-08	21.702	22.7171	20.7965	8.44445	6.45069	8.87827
ENSMUSG00000071984	chr17:7738569-7827302	protein_coding	Fndc1	-1.10579	-2.15217	4.52826	174.765	1.97e-10	1.34e-08	30.0241	29.8896	34.4569	14.4699	14.2789	15.1066
ENSMUSG00000029110	chr5:34336289-34355629	protein_coding	Rnf4	0.768145	1.70308	6.77704	174.723	1.97e-10	1.34e-08	82.5395	79.7652	80.9838	142.72	139.799	131.82
ENSMUSG00000026917	chr2:27515157-27536535	protein_coding	Wdr5	0.914618	1.88507	5.36702	174.692	1.98e-10	1.34e-08	28.1947	28.1284	29.3189	56.9341	52.9158	51.6448
ENSMUSG00000025902	chr1:4490931-4497354	protein_coding	Sox17	-1.13328	-2.19356	4.94319	174.621	1.98e-10	1.35e-08	37.9517	46.1745	42.4492	18.6702	20.864	18.3175
ENSMUSG00000067274	chr5:115559467-115563727	protein_coding	Rplp0	0.817055	1.76181	8.93038	174.516	1.99e-10	1.35e-08	379.517	336.035	344.283	628.782	621.248	617.01
ENSMUSG00000030203	chr6:134715468-134792625	protein_coding	Dusp16	0.95399	1.93722	7.09857	174.238	2.02e-10	1.37e-08	101.946	92.1703	85.8159	176.63	196.007	169.461
ENSMUSG00000020038	chr10:85131700-85185064	protein_coding	Cry1	1.39812	2.63558	4.44708	174.113	2.03e-10	1.37e-08	10.869	11.3586	13.5177	27.7743	36.1171	30.8321
ENSMUSG00000031461	chr8:15057653-15133541	protein_coding	Myom2	-3.36815	-10.3256	2.69924	174.134	2.03e-10	1.37e-08	8.60907	10.8736	15.5973	1.58333	1.2767	0.618964
ENSMUSG00000031578	chr8:31159463-31168764	protein_coding	Mak16	1.0171	2.02384	5.12823	173.859	2.05e-10	1.38e-08	23.4597	23.585	22.2237	51.1725	44.4157	44.488
ENSMUSG00000061458	chr12:17348458-17430095	protein_coding	Nol10	1.14029	2.20425	4.83737	173.872	2.05e-10	1.38e-08	16.7877	17.1782	19.3285	43.3658	36.9235	37.3506
ENSMUSG00000026718	chr2:14074098-14149634	protein_coding	Stam	0.776768	1.71329	6.2059	173.787	2.06e-10	1.39e-08	53.7708	55.925	53.3776	93.7246	91.4856	94.1599
ENSMUSG00000035885	chr19:7215158-7217616	protein_coding	Cox8a	0.799555	1.74056	6.54065	173.506	2.08e-10	1.4e-08	70.9531	63.5569	69.1788	118.42	120.816	115.263
ENSMUSG00000005354	chr15:77915047-77929006	protein_coding	Txn2	0.866082	1.82271	5.74465	173.399	2.09e-10	1.41e-08	36.9831	37.3684	39.4113	72.1077	69.3785	65.997
ENSMUSG00000031434	chrX:139821632-139871677	protein_coding	Morc4	1.42935	2.69325	3.90784	173.389	2.09e-10	1.41e-08	6.81551	8.90818	8.42052	20.4734	24.2237	20.774
ENSMUSG00000052374	chr13:12269426-12340760	protein_coding	Actn2	-2.83176	-7.1194	2.99892	173.213	2.11e-10	1.42e-08	9.75695	13.7834	18.044	2.48496	2.11663	1.33464
ENSMUSG00000054079	chr11:93859243-93885766	protein_coding	Utp18	1.00423	2.00588	4.80705	173.063	2.13e-10	1.42e-08	19.0476	17.8674	18.8187	39.5394	36.1507	36.0547
ENSMUSG00000021009	chr12:98676741-98737405	protein_coding	Ptpn21	1.13564	2.19716	6.65148	172.89	2.14e-10	1.43e-08	69.7335	61.7957	57.1291	125.897	158.68	129.731
ENSMUSG00000039286	chr3:27416162-27711307	protein_coding	Fndc3b	0.772156	1.70782	7.70105	172.765	2.15e-10	1.44e-08	150.264	155.753	154.872	276.578	256.146	254.433
ENSMUSG00000028691	chr4:116685544-116700822	protein_coding	Prdx1	0.778844	1.71576	8.0953	172.788	2.15e-10	1.44e-08	201.416	201.059	201.562	352.512	358.786	325.169
ENSMUSG00000084128	chr8:106130319-106136974	protein_coding	Esrp2	0.850856	1.80357	5.58609	172.597	2.17e-10	1.45e-08	33.9341	34.2799	34.4161	62.6956	63.1966	59.2851
ENSMUSG00000057506	chr19:44139266-44146446	protein_coding	Bloc1s2	1.13913	2.20248	3.90524	172.562	2.17e-10	1.45e-08	9.21888	9.16343	9.52151	21.2431	20.192	20.0583
ENSMUSG00000032231	chr9:69453620-69491795	protein_coding	Anxa2	0.925375	1.89918	8.91087	171.954	2.24e-10	1.49e-08	324.957	331.211	339.757	664.209	670.469	556.971
ENSMUSG00000046223	chr7:24462484-24475968	protein_coding	Plaur	1.65261	3.14401	6.30243	171.78	2.25e-10	1.5e-08	49.1076	30.9106	34.4773	126.931	129.014	102.825
ENSMUSG00000025171	chr19:41981763-42034641	protein_coding	Ubtd1	1.33602	2.52454	3.592	171.634	2.27e-10	1.5e-08	7.06661	7.17249	6.19816	17.3287	18.3777	15.8416
ENSMUSG00000041747	chr13:98246845-98263041	protein_coding	Utp15	0.938803	1.91694	4.91456	171.537	2.28e-10	1.51e-08	20.1954	20.5731	21.0819	40.6389	38.8049	39.1688
ENSMUSG00000040728	chr4:11331933-11386783	protein_coding	Esrp1	0.869814	1.82743	5.58913	171.334	2.3e-10	1.52e-08	34.9744	32.7229	34.3141	59.463	63.9693	62.9796
ENSMUSG00000063659	chr1:177442351-177450764	protein_coding	Zbtb18	0.804956	1.74709	6.32778	171.176	2.32e-10	1.53e-08	55.9231	60.6982	58.5971	99.6401	107.108	99.5758
ENSMUSG00000027195	chr2:94032689-94157964	protein_coding	Hsd17b12	0.803961	1.74589	6.20792	171.097	2.33e-10	1.53e-08	52.4795	52.5812	56.2524	97.463	91.2504	92.9993
ENSMUSG00000033706	chr6:85431989-85446435	protein_coding	Smyd5	1.3509	2.55072	4.33521	170.923	2.34e-10	1.54e-08	10.295	11.9712	11.6215	33.4479	27.6842	25.5129
ENSMUSG00000025591	chr8:66473118-66486530	protein_coding	Tma16	1.34727	2.5443	4.13955	170.726	2.37e-10	1.56e-08	9.54172	9.49525	10.6021	29.0718	24.0557	22.4181
ENSMUSG00000007891	chr7:142375911-142388038	protein_coding	Ctsd	0.729503	1.65807	7.7375	170.687	2.37e-10	1.56e-08	162.783	161.879	156.932	268.463	267.3	262.712
ENSMUSG00000032420	chr9:88327197-88372092	protein_coding	Nt5e	1.43422	2.70237	7.17888	170.653	2.37e-10	1.56e-08	83.6156	77.8254	73.3177	201.963	262.462	170.08
ENSMUSG00000020715	chr11:106394650-106487852	protein_coding	Ern1	0.767937	1.70283	6.49773	170.406	2.4e-10	1.57e-08	69.9128	65.701	64.8972	110.745	113.492	117.042
ENSMUSG00000021696	chr13:108214404-108285683	protein_coding	Elovl7	1.19256	2.28557	3.98307	170.426	2.4e-10	1.57e-08	9.0754	9.46973	10.1332	22.3866	23.0814	20.2904
ENSMUSG00000028088	chr3:97628804-97655282	protein_coding	Fmo5	-1.49198	-2.81275	4.45671	170.371	2.4e-10	1.57e-08	35.2613	32.0082	29.9917	9.08218	12.9686	12.5727
ENSMUSG00000020849	chr11:75732869-75765845	protein_coding	Ywhae	0.767463	1.70227	8.72577	170.313	2.41e-10	1.57e-08	317.424	309.566	312.885	542.182	551.198	506.583
ENSMUSG00000036323	chr5:76974683-76999937	protein_coding	Srp72	0.758791	1.69207	6.79226	170.03	2.44e-10	1.59e-08	83.1134	80.2757	83.4712	145.029	138.757	133.928
ENSMUSG00000030007	chr6:85451514-85468475	protein_coding	Cct7	0.743757	1.67453	6.94783	170.039	2.44e-10	1.59e-08	90.6105	93.855	92.2995	158.004	156.496	149.035
ENSMUSG00000024812	chr19:24094523-24225026	protein_coding	Tjp2	0.8141	1.7582	7.97588	170.075	2.44e-10	1.59e-08	176.414	185.464	185.557	331.137	334.495	297.064
ENSMUSG00000020475	chr11:5801640-5803733	protein_coding	Pgam2	-3.41626	-10.6757	0.810706	169.948	2.45e-10	1.59e-08	2.51098	3.03746	3.81268	0.373843	0.268779	0.232112
ENSMUSG00000109438	chr8:8642766-8647012	TEC	Gm45073	-1.5761	-2.98162	4.20479	169.77	2.47e-10	1.6e-08	29.7013	28.205	25.1189	8.64237	7.593	11.3735
ENSMUSG00000021144	chr12:113098278-113137206	protein_coding	Mta1	0.801332	1.74271	6.18541	169.64	2.49e-10	1.61e-08	54.8111	52.7344	51.5426	88.9966	96.4916	91.7227
ENSMUSG00000027200	chr2:124089969-124667770	protein_coding	Sema6d	1.07292	2.10369	7.60267	169.638	2.49e-10	1.61e-08	115.971	129.794	129.733	304.792	236.996	248.282
ENSMUSG00000023348	chr5:137309654-137314404	protein_coding	Trip6	1.12174	2.17609	4.75381	169.459	2.51e-10	1.62e-08	17.4334	15.7488	17.6362	34.7234	40.9888	35.0102
ENSMUSG00000027589	chr2:181837854-181857461	protein_coding	Pcmtd2	-0.889754	-1.85286	5.59716	169.406	2.51e-10	1.62e-08	62.0929	66.5434	59.9223	32.4803	34.5717	34.72
ENSMUSG00000023307	chr19:37207543-37222139	protein_coding	2021-03-05	0.856989	1.81125	5.85577	169.296	2.53e-10	1.63e-08	40.3909	41.7587	41.2667	79.6285	72.9398	71.0068
ENSMUSG00000039831	chr3:121952541-122016753	protein_coding	Arhgap29	0.802799	1.74448	8.74593	169.09	2.55e-10	1.64e-08	302.501	322.634	313.252	538.29	579.991	518.905
ENSMUSG00000036180	chr8:69907076-69996384	protein_coding	Gatad2a	0.813197	1.7571	7.38663	169.099	2.55e-10	1.64e-08	124.114	120.018	119.885	209.352	229.839	200.506
ENSMUSG00000035095	chr14:63436394-63465498	protein_coding	Fam167a	1.42315	2.68171	5.30896	168.774	2.59e-10	1.66e-08	22.2042	21.2877	21.0003	46.2466	69.9497	56.9253
ENSMUSG00000111605	chr9:122127294-122130014	TEC	4632418H02Rik	-1.29698	-2.45714	3.77768	168.697	2.6e-10	1.67e-08	20.9487	19.5521	18.0236	7.125	8.36574	8.31733
ENSMUSG00000031665	chr8:89027235-89044162	protein_coding	Sall1	2.52916	5.77235	1.3088	168.555	2.62e-10	1.68e-08	0.64568	0.842321	0.632049	4.06829	4.46845	3.79115
ENSMUSG00000008384	chr7:27486910-27490316	protein_coding	Sertad1	1.60494	3.04183	5.12153	168.501	2.62e-10	1.68e-08	21.2357	12.9922	17.4935	55.6366	53.4198	47.6796
ENSMUSG00000014550	chr6:92186712-92214925	protein_coding	Rbsn	0.790919	1.73018	5.932	168.44	2.63e-10	1.68e-08	44.7672	44.592	44.6512	78.3091	78.6178	74.972
ENSMUSG00000046027	chr7:83631959-83653127	protein_coding	Stard5	1.09005	2.12882	4.72352	168.265	2.65e-10	1.69e-08	16.9312	17.1782	16.4129	33.4699	39.9808	34.2171
ENSMUSG00000026107	chr1:51465862-51478425	protein_coding	Nabp1	0.865189	1.82158	6.44707	168.241	2.65e-10	1.69e-08	59.1874	61.8213	64.2855	121.169	113.122	103.444
ENSMUSG00000041360	chr19:27388702-27429820	protein_coding	Pum3	0.910382	1.87954	5.6364	168.005	2.68e-10	1.71e-08	34.1852	33.7184	35.5579	70.2605	62.6254	61.6063
ENSMUSG00000102697	chr18:37143503-37187657	protein_coding	Pcdhac2	-1.71891	-3.29187	3.08967	167.611	2.73e-10	1.74e-08	13.9539	13.4261	11.8254	3.58449	4.93881	3.50102
ENSMUSG00000038791	chr18:43764289-43767399	protein_coding	Scgb3a2	-0.804091	-1.74605	8.60423	167.633	2.73e-10	1.74e-08	471.311	520.81	492.427	273.037	279.06	298.128
ENSMUSG00000099413	chr1:51507086-51596718	lincRNA	Gm17767	2.82923	7.10697	0.937875	167.527	2.74e-10	1.74e-08	0.394582	0.408398	0.530106	3.23264	3.49412	2.99811
ENSMUSG00000038239	chr7:45335290-45338974	protein_coding	Hrc	-4.10359	-17.1911	1.79283	167.438	2.75e-10	1.75e-08	4.16105	6.76409	8.25741	0.395834	0.63835	0.174084
ENSMUSG00000037972	chr16:11066298-11074983	protein_coding	Snn	-0.973479	-1.96357	5.3412	167.246	2.78e-10	1.76e-08	50.9011	56.1803	53.9484	29.7975	26.2059	25.9965
ENSMUSG00000106073	chr3:116940358-116944330	TEC	Gm42892	-1.56345	-2.95559	3.06534	167.134	2.79e-10	1.77e-08	12.2679	13.6048	11.6419	4.55209	3.52772	4.50683
ENSMUSG00000030465	chr8:67689082-68212027	protein_coding	Psd3	-0.822949	-1.76902	6.89899	167.027	2.81e-10	1.77e-08	143.915	161.394	152.038	84.7963	82.3471	91.3359
ENSMUSG00000029299	chr5:104935057-104982718	protein_coding	Abcg3	-1.45929	-2.74974	2.86905	166.934	2.82e-10	1.78e-08	10.6537	11.0012	10.439	3.71644	3.69571	4.21669
ENSMUSG00000038481	chr10:40339564-40483818	protein_coding	Cdk19	-0.986547	-1.98144	5.88631	166.935	2.82e-10	1.78e-08	80.0644	85.8657	69.9128	38.6597	41.8287	38.5692
ENSMUSG00000005732	chr16:18239784-18248732	protein_coding	Ranbp1	1.01223	2.01702	5.56272	166.728	2.85e-10	1.79e-08	30.4187	29.711	33.6413	67.6216	64.9437	56.8093
ENSMUSG00000056216	chr7:35046422-35056573	protein_coding	Cebpg	0.883374	1.84468	7.10006	166.303	2.91e-10	1.83e-08	103.237	94.0847	91.9733	164.821	192.782	175.96
ENSMUSG00000041482	chr18:63010213-63387183	protein_coding	Piezo2	-0.746246	-1.67742	6.53931	166.168	2.92e-10	1.84e-08	117.299	118.257	113.993	72.2176	69.2105	66.9448
ENSMUSG00000045983	chr16:20668313-20692884	protein_coding	Eif4g1	0.757011	1.68999	8.72238	166.105	2.93e-10	1.84e-08	310.106	309.336	322.467	552.188	529.36	510.336
ENSMUSG00000038299	chr18:32837225-32866420	protein_coding	Wdr36	0.87243	1.83074	5.5051	166.121	2.93e-10	1.84e-08	32.4634	30.2725	33.3559	60.2327	57.4851	58.202
ENSMUSG00000000416	chr6:18366478-18514843	protein_coding	Cttnbp2	-1.51631	-2.86059	3.9126	166.062	2.94e-10	1.84e-08	18.5812	24.4018	23.7732	8.04862	6.61868	8.58813
ENSMUSG00000044258	chr13:60934155-60936625	protein_coding	Ctla2a	1.20169	2.30008	6.1784	165.779	2.98e-10	1.86e-08	45.9509	40.0741	45.5075	102.213	116.213	84.3338
ENSMUSG00000063524	chr4:150236721-150248879	protein_coding	Eno1	0.817445	1.76228	6.79401	165.651	3e-10	1.87e-08	77.3023	77.0596	86.4276	148.24	137.984	138.28
ENSMUSG00000027405	chr2:130274430-130279313	protein_coding	Nop56	1.07314	2.10401	5.45126	165.362	3.04e-10	1.89e-08	28.5893	27.0819	28.748	67.2037	52.6134	57.6604
ENSMUSG00000028917	chr4:141625734-141664899	protein_coding	Plekhm2	0.848012	1.80002	5.67992	165.297	3.05e-10	1.9e-08	36.8755	36.6537	36.1695	65.2246	69.5801	62.7281
ENSMUSG00000026749	chr2:38511643-38594606	protein_coding	Nek6	0.869925	1.82757	5.81924	165.314	3.04e-10	1.9e-08	41.5029	38.7212	39.4725	78.0892	70.9912	69.5561
ENSMUSG00000029833	chr6:37870811-37966296	protein_coding	Trim24	0.848862	1.80108	6.1955	165.203	3.06e-10	1.9e-08	54.7393	51.6368	50.5028	95.5278	99.5825	87.4093
ENSMUSG00000071669	chr16:11322908-11755472	protein_coding	Snx29	-0.982238	-1.97553	4.65604	165.15	3.07e-10	1.91e-08	33.4319	34.1012	32.8462	17.1308	16.0259	17.5824
ENSMUSG00000005846	chr16:11192970-11203331	protein_coding	Rsl1d1	0.994777	1.99277	5.71111	164.699	3.13e-10	1.94e-08	35.9429	32.7995	36.1287	76.154	70.3864	62.4767
ENSMUSG00000033207	chr19:23302609-23448322	protein_coding	Mamdc2	-1.38279	-2.60772	6.0276	164.674	3.14e-10	1.94e-08	99.5424	93.4976	90.0568	30.7871	32.1863	45.3004
ENSMUSG00000063785	chrX:48256862-48282453	protein_coding	Utp14a	0.954838	1.93836	5.07733	164.671	3.14e-10	1.94e-08	22.5988	21.7982	24.3441	45.7408	42.1983	45.3391
ENSMUSG00000094626	chr6:120488939-120493807	protein_coding	Tmem121b	-3.28979	-9.77972	0.96854	164.582	3.15e-10	1.95e-08	3.4795	2.85879	4.17968	0.417824	0.201584	0.406195
ENSMUSG00000060032	chr6:136808244-136810074	protein_coding	H2afj	0.913697	1.88387	5.71666	164.31	3.19e-10	1.97e-08	38.5615	35.8369	34.9258	72.8554	69.4457	63.5212
ENSMUSG00000038742	chr9:20873808-20879727	protein_coding	Angptl6	2.54336	5.82946	1.30425	164.032	3.24e-10	2e-08	0.609809	0.714697	0.733992	3.78241	3.59492	4.73894
ENSMUSG00000027236	chr2:122028546-122056598	protein_coding	Eif3j1	0.817736	1.76264	6.07301	163.747	3.28e-10	2.02e-08	50.65	49.0588	46.4046	88.9086	86.7483	81.7806
ENSMUSG00000015961	chr1:177762962-177796511	protein_coding	Adss	0.760873	1.69452	6.69673	163.7	3.29e-10	2.02e-08	77.3382	75.5281	77.9459	133.748	134.725	122.729
ENSMUSG00000022305	chr15:39870589-39943994	protein_coding	Lrp12	0.957551	1.94201	4.63038	163.504	3.32e-10	2.04e-08	16.2855	16.8464	17.1877	32.7442	32.623	32.4376
ENSMUSG00000026608	chr1:188971095-189007841	protein_coding	Kctd3	0.823789	1.77005	5.61086	163.449	3.33e-10	2.04e-08	35.0102	36.2453	34.4365	63.0255	63.3646	60.7165
ENSMUSG00000054459	chr12:11325242-11436613	protein_coding	Vsnl1	-1.67753	-3.1988	2.71881	163.156	3.37e-10	2.07e-08	9.50585	9.90365	10.5817	3.05671	2.62059	3.61707
ENSMUSG00000002847	chr16:38396119-38433145	protein_coding	Pla1a	3.03619	8.20319	2.0015	163.096	3.38e-10	2.07e-08	0.573938	1.14862	0.795158	7.63079	8.63452	4.95171
ENSMUSG00000026980	chr2:60292103-60383303	protein_coding	Ly75	0.837609	1.78709	5.88086	162.712	3.45e-10	2.11e-08	44.5878	39.5891	42.5716	75.5822	73.679	77.0997
ENSMUSG00000031485	chr8:27042555-27056132	protein_coding	Plpbp	0.812854	1.75668	5.78051	162.59	3.47e-10	2.12e-08	38.4897	39.9975	40.9405	72.3716	69.1097	68.4149
ENSMUSG00000036334	chr3:59316735-59344394	protein_coding	Igsf10	-1.44976	-2.73163	5.4176	162.547	3.47e-10	2.12e-08	56.9992	61.8468	68.8322	22.8704	18.0082	27.5632
ENSMUSG00000030849	chr7:130162451-133123350	protein_coding	Fgfr2	-0.892384	-1.85624	7.55982	162.409	3.5e-10	2.13e-08	267.276	240.98	227.517	122.796	140.638	132.942
ENSMUSG00000026447	chr1:133045667-133108687	protein_coding	Pik3c2b	-0.896896	-1.86206	5.42531	162.212	3.53e-10	2.15e-08	52.0849	58.4775	57.0271	30.853	28.8937	30.2519
ENSMUSG00000046062	chr1:133131143-133139783	protein_coding	Ppp1r15b	0.763377	1.69746	7.5024	161.731	3.61e-10	2.2e-08	141.476	130.024	131.711	221.425	237.869	225.071
ENSMUSG00000021279	chr12:111292976-111377718	protein_coding	Cdc42bpb	0.727533	1.65581	8.03626	161.588	3.64e-10	2.21e-08	203.676	195.214	194.059	318.888	335.738	327.142
ENSMUSG00000029338	chr5:97882783-98031043	protein_coding	Antxr2	-0.863195	-1.81906	6.47663	161.563	3.64e-10	2.21e-08	106.788	123.03	114.849	62.8276	59.1649	67.4091
ENSMUSG00000051236	chr10:120781096-120899101	protein_coding	Msrb3	0.934924	1.91179	7.28794	161.464	3.66e-10	2.22e-08	109.407	106.107	106.347	187.141	233.3	195.07
ENSMUSG00000029594	chr5:120116465-120198981	protein_coding	Rbm19	1.04064	2.05714	4.79038	161.428	3.67e-10	2.22e-08	18.7606	16.8975	18.5129	40.2211	34.6053	36.4995
ENSMUSG00000026478	chr1:153218922-153332786	protein_coding	Lamc1	0.73061	1.65934	8.63455	161.032	3.74e-10	2.26e-08	287.184	301.194	308.073	494.33	500.298	493.024
ENSMUSG00000021474	chr13:54071869-54108342	protein_coding	Sfxn1	1.01259	2.01753	5.13993	161.041	3.74e-10	2.26e-08	22.3477	24.1976	23.3654	50.5128	48.5146	42.1863
ENSMUSG00000008393	chr16:8658587-8672153	protein_coding	Carhsp1	0.952685	1.93547	6.69572	160.866	3.77e-10	2.27e-08	72.3162	70.6273	68.7914	135.771	153.708	120.485
ENSMUSG00000009900	chr11:59248033-59290752	protein_coding	Wnt3a	-1.35689	-2.56133	3.42124	160.671	3.8e-10	2.29e-08	15.3528	14.2174	16.576	6.26737	5.30838	6.36372
ENSMUSG00000056201	chr19:5490455-5495201	protein_coding	Cfl1	0.786861	1.72532	8.75784	160.674	3.8e-10	2.29e-08	316.168	311.965	324.71	573.365	562.252	508.44
ENSMUSG00000089762	chr2:30471537-30474219	protein_coding	Ier5l	1.74285	3.34696	3.34895	160.489	3.84e-10	2.3e-08	4.8426	4.03293	5.036	18.2743	12.2966	15.861
ENSMUSG00000027002	chr2:80500512-80581380	protein_coding	Nckap1	0.701391	1.62607	7.98881	160.493	3.84e-10	2.3e-08	193.31	193.581	193.325	313.962	317.965	311.571
ENSMUSG00000095115	chr7:118485111-118491975	protein_coding	Itpripl2	0.822767	1.7688	8.5362	160.438	3.85e-10	2.31e-08	285.14	267.501	251.759	455.429	504.027	463.256
ENSMUSG00000097099	chr9:107558809-107568415	antisense_RNA	Gm9917	-0.932221	-1.90821	5.60411	160.38	3.86e-10	2.31e-08	61.0168	68.0493	62.267	32.6783	36.2851	31.4511
ENSMUSG00000038708	chr9:118506267-118582519	protein_coding	Golga4	0.812344	1.75606	7.98384	160.3	3.87e-10	2.32e-08	181.616	190.594	178.727	309.278	350.084	308.263
ENSMUSG00000030530	chr7:80388585-80405436	protein_coding	Furin	0.74834	1.67986	7.55918	160.152	3.9e-10	2.33e-08	147.072	136.66	138.419	244.757	236.592	227.701
ENSMUSG00000039377	chr1:184727140-184732619	protein_coding	Hlx	-1.01202	-2.01674	4.79916	159.768	3.97e-10	2.37e-08	39.9246	33.7949	37.9433	18.2303	18.4113	18.685
ENSMUSG00000026509	chr1:182467260-182517608	protein_coding	Capn2	0.838998	1.78881	8.18624	159.628	4e-10	2.39e-08	210.241	207.824	208.433	361.066	412.139	347.645
ENSMUSG00000032279	chr9:54586334-54604661	protein_coding	Idh3a	0.819363	1.76463	5.9056	159.547	4.02e-10	2.39e-08	42.1844	41.529	46.16	75.7362	77.9458	75.6684
ENSMUSG00000109568	chr8:8637966-8639205	TEC	Gm45074	-1.56256	-2.95378	3.15201	159.485	4.03e-10	2.39e-08	13.7028	13.5282	12.641	4.13426	3.86369	5.37725
ENSMUSG00000040752	chr14:54941921-54966927	protein_coding	Myh6	-3.96242	-15.5886	7.24516	159.473	4.03e-10	2.39e-08	201.416	277.634	375.335	24.8715	23.3502	7.17611
ENSMUSG00000091243	chr16:65815257-65866368	protein_coding	Vgll3	0.962653	1.94889	6.04205	159.514	4.02e-10	2.39e-08	39.9246	44.592	49.2183	84.7524	92.8631	83.5408
ENSMUSG00000079012	chr12:104338486-104394257	protein_coding	Serpina3m	4.09417	17.0792	2.47622	159.379	4.05e-10	2.4e-08	0.358711	1.12309	0.326219	11.2593	13.3717	6.75058
ENSMUSG00000052302	chr10:121263820-121351278	protein_coding	Tbc1d30	-1.25385	-2.38477	5.38292	158.952	4.14e-10	2.45e-08	65.8953	58.7072	51.9707	21.331	24.3581	28.2015
ENSMUSG00000071064	chr8:79028437-79193766	protein_coding	Zfp827	0.93026	1.90562	5.6031	158.801	4.17e-10	2.46e-08	32.2123	33.31	34.6404	69.6447	58.661	62.5927
ENSMUSG00000022246	chr15:10568969-10714624	protein_coding	Rai14	0.795403	1.73556	7.5526	158.806	4.17e-10	2.46e-08	139.754	134.491	137.379	242.976	252.551	218.959
ENSMUSG00000042870	chr8:75033705-75070121	protein_coding	Tom1	0.932851	1.90905	4.7806	158.592	4.21e-10	2.49e-08	18.4378	18.7353	19.3285	34.8773	35.7476	37.2926
ENSMUSG00000026414	chr1:135836354-135852260	protein_coding	Tnnt2	-2.19413	-4.57613	5.08728	158.462	4.24e-10	2.5e-08	40.8572	59.4219	66.5079	13.1285	15.2196	8.51076
ENSMUSG00000036356	chr8:68356781-68735146	protein_coding	Csgalnact1	0.854684	1.80836	5.23398	158.39	4.25e-10	2.51e-08	26.1859	27.184	26.8519	49.5452	48.5482	47.0413
ENSMUSG00000029452	chr5:121451893-121524183	protein_coding	Tmem116	1.20129	2.29944	4.36652	158.031	4.33e-10	2.55e-08	12.4114	13.4771	11.4992	25.3333	31.2455	29.4201
ENSMUSG00000024299	chr17:33524204-33553782	protein_coding	Adamts10	-1.10307	-2.14811	6.37841	157.937	4.35e-10	2.56e-08	107.075	117.465	116.052	54.4491	43.8109	60.0202
ENSMUSG00000041654	chr11:113244853-113650079	protein_coding	Slc39a11	1.13548	2.19692	4.2752	157.895	4.36e-10	2.56e-08	13.4875	11.1033	11.6827	27.0486	25.2316	27.1377
ENSMUSG00000034681	chr17:24414675-24425895	protein_coding	Rnps1	0.82869	1.77607	5.44897	157.791	4.38e-10	2.57e-08	30.4187	31.9061	31.8879	57.2639	54.7301	55.3973
ENSMUSG00000006373	chrX:36598206-36606079	protein_coding	Pgrmc1	0.823123	1.76923	7.6331	157.715	4.4e-10	2.58e-08	149.403	140.029	140.56	244.977	276.943	238.881
ENSMUSG00000033083	chr14:101442360-101609191	protein_coding	Tbc1d4	-0.977899	-1.96959	4.90212	157.667	4.41e-10	2.58e-08	41.1442	37.9044	39.8803	18.5822	21.3343	20.5032
ENSMUSG00000014361	chr2:128698956-128802894	protein_coding	Mertk	0.895889	1.86076	6.58363	157.611	4.42e-10	2.58e-08	70.3792	68.3046	62.3894	122.291	137.212	114.624
ENSMUSG00000031297	chrX:101079210-101086020	protein_coding	Slc7a3	2.91146	7.52377	0.7396	157.508	4.44e-10	2.59e-08	0.394582	0.382873	0.346608	3.1007	2.88937	2.47586
ENSMUSG00000031016	chr7:110122046-110143286	protein_coding	Wee1	2.20914	4.62398	5.26678	157.259	4.5e-10	2.62e-08	20.4824	9.6484	11.3157	61.2662	66.4891	61.4128
ENSMUSG00000025630	chrX:52988137-53021659	protein_coding	Hprt	0.859572	1.8145	5.71433	157.267	4.49e-10	2.62e-08	36.9473	35.5306	39.2482	70.4144	68.7066	63.734
ENSMUSG00000001156	chr6:86647042-86669161	protein_coding	Mxd1	-0.895508	-1.86027	5.45803	157.23	4.5e-10	2.62e-08	61.4831	56.8184	53.2552	30.7431	31.4807	29.9617
ENSMUSG00000028719	chr4:114959336-114987241	protein_coding	Cmpk1	0.789402	1.72836	6.14552	157.185	4.51e-10	2.62e-08	51.3675	51.9942	52.1338	91.5035	93.6022	83.7729
ENSMUSG00000040653	chr10:3366057-3464975	protein_coding	Ppp1r14c	-0.911865	-1.88148	6.02717	157.12	4.53e-10	2.63e-08	79.1676	87.7035	88.3849	43.8276	49.7241	42.341
ENSMUSG00000030785	chr7:128205435-128206387	protein_coding	Cox6a2	1.53196	2.89179	4.5888	156.867	4.58e-10	2.66e-08	9.86456	12.4561	14.4352	32.8982	41.8623	32.4569
ENSMUSG00000044641	chr2:168081004-168101203	protein_coding	Pard6b	1.25202	2.38175	7.06954	156.496	4.67e-10	2.71e-08	83.9743	75.2218	79.0061	179.555	230.545	157.468
ENSMUSG00000019848	chr10:45178098-45318452	protein_coding	Popdc3	1.28099	2.43005	3.50564	156.403	4.69e-10	2.71e-08	6.4568	7.01934	6.25932	15.2396	17.605	15.2033
ENSMUSG00000023025	chr15:99970074-100016351	protein_coding	Larp4	0.782494	1.7201	7.11207	156.398	4.69e-10	2.71e-08	107.578	97.3008	100.17	175.618	183.509	165.534
ENSMUSG00000022841	chr16:20535478-20544909	protein_coding	Ap2m1	0.698264	1.62255	7.01861	156.404	4.69e-10	2.71e-08	98.3228	98.6281	99.5171	161.852	162.779	156.462
ENSMUSG00000033577	chr9:80165031-80311729	protein_coding	Myo6	-0.811062	-1.7545	6.92905	156.175	4.74e-10	2.74e-08	148.793	165.912	150.897	83.7188	87.4539	94.1792
ENSMUSG00000035725	chrX:77761411-77796278	protein_coding	Prkx	0.763523	1.69763	6.44958	156.175	4.74e-10	2.74e-08	66.2898	63.1996	64.7544	106.369	117.188	106.268
ENSMUSG00000113998	chr13:34500728-34506511	lincRNA	Gm40909	2.40544	5.29798	2.15432	156.117	4.76e-10	2.74e-08	0.860907	1.60807	1.59032	6.37732	8.39934	7.38888
ENSMUSG00000039891	chr10:17796226-17845665	protein_coding	Txlnb	-2.49672	-5.644	2.42624	155.927	4.8e-10	2.76e-08	6.24158	8.93371	11.7847	1.78125	1.67987	1.37333
ENSMUSG00000069792	chr11:83703991-83706268	protein_coding	Wfdc17	1.43039	2.6952	2.99759	155.923	4.8e-10	2.76e-08	3.76647	4.23713	4.75056	11.809	11.6583	11.1607
ENSMUSG00000042268	chr1:131744022-131771504	protein_coding	Slc26a9	-0.963506	-1.95004	5.63592	155.882	4.81e-10	2.76e-08	58.1112	69.6319	69.2196	34.5695	34.5381	32.0314
ENSMUSG00000079614	chr18:67774876-67795461	protein_coding	Seh1l	0.755755	1.68852	6.24146	155.817	4.83e-10	2.77e-08	57.7884	54.9806	55.9465	97.6609	96.5588	90.6395
ENSMUSG00000020451	chr11:3344256-3409189	protein_coding	Limk2	0.789765	1.72879	6.3478	155.754	4.84e-10	2.78e-08	62.2723	59.0646	57.6388	102.433	109.393	97.5642
ENSMUSG00000078622	chr11:106197408-106216344	protein_coding	Ccdc47	0.705428	1.63063	7.29832	155.676	4.86e-10	2.78e-08	121.854	118.818	118.193	192.133	201.248	191.801
ENSMUSG00000023336	chr8:119666365-119688222	protein_coding	Wfdc1	-1.27482	-2.41968	3.8933	155.168	4.99e-10	2.85e-08	18.1867	22.8703	21.8363	8.51042	8.16415	9.3038
ENSMUSG00000030983	chr7:133709333-133721145	protein_coding	Bccip	0.905671	1.87342	5.23717	155.015	5.03e-10	2.87e-08	24.8946	25.8822	27.749	51.6783	48.2794	47.3121
ENSMUSG00000072601	chr14:43818765-43875517	protein_coding	Ear1	-1.70779	-3.2666	3.23394	155.009	5.03e-10	2.87e-08	16.2138	14.1663	12.9264	3.67246	5.50996	4.17801
ENSMUSG00000038900	chr2:32961559-32965345	protein_coding	Rpl12	0.80763	1.75033	8.18198	154.733	5.1e-10	2.91e-08	226.419	196.822	210.228	381.364	376.929	350.372
ENSMUSG00000037492	chr8:23636019-24156585	protein_coding	Zmat4	-3.58068	-11.9644	0.899067	154.579	5.14e-10	2.93e-08	3.26427	2.75669	4.1389	0.153935	0.268779	0.406195
ENSMUSG00000027076	chr2:84826997-84830213	protein_coding	Timm10	1.57264	2.97449	3.08269	154.351	5.2e-10	2.96e-08	3.80234	4.26265	4.52629	14.7558	11.6583	11.2187
ENSMUSG00000001909	chr8:84686307-84699808	protein_coding	Trmt1	0.997002	1.99585	4.93062	154.152	5.25e-10	2.98e-08	21.2357	19.1437	20.5722	43.7396	37.3266	40.4261
ENSMUSG00000025613	chr16:87483326-87495873	protein_coding	Cct8	0.758321	1.69152	6.86158	154.166	5.25e-10	2.98e-08	83.2569	89.4647	86.3053	152.682	148.097	137.507
ENSMUSG00000047888	chr15:80711313-80941085	protein_coding	Tnrc6b	-0.871977	-1.83017	7.75461	154.127	5.26e-10	2.98e-08	283.992	287.972	265.97	146.436	141.277	169.944
ENSMUSG00000041000	chr4:128883580-128911328	protein_coding	Trim62	0.956748	1.94093	4.8816	154.05	5.28e-10	2.99e-08	20.9487	19.7563	19.3285	36.1528	40.6528	39.6524
ENSMUSG00000005575	chr7:13035120-13038275	protein_coding	Ube2m	0.803299	1.74509	5.88342	153.86	5.33e-10	3.01e-08	40.929	43.4433	44.4269	78.419	73.3766	73.0958
ENSMUSG00000021294	chr12:112146208-112181747	protein_coding	Kif26a	-1.19201	-2.28471	4.76582	153.75	5.36e-10	3.03e-08	37.5571	38.8489	37.0258	13.8982	18.9825	16.9055
ENSMUSG00000102642	chr1:54913845-54916594	TEC	A130048G24Rik	-1.44154	-2.71611	4.02359	153.693	5.37e-10	3.03e-08	20.3031	27.8221	23.0596	9.56598	7.593	8.97498
ENSMUSG00000008348	chr5:125385965-125390202	protein_coding	Ubc	0.829065	1.77653	7.23505	153.47	5.43e-10	3.06e-08	111.021	108.94	105.45	196.443	207.632	174.103
ENSMUSG00000032092	chr9:45039799-45054015	protein_coding	Mpzl2	1.328	2.51055	3.3697	153.48	5.43e-10	3.06e-08	5.48828	6.10045	5.91272	14.0301	16.4627	13.6559
ENSMUSG00000018736	chr11:68821434-68871858	protein_coding	Ndel1	0.721558	1.64896	6.42084	153.461	5.44e-10	3.06e-08	66.7203	64.6545	62.5729	108.238	107.78	103.715
ENSMUSG00000046139	chr19:11912399-11945096	protein_coding	Patl1	0.764273	1.69851	6.0513	153.456	5.44e-10	3.06e-08	50.3631	49.212	47.7503	80.0024	85.6396	84.5466
ENSMUSG00000057074	chr8:93302369-93337308	protein_coding	Ces1g	2.45282	5.47486	3.46956	153.345	5.47e-10	3.07e-08	2.65446	4.69658	2.79325	18.6482	23.6525	13.8106
ENSMUSG00000114053	chr13:5539279-5724510	lincRNA	AC133498.1	2.81332	7.02902	2.00478	153.335	5.47e-10	3.07e-08	0.502196	1.12309	1.20293	7.41088	7.86178	5.53199
ENSMUSG00000022295	chr15:38661933-38692446	protein_coding	Atp6v1c1	0.758516	1.69175	5.84831	152.979	5.57e-10	3.12e-08	41.7181	43.2647	43.2444	72.3056	71.6967	72.9797
ENSMUSG00000030042	chr6:82618992-82705365	protein_coding	Pole4	0.99036	1.98668	4.43834	152.811	5.62e-10	3.15e-08	14.4561	14.2939	14.6391	29.8634	26.9451	29.3428
ENSMUSG00000025993	chr1:45908068-45926523	protein_coding	Slc40a1	1.16121	2.23645	4.65582	152.565	5.69e-10	3.18e-08	13.631	14.83	17.9624	33.6019	35.6132	35.0488
ENSMUSG00000027787	chr3:69721985-69756373	protein_coding	Nmd3	0.866568	1.82332	5.39306	152.482	5.71e-10	3.19e-08	30.347	28.256	30.5422	56.8021	54.2597	51.4901
ENSMUSG00000034675	chr13:55473429-55488111	protein_coding	Dbn1	1.37252	2.58923	4.07461	152.415	5.73e-10	3.2e-08	8.93191	9.13791	9.9089	26.9387	26.0043	19.7682
ENSMUSG00000028289	chr4:28813131-28967499	protein_coding	Epha7	-1.05048	-2.07121	4.07953	152.338	5.76e-10	3.21e-08	22.9934	22.2322	23.1208	10.8854	10.4488	11.6056
ENSMUSG00000032501	chr15:59648350-59657099	protein_coding	Trib1	1.04789	2.06751	6.36589	152.141	5.81e-10	3.24e-08	61.5907	47.2721	52.4601	114.44	117.859	100.93
ENSMUSG00000030264	chr6:113046225-113068273	protein_coding	Thumpd3	0.934878	1.91173	5.03147	151.882	5.89e-10	3.28e-08	21.1281	22.028	23.9975	44.3114	43.475	40.8129
ENSMUSG00000046675	chr12:102743762-102747561	protein_coding	Tmem251	1.22964	2.34509	3.59695	151.759	5.93e-10	3.29e-08	7.13835	6.71304	7.68653	16.3391	18.3106	16.0157
ENSMUSG00000000489	chr15:79995900-80014808	protein_coding	Pdgfb	0.829506	1.77708	7.09791	151.539	6e-10	3.33e-08	94.3411	101.819	99.5987	192.925	164.56	168.145
ENSMUSG00000033453	chr9:30899155-30922452	protein_coding	Adamts15	1.12093	2.17487	6.67269	151.481	6.01e-10	3.33e-08	58.7928	63.5825	70.1167	117.585	141.949	159.499
ENSMUSG00000021476	chr13:64161824-64186537	protein_coding	Habp4	0.953742	1.93689	5.51717	151.356	6.05e-10	3.35e-08	30.2035	33.5397	29.6451	60.0348	65.6156	55.3973
ENSMUSG00000028367	chr4:57943373-57956411	protein_coding	Txn1	0.74557	1.67664	7.21809	151.143	6.12e-10	3.38e-08	112.815	110.829	109.956	190.396	195.234	173.755
ENSMUSG00000023830	chr17:12682406-12769664	protein_coding	Igf2r	0.714032	1.64038	8.02454	151.156	6.11e-10	3.38e-08	197.578	198.456	195.527	322.165	309.969	338.167
ENSMUSG00000044894	chr11:53427922-53430831	protein_coding	Uqcrq	0.908119	1.8766	5.4685	150.978	6.17e-10	3.41e-08	29.5937	29.3281	33.1928	58.1655	60.744	54.2174
ENSMUSG00000022247	chr15:10474779-10485947	protein_coding	Brix1	0.92203	1.89478	5.15794	150.959	6.18e-10	3.41e-08	24.8946	24.4273	24.5276	50.5128	46.1963	43.2114
ENSMUSG00000040412	chr3:108455694-108536536	protein_coding	5330417C22Rik	-0.986592	-1.9815	7.05151	150.833	6.22e-10	3.42e-08	190.081	168.617	170.307	76.7257	91.7879	98.3959
ENSMUSG00000031904	chr8:106168857-106198706	protein_coding	Slc7a6	0.933911	1.91045	4.82796	150.841	6.21e-10	3.42e-08	19.9802	19.6286	18.8187	35.9109	39.6113	36.1127
ENSMUSG00000045838	chr2:118754158-118762661	protein_coding	A430105I19Rik	0.881256	1.84198	6.42707	150.834	6.22e-10	3.42e-08	63.7071	59.7793	58.0873	120.223	114.836	99.305
ENSMUSG00000043384	chrX:135742733-135803474	protein_coding	Gprasp1	-0.824921	-1.77144	5.45661	150.832	6.22e-10	3.42e-08	53.1969	58.503	56.5582	31.6667	31.8503	31.5091
ENSMUSG00000021190	chr12:102394084-102439813	protein_coding	Lgmn	0.88791	1.85049	6.7667	150.753	6.24e-10	3.43e-08	82.1449	74.1498	72.8487	155.233	139.933	128.628
ENSMUSG00000011877	chr11:77493562-77507786	protein_coding	Git1	0.734936	1.66432	6.64897	150.666	6.27e-10	3.44e-08	75.9033	75.9876	73.9497	127.129	131.03	117.777
ENSMUSG00000007739	chr11:22990519-23003780	protein_coding	Cct4	0.715409	1.64195	7.08673	150.61	6.29e-10	3.44e-08	104.457	101.181	102.922	177.421	165.803	163.368
ENSMUSG00000078812	chr11:69916714-69921958	protein_coding	Eif5a	0.718497	1.64547	7.71619	150.584	6.3e-10	3.45e-08	158.622	154.604	163.517	270.552	264.042	249.945
ENSMUSG00000022551	chr15:76343523-76345934	protein_coding	Cyc1	0.856094	1.81013	5.45559	150.545	6.31e-10	3.45e-08	29.3067	30.8851	33.2539	57.9236	55.8052	55.61
ENSMUSG00000032009	chr9:14275067-14333101	protein_coding	Sesn3	-0.743207	-1.67389	6.37518	150.071	6.47e-10	3.53e-08	103.811	100.491	107.387	65.0487	59.5009	61.6063
ENSMUSG00000037331	chr11:58009064-58062034	protein_coding	Larp1	0.696808	1.62091	7.76488	149.989	6.49e-10	3.54e-08	161.384	166.448	169.878	273.059	272.374	261.435
ENSMUSG00000031480	chr8:22227313-22261334	protein_coding	Thsd1	-0.972248	-1.96189	4.83722	149.848	6.54e-10	3.56e-08	35.5124	40.6101	37.3521	18.2743	19.2849	20.2904
ENSMUSG00000030890	chr7:105736592-105742925	protein_coding	Ilk	0.860165	1.81525	7.29963	149.697	6.59e-10	3.59e-08	113.783	107.204	114.605	196.048	226.513	186.83
ENSMUSG00000021876	chr14:51091077-51106151	protein_coding	Rnase4	-1.03579	-2.05023	7.38389	149.679	6.6e-10	3.59e-08	239.978	230.873	202.704	105.82	125.654	97.2354
ENSMUSG00000050705	chr17:35892677-35897431	protein_coding	2310061I04Rik	1.08217	2.11722	4.03011	149.658	6.61e-10	3.59e-08	10.1515	10.4907	10.6225	23.816	20.8304	21.567
ENSMUSG00000030894	chr7:105744811-105752235	protein_coding	Tpp1	0.695096	1.61899	7.07848	149.628	6.62e-10	3.59e-08	105.174	105.086	99.2521	165.261	168.591	167.178
ENSMUSG00000039304	chr3:27317028-27342427	protein_coding	Tnfsf10	-1.77484	-3.422	6.86286	149.57	6.64e-10	3.6e-08	147.861	190.798	201.766	59.375	36.3859	61.7223
ENSMUSG00000026173	chr1:74542888-74567794	protein_coding	Plcd4	2.97102	7.8409	1.95808	149.473	6.67e-10	3.61e-08	0.896778	0.791271	0.856324	8.11459	3.93089	7.71771
ENSMUSG00000029064	chr4:155491361-155559269	protein_coding	Gnb1	0.704116	1.62915	9.1135	149.32	6.72e-10	3.63e-08	420.087	418.991	424.818	671.84	712.969	674.342
ENSMUSG00000051223	chr1:58392898-58407353	protein_coding	Bzw1	0.728307	1.65669	7.59705	149.336	6.72e-10	3.63e-08	146.677	141.561	148.858	249.903	246.638	227.663
ENSMUSG00000024583	chr18:63662801-63692359	protein_coding	Txnl1	0.808847	1.75181	5.95268	149.288	6.73e-10	3.64e-08	45.5922	43.0349	46.2415	79.3426	83.0862	73.9469
ENSMUSG00000029328	chr5:100033577-100039664	protein_coding	Hnrnpdl	0.777425	1.71407	7.30339	149.06	6.81e-10	3.67e-08	110.627	118.129	120.191	202.623	210.588	185.186
ENSMUSG00000046215	chr11:103649570-103650579	protein_coding	Rprml	-3.86178	-14.5382	-0.145029	148.998	6.84e-10	3.68e-08	1.57833	1.53149	1.7942	0.087963	0.100792	0.135398
ENSMUSG00000046432	chrX:136270253-136271978	protein_coding	Bex3	1.00631	2.00877	4.99627	149.005	6.83e-10	3.68e-08	23.0651	19.8328	20.6741	43.4977	45.1548	38.956
ENSMUSG00000040969	chr3:133112278-133234949	protein_coding	Arhgef38	-0.748279	-1.67979	6.25267	148.912	6.87e-10	3.69e-08	93.4084	101.181	92.0957	57.9896	56.0404	56.6159
ENSMUSG00000022707	chr16:70313949-70569716	protein_coding	Gbe1	0.914294	1.88465	5.31533	148.903	6.87e-10	3.69e-08	27.9436	27.6945	27.0354	49.7211	57.1827	49.0142
ENSMUSG00000052419	chr6:13867735-13871518	protein_coding	2610001J05Rik	0.924161	1.89758	5.26498	148.696	6.94e-10	3.73e-08	26.5088	26.1119	26.8315	53.4155	52.1095	45.3391
ENSMUSG00000043284	chr11:60864452-60879272	protein_coding	Tmem11	0.971604	1.96102	4.46516	148.65	6.96e-10	3.73e-08	14.9224	14.9831	14.7002	30.2813	29.8344	27.3892
ENSMUSG00000040322	chr3:109123149-109168457	protein_coding	Slc25a24	0.910598	1.87982	5.8079	148.453	7.03e-10	3.76e-08	40.2115	34.9691	41.3686	72.4595	77.5763	69.1692
ENSMUSG00000011114	chr9:37648763-37657312	protein_coding	Tbrg1	0.770357	1.70569	6.1968	148.45	7.03e-10	3.76e-08	53.6991	55.9505	52.8475	95.0221	95.6852	86.5389
ENSMUSG00000093674	chr10:128548114-128549305	protein_coding	Rpl41	0.721051	1.64838	8.33835	148.334	7.08e-10	3.78e-08	257.053	232.787	243.318	406.103	405.688	396.64
ENSMUSG00000063787	chr14:20703006-20704425	protein_coding	Chchd1	1.01685	2.02349	4.29976	148.221	7.12e-10	3.8e-08	12.806	12.9156	13.1915	27.4665	27.0123	24.3524
ENSMUSG00000058835	chr2:22940073-23040241	protein_coding	Abi1	0.708551	1.63416	7.43744	148.116	7.16e-10	3.82e-08	130.284	133.648	130.712	219.666	221.306	204.026
ENSMUSG00000030022	chr6:92772699-92943492	protein_coding	Adamts9	1.11054	2.15927	7.40049	148.062	7.18e-10	3.82e-08	99.0402	97.8369	123.678	255.906	202.222	234.297
ENSMUSG00000025068	chr19:47854970-47864790	protein_coding	Gsto1	0.99262	1.98979	7.04571	148.041	7.19e-10	3.83e-08	79.8491	90.307	94.6646	190.352	184.617	152.478
ENSMUSG00000062078	chr17:10206471-10319361	protein_coding	Qk	0.972782	1.96262	10.0628	147.966	7.21e-10	3.84e-08	759.428	719.266	687.282	1385.04	1615.73	1250.27
ENSMUSG00000029507	chr5:110773667-110780659	protein_coding	Pus1	1.39429	2.6286	3.93386	147.859	7.25e-10	3.85e-08	7.53294	7.93824	9.5419	25.5313	19.688	20.774
ENSMUSG00000016534	chrX:38401357-38456454	protein_coding	Lamp2	0.711466	1.63747	8.73786	147.723	7.31e-10	3.88e-08	331.234	322.813	317.044	519.07	553.886	517.183
ENSMUSG00000028525	chr4:102087543-102607259	protein_coding	Pde4b	-1.47483	-2.77951	6.47687	147.678	7.32e-10	3.88e-08	167.662	121.498	104.41	46.2026	43.3406	51.6835
ENSMUSG00000085912	chr17:29057474-29078961	lincRNA	Trp53cor1	2.58931	6.01809	1.37656	147.677	7.32e-10	3.88e-08	0.502196	0.663647	0.91749	3.78241	4.80442	4.42946
ENSMUSG00000006127	chr11:75630988-75648871	protein_coding	Inpp5k	-0.98599	-1.98067	5.81474	147.637	7.34e-10	3.88e-08	76.549	81.3223	66.5079	36.5266	41.3583	35.4937
ENSMUSG00000031965	chr9:24718138-24774303	protein_coding	Tbx20	-4.05014	-16.5659	1.82946	147.589	7.36e-10	3.89e-08	3.58711	6.66199	9.25646	0.417824	0.604752	0.232112
ENSMUSG00000001025	chr3:90612882-90624181	protein_coding	S100a6	1.339	2.52975	7.62319	147.552	7.37e-10	3.89e-08	113.46	116.062	105.491	315.303	319.78	212.575
ENSMUSG00000056596	chr4:133491100-133498550	protein_coding	Trnp1	1.96069	3.89249	2.12139	147.482	7.4e-10	3.9e-08	1.82943	1.78674	1.65148	5.9375	8.23135	6.38307
ENSMUSG00000037624	chr1:189207930-189402273	protein_coding	Kcnk2	0.98158	1.97463	5.46975	147.488	7.4e-10	3.9e-08	30.6698	30.9106	27.7082	52.5579	59.0641	64.527
ENSMUSG00000043439	chr11:97627389-97629702	protein_coding	Epop	2.0918	4.2628	3.32418	147.45	7.41e-10	3.9e-08	5.45241	3.19061	2.91558	15.1076	18.2434	14.9325
ENSMUSG00000042429	chr1:134199223-134235431	protein_coding	Adora1	1.29868	2.46004	3.16344	147.292	7.47e-10	3.93e-08	4.80673	5.36022	5.19911	13.1505	13.1702	11.6249
ENSMUSG00000000216	chr7:121734479-121768475	protein_coding	Scnn1g	0.781339	1.71873	7.39805	147.265	7.48e-10	3.93e-08	132.185	121.09	118.886	198.95	222.818	217.74
ENSMUSG00000053080	chr19:7417625-7425904	protein_coding	2700081O15Rik	-0.998083	-1.99734	4.56963	147.25	7.49e-10	3.93e-08	32.571	29.8131	32.4996	14.7778	15.7908	16.9055
ENSMUSG00000025132	chr11:120578104-120581624	protein_coding	Arhgdia	0.757345	1.69038	8.56006	147.02	7.58e-10	3.97e-08	290.771	271.789	279.039	473.197	503.859	445.596
ENSMUSG00000039114	chr13:36725361-36735131	protein_coding	Nrn1	-1.41913	-2.67425	3.49557	147.029	7.58e-10	3.97e-08	18.366	13.7579	17.1469	5.67361	6.68587	6.09293
ENSMUSG00000032261	chr9:83548327-83638801	protein_coding	Sh3bgrl2	0.816045	1.76057	5.45818	146.98	7.6e-10	3.97e-08	32.8938	31.0893	31.4393	58.0996	56.1076	53.7338
ENSMUSG00000003518	chr11:101971143-101987013	protein_coding	Dusp3	0.790545	1.72973	8.2466	146.997	7.59e-10	3.97e-08	234.741	215.66	217.078	369.797	416.506	368.245
ENSMUSG00000041301	chr6:18170687-18322768	protein_coding	Cftr	1.14049	2.20456	5.28946	146.866	7.64e-10	3.99e-08	27.7643	20.9814	24.446	51.1285	50.564	59.2465
ENSMUSG00000026580	chr1:164115264-164150026	protein_coding	Selp	2.15226	4.44522	3.5386	146.88	7.64e-10	3.99e-08	4.44802	3.77768	4.46512	26.0371	15.9587	14.3329
ENSMUSG00000019923	chr10:72654845-72674964	protein_coding	Zwint	0.906425	1.87439	6.00727	146.861	7.64e-10	3.99e-08	44.1574	46.2	43.7337	86.4676	91.0488	74.0049
ENSMUSG00000050947	chr3:108186335-108192286	protein_coding	Amigo1	0.925784	1.89972	4.87746	146.715	7.7e-10	4.01e-08	20.8411	19.3479	20.4906	40.0891	39.2753	35.9193
ENSMUSG00000041920	chr11:109450855-109473598	protein_coding	Slc16a6	1.2103	2.31386	3.98832	146.678	7.72e-10	4.01e-08	9.0754	9.08686	10.3574	24.6956	20.0912	21.2962
ENSMUSG00000035910	chr13:25056004-25210706	protein_coding	Dcdc2a	-1.37568	-2.5949	3.22588	146.684	7.72e-10	4.01e-08	11.8733	13.7324	14.7206	5.36574	4.67003	5.47396
ENSMUSG00000032860	chr7:100996568-101012866	protein_coding	P2ry2	1.32132	2.49894	4.87377	146.427	7.82e-10	4.06e-08	19.9802	15.1873	15.1488	47.632	40.048	37.486
ENSMUSG00000021133	chr12:80790510-80880835	protein_coding	Susd6	0.736086	1.66565	7.82552	146.407	7.83e-10	4.06e-08	174.585	173.901	161.988	299.118	274.893	276.116
ENSMUSG00000068039	chr17:12915701-12925067	protein_coding	Tcp1	0.711699	1.63773	7.13599	146.302	7.87e-10	4.08e-08	109.586	104.014	106.205	181.468	175.848	166.405
ENSMUSG00000016664	chr15:83375607-83464606	protein_coding	Pacsin2	0.967254	1.95512	7.40356	145.938	8.03e-10	4.16e-08	116.258	112.207	115.135	213.002	260.245	198.804
ENSMUSG00000021765	chr13:114452262-114458949	protein_coding	Fst	2.3904	5.24304	3.31256	145.779	8.09e-10	4.19e-08	4.05344	2.39934	3.11947	11.1273	20.024	18.5689
ENSMUSG00000031881	chr8:104601911-104624396	protein_coding	Cdh16	-1.81308	-3.5139	2.57601	145.565	8.19e-10	4.23e-08	8.3221	9.26553	10.072	2.66088	3.22534	2.10835
ENSMUSG00000024165	chr17:24942156-24960636	protein_coding	Jpt2	0.904862	1.87237	5.05937	145.55	8.19e-10	4.23e-08	22.5988	22.3598	24.4868	46.1146	41.6607	42.3217
ENSMUSG00000074825	chr2:127138772-127143442	protein_coding	Itpripl1	0.918666	1.89037	4.77264	145.574	8.18e-10	4.23e-08	19.0476	18.7863	18.7576	36.3287	33.295	37.2539
ENSMUSG00000021660	chr13:98309896-98317006	protein_coding	Btf3	0.706725	1.63209	6.84988	145.489	8.22e-10	4.24e-08	90.5746	86.1465	86.1014	145.249	147.056	136.617
ENSMUSG00000067851	chr1:10137571-10232670	protein_coding	Arfgef1	0.715387	1.64192	8.18489	144.932	8.47e-10	4.35e-08	226.562	224.849	209.371	352.204	358.316	374.299
ENSMUSG00000028953	chr5:24565345-24577467	protein_coding	Abcf2	0.784463	1.72245	5.64835	144.915	8.47e-10	4.35e-08	36.4809	35.7604	38.1064	65.3345	63.5326	61.2774
ENSMUSG00000025362	chr10:128624534-128626747	protein_coding	Rps26	0.719607	1.64673	7.77464	144.936	8.47e-10	4.35e-08	172.612	157.182	166.494	282.537	269.283	265.342
ENSMUSG00000008461	chr7:45617289-45621059	protein_coding	Fut1	5.52358	46.0005	-0.436322	144.867	8.5e-10	4.36e-08	0	0.0255249	0.0407774	1.29745	1.44469	1.23793
ENSMUSG00000019986	chr10:20952547-21080429	protein_coding	Ahi1	0.98803	1.98347	4.49789	144.843	8.51e-10	4.36e-08	14.5278	15.4681	15.2507	30.6771	27.5834	31.4705
ENSMUSG00000033581	chr16:22059009-22163299	protein_coding	Igf2bp2	1.42126	2.67819	5.10262	144.683	8.58e-10	4.4e-08	18.9041	18.8118	18.2071	41.4526	63.4654	45.165
ENSMUSG00000024130	chr17:24351950-24410201	protein_coding	Abca3	-0.765017	-1.69939	8.95882	144.66	8.59e-10	4.4e-08	665.517	614.205	599.794	353.237	390.065	362.713
ENSMUSG00000009772	chr1:132316126-132333488	protein_coding	Nuak2	1.05892	2.08337	5.02751	144.298	8.76e-10	4.48e-08	22.6706	19.3479	21.3469	48.9074	43.475	39.517
ENSMUSG00000028577	chr4:94567514-94603244	protein_coding	Plaa	0.737343	1.6671	6.15876	144.237	8.79e-10	4.49e-08	55.6003	51.79	53.2144	92.5151	88.6634	86.4809
ENSMUSG00000067367	chr5:38220470-38234306	protein_coding	Lyar	1.11107	2.16005	4.33742	144.167	8.82e-10	4.5e-08	12.6625	11.6649	13.8643	29.8415	27.5162	25.2615
ENSMUSG00000042724	chr12:81721010-81781175	protein_coding	Map3k9	0.991379	1.98808	5.16578	143.96	8.92e-10	4.55e-08	25.9707	22.5385	23.4878	44.7732	52.815	45.5132
ENSMUSG00000022951	chr16:92391953-92466146	protein_coding	Rcan1	1.06356	2.09009	5.63415	143.84	8.98e-10	4.57e-08	32.4634	29.0218	34.7627	76.5278	60.5424	64.0628
ENSMUSG00000057143	chr7:104338754-104353362	protein_coding	Trim12c	-1.02696	-2.03773	4.99747	143.801	8.99e-10	4.58e-08	38.8126	44.9748	44.6104	23.2222	19.4193	20.3484
ENSMUSG00000060548	chr14:60963875-61046490	protein_coding	Tnfrsf19	-1.18736	-2.27735	5.22007	143.699	9.04e-10	4.59e-08	49.3587	48.8546	57.0883	20.9132	20.2592	26.8862
ENSMUSG00000050721	chr9:65552698-65580040	protein_coding	Plekho2	0.990214	1.98648	6.19322	143.702	9.04e-10	4.59e-08	46.1303	46.7616	53.8465	109.888	87.7563	94.0052
ENSMUSG00000035112	chr11:101260567-101277409	protein_coding	Wnk4	1.02242	2.03132	4.0521	143.665	9.06e-10	4.6e-08	10.869	11.1288	10.6837	21.2651	21.8047	23.2885
ENSMUSG00000039159	chr6:30211289-30304539	protein_coding	Ube2h	-0.706783	-1.63216	6.95691	143.616	9.08e-10	4.61e-08	155.573	157.182	149.367	89.8102	98.037	95.3205
ENSMUSG00000026181	chr16:16896469-16927364	protein_coding	Ppm1f	0.673711	1.59517	7.10035	143.519	9.13e-10	4.63e-08	104.959	106.056	106.062	173.551	167.953	164.316
ENSMUSG00000037197	chr2:11585437-11604153	protein_coding	Rbm17	0.838305	1.78795	5.75719	143.42	9.18e-10	4.65e-08	37.7723	37.981	40.4307	72.1956	72.1335	63.5986
ENSMUSG00000002289	chr17:33773750-33781575	protein_coding	Angptl4	2.10724	4.30866	5.91967	143.249	9.27e-10	4.68e-08	23.6032	30.4001	14.5167	89.3704	117.02	88.0476
ENSMUSG00000030470	chr7:48830398-48848033	protein_coding	Csrp3	-3.30103	-9.85617	2.1624	143.068	9.36e-10	4.73e-08	5.52415	9.29106	9.21568	1.20949	0.873531	0.406195
ENSMUSG00000003848	chr8:107412486-107425051	protein_coding	Nob1	1.0304	2.04259	4.2169	143.052	9.36e-10	4.73e-08	11.8733	12.788	11.8458	26.6308	24.4589	23.5013
ENSMUSG00000035566	chr14:84443563-84539002	protein_coding	Pcdh17	-0.968399	-1.95667	6.17369	143.037	9.37e-10	4.73e-08	83.4721	103.069	99.7822	46.0926	53.5542	46.9446
ENSMUSG00000037253	chr18:73573044-73592575	protein_coding	Mex3c	0.768432	1.70342	6.27964	143.003	9.39e-10	4.73e-08	61.1961	53.8064	57.333	101.663	95.0133	96.6938
ENSMUSG00000026796	chr2:32876114-32925254	protein_coding	Fam129b	0.7913	1.73063	8.4947	142.943	9.42e-10	4.74e-08	264.298	263.059	265.053	459.321	496.367	415.847
ENSMUSG00000025006	chr19:40294753-40513779	protein_coding	Sorbs1	1.02159	2.03015	7.05379	142.903	9.44e-10	4.75e-08	89.9289	90.9451	82.0848	172.078	207.363	154.567
ENSMUSG00000054065	chr7:141078218-141090510	protein_coding	Pkp3	1.11541	2.16657	4.13972	142.832	9.48e-10	4.76e-08	11.6222	10.4397	11.2138	25.7952	24.8284	21.4703
ENSMUSG00000054966	chr6:145365134-145614319	protein_coding	Lmntd1	-1.73671	-3.33274	2.20111	142.61	9.59e-10	4.81e-08	6.06222	7.12144	7.82925	2.06713	2.08304	2.16637
ENSMUSG00000000563	chr3:105942698-105960099	protein_coding	Atp5f1	0.676793	1.59858	7.03716	142.417	9.69e-10	4.86e-08	100.332	98.3218	104.41	163.545	161.805	159.19
ENSMUSG00000004221	chrX:74393290-74453854	protein_coding	Ikbkg	0.843838	1.79482	6.34293	142.319	9.74e-10	4.88e-08	57.7525	60.2132	56.13	105.446	113.626	93.5603
ENSMUSG00000030204	chr6:135011612-135023776	protein_coding	Ddx47	0.827623	1.77476	5.99135	142.188	9.81e-10	4.91e-08	47.3499	45.7661	44.325	83.6308	86.3452	73.9662
ENSMUSG00000038518	chr13:44729474-44921643	protein_coding	Jarid2	-0.742431	-1.67299	5.71025	142.137	9.84e-10	4.92e-08	65.4289	66.6199	64.469	39.4514	39.2081	38.8013
ENSMUSG00000000088	chr9:57521274-57532426	protein_coding	Cox5a	0.882189	1.84317	5.23336	142.078	9.87e-10	4.93e-08	25.3609	25.4738	28.3199	50.2929	49.7913	46.0161
ENSMUSG00000079018	chr15:75044018-75048830	protein_coding	Ly6c1	1.57988	2.98945	7.72336	142.091	9.86e-10	4.93e-08	108.51	110.855	98.3754	294.83	416.741	238.649
ENSMUSG00000030125	chr6:124769863-124779727	protein_coding	Lrrc23	-1.07405	-2.10534	4.13613	142.043	9.89e-10	4.93e-08	24.6435	23.6871	23.1819	10.6435	10.7176	12.5147
ENSMUSG00000112734	chr10:53337753-53345085	sense_intronic	AC153524.2	-1.4113	-2.65976	2.85224	141.727	1.01e-09	5.01e-08	10.7613	9.57183	11.0914	3.93635	3.56132	4.25538
ENSMUSG00000068328	chr6:83054521-83057808	protein_coding	Aup1	0.684035	1.60663	6.24994	141.563	1.02e-09	5.05e-08	57.7884	59.1156	58.1077	93.8345	93.3334	94.0245
ENSMUSG00000026556	chr1:172000960-172028444	protein_coding	Vangl2	-1.15368	-2.2248	3.55401	141.316	1.03e-09	5.11e-08	15.5322	16.3104	16.6575	6.83912	7.08904	7.85311
ENSMUSG00000028889	chr4:124850679-124855242	protein_coding	Yrdc	1.27864	2.4261	4.15877	141.203	1.04e-09	5.14e-08	11.4429	8.70398	11.0303	26.7847	26.3403	22.4761
ENSMUSG00000017428	chr11:80428615-80473248	protein_coding	Psmd11	0.676506	1.59826	6.75126	141.035	1.04e-09	5.18e-08	82.3601	83.9513	82.2887	136.519	133.045	127.797
ENSMUSG00000053007	chr6:53287270-53700376	protein_coding	Creb5	1.28086	2.42984	5.4883	141.009	1.05e-09	5.19e-08	32.0688	22.9469	23.6101	56.0764	67.1611	67.1383
ENSMUSG00000073802	chr4:89306289-89311032	protein_coding	Cdkn2b	1.27265	2.41605	4.85698	140.892	1.05e-09	5.22e-08	14.9941	17.1782	18.4518	40.2431	48.0442	34.6426
ENSMUSG00000009630	chr8:33599625-33619441	protein_coding	Ppp2cb	0.778428	1.71526	6.60433	140.738	1.06e-09	5.25e-08	74.9707	68.9937	70.9118	118.596	133.751	116.269
ENSMUSG00000041959	chr3:93555080-93564643	protein_coding	S100a10	0.855973	1.80998	6.61364	140.63	1.07e-09	5.28e-08	69.5182	66.8752	72.5021	134.825	132.441	111.027
ENSMUSG00000024120	chr17:84705247-84790789	protein_coding	Lrpprc	0.727417	1.65567	5.94065	140.417	1.08e-09	5.34e-08	44.9465	46.6084	47.0163	78.1112	74.4517	76.9063
ENSMUSG00000025579	chr11:119267887-119285454	protein_coding	Gaa	0.772604	1.70835	6.88521	140.093	1.1e-09	5.43e-08	92.978	83.4663	85.347	138.564	157.236	151.337
ENSMUSG00000012296	chr17:46257851-46283026	protein_coding	Tjap1	0.891328	1.85488	4.76623	140.027	1.1e-09	5.44e-08	18.5812	19.1181	19.3081	35.581	36.8227	33.4627
ENSMUSG00000055675	chr8:15011025-15033333	protein_coding	Kbtbd11	-0.863459	-1.8194	5.32872	139.905	1.11e-09	5.47e-08	53.2686	52.862	49.4629	30.6551	26.8107	27.9501
ENSMUSG00000050440	chr7:30942368-30944032	protein_coding	Hamp	-4.74736	-26.8594	0.364475	139.884	1.11e-09	5.48e-08	1.8653	2.34829	2.95636	0.175926	0.0671947	0.0193426
ENSMUSG00000040710	chr1:95587682-95667571	protein_coding	St8sia4	-0.984202	-1.97822	6.34163	139.846	1.12e-09	5.48e-08	101.228	112.743	109.181	61.3762	46.3307	55.4553
ENSMUSG00000020883	chr11:98082556-98150403	protein_coding	Fbxl20	-0.796347	-1.7367	5.97668	139.728	1.12e-09	5.51e-08	83.8667	82.624	73.2973	44.7512	46.3643	46.8865
ENSMUSG00000020928	chr11:102835849-102838040	protein_coding	Higd1b	-1.16137	-2.23669	3.4006	139.581	1.13e-09	5.55e-08	15.03	14.2684	14.4352	6.06945	6.82026	6.67321
ENSMUSG00000037999	chr5:62602445-62766159	protein_coding	Arap2	-0.783656	-1.72149	7.18098	139.391	1.14e-09	5.6e-08	168.307	200.702	181.52	105.754	109.393	104.76
ENSMUSG00000000776	chr14:70438757-70443447	protein_coding	Polr3d	1.2115	2.31579	4.37489	139.402	1.14e-09	5.6e-08	12.7701	10.6439	13.9459	31.9086	26.8779	27.7567
ENSMUSG00000013160	chr8:105524465-105566047	protein_coding	Atp6v0d1	0.704856	1.62998	6.33047	139.339	1.15e-09	5.61e-08	62.7027	58.3499	62.3894	100.3	101.699	97.0226
ENSMUSG00000071644	chr19:8967041-8978479	protein_coding	Eef1g	0.697297	1.62146	7.81247	139.291	1.15e-09	5.62e-08	176.809	164.329	173.243	284.34	266.158	283.427
ENSMUSG00000004105	chr2:33216069-33247717	protein_coding	Angptl2	-0.98822	-1.98374	5.38678	139.109	1.16e-09	5.67e-08	63.0256	49.2885	54.6824	29.0278	26.9115	28.1048
ENSMUSG00000030615	chr7:90450700-90457229	protein_coding	Tmem126a	1.05673	2.0802	4.06731	139.045	1.17e-09	5.68e-08	11.0483	9.90365	11.54	21.8148	23.5517	22.302
ENSMUSG00000031917	chr8:107056877-107060931	protein_coding	Nip7	1.03475	2.04876	4.35206	139.067	1.16e-09	5.68e-08	13.8463	12.4817	13.7216	29.6215	27.1131	25.3002
ENSMUSG00000054263	chr15:7090614-7197489	protein_coding	Lifr	-0.876407	-1.8358	7.9187	139.034	1.17e-09	5.68e-08	325.351	331.466	283.056	153.693	178.469	179.79
ENSMUSG00000010048	chr9:107587642-107593385	protein_coding	Ifrd2	1.20785	2.30992	4.37806	138.957	1.17e-09	5.7e-08	14.8865	11.4607	11.3565	30.963	27.9194	27.7567
ENSMUSG00000060073	chr12:70974621-70996347	protein_coding	Psma3	0.672417	1.59374	6.57805	138.961	1.17e-09	5.7e-08	71.7064	74.6603	74.4391	118.442	119.875	113.715
ENSMUSG00000038845	chr11:95666957-95680773	protein_coding	Phb	0.881345	1.84209	5.35903	138.905	1.17e-09	5.71e-08	27.8001	27.4392	31.1743	56.3843	50.564	52.3411
ENSMUSG00000028420	chr4:53826045-53862019	protein_coding	Tmem38b	0.891772	1.85545	5.16342	138.863	1.18e-09	5.71e-08	25.0739	24.4273	25.6286	42.86	50.3288	46.3449
ENSMUSG00000031146	chrX:7667941-7671390	protein_coding	Plp2	0.795228	1.73535	5.88673	138.846	1.18e-09	5.71e-08	44.265	41.2993	44.0599	72.6575	80.5664	71.8192
ENSMUSG00000034327	chr14:67715937-67742310	protein_coding	Kctd9	0.855485	1.80937	5.4006	138.698	1.19e-09	5.75e-08	30.7057	30.4512	28.9315	57.154	55.9732	49.8653
ENSMUSG00000059970	chr12:76404176-76406938	protein_coding	Hspa2	-1.18119	-2.26764	3.81964	138.709	1.19e-09	5.75e-08	18.4736	19.2713	20.8984	7.71875	8.56732	9.5746
ENSMUSG00000022519	chr16:4480216-4541816	protein_coding	Srl	-2.26001	-4.78996	2.94106	138.693	1.19e-09	5.75e-08	8.96778	12.5072	16.1886	3.01273	2.99016	1.99229
ENSMUSG00000104990	chr5:44664694-44666731	TEC	Gm43504	-2.14843	-4.43346	3.08144	138.6	1.19e-09	5.77e-08	12.2321	17.0761	12.1517	3.65047	1.94865	3.55904
ENSMUSG00000042377	chr11:61684091-61709951	protein_coding	Fam83g	1.3538	2.55584	3.04836	138.611	1.19e-09	5.77e-08	4.91434	4.77315	4.17968	10.7755	11.6919	12.8242
ENSMUSG00000027442	chr2:148798785-148805595	protein_coding	Cst8	1.52408	2.87602	2.6712	138.554	1.2e-09	5.78e-08	3.33602	3.24166	3.18063	8.26852	10.7511	9.11038
ENSMUSG00000062867	chr9:108560286-108565584	protein_coding	Impdh2	0.890668	1.85403	5.58206	138.464	1.2e-09	5.8e-08	34.1493	31.2169	35.1705	67.3797	61.7855	57.2735
ENSMUSG00000044224	chr15:10446756-10470516	protein_coding	Dnajc21	0.855589	1.8095	4.95365	138.427	1.21e-09	5.81e-08	21.2357	22.7937	21.9586	38.9236	41.4927	39.1108
ENSMUSG00000022546	chr15:76696764-76699674	protein_coding	Gpt	-1.24967	-2.37787	3.81296	138.38	1.21e-09	5.81e-08	22.7064	18.965	17.7993	7.65278	8.9033	8.43338
ENSMUSG00000033306	chr16:24393350-24992576	protein_coding	Lpp	0.676933	1.59874	8.64725	138.381	1.21e-09	5.81e-08	310.752	306.886	307.91	499.938	473.185	506.506
ENSMUSG00000081769	chr11:53783418-53859256	protein_coding	Gm12216	-1.55184	-2.93191	3.37743	138.319	1.21e-09	5.83e-08	13.1647	16.387	16.7595	5.14584	4.30046	6.24767
ENSMUSG00000103385	chr3:92277725-92281033	TEC	Gm37752	3.76787	13.622	1.02043	138.288	1.22e-09	5.83e-08	0.0358711	0.382873	0.30583	3.76042	3.19175	3.82984
ENSMUSG00000026353	chr1:128243964-128279378	protein_coding	Ubxn4	0.699212	1.62362	7.03066	138.256	1.22e-09	5.84e-08	102.161	100.083	96.6423	165.502	166.777	152.981
ENSMUSG00000068428	chr16:26957236-26989974	protein_coding	Gmnc	-2.02481	-4.06938	1.75789	138.22	1.22e-09	5.84e-08	5.30893	5.28365	5.60689	1.09954	1.2431	1.60544
ENSMUSG00000006378	chr15:79030874-79042531	protein_coding	Gcat	1.28811	2.44209	3.05487	138.155	1.22e-09	5.86e-08	4.77086	4.39028	5.15834	11.1273	11.6583	12.2439
ENSMUSG00000045930	chr12:58264720-58269290	protein_coding	Clec14a	-0.832492	-1.78076	7.89437	138.115	1.23e-09	5.87e-08	298.986	321.205	293.862	153.495	186.969	172.962
ENSMUSG00000039041	chr2:180171485-180176286	protein_coding	Adrm1	0.791622	1.73102	5.58297	138.093	1.23e-09	5.87e-08	33.5754	35.7348	35.7821	62.1899	62.3903	57.5056
ENSMUSG00000056749	chr13:52967209-52981073	protein_coding	Nfil3	1.38738	2.61603	4.32513	137.79	1.25e-09	5.96e-08	8.5732	11.9967	12.3555	29.1377	31.8167	25.8998
ENSMUSG00000039763	chr16:91614257-91619026	protein_coding	Dnajc28	-1.74308	-3.34749	2.09821	137.746	1.25e-09	5.97e-08	6.52855	6.94277	6.25932	2.22107	1.71346	1.91492
ENSMUSG00000024527	chr18:67404767-67449166	protein_coding	Afg3l2	0.824262	1.77063	5.57107	137.715	1.26e-09	5.98e-08	33.5036	33.5397	35.7006	64.0811	61.6175	56.3644
ENSMUSG00000033161	chr3:101576219-101604684	protein_coding	Atp1a1	0.739298	1.66936	9.2857	137.617	1.26e-09	6e-08	498.896	448.829	455.055	755.778	817.558	768.328
ENSMUSG00000061535	chr5:43515538-43618803	protein_coding	C1qtnf7	-1.0214	-2.02988	4.87046	137.584	1.26e-09	6e-08	43.7986	36.0922	37.7394	17.8565	20.528	19.5554
ENSMUSG00000075706	chr10:80047166-80056439	protein_coding	Gpx4	0.744245	1.6751	7.15726	137.627	1.26e-09	6e-08	108.69	105.494	105.817	173.639	194.226	168.281
ENSMUSG00000006273	chr8:69088646-69113711	protein_coding	Atp6v1b2	0.650761	1.57	7.10554	137.577	1.26e-09	6e-08	106.286	108.072	106.979	165.898	170.91	167.739
ENSMUSG00000036678	chr15:102338247-102350759	protein_coding	Aaas	1.19949	2.29659	3.8931	137.607	1.26e-09	6e-08	8.86017	8.93371	9.07296	21.9468	17.437	22.2053
ENSMUSG00000027712	chr3:36448923-36475894	protein_coding	Anxa5	0.800041	1.74115	8.85924	137.557	1.27e-09	6e-08	345.152	340.068	331.153	607.517	633.78	528.441
ENSMUSG00000005103	chr5:38526813-38563221	protein_coding	Wdr1	0.731798	1.66071	8.03089	137.5	1.27e-09	6.01e-08	193.094	189.446	207.027	333.93	338.964	306.387
ENSMUSG00000018932	chr11:60932033-60952811	protein_coding	Map2k3	0.786245	1.72458	6.03507	137.388	1.28e-09	6.04e-08	51.1164	45.8172	47.3833	88.051	81.4064	79.2661
ENSMUSG00000044103	chr2:24186476-24193568	protein_coding	Il1f9	2.20609	4.61423	2.74468	137.356	1.28e-09	6.05e-08	1.8653	3.11404	2.03887	13.6563	10.2808	8.6655
ENSMUSG00000063888	chr17:46773907-46782656	protein_coding	Rpl7l1	0.778337	1.71515	5.98108	137.255	1.29e-09	6.08e-08	47.314	45.7916	46.3435	85.8959	74.8213	78.3376
ENSMUSG00000020328	chr11:40733667-40740046	protein_coding	Nudcd2	1.08748	2.12502	4.04366	137.239	1.29e-09	6.08e-08	10.4026	10.0058	11.0711	24.4317	20.528	21.9345
ENSMUSG00000024999	chr19:38788128-38819237	protein_coding	Noc3l	0.984444	1.97855	4.82026	137.105	1.3e-09	6.12e-08	18.2584	19.7307	18.7372	41.7824	35.1428	35.3196
ENSMUSG00000020680	chr11:83473086-83506743	protein_coding	Taf15	0.730714	1.65946	6.31652	137.082	1.3e-09	6.12e-08	56.2459	62.638	60.6971	99.7501	95.8532	102.497
ENSMUSG00000037049	chr7:105554360-105558389	protein_coding	Smpd1	0.71231	1.63843	6.3226	136.975	1.31e-09	6.14e-08	58.8645	61.2342	61.6961	95.22	104.656	98.1638
ENSMUSG00000061244	chr14:49004090-49066653	protein_coding	Exoc5	0.671939	1.59321	6.75997	136.972	1.31e-09	6.14e-08	81.9655	86.657	81.9625	134.539	135.162	129.596
ENSMUSG00000026824	chr2:55435970-55598145	protein_coding	Kcnj3	-5.43841	-43.3635	1.81397	136.997	1.31e-09	6.14e-08	3.15666	6.86619	9.88851	0.219908	0.268779	0.0193426
ENSMUSG00000037185	chr15:101349571-101370125	protein_coding	Krt80	1.25654	2.38923	6.82988	136.995	1.31e-09	6.14e-08	74.038	62.5359	64.7748	138.894	199.535	142.691
ENSMUSG00000034205	chr14:69609068-69695834	protein_coding	Loxl2	0.952308	1.93497	4.85153	136.954	1.31e-09	6.14e-08	19.1911	21.2877	18.3906	40.5729	36.1171	37.1572
ENSMUSG00000001305	chr1:186720978-186749358	protein_coding	Rrp15	1.39752	2.63449	3.79569	136.803	1.32e-09	6.18e-08	7.28184	7.37669	8.07392	24.3218	18.109	17.5438
ENSMUSG00000001366	chr9:78081499-78109065	protein_coding	Fbxo9	-0.879558	-1.83981	4.71715	136.761	1.32e-09	6.18e-08	34.6515	33.5907	33.9471	19.132	17.5378	18.801
ENSMUSG00000110618	chr11:51898966-51909624	lincRNA	Gm39822	1.87573	3.66989	2.28552	136.77	1.32e-09	6.18e-08	1.97291	2.22066	1.9777	7.43288	9.17207	6.20898
ENSMUSG00000049303	chr19:4445908-4477447	protein_coding	Syt12	2.33616	5.04955	1.66875	136.764	1.32e-09	6.18e-08	1.00439	0.94442	1.12138	5.58565	6.21551	3.90721
ENSMUSG00000039671	chr2:165784152-165899016	protein_coding	Zmynd8	-0.705067	-1.63022	6.36456	136.748	1.32e-09	6.18e-08	99.1119	106.107	101.067	59.8588	64.5405	63.5405
ENSMUSG00000025995	chr1:45795166-45823619	protein_coding	Wdr75	0.917873	1.88933	5.25508	136.8	1.32e-09	6.18e-08	25.8272	25.627	27.647	55.1748	47.9434	46.403
ENSMUSG00000057531	chr13:44922075-45002147	protein_coding	Dtnbp1	0.85276	1.80595	5.03951	136.449	1.35e-09	6.28e-08	24.8946	22.9979	22.346	41.8924	41.4255	43.3468
ENSMUSG00000025355	chr10:128790910-128800824	protein_coding	Mmp19	1.67768	3.19913	5.60691	136.356	1.35e-09	6.3e-08	23.0651	23.4318	22.9984	99.7501	55.0324	67.235
ENSMUSG00000036295	chr12:41451668-41486431	protein_coding	Lrrn3	-1.46351	-2.75779	3.11114	136.367	1.35e-09	6.3e-08	13.9897	11.3586	12.7429	5.29977	3.89729	4.50683
ENSMUSG00000020022	chr10:94198955-94221443	protein_coding	Ndufa12	0.822059	1.76793	5.4044	136.253	1.36e-09	6.33e-08	29.1991	29.8131	32.5607	56.0984	53.7557	52.2057
ENSMUSG00000047260	chr11:73175519-73177037	protein_coding	Emc6	0.827013	1.77401	5.26518	136.234	1.36e-09	6.33e-08	28.948	25.8822	28.2179	47.9838	50.2616	49.0529
ENSMUSG00000018800	chr11:110269369-110337716	protein_coding	Abca5	0.908972	1.87771	7.10642	136.1	1.37e-09	6.37e-08	110.124	89.6178	87.6101	176.432	189.657	173.078
ENSMUSG00000015149	chr7:28766735-28788661	protein_coding	Sirt2	0.678051	1.59998	6.23318	135.9	1.39e-09	6.44e-08	58.183	57.6607	57.598	91.4815	94.9125	91.1425
ENSMUSG00000014873	chr2:26916367-26920183	protein_coding	Surf2	1.01569	2.02188	4.17523	135.841	1.39e-09	6.46e-08	11.8016	11.9967	11.907	26.191	22.443	23.5206
ENSMUSG00000048480	chr1:74191785-74194631	protein_coding	Cxcr1	2.7989	6.95911	1.47712	135.788	1.4e-09	6.47e-08	0.394582	0.587072	0.958268	3.91435	5.14039	5.16448
ENSMUSG00000022181	chr15:4727175-4814967	protein_coding	C6	-0.879701	-1.83999	5.10378	135.52	1.42e-09	6.56e-08	48.5336	43.3668	41.8172	24.6956	23.7197	24.1589
ENSMUSG00000024695	chr19:12763660-12796126	protein_coding	Zfp91	0.811668	1.75524	7.86488	135.413	1.43e-09	6.6e-08	176.737	164.738	166.045	280.118	331.102	279.675
ENSMUSG00000008398	chr10:93247414-93311135	protein_coding	Elk3	-0.782939	-1.72063	6.46118	135.392	1.43e-09	6.6e-08	102.591	117.593	113.993	65.4885	60.4752	68.2021
ENSMUSG00000050244	chr13:12395027-12440289	protein_coding	Heatr1	0.925784	1.89972	6.35089	135.237	1.44e-09	6.65e-08	53.7708	59.1411	55.7834	122.554	95.9876	101.897
ENSMUSG00000062203	chr16:11219292-11254270	protein_coding	Gspt1	0.727579	1.65586	6.86482	135.227	1.44e-09	6.65e-08	86.4494	87.1164	89.5471	155.936	144.267	135.553
ENSMUSG00000029032	chr4:154278486-154301676	protein_coding	Arhgef16	0.975778	1.9667	4.16441	135.204	1.45e-09	6.65e-08	12.7701	11.6649	11.7235	24.1458	23.9213	22.9597
ENSMUSG00000115801	chr14:44544055-44637201	lincRNA	AC160336.1	-3.35016	-10.1976	1.53114	135.152	1.45e-09	6.66e-08	7.56881	5.1305	3.54763	0.351852	0.470363	0.715677
ENSMUSG00000032504	chr9:113651744-113708259	protein_coding	Pdcd6ip	0.670063	1.59114	7.91858	135.149	1.45e-09	6.66e-08	180.934	189.624	189.492	301.119	303.787	286.348
ENSMUSG00000025337	chr5:130245731-130255530	protein_coding	Sbds	0.850777	1.80347	6.59216	135.131	1.45e-09	6.66e-08	73.1771	70.4742	62.7767	125.039	134.322	112.826
ENSMUSG00000052310	chr3:90248172-90253612	protein_coding	Slc39a1	0.718166	1.64509	6.77512	135.107	1.45e-09	6.67e-08	82.2525	83.9258	82.1052	146.59	128.947	132.845
ENSMUSG00000035458	chr7:4518305-4524229	protein_coding	Tnni3	-2.89274	-7.42679	3.90194	134.972	1.46e-09	6.71e-08	18.4736	25.3207	34.5996	4.13426	4.87161	1.87623
ENSMUSG00000043953	chr9:111054486-111057519	protein_coding	Ccrl2	-1.18936	-2.28051	4.48078	134.958	1.47e-09	6.71e-08	27.6208	33.5397	31.7859	11.6551	13.8757	15.2613
ENSMUSG00000070780	chr5:66016549-66173118	protein_coding	Rbm47	0.714279	1.64066	6.55754	134.866	1.47e-09	6.74e-08	67.5812	73.5882	72.6041	116.023	123.201	111.762
ENSMUSG00000026192	chr1:71557150-71579631	protein_coding	Atic	0.860536	1.81571	5.53086	134.638	1.49e-09	6.82e-08	33.683	31.7274	32.9685	65.3785	58.0898	55.1071
ENSMUSG00000033715	chr13:4049011-4090688	protein_coding	Akr1c14	1.74863	3.36039	6.948	134.642	1.49e-09	6.82e-08	68.2628	48.0378	53.7038	144.963	251.846	173.987
ENSMUSG00000019312	chr11:98446394-98455373	protein_coding	Grb7	-0.968263	-1.95648	4.13948	134.611	1.49e-09	6.82e-08	24.213	23.3042	22.4275	11.4792	12.0614	12.1859
ENSMUSG00000022048	chr14:66802864-66868688	protein_coding	Dpysl2	-0.70473	-1.62984	9.40126	134.468	1.51e-09	6.87e-08	879.919	824.836	809.573	493.429	531.308	517.937
ENSMUSG00000031861	chr8:69822429-69831102	protein_coding	Lpar2	1.15742	2.23058	3.63101	134.351	1.52e-09	6.91e-08	8.42972	7.60641	6.91176	17.6146	17.1346	16.2478
ENSMUSG00000078252	chr11:99993234-99993994	protein_coding	Krtap17-1	2.25321	4.76742	1.22215	134.339	1.52e-09	6.91e-08	0.753294	0.893371	0.693215	3.38658	3.66211	4.10064
ENSMUSG00000019210	chr6:120794305-120822793	protein_coding	Atp6v1e1	0.69444	1.61826	6.37863	134.234	1.53e-09	6.94e-08	64.4604	64.5014	61.5738	100.894	107.915	99.5565
ENSMUSG00000031504	chr8:11453518-11478710	protein_coding	Rab20	1.13788	2.20057	3.35262	134.211	1.53e-09	6.94e-08	6.4568	6.27912	6.27971	14.4039	14.2789	13.1723
ENSMUSG00000018567	chr11:69991143-69994951	protein_coding	Gabarap	0.663368	1.58378	7.5622	134.202	1.53e-09	6.94e-08	152.739	141.535	144.495	230.397	232.225	232.189
ENSMUSG00000046034	chr15:27542635-27630693	protein_coding	Otulin	0.955881	1.93976	4.88065	134.197	1.53e-09	6.94e-08	19.9085	20.1136	19.9401	38.5498	42.9374	34.9908
ENSMUSG00000022558	chr15:76380261-76453038	protein_coding	Mroh1	0.691534	1.615	6.19341	134.162	1.53e-09	6.95e-08	58.183	55.2869	54.3358	91.5035	90.2425	89.1502
ENSMUSG00000032741	chr5:120534153-120588673	protein_coding	Tpcn1	-0.789984	-1.72905	5.82189	134.109	1.54e-09	6.97e-08	72.8901	68.3301	73.7255	38.5718	41.9631	43.7724
ENSMUSG00000021143	chr12:113014508-113074401	protein_coding	Pacs2	0.695725	1.6197	6.45076	134.066	1.54e-09	6.98e-08	64.7833	67.4878	67.8535	103.203	113.828	107.294
ENSMUSG00000024222	chr17:28399095-28517524	protein_coding	Fkbp5	2.94308	7.69052	6.3116	133.668	1.58e-09	7.13e-08	24.6435	16.0551	14.5371	93.7906	224.061	103.928
ENSMUSG00000037016	chr3:53513938-53657355	protein_coding	Frem2	-1.77247	-3.41638	2.6258	133.468	1.6e-09	7.21e-08	8.8243	9.46973	10.2351	2.46296	2.25102	3.5397
ENSMUSG00000062929	chr12:54858809-54862877	protein_coding	Cfl2	0.844229	1.79531	6.47292	133.432	1.6e-09	7.22e-08	67.0431	61.3618	62.1447	109.492	127.972	104.702
ENSMUSG00000005968	chr3:94612757-94658872	protein_coding	Tuft1	1.06603	2.09366	4.91922	133.306	1.61e-09	7.26e-08	17.6127	19.6542	21.1431	42.1563	44.7517	35.8225
ENSMUSG00000021678	chr13:95511732-95525227	protein_coding	F2rl1	1.03015	2.04224	4.74291	133.303	1.61e-09	7.26e-08	18.8323	16.4891	17.3915	35.3391	40.0144	32.3215
ENSMUSG00000057969	chr9:107597674-107609229	protein_coding	Sema3b	0.740316	1.67054	6.19328	133.069	1.63e-09	7.35e-08	57.9319	50.6414	55.7223	91.7234	90.3097	92.303
ENSMUSG00000031147	chrX:7673164-7681251	protein_coding	Magix	-1.53959	-2.90712	2.20442	133.003	1.64e-09	7.37e-08	6.77964	6.84067	6.87098	2.41898	2.25102	2.3598
ENSMUSG00000049929	chrX:106920625-106933900	protein_coding	Lpar4	1.54256	2.91311	2.62675	132.774	1.66e-09	7.46e-08	3.55124	2.83326	3.01752	8.00463	9.87762	9.40052
ENSMUSG00000028557	chr4:109451098-109484728	protein_coding	Rnf11	0.681731	1.60406	6.71056	132.702	1.67e-09	7.48e-08	79.7056	80.9394	80.4945	136.695	125.99	124.122
ENSMUSG00000020917	chr11:100476353-100528000	protein_coding	Acly	-0.686505	-1.60938	7.78832	132.706	1.67e-09	7.48e-08	263.653	266.071	288.174	174.079	169.465	164.722
ENSMUSG00000007097	chr1:172271709-172298064	protein_coding	Atp1a2	-0.941936	-1.9211	6.21893	132.458	1.69e-09	7.58e-08	96.8162	96.5606	100.496	45.301	48.2794	59.2658
ENSMUSG00000032609	chr9:108447636-108461581	protein_coding	Klhdc8b	-1.07054	-2.10022	3.97483	132.376	1.7e-09	7.61e-08	22.5271	21.4154	19.9809	9.45602	9.87762	11.0253
ENSMUSG00000039062	chr7:79821803-79861059	protein_coding	Anpep	-0.976151	-1.96721	6.14893	132.261	1.71e-09	7.66e-08	100.726	95.5651	85.9383	44.7072	55.2004	43.7337
ENSMUSG00000021831	chr14:45283087-45318771	protein_coding	Ero1l	0.719833	1.64699	5.91215	132.224	1.71e-09	7.67e-08	47.5292	45.0769	43.7949	73.625	75.3924	75.5136
ENSMUSG00000001440	chr11:97159714-97187881	protein_coding	Kpnb1	0.705644	1.63087	7.94446	132.199	1.72e-09	7.67e-08	194.457	179.67	187.535	321.813	304.896	289.23
ENSMUSG00000016619	chr15:84923428-84942955	protein_coding	Nup50	0.726637	1.65478	5.88836	132.127	1.72e-09	7.7e-08	46.0585	45.2811	42.4288	75.2963	73.4102	72.5348
ENSMUSG00000030057	chr6:87842615-87851106	protein_coding	Cnbp	0.748391	1.67992	7.99699	131.898	1.75e-09	7.79e-08	193.166	188.425	190.206	325.199	344.171	291.319
ENSMUSG00000034522	chr14:65358389-65398930	protein_coding	Zfp395	-0.895828	-1.86068	4.66533	131.841	1.75e-09	7.81e-08	33.8265	32.0082	33.1112	16.691	18.8145	17.7178
ENSMUSG00000041740	chr5:115241412-115272898	protein_coding	Rnf10	0.649571	1.5687	7.51954	131.765	1.76e-09	7.84e-08	139.108	145.543	143.74	225.427	228.496	218.204
ENSMUSG00000025059	chrX:85701937-85776819	protein_coding	Gk	1.01459	2.02033	5.06157	131.739	1.76e-09	7.84e-08	19.3704	21.5685	25.0781	44.5093	46.8683	42.4764
ENSMUSG00000064147	chr17:29135056-29148980	protein_coding	Rab44	-1.54698	-2.92205	2.67426	131.28	1.81e-09	8.05e-08	10.1515	9.26553	9.13413	3.84838	2.72138	3.11416
ENSMUSG00000073491	chr1:173566283-173599274	protein_coding	Ifi213	-1.31262	-2.48392	4.5342	131.231	1.82e-09	8.07e-08	27.3697	35.1733	36.353	14.382	11.0199	14.3135
ENSMUSG00000041879	chr1:135382312-135430499	protein_coding	Ipo9	0.68493	1.60762	6.52955	131.129	1.83e-09	8.11e-08	66.7562	72.3886	73.175	117.453	112.652	111.394
ENSMUSG00000026003	chr1:66830839-66863277	protein_coding	Acadl	0.867742	1.82481	6.99164	130.951	1.85e-09	8.17e-08	94.4846	91.1749	84.5518	149.163	185.861	158.087
ENSMUSG00000018604	chr5:119670669-119684724	protein_coding	Tbx3	-0.736364	-1.66597	7.31	130.954	1.85e-09	8.17e-08	186.207	198.89	209.657	125.259	120.01	111.839
ENSMUSG00000037868	chr10:67535475-67542188	protein_coding	Egr2	1.18503	2.27368	3.8754	130.972	1.84e-09	8.17e-08	8.3221	9.08686	9.27685	23.0683	17.9074	19.7488
ENSMUSG00000047904	chr11:113619342-113626028	protein_coding	Sstr2	2.11348	4.32734	1.61781	130.868	1.86e-09	8.21e-08	0.932649	1.12309	1.24371	4.59607	4.16607	5.66739
ENSMUSG00000021922	chr14:30886476-30902353	protein_coding	Itih4	-1.10031	-2.144	5.7077	130.74	1.87e-09	8.26e-08	81.1046	74.5837	58.3116	31.7107	35.4452	32.6117
ENSMUSG00000005220	chr5:72300025-72504473	protein_coding	Corin	-3.11407	-8.65825	1.36055	130.645	1.88e-09	8.3e-08	2.86969	4.67105	5.85155	0.373843	0.705544	0.522251
ENSMUSG00000079588	chr1:40805601-40856887	protein_coding	Tmem182	-3.24924	-9.50867	0.474881	130.619	1.88e-09	8.31e-08	1.75769	2.57801	2.91558	0.28588	0.302376	0.193426
ENSMUSG00000053560	chr8:84661331-84662852	protein_coding	Ier2	1.10646	2.15317	5.98385	130.602	1.88e-09	8.31e-08	41.1801	34.1012	44.9366	87.963	96.122	75.0881
ENSMUSG00000020099	chr10:60762593-60831581	protein_coding	Unc5b	0.993034	1.99037	5.14524	130.551	1.89e-09	8.32e-08	22.2401	21.6196	26.8723	44.3554	50.1944	46.5964
ENSMUSG00000023883	chr17:14945009-14961273	protein_coding	Phf10	0.795192	1.73531	5.69498	130.397	1.91e-09	8.39e-08	35.8353	39.9209	37.6579	66.2142	69.0761	61.7223
ENSMUSG00000058799	chr10:111473223-111498150	protein_coding	Nap1l1	0.695163	1.61907	7.80694	130.354	1.91e-09	8.41e-08	175.804	167.596	169.471	261.646	294.212	274.549
ENSMUSG00000034271	chr12:85599027-85639878	protein_coding	Jdp2	1.08968	2.12827	5.25756	130.333	1.91e-09	8.41e-08	28.2306	23.6616	21.5101	47.0822	57.1827	51.6061
ENSMUSG00000038214	chr10:43478831-43515396	protein_coding	Bend3	1.12212	2.17666	4.30968	130.159	1.93e-09	8.48e-08	11.1201	12.2264	13.8439	28.3461	28.7929	24.1976
ENSMUSG00000085882	chr11:59199836-59202385	processed_transcript	2610507I01Rik	-1.42844	-2.69155	3.41195	130.164	1.93e-09	8.48e-08	13.4158	17.8419	15.1692	5.7176	4.90521	6.53781
ENSMUSG00000003072	chr10:80138632-80145818	protein_coding	Atp5d	0.689854	1.61312	6.32494	130.078	1.94e-09	8.52e-08	63.9941	57.8904	62.0631	99.7721	99.3473	97.5449
ENSMUSG00000021236	chr12:84373857-84409029	protein_coding	Entpd5	0.748444	1.67998	6.02201	130.054	1.95e-09	8.52e-08	51.5827	46.9658	46.8532	83.1251	83.7246	77.3125
ENSMUSG00000030695	chr7:126795234-126800751	protein_coding	Aldoa	0.687207	1.61016	8.33701	129.889	1.96e-09	8.6e-08	245.932	247.132	250.067	401.177	420.773	374.744
ENSMUSG00000079562	chr5:33335509-33373296	protein_coding	Maea	0.71613	1.64277	6.06601	129.535	2.01e-09	8.77e-08	48.5695	51.5858	51.7261	85.3901	85.1357	79.15
ENSMUSG00000115783	chr7:144914470-144914637	lincRNA	AC161763.1	1.41128	2.65974	2.95315	129.531	2.01e-09	8.77e-08	3.90995	4.26265	4.36318	11.6551	12.431	9.47789
ENSMUSG00000024346	chr18:36403679-36454495	protein_coding	Pfdn1	0.898721	1.86441	4.75626	129.445	2.02e-09	8.8e-08	19.1911	17.4335	19.8178	36.7026	34.7397	33.8109
ENSMUSG00000026245	chr1:78417975-78488897	protein_coding	Farsb	0.822925	1.76899	5.28318	129.423	2.02e-09	8.81e-08	26.9033	27.7711	29.482	52.6019	47.0363	49.3044
ENSMUSG00000031402	chrX:75109733-75131016	protein_coding	Mpp1	0.715617	1.64219	5.93848	129.367	2.03e-09	8.83e-08	44.9824	46.0979	47.9746	79.1887	75.258	74.0049
ENSMUSG00000031355	chrX:168795099-169304435	protein_coding	Arhgap6	0.74457	1.67548	5.89904	129.236	2.04e-09	8.89e-08	43.691	45.9193	44.0395	79.6065	72.7047	71.6257
ENSMUSG00000016257	chr2:174465067-174473081	protein_coding	Prelid3b	0.868258	1.82546	4.90421	129.021	2.07e-09	9e-08	20.8053	20.4454	22.1421	40.7709	38.8049	36.2481
ENSMUSG00000035671	chr8:84210678-84237055	protein_coding	Zswim4	0.798058	1.73876	5.07575	128.954	2.08e-09	9.03e-08	25.3609	24.4018	23.9975	44.0915	41.6607	42.399
ENSMUSG00000042515	chrX:139210042-139238335	protein_coding	Mum1l1	1.54991	2.928	3.36869	128.904	2.08e-09	9.04e-08	4.41215	5.58995	5.54572	18.6482	14.1781	12.9789
ENSMUSG00000071528	chr19:47083471-47090625	protein_coding	Usmg5	0.761082	1.69476	5.60324	128.886	2.08e-09	9.05e-08	34.2928	35.352	38.3511	61.1343	60.6768	61.3742
ENSMUSG00000027861	chr3:102086415-102146514	protein_coding	Casq2	-3.4327	-10.798	2.18384	128.773	2.1e-09	9.1e-08	4.23279	9.01028	11.1118	1.05556	0.671947	0.541594
ENSMUSG00000001864	chr2:31950139-31973442	protein_coding	Aif1l	1.36437	2.57464	3.07817	128.767	2.1e-09	9.1e-08	5.02196	4.67105	4.40395	12.3588	13.5397	10.387
ENSMUSG00000030339	chr6:125306571-125313885	protein_coding	Ltbr	0.71246	1.6386	6.14217	128.687	2.11e-09	9.13e-08	55.3492	51.3816	53.7446	92.1413	86.11	84.624
ENSMUSG00000015568	chr8:68880491-68907448	protein_coding	Lpl	0.761178	1.69487	8.01993	128.618	2.12e-09	9.16e-08	185.848	195.929	195.894	316.975	359.424	302.964
ENSMUSG00000022503	chr16:10411948-10424428	protein_coding	Nubp1	1.0595	2.08421	4.70885	128.494	2.13e-09	9.22e-08	15.1017	17.8164	17.6974	39.6273	32.0855	33.9463
ENSMUSG00000054720	chr5:105519388-105613018	protein_coding	Lrrc8c	0.676197	1.59792	7.43363	128.449	2.14e-09	9.24e-08	137.781	134.337	127.062	219.094	203.13	215.438
ENSMUSG00000006589	chr8:122574635-122576909	protein_coding	Aprt	1.02158	2.03013	4.54858	128.436	2.14e-09	9.24e-08	17.1105	14.1153	15.0468	33.338	31.6487	28.7818
ENSMUSG00000030996	chr7:102101743-102113933	protein_coding	Art1	-4.68522	-25.7271	-0.497836	128.422	2.14e-09	9.24e-08	1.00439	1.17414	1.63109	0.0439815	0.0335973	0.0580279
ENSMUSG00000020224	chr10:120227070-120232582	protein_coding	Llph	0.982113	1.97536	4.20941	128.404	2.14e-09	9.24e-08	13.3082	11.9967	11.907	25.9491	23.9885	23.4239
ENSMUSG00000028255	chr3:145003817-145032776	protein_coding	Clca1	-5.2415	-37.831	2.60626	128.316	2.16e-09	9.27e-08	16.142	5.5389	14.3129	0.703704	0.0671947	0.116056
ENSMUSG00000000275	chr11:88999376-89020293	protein_coding	Trim25	-0.651323	-1.57061	6.70156	128.318	2.16e-09	9.27e-08	131.504	128.314	121.7	80.6401	80.4992	81.7033
ENSMUSG00000108621	chr7:39544402-39580589	lincRNA	Gm37494	-0.732518	-1.66154	6.59577	128.295	2.16e-09	9.28e-08	123.289	124.332	114.646	68.2813	71.3272	78.3183
ENSMUSG00000021062	chr12:76797960-76822908	protein_coding	Rab15	0.856214	1.81028	4.93153	128.237	2.17e-09	9.3e-08	22.7782	20.2923	21.9586	38.4398	38.2002	40.9677
ENSMUSG00000059534	chr11:4701973-4704342	protein_coding	Uqcr10	0.74991	1.68169	5.46308	128.22	2.17e-09	9.31e-08	33.4678	31.3445	33.7229	55.6586	55.3684	54.6816
ENSMUSG00000063455	chr6:38123174-38254009	protein_coding	D630045J12Rik	-0.911279	-1.88071	4.64554	128.134	2.18e-09	9.34e-08	31.3872	32.34	34.1918	17.6586	16.0259	18.3175
ENSMUSG00000031701	chr8:85537633-85555344	protein_coding	Dnaja2	0.693055	1.6167	6.97572	128.135	2.18e-09	9.34e-08	99.0043	93.9571	95.5006	158.817	162.578	144.992
ENSMUSG00000029512	chr5:110784488-110810097	protein_coding	Ulk1	-0.819297	-1.76455	5.48635	127.845	2.22e-09	9.49e-08	59.3667	58.2988	54.0096	30.6331	31.6823	34.8748
ENSMUSG00000064210	chr15:95790843-95974751	protein_coding	Ano6	0.656342	1.57608	8.00518	127.824	2.22e-09	9.5e-08	201.632	200.6	196.017	310.773	328.985	303.176
ENSMUSG00000000001	chr3:108107280-108146146	protein_coding	Gnai3	0.659941	1.58002	7.0579	127.793	2.22e-09	9.51e-08	106.25	100.185	103.289	167.262	166.038	156.056
ENSMUSG00000050989	chr4:134537892-134552166	protein_coding	Selenon	0.722945	1.65055	5.84975	127.774	2.23e-09	9.51e-08	43.5117	42.7286	44.1415	74.8125	68.0682	72.264
ENSMUSG00000068823	chr3:103020426-103058186	protein_coding	Csde1	0.698332	1.62263	9.50545	127.725	2.23e-09	9.53e-08	567.84	544.318	550.494	871.164	961.892	864.867
ENSMUSG00000039929	chr16:90751527-90810413	protein_coding	Urb1	0.891167	1.85468	5.0545	127.696	2.24e-09	9.54e-08	23.4956	22.3343	23.8548	47.478	40.4176	41.2965
ENSMUSG00000074582	chr2:166805588-166898052	protein_coding	Arfgef2	0.684516	1.60716	7.37716	127.677	2.24e-09	9.54e-08	134.337	125.148	123.005	197.147	214.149	203.349
ENSMUSG00000055980	chr1:82233101-82291416	protein_coding	Irs1	-0.9793	-1.97151	6.02259	127.484	2.27e-09	9.65e-08	94.8074	86.9377	77.1508	38.2419	44.8861	48.0858
ENSMUSG00000048186	chr2:4717831-4802142	protein_coding	Bend7	0.881975	1.8429	5.98004	127.436	2.27e-09	9.66e-08	45.1259	46.1235	41.8376	73.9549	92.1239	79.2854
ENSMUSG00000036036	chr17:37001163-37010635	protein_coding	Zfp57	0.924463	1.89798	4.58091	127.448	2.27e-09	9.66e-08	15.2452	16.8209	17.2488	31.4468	29.4649	32.7858
ENSMUSG00000034168	chr12:86880701-86884798	protein_coding	Irf2bpl	0.635114	1.55306	6.59196	127.285	2.29e-09	9.74e-08	76.7642	73.7669	76.0294	115.298	116.952	119.576
ENSMUSG00000011148	chr12:112620045-112641360	protein_coding	Adssl1	1.01169	2.01627	4.48639	127.232	2.3e-09	9.76e-08	16.7518	14.2684	13.5381	31.1829	29.6665	28.7045
ENSMUSG00000041845	chr19:4425459-4439432	protein_coding	Rhod	1.34121	2.53363	3.19635	127.204	2.3e-09	9.77e-08	4.66325	4.79868	5.87194	14.4699	11.9943	12.5727
ENSMUSG00000026082	chr1:38052786-38129801	protein_coding	Rev1	0.948831	1.93031	5.34046	127.142	2.31e-09	9.8e-08	31.7818	25.4994	25.6897	53.4375	51.068	55.2039
ENSMUSG00000055254	chr13:58806569-59133970	protein_coding	Ntrk2	-1.42727	-2.68938	3.57237	126.911	2.34e-09	9.93e-08	14.7789	19.8584	17.1673	6.11343	7.66019	5.66739
ENSMUSG00000026750	chr2:38588036-38644087	protein_coding	Psmb7	0.667129	1.58791	6.16411	126.839	2.35e-09	9.96e-08	55.959	54.6232	55.5184	89.5903	89.033	85.1462
ENSMUSG00000041633	chrX:153685154-153696391	protein_coding	Kctd12b	-0.919544	-1.89152	4.38884	126.832	2.36e-09	9.96e-08	26.5446	27.669	27.8917	13.6563	14.3461	15.3967
ENSMUSG00000040253	chr3:142530342-142550149	protein_coding	Gbp7	-1.55887	-2.94622	5.72229	126.782	2.36e-09	9.97e-08	59.7613	83.4408	93.0131	25.6412	21.8719	32.4956
ENSMUSG00000055912	chr6:72355447-72359762	protein_coding	Tmem150a	0.96529	1.95246	4.01761	126.791	2.36e-09	9.97e-08	11.2994	10.8225	10.6633	21.1111	20.4944	22.302
ENSMUSG00000004040	chr11:100885098-100939540	protein_coding	Stat3	0.706201	1.6315	7.98213	126.642	2.38e-09	1e-07	189.615	193.887	192.836	339.537	295.825	304.898
ENSMUSG00000046314	chr12:44852484-45074709	protein_coding	Stxbp6	-0.986276	-1.98107	5.08364	126.29	2.43e-09	1.03e-07	44.0139	44.1836	46.8736	19.3958	24.0893	24.7586
ENSMUSG00000035992	chr11:54438199-54518235	protein_coding	Fnip1	0.699589	1.62404	6.8844	126.169	2.45e-09	1.03e-07	94.8433	90.2049	85.0208	139.179	146.518	152.71
ENSMUSG00000028036	chr3:151796502-151837630	protein_coding	Ptgfr	-1.16686	-2.24522	3.90369	126.069	2.47e-09	1.04e-07	20.6259	20.0626	21.3469	7.74075	9.67603	10.2322
ENSMUSG00000022992	chr15:98518821-98534244	protein_coding	Kansl2	0.768924	1.704	5.15734	126.066	2.47e-09	1.04e-07	26.9033	26.648	25.5062	44.8172	45.4236	44.43
ENSMUSG00000020788	chr11:72961169-72993044	protein_coding	Atp2a3	-0.703743	-1.62873	7.84902	126.025	2.47e-09	1.04e-07	302.788	289.095	265.236	172.473	181.762	171.995
ENSMUSG00000025869	chr13:54584185-54590090	protein_coding	Nop16	1.132	2.19163	3.74807	126.016	2.47e-09	1.04e-07	8.35797	8.44873	8.29819	20.8472	17.0339	17.0989
ENSMUSG00000001334	chr4:129136999-129144593	protein_coding	Fndc5	-2.14832	-4.43311	1.56933	125.909	2.49e-09	1.04e-07	3.87408	4.44133	5.93311	1.07755	1.04152	1.10253
ENSMUSG00000021411	chr13:34627834-34653486	protein_coding	Pxdc1	1.08415	2.12012	7.32443	125.897	2.49e-09	1.04e-07	118.985	99.9554	89.3432	209.176	249.83	194.219
ENSMUSG00000042659	chr7:68736995-68749241	protein_coding	Arrdc4	-1.28799	-2.44188	5.26336	125.597	2.54e-09	1.06e-07	49.7533	66.4668	47.2406	25.7072	20.36	20.7933
ENSMUSG00000040270	chr4:32238804-32586108	protein_coding	Bach2	-0.847988	-1.79999	5.49309	125.557	2.54e-09	1.06e-07	55.1698	61.9999	56.4359	35.0972	30.8088	30.5227
ENSMUSG00000024622	chr18:61131279-61177050	protein_coding	Hmgxb3	0.687851	1.61088	5.82614	125.554	2.54e-09	1.06e-07	43.691	43.8262	42.7143	71.0741	68.841	69.8269
ENSMUSG00000000982	chr11:83647844-83649355	protein_coding	Ccl3	2.24722	4.74767	1.70107	125.491	2.55e-09	1.07e-07	0.753294	1.22519	1.24371	6.26737	4.63643	4.73894
ENSMUSG00000029875	chr15:98167806-98170134	protein_coding	Ccdc184	1.44267	2.71824	2.46004	125.479	2.56e-09	1.07e-07	2.58272	3.06299	3.0583	7.96065	8.23135	7.64034
ENSMUSG00000022283	chr15:36595661-36609668	protein_coding	Pabpc1	0.659354	1.57938	9.06984	125.424	2.56e-09	1.07e-07	431.386	411.64	406.917	683.803	647.219	643.007
ENSMUSG00000010067	chr9:107551555-107562267	protein_coding	Rassf1	0.854425	1.80804	5.7952	125.356	2.58e-09	1.07e-07	41.6464	36.96	39.921	73.2292	77.0387	64.0821
ENSMUSG00000028864	chr5:16553495-16620152	protein_coding	Hgf	-0.893286	-1.8574	5.21805	125.335	2.58e-09	1.07e-07	49.1076	46.6084	49.4222	26.5868	23.0478	28.3369
ENSMUSG00000028238	chr4:19876841-19922605	protein_coding	Atp6v0d2	0.811864	1.75548	5.75915	125.27	2.59e-09	1.08e-07	43.153	36.5771	38.1472	65.6864	71.2264	69.8269
ENSMUSG00000027015	chr2:71117923-71142926	protein_coding	Cybrd1	-1.01767	-2.02464	3.87596	125.272	2.59e-09	1.08e-07	21.0922	18.8374	19.043	10.0058	9.17207	9.86474
ENSMUSG00000110945	chr9:123018995-123021572	antisense_RNA	Gm9856	-1.39839	-2.63608	2.80666	125.219	2.6e-09	1.08e-07	8.53733	10.746	10.9283	3.89236	3.62851	3.9459
ENSMUSG00000041134	chr16:85421533-85553397	protein_coding	Cyyr1	-0.673808	-1.59528	7.90947	125.178	2.6e-09	1.08e-07	290.413	312.425	283.81	191.737	179.712	184.297
ENSMUSG00000021810	chr14:20319852-20348121	protein_coding	Ecd	0.755244	1.68792	5.17948	124.923	2.64e-09	1.1e-07	26.5805	26.7501	27.382	45.9827	44.8861	45.3971
ENSMUSG00000009376	chr6:17463800-17573980	protein_coding	Met	-0.688799	-1.61194	6.73878	124.855	2.66e-09	1.1e-07	140.435	132.117	122.923	81.2558	83.0526	80.9682
ENSMUSG00000087516	chr5:119570130-119671365	antisense_RNA	Tbx3os1	-1.47822	-2.78605	2.4575	124.805	2.66e-09	1.1e-07	8.14275	7.19802	8.80791	2.79283	2.75498	3.09482
ENSMUSG00000024862	chr19:5107746-5118560	protein_coding	Klc2	0.824769	1.77125	4.77711	124.808	2.66e-09	1.1e-07	20.3748	18.8884	19.9605	35.1192	35.3108	34.4492
ENSMUSG00000052331	chr1:54645340-54926387	protein_coding	Ankrd44	-0.807878	-1.75063	7.65897	124.809	2.66e-09	1.1e-07	245.394	272.886	253.309	132.406	162.477	146.056
ENSMUSG00000115095	chr15:37559026-37561830	TEC	AC122263.1	-2.20779	-4.61965	2.20144	124.78	2.67e-09	1.1e-07	5.27306	9.16343	7.97197	1.71528	1.2431	1.83755
ENSMUSG00000031618	chr8:76899442-77245012	protein_coding	Nr3c2	-1.01227	-2.01709	4.58002	124.758	2.67e-09	1.1e-07	35.0461	32.7995	28.1772	14.8877	15.9587	16.6733
ENSMUSG00000028270	chr3:142620602-142638008	protein_coding	Gbp2	-1.27777	-2.42464	5.53285	124.512	2.71e-09	1.12e-07	53.986	65.9818	76.4575	27.8403	22.443	30.6
ENSMUSG00000019179	chr5:135778480-135790398	protein_coding	Mdh2	0.655895	1.57559	6.48471	124.476	2.72e-09	1.12e-07	67.1866	68.1514	73.0526	111.009	110.233	107.255
ENSMUSG00000037275	chr11:58120002-58168539	protein_coding	Gemin5	0.817558	1.76242	4.91093	124.481	2.72e-09	1.12e-07	21.702	21.6196	21.8567	40.441	36.7219	37.6794
ENSMUSG00000034620	chr10:122078114-122097371	protein_coding	Tmem5	0.87868	1.83869	5.01164	124.419	2.73e-09	1.12e-07	24.4282	22.1301	21.5508	44.3993	41.6943	38.9754
ENSMUSG00000010080	chr11:94489599-94499974	protein_coding	Epn3	1.00808	2.01124	6.40694	124.418	2.73e-09	1.12e-07	63.3125	52.1218	53.6222	109.074	130.828	100.001
ENSMUSG00000034910	chr9:72925645-72952181	protein_coding	Pygo1	-1.01514	-2.0211	4.18222	124.342	2.74e-09	1.13e-07	26.0424	23.1255	23.712	11.1933	11.6247	13.153
ENSMUSG00000055320	chr7:112679318-112906807	protein_coding	Tead1	0.800731	1.74198	8.83028	124.253	2.75e-09	1.13e-07	351.358	330.317	314.251	534.089	642.112	558.673
ENSMUSG00000032377	chr9:92457373-92492456	protein_coding	Plscr4	-1.03726	-2.05233	5.15357	124.265	2.75e-09	1.13e-07	47.9956	48.9822	46.5474	19.2639	24.9628	25.745
ENSMUSG00000039349	chr1:184871926-184883218	protein_coding	C130074G19Rik	-0.995905	-1.99433	5.90484	124.161	2.77e-09	1.14e-07	83.6873	80.7097	74.9488	35.5591	47.3051	37.37
ENSMUSG00000060147	chr13:33917918-34002794	protein_coding	Serpinb6a	0.713582	1.63987	6.89829	124.143	2.77e-09	1.14e-07	93.2291	89.6178	88.1403	147.822	159.419	137.197
ENSMUSG00000021193	chr13:6548149-6580515	protein_coding	Pitrm1	0.715542	1.6421	5.64581	124.105	2.78e-09	1.14e-07	36.4451	38.8233	38.2288	63.4433	61.08	61.9157
ENSMUSG00000027452	chr2:150618105-150668500	protein_coding	Acss1	-0.860809	-1.81606	5.90573	124.102	2.78e-09	1.14e-07	81.2122	77.5701	73.2157	38.3299	41.8287	47.4668
ENSMUSG00000021890	chr14:31494399-31509858	protein_coding	Eaf1	0.684571	1.60722	5.99761	123.96	2.8e-09	1.15e-07	50.0044	47.6294	49.259	81.1679	78.6514	76.2486
ENSMUSG00000021771	chr14:21825238-21845879	protein_coding	Vdac2	0.684396	1.60703	7.05731	123.842	2.82e-09	1.15e-07	107.111	96.9435	102.351	167.13	169.633	155.611
ENSMUSG00000021614	chr13:89655312-89742509	protein_coding	Vcan	1.49694	2.82244	5.54737	123.786	2.83e-09	1.16e-07	19.7291	21.7727	31.4393	81.1019	64.1709	61.6256
ENSMUSG00000041608	chr9:120539818-120568327	protein_coding	Entpd3	1.36083	2.56833	2.87665	123.737	2.84e-09	1.16e-07	4.23279	3.52243	4.44473	9.7639	10.2808	11.2961
ENSMUSG00000060961	chr5:88886818-89239653	protein_coding	Slc4a4	0.766323	1.70093	5.71361	123.666	2.86e-09	1.16e-07	38.8484	37.496	40.0434	62.5417	71.092	64.4883
ENSMUSG00000057069	chr13:12565874-12611396	protein_coding	Ero1lb	-1.00255	-2.00354	4.43666	123.634	2.86e-09	1.16e-07	30.3828	29.2005	27.1169	15.8993	12.9014	14.3329
ENSMUSG00000020264	chr11:55158470-55185077	protein_coding	Slc36a2	-0.928703	-1.90356	4.25365	123.553	2.88e-09	1.17e-07	24.9304	23.7381	26.2606	12.9306	12.6662	13.7333
ENSMUSG00000029599	chr5:120612739-120628592	protein_coding	Ddx54	0.715949	1.64256	5.80671	123.475	2.89e-09	1.17e-07	42.9377	42.2181	41.7968	73.4491	67.1275	67.8733
ENSMUSG00000041476	chrX:157698910-157752591	protein_coding	Smpx	-3.49029	-11.2378	0.457114	123.228	2.93e-09	1.19e-07	1.65007	2.24619	3.30297	0.175926	0.268779	0.212769
ENSMUSG00000028559	chr4:109061145-109202272	protein_coding	Osbpl9	0.689248	1.61244	7.65773	123.123	2.95e-09	1.2e-07	158.658	154.579	150.407	245.483	267.368	234.8
ENSMUSG00000033910	chr3:82092427-82145789	protein_coding	Gucy1a3	-0.962976	-1.94933	7.62396	122.974	2.98e-09	1.21e-07	253.43	247.719	281.017	117.826	126.393	156.927
ENSMUSG00000016487	chr6:146888487-147032025	protein_coding	Ppfibp1	0.662575	1.5829	7.72652	122.947	2.98e-09	1.21e-07	166.478	166.626	158.746	259.183	272.844	246.56
ENSMUSG00000025860	chrX:42059679-42109656	protein_coding	Xiap	0.662206	1.5825	8.34364	122.916	2.99e-09	1.21e-07	262.792	242.767	249.068	415.032	392.652	386.408
ENSMUSG00000028024	chr3:129269175-129332720	protein_coding	Enpep	-0.643158	-1.56174	7.18637	122.886	3e-09	1.21e-07	185.92	173.773	173.039	110.921	114.903	115.243
ENSMUSG00000054855	chr15:98663421-98677461	protein_coding	Rnd1	1.30097	2.46394	4.20269	122.895	2.99e-09	1.21e-07	8.86017	11.5628	11.1934	30.7211	24.5597	22.9597
ENSMUSG00000048065	chr7:107748455-107758032	protein_coding	Cyb5r2	5.0343	32.77	-0.511416	122.823	3.01e-09	1.21e-07	0	0.0510498	0.0407774	1.20949	1.07511	1.35398
ENSMUSG00000006800	chr2:166073089-166155663	protein_coding	Sulf2	0.724688	1.65254	6.16995	122.832	3.01e-09	1.21e-07	55.4926	51.7134	55.5184	93.6146	83.2206	91.9355
ENSMUSG00000063802	chr7:4660521-4685068	protein_coding	Hspbp1	0.917817	1.88926	4.34237	122.796	3.01e-09	1.22e-07	13.8104	13.324	14.8022	27.2905	26.8779	25.1648
ENSMUSG00000049553	chr6:71909053-71984935	protein_coding	Polr1a	0.809062	1.75207	5.84384	122.741	3.02e-09	1.22e-07	39.243	41.9118	43.8153	80.0683	70.42	68.6276
ENSMUSG00000039756	chr3:122274388-122285271	protein_coding	Dnttip2	0.707538	1.63302	5.64857	122.669	3.04e-09	1.22e-07	38.131	36.96	39.0443	63.4873	61.9199	61.0066
ENSMUSG00000039199	chr8:105472423-105496902	protein_coding	Zdhhc1	-0.864484	-1.82069	5.24804	122.64	3.04e-09	1.22e-07	49.4304	49.4417	48.2804	26.3229	24.4589	29.8844
ENSMUSG00000022123	chr14:103513342-103612797	protein_coding	Scel	1.58971	3.00988	6.82935	122.598	3.05e-09	1.23e-07	63.7071	61.7702	44.7939	210.298	175.479	125.92
ENSMUSG00000067148	chr17:46243920-46248054	protein_coding	Polr1c	0.816995	1.76173	4.8915	122.596	3.05e-09	1.23e-07	20.8053	21.6706	21.8159	39.7373	36.2851	37.2732
ENSMUSG00000031939	chr9:15306214-15316991	protein_coding	Taf1d	0.734663	1.66401	5.83242	122.438	3.08e-09	1.24e-07	42.2921	41.3248	44.5289	75.2524	67.6986	70.2911
ENSMUSG00000066357	chr9:108572311-108578739	protein_coding	Wdr6	-0.737696	-1.66751	5.81445	122.365	3.09e-09	1.24e-07	74.0739	67.1304	69.8312	40.0012	43.0046	43.5209
ENSMUSG00000027395	chr2:129100995-129126594	protein_coding	Polr1b	0.915893	1.88674	4.56257	122.342	3.1e-09	1.24e-07	16.6083	16.5912	15.7808	33.4479	28.4905	30.3486
ENSMUSG00000020078	chr10:62455235-62486805	protein_coding	Vps26a	0.681552	1.60386	6.45773	122.314	3.1e-09	1.24e-07	71.8857	63.7867	66.7729	105.863	111.375	107.352
ENSMUSG00000061689	chr2:156613705-156764363	protein_coding	Dlgap4	0.656961	1.57676	6.52134	122.324	3.1e-09	1.24e-07	75.2218	70.4742	68.1186	114.33	112.82	109.827
ENSMUSG00000024528	chr18:52465693-52490738	protein_coding	Srfbp1	1.05513	2.07791	3.94064	122.247	3.12e-09	1.25e-07	10.1874	10.21	9.41957	21.5509	22.0063	18.4142
ENSMUSG00000036402	chr6:66896397-67021350	protein_coding	Gng12	0.690193	1.6135	6.95871	122.226	3.12e-09	1.25e-07	95.2737	94.6718	95.4394	146.063	166.475	148.087
ENSMUSG00000028840	chr4:134243289-134245592	protein_coding	Zfp593	1.39712	2.63375	3.02642	122.102	3.14e-09	1.26e-07	4.80673	4.62	3.9554	13.1725	11.9271	10.0195
ENSMUSG00000034842	chr5:92331827-92414628	protein_coding	Art3	-1.62684	-3.08836	3.31349	122.091	3.15e-09	1.26e-07	14.2408	16.2338	14.4556	4.83797	6.2827	3.63641
ENSMUSG00000028771	chr5:20986645-21055911	protein_coding	Ptpn12	0.6923	1.61586	7.20667	122.07	3.15e-09	1.26e-07	114.25	114.683	109.752	196.729	171.985	178.416
ENSMUSG00000027698	chr3:27182965-27284608	protein_coding	Nceh1	0.756541	1.68943	7.04576	122.016	3.16e-09	1.26e-07	105.712	94.3399	94.6442	151.736	175.513	170.486
ENSMUSG00000039910	chr10:17723218-17725674	protein_coding	Cited2	-0.959828	-1.94508	5.33401	122.004	3.16e-09	1.26e-07	57.5373	54.2914	48.0153	26.5208	30.7416	25.01
ENSMUSG00000024404	chr18:12128850-12157367	protein_coding	Riok3	0.754608	1.68717	6.8979	121.941	3.18e-09	1.26e-07	87.9919	92.298	85.8159	157.124	157.874	134.083
ENSMUSG00000052397	chr17:6738041-6782784	protein_coding	Ezr	0.768884	1.70395	8.49682	121.885	3.19e-09	1.27e-07	265.267	260.073	276.042	451.052	502.415	412.288
ENSMUSG00000022262	chr15:28203752-28472052	protein_coding	Dnah5	-0.733478	-1.66264	6.94363	121.778	3.21e-09	1.28e-07	161.958	145.339	153.894	88.5568	88.2266	100.446
ENSMUSG00000004540	chr7:18813937-18821607	protein_coding	Psg17	2.63377	6.20645	0.635104	121.76	3.21e-09	1.28e-07	0.430454	0.484973	0.326219	2.77084	2.587	2.30177
ENSMUSG00000022453	chr15:82329532-82338826	protein_coding	Naga	0.697585	1.62179	5.6681	121.638	3.24e-09	1.28e-07	39.0278	38.9765	38.2084	61.0683	64.2381	63.173
ENSMUSG00000023286	chr4:155943831-155959604	protein_coding	Ube2j2	0.759306	1.69268	5.18469	121.622	3.24e-09	1.29e-07	26.7599	27.2606	26.8519	45.191	47.5402	44.2366
ENSMUSG00000002660	chr17:56990264-56996371	protein_coding	Clpp	0.88636	1.84851	4.31019	121.494	3.27e-09	1.29e-07	14.0256	13.6813	13.9255	26.8507	25.2988	24.7972
ENSMUSG00000025959	chr1:64029447-64122282	protein_coding	Klf7	0.941763	1.92087	8.07042	121.36	3.29e-09	1.3e-07	197.722	184.8	169.593	339.977	409.283	311.281
ENSMUSG00000015202	chr10:7119063-7212237	protein_coding	Cnksr3	1.05252	2.07415	5.02301	121.335	3.3e-09	1.31e-07	23.7108	19.986	19.7362	49.7871	39.0065	42.341
ENSMUSG00000025504	chr7:141338880-141363020	protein_coding	Eps8l2	0.790514	1.72969	6.66002	121.313	3.3e-09	1.31e-07	79.6339	71.4952	71.0749	125.391	141.243	117.681
ENSMUSG00000046169	chr13:104287835-104496695	protein_coding	Adamts6	-1.31464	-2.4874	3.54321	121.156	3.34e-09	1.32e-07	16.5725	17.6377	15.6789	7.41088	5.24119	7.23414
ENSMUSG00000061613	chr17:31647082-31658754	protein_coding	U2af1	0.793542	1.73332	5.51005	121.11	3.35e-09	1.32e-07	32.6069	32.7229	34.4976	58.9792	61.3487	52.9021
ENSMUSG00000026712	chr2:14229392-14332057	protein_coding	Mrc1	0.688167	1.61124	7.2506	121.002	3.37e-09	1.33e-07	122.428	113.764	113.606	186.811	199.602	177.178
ENSMUSG00000026127	chr1:34439851-34449356	protein_coding	Imp4	0.747166	1.67849	5.67802	120.916	3.39e-09	1.34e-07	35.2613	39.4104	39.7579	65.4665	63.1294	63.6566
ENSMUSG00000030374	chr7:16815889-16840931	protein_coding	Strn4	0.644112	1.56278	6.40376	120.799	3.41e-09	1.34e-07	63.4919	65.7521	68.7506	103.862	104.286	101.433
ENSMUSG00000029999	chr6:86195223-86275719	protein_coding	Tgfa	1.14169	2.20639	5.24164	120.46	3.48e-09	1.37e-07	25.1457	23.5595	22.0198	46.3565	63.2974	46.4803
ENSMUSG00000075012	chr2:102449366-102452499	protein_coding	Fjx1	1.42041	2.67661	2.81816	120.338	3.51e-09	1.38e-07	3.80234	4.18608	3.4253	9.78589	11.6919	9.12972
ENSMUSG00000031378	chrX:73716597-73738534	protein_coding	Abcd1	-0.754242	-1.68675	5.38646	120.255	3.53e-09	1.39e-07	54.1295	52.4536	50.9309	29.4456	31.6487	32.2635
ENSMUSG00000030083	chr6:88835914-88841984	protein_coding	Abtb1	-1.06746	-2.09575	3.88372	120.147	3.55e-09	1.4e-07	18.7606	21.3133	19.7566	10.5776	9.17207	8.80089
ENSMUSG00000020265	chr10:77606097-77618331	protein_coding	Sumo3	0.776316	1.71275	5.94795	119.981	3.59e-09	1.41e-07	46.6683	43.571	46.1396	74.5926	85.7404	73.3859
ENSMUSG00000001300	chr8:8617434-8661242	protein_coding	Efnb2	-0.878395	-1.83833	7.8218	120.002	3.59e-09	1.41e-07	337.511	283.505	258.386	151.516	162.141	164.567
ENSMUSG00000022223	chr14:55897283-55900293	protein_coding	Sdr39u1	0.911703	1.88126	4.10529	120.015	3.58e-09	1.41e-07	12.1603	11.7159	11.8254	22.5845	23.0814	21.509
ENSMUSG00000042043	chr13:94788910-94842922	protein_coding	Tbca	0.744248	1.6751	5.2294	119.983	3.59e-09	1.41e-07	28.2665	27.6434	28.0752	47.6979	47.809	45.2037
ENSMUSG00000044600	chr8:72565188-72571088	protein_coding	Smim7	0.757288	1.69031	5.98375	119.835	3.62e-09	1.42e-07	49.5739	45.3577	46.0988	82.7292	82.7503	72.8637
ENSMUSG00000049792	chr12:111709488-111713257	protein_coding	Bag5	0.806441	1.74889	5.3646	119.846	3.62e-09	1.42e-07	30.3828	29.5833	29.8082	50.7986	57.3507	48.9755
ENSMUSG00000001016	chr3:90476126-90488379	protein_coding	Ilf2	0.703319	1.62825	5.81022	119.796	3.63e-09	1.42e-07	41.3594	42.8818	43.6522	72.7234	66.9931	68.5696
ENSMUSG00000028464	chr4:43514711-43523765	protein_coding	Tpm2	0.816944	1.76167	5.65213	119.799	3.63e-09	1.42e-07	37.3777	37.8023	33.9675	68.5672	65.2124	58.4341
ENSMUSG00000044562	chr7:45627488-45639093	protein_coding	Rasip1	0.909323	1.87816	6.62904	119.7	3.66e-09	1.43e-07	74.4685	68.6109	63.2253	144.039	131.567	111.626
ENSMUSG00000021250	chr12:85473890-85477273	protein_coding	Fos	1.68347	3.212	6.63569	119.572	3.69e-09	1.44e-07	46.5607	39.0531	55.7426	134.671	204.104	116.423
ENSMUSG00000032034	chr9:32314707-32344350	protein_coding	Kcnj5	-3.31004	-9.91796	1.05288	119.533	3.69e-09	1.44e-07	2.33162	3.34376	5.19911	0.483797	0.268779	0.328825
ENSMUSG00000026437	chr1:132112237-132139684	protein_coding	Cdk18	0.896613	1.86169	4.79365	119.499	3.7e-09	1.44e-07	19.9443	18.8884	19.1857	32.4144	38.8385	36.7897
ENSMUSG00000031657	chr8:88137855-88172027	protein_coding	Heatr3	0.863343	1.81925	4.85415	119.407	3.72e-09	1.45e-07	20.877	19.501	21.0207	40.353	35.0756	36.2094
ENSMUSG00000071866	chr11:6415443-6419817	protein_coding	Ppia	0.668445	1.58936	8.11688	119.404	3.72e-09	1.45e-07	224.912	201.774	216.446	337.866	353.814	330.469
ENSMUSG00000002881	chr1:52457294-52500679	protein_coding	Nab1	0.624777	1.54197	6.69155	119.39	3.73e-09	1.45e-07	82.4677	81.0415	80.311	123.72	130.324	121.955
ENSMUSG00000021701	chr13:110395046-110400844	protein_coding	Plk2	0.970761	1.95987	7.51233	119.328	3.74e-09	1.45e-07	134.732	108.762	126.532	279.349	222.885	222.672
ENSMUSG00000057098	chr11:44617317-45008091	protein_coding	Ebf1	-0.807879	-1.75064	5.39057	119.302	3.75e-09	1.45e-07	53.3762	55.6953	51.0329	32.3484	31.2119	27.9308
ENSMUSG00000026663	chr1:170704674-170867771	protein_coding	Atf6	0.638918	1.55716	7.18805	119.271	3.76e-09	1.46e-07	117.012	114.479	110.527	172.408	185.693	174.47
ENSMUSG00000017344	chr11:78499091-78502324	protein_coding	Vtn	-1.45003	-2.73214	2.79347	119.259	3.76e-09	1.46e-07	9.75695	10.0823	10.4798	3.40857	4.56924	3.24956
ENSMUSG00000034994	chr10:81176631-81182498	protein_coding	Eef2	0.726972	1.65516	10.4957	119.247	3.76e-09	1.46e-07	1187.51	1067.81	1007.34	1812.65	1834.25	1753.14
ENSMUSG00000019851	chr10:18845020-18857073	protein_coding	Perp	1.21455	2.32069	5.05799	119.194	3.77e-09	1.46e-07	20.59	19.3223	20.144	41.2327	58.0898	40.3487
ENSMUSG00000020812	chr11:116671660-116675799	protein_coding	1810032O08Rik	1.38113	2.60472	2.89437	119.16	3.78e-09	1.46e-07	3.69473	4.46685	4.03696	12.2049	10.1128	9.55526
ENSMUSG00000089774	chr16:92058322-92087473	protein_coding	Slc5a3	0.871944	1.83013	6.08251	119.087	3.8e-09	1.47e-07	43.6552	53.9596	45.8337	89.4804	80.2977	92.7672
ENSMUSG00000003813	chr8:84834019-84840665	protein_coding	Rad23a	0.688237	1.61131	5.67885	119.062	3.81e-09	1.47e-07	39.9246	38.0576	39.5744	63.3993	62.3231	63.6566
ENSMUSG00000040731	chr5:134619721-134639490	protein_coding	Eif4h	0.813745	1.75777	8.40988	118.834	3.86e-09	1.49e-07	264.37	242.512	233.022	423.916	483.331	393.313
ENSMUSG00000000826	chr2:181520485-181555133	protein_coding	Dnajc5	0.629369	1.54689	7.24283	118.842	3.86e-09	1.49e-07	118.124	117.746	120.762	184.678	191.068	176.037
ENSMUSG00000039680	chr16:92058270-92112227	protein_coding	Mrps6	1.14671	2.21408	3.46013	118.715	3.89e-09	1.5e-07	6.31332	6.99382	7.03409	16.8009	13.9429	14.3716
ENSMUSG00000022234	chr15:31590800-31601804	protein_coding	Cct5	0.640241	1.55859	6.94758	118.616	3.92e-09	1.51e-07	96.3857	97.8369	95.0724	157.894	149.71	143.29
ENSMUSG00000035772	chr2:28468066-28471178	protein_coding	Mrps2	0.920699	1.89303	4.30872	118.593	3.92e-09	1.51e-07	14.3485	12.9666	13.6604	27.4445	24.3917	25.6096
ENSMUSG00000044147	chr12:69372150-69373783	protein_coding	Arf6	0.652654	1.57206	6.98682	118.45	3.96e-09	1.52e-07	103.094	95.8459	96.8258	157.586	159.957	147.371
ENSMUSG00000031392	chrX:74013914-74023918	protein_coding	Irak1	0.659889	1.57996	6.21003	118.326	3.99e-09	1.53e-07	55.2057	58.6562	58.0873	92.845	91.9223	87.0418
ENSMUSG00000032244	chr9:62791821-62811934	protein_coding	Fem1b	0.599758	1.51546	7.19267	118.284	4e-09	1.53e-07	116.868	115.117	116.786	175.178	176.151	177.217
ENSMUSG00000035435	chr17:24264259-24351029	protein_coding	Abca17	-2.37709	-5.19489	1.04088	118.278	4e-09	1.53e-07	3.55124	3.77768	2.99714	0.813658	0.671947	0.502908
ENSMUSG00000033909	chr11:118259651-118290244	protein_coding	Usp36	0.719953	1.64713	5.86307	118.198	4.02e-09	1.54e-07	45.6639	41.9374	44.2027	76.6158	69.8489	70.5232
ENSMUSG00000043866	chr7:105739393-105744361	protein_coding	Taf10	0.71665	1.64336	5.39882	118.179	4.03e-09	1.54e-07	31.9253	30.9617	32.7034	53.1517	51.6055	52.3411
ENSMUSG00000040693	chr1:96816270-96872171	protein_coding	Slco4c1	-0.803234	-1.74501	5.91627	118.117	4.04e-09	1.55e-07	80.2078	79.7652	70.4225	46.8403	40.216	44.7782
ENSMUSG00000037315	chrX:20425688-20519939	protein_coding	Jade3	0.851737	1.80467	4.8036	118.12	4.04e-09	1.55e-07	20.4465	20.6752	18.5129	34.9213	37.9314	34.7394
ENSMUSG00000020964	chr12:91806043-91849157	protein_coding	Sel1l	0.622099	1.53911	7.92099	118.094	4.05e-09	1.55e-07	191.624	188.782	192.123	283.857	305.534	291.861
ENSMUSG00000038068	chr13:47122656-47247991	protein_coding	Rnf144b	1.26007	2.39507	6.36712	118.078	4.05e-09	1.55e-07	45.1618	50.7945	49.6464	101.597	149.575	98.3573
ENSMUSG00000020623	chr11:110399122-110525522	protein_coding	Map2k6	-1.59995	-3.03133	2.27008	118.045	4.06e-09	1.55e-07	6.52855	7.14697	7.91081	2.06713	2.31822	2.72731
ENSMUSG00000005625	chr3:95032694-95042614	protein_coding	Psmd4	0.650949	1.5702	5.9718	117.949	4.09e-09	1.56e-07	48.6054	48.3696	49.361	75.9341	77.8786	76.0165
ENSMUSG00000003438	chr7:28305516-28312072	protein_coding	Timm50	0.959711	1.94492	4.0655	117.924	4.09e-09	1.56e-07	11.407	10.7715	11.7643	23.3762	20.4944	22.1086
ENSMUSG00000062580	chr1:135295213-135313778	protein_coding	Timm17a	0.760822	1.69446	5.64654	117.886	4.1e-09	1.56e-07	38.7408	35.3009	37.3724	63.2014	66.7579	58.8596
ENSMUSG00000032959	chr5:117282654-117287625	protein_coding	Pebp1	0.650295	1.56949	6.05194	117.831	4.12e-09	1.57e-07	52.2642	50.7179	51.7872	78.8149	82.1791	81.916
ENSMUSG00000001964	chrX:74254687-74261548	protein_coding	Emd	0.817384	1.76221	5.54201	117.77	4.13e-09	1.57e-07	35.1178	31.4466	34.4976	57.5498	64.9101	55.7261
ENSMUSG00000044337	chr1:90203980-90216751	protein_coding	Ackr3	0.91501	1.88558	5.63039	117.752	4.14e-09	1.57e-07	35.1537	30.3491	37.3113	69.9746	65.4812	58.5114
ENSMUSG00000004393	chr11:6258919-6267772	protein_coding	Ddx56	0.829159	1.77665	4.65591	117.707	4.15e-09	1.57e-07	17.7203	17.8674	18.6964	33.6678	31.8167	31.0256
ENSMUSG00000016541	chr15:85336381-85463836	protein_coding	Atxn10	0.673673	1.59513	7.08725	117.704	4.15e-09	1.57e-07	108.976	100.236	105.042	167.042	176.722	157.546
ENSMUSG00000040479	chr2:91932824-91975864	protein_coding	Dgkz	-0.666893	-1.58765	6.44237	117.686	4.16e-09	1.58e-07	102.843	107.536	109.63	71.2061	63.8014	66.5193
ENSMUSG00000008892	chr8:22577075-22593813	protein_coding	Vdac3	0.636443	1.55449	6.32119	117.673	4.16e-09	1.58e-07	60.3352	62.8678	64.3874	95.7917	96.626	99.2857
ENSMUSG00000053293	chr5:135376141-135394546	protein_coding	Pom121	0.681808	1.60415	5.96132	117.642	4.17e-09	1.58e-07	50.0761	46.9913	46.3842	77.3415	78.3826	74.3144
ENSMUSG00000026594	chr1:156804166-156939626	protein_coding	Ralgps2	-0.893647	-1.85787	5.3544	117.551	4.19e-09	1.59e-07	51.8697	54.9295	52.7251	31.1829	24.6604	29.8457
ENSMUSG00000039662	chr4:152297227-152307121	protein_coding	Icmt	0.627972	1.54539	6.24354	117.347	4.25e-09	1.61e-07	58.4341	60.9024	59.0864	92.3392	92.1575	91.2779
ENSMUSG00000059810	chr4:62559847-62704001	protein_coding	Rgs3	-1.03898	-2.05478	5.6877	117.301	4.26e-09	1.61e-07	60.0841	75.375	72.4002	34.5255	28.7929	37.6988
ENSMUSG00000035640	chr10:80130451-80140835	protein_coding	Cbarp	0.95558	1.93936	4.16517	117.308	4.26e-09	1.61e-07	11.9092	12.0988	12.4371	24.6077	24.8284	21.3736
ENSMUSG00000058230	chr7:16493719-16614993	protein_coding	Arhgap35	0.649486	1.56861	7.95368	117.217	4.28e-09	1.62e-07	198.296	193.479	187.209	316.953	286.451	304.627
ENSMUSG00000027189	chr2:102300119-102407828	protein_coding	Trim44	0.695145	1.61905	7.95761	117.195	4.29e-09	1.62e-07	192.449	189.982	186.903	295.27	335.906	290.72
ENSMUSG00000047501	chr5:134945119-134946934	protein_coding	Cldn4	2.77916	6.86453	3.81197	117.148	4.3e-09	1.62e-07	3.7306	3.59901	3.36413	27.9283	33.6981	12.0118
ENSMUSG00000046982	chr18:84011627-84086404	protein_coding	Tshz1	0.7447	1.67563	6.09249	117.101	4.32e-09	1.62e-07	51.2957	49.9777	51.5834	93.5707	83.6238	78.9373
ENSMUSG00000036112	chr10:93858489-93897093	protein_coding	Metap2	0.65886	1.57883	6.9599	117.07	4.32e-09	1.63e-07	95.202	95.7693	98.4773	160.269	154.682	142.149
ENSMUSG00000021114	chr12:78840725-78861638	protein_coding	Atp6v1d	0.707331	1.63278	5.8462	117.033	4.33e-09	1.63e-07	42.4714	46.2766	42.1842	69.1169	71.0584	73.618
ENSMUSG00000032330	chr9:79755361-79759878	protein_coding	Cox7a2	0.72295	1.65055	6.03225	116.918	4.37e-09	1.64e-07	49.2511	48.3952	50.3193	84.9503	84.8333	74.5658
ENSMUSG00000037820	chr2:158116402-158146436	protein_coding	Tgm2	1.11687	2.16877	9.13319	116.871	4.38e-09	1.64e-07	353.689	369.039	340.348	721.561	950.334	634.013
ENSMUSG00000024597	chr18:57878678-57946821	protein_coding	Slc12a2	0.697177	1.62133	8.16444	116.83	4.39e-09	1.65e-07	216.518	220.637	219.362	331.643	387.68	345.285
ENSMUSG00000022280	chr15:36239933-36283147	protein_coding	Rnf19a	0.727582	1.65586	6.94264	116.785	4.4e-09	1.65e-07	96.9238	90.7409	90.118	150.505	167.886	141.627
ENSMUSG00000004843	chr16:65539133-65562697	protein_coding	Chmp2b	0.726827	1.65499	6.03503	116.781	4.41e-09	1.65e-07	50.8294	47.6039	49.6057	79.9584	88.3274	76.8096
ENSMUSG00000004264	chr6:124712336-124716950	protein_coding	Phb2	0.717506	1.64434	5.81815	116.764	4.41e-09	1.65e-07	43.4041	41.7587	42.7143	74.9885	66.5227	68.6663
ENSMUSG00000037060	chr7:105480083-105482300	protein_coding	Cavin3	1.0992	2.14236	5.18618	116.712	4.42e-09	1.66e-07	21.8455	24.2997	23.1615	53.1297	55.738	39.9619
ENSMUSG00000090019	chr6:48739054-48743795	protein_coding	Gimap1	-0.922008	-1.89475	3.97091	116.678	4.43e-09	1.66e-07	20.3031	20.9049	20.2867	11.2373	10.348	10.8319
ENSMUSG00000000901	chr10:75923222-75936496	protein_coding	Mmp11	-0.997538	-1.99659	4.29609	116.622	4.45e-09	1.66e-07	24.7511	26.0609	27.5859	14.5799	11.7255	12.9015
ENSMUSG00000024270	chr18:24579881-24603817	protein_coding	Slc39a6	0.760246	1.69378	5.57726	116.574	4.46e-09	1.67e-07	36.3375	36.7048	33.1928	63.2894	59.7025	56.848
ENSMUSG00000028945	chr5:24802823-24842624	protein_coding	Rheb	0.640556	1.55893	6.31217	116.522	4.48e-09	1.67e-07	62.4516	60.9534	62.736	96.9133	100.523	92.8253
ENSMUSG00000037709	chr6:58932090-59024549	protein_coding	Fam13a	-1.12795	-2.18547	5.58488	116.486	4.49e-09	1.67e-07	77.1229	63.6846	57.0679	30.4352	25.8364	33.9076
ENSMUSG00000020775	chr11:116131817-116138868	protein_coding	Mrpl38	0.80793	1.7507	4.62189	116.483	4.49e-09	1.67e-07	18.1508	17.944	17.4731	31.3368	30.54	31.838
ENSMUSG00000037601	chr11:93956979-93968521	protein_coding	Nme1	1.25566	2.38776	3.73126	116.451	4.5e-09	1.67e-07	6.88726	8.16796	8.23703	21.397	18.7473	15.7449
ENSMUSG00000024513	chr18:70568189-70626131	protein_coding	Mbd2	0.714142	1.64051	7.00114	116.452	4.5e-09	1.67e-07	101.479	97.5561	91.9529	165.986	165.904	145.418
ENSMUSG00000033730	chr14:70077203-70082614	protein_coding	Egr3	1.3321	2.51769	3.8131	116.421	4.51e-09	1.68e-07	7.28184	6.61094	9.80695	21.397	18.7137	19.8649
ENSMUSG00000049323	chr11:60777524-60788287	protein_coding	Smcr8	0.634883	1.55281	6.50679	116.415	4.51e-09	1.68e-07	73.7869	70.755	69.0768	106.545	114.769	110.35
ENSMUSG00000031750	chr8:110741829-110805924	protein_coding	Il34	1.10917	2.15721	3.99576	116.34	4.53e-09	1.68e-07	11.6581	9.41868	9.21568	19.9016	22.3758	22.7856
ENSMUSG00000025810	chr8:128358604-128503363	protein_coding	Nrp1	-0.724196	-1.65198	8.43749	116.307	4.54e-09	1.68e-07	434.471	440.279	420.985	267.408	235.517	281.242
ENSMUSG00000020922	chr11:102162497-102185296	protein_coding	Lsm12	0.727265	1.6555	6.139	116.244	4.56e-09	1.69e-07	51.1522	53.6278	54.2339	94.6262	87.7899	80.9682
ENSMUSG00000036745	chr3:146852367-146984009	protein_coding	Ttll7	0.857454	1.81184	7.17884	116.153	4.59e-09	1.7e-07	113.173	103.197	92.7889	181.468	207.766	170.757
ENSMUSG00000035621	chr10:80148272-80158368	protein_coding	Midn	0.64528	1.56404	7.32389	116.078	4.61e-09	1.71e-07	128.168	118.333	128.265	203.195	193.722	189.21
ENSMUSG00000071078	chr8:70131333-70133749	protein_coding	Nr2c2ap	1.05999	2.08491	3.54738	115.861	4.68e-09	1.73e-07	7.85578	7.12144	7.62537	16.9989	14.85	15.2033
ENSMUSG00000027351	chr2:117121374-117182279	protein_coding	Spred1	0.636116	1.55414	7.17994	115.8	4.69e-09	1.74e-07	117.801	111.135	111.587	184.766	170.204	174.103
ENSMUSG00000045005	chr1:64730558-64737751	protein_coding	Fzd5	0.72208	1.64956	6.25539	115.777	4.7e-09	1.74e-07	62.7745	53.1683	56.9864	94.2964	97.7683	93.038
ENSMUSG00000028862	chr4:133240818-133252929	protein_coding	Map3k6	1.91022	3.75866	5.63776	115.708	4.72e-09	1.74e-07	29.8448	18.0206	15.3119	68.963	97.0963	69.4594
ENSMUSG00000072568	chr15:60818994-60853778	protein_coding	Fam84b	0.628166	1.5456	7.60793	115.646	4.74e-09	1.75e-07	149.009	157.284	153.323	230.001	232.426	247.972
ENSMUSG00000042903	chrX:101254528-101260873	protein_coding	Foxo4	-0.899365	-1.86524	5.1848	115.483	4.79e-09	1.77e-07	50.0761	46.685	45.2629	22.7384	28.4905	25.01
ENSMUSG00000042045	chr9:53850164-53854560	protein_coding	Sln	-4.49511	-22.5508	2.09279	115.457	4.8e-09	1.77e-07	4.69912	7.60641	11.6215	0.747686	0.201584	0.0967131
ENSMUSG00000048486	chr2:163466379-163472629	protein_coding	Fitm2	0.843407	1.79428	5.53454	115.435	4.81e-09	1.77e-07	35.8353	32.4932	31.1335	56.0984	65.582	56.7126
ENSMUSG00000025139	chr7:141874813-141918507	protein_coding	Tollip	0.666189	1.58688	6.7175	115.414	4.81e-09	1.77e-07	81.7862	82.7261	79.4139	122.247	138.858	126.075
ENSMUSG00000028423	chr4:40970906-41025993	protein_coding	Nfx1	0.619188	1.53601	6.47923	115.158	4.9e-09	1.8e-07	70.702	70.3466	69.872	111.867	108.519	103.599
ENSMUSG00000066258	chr7:104299894-104315466	protein_coding	Trim12a	-0.838467	-1.78815	5.34813	115.065	4.93e-09	1.81e-07	48.713	55.0572	52.8475	30.3253	26.2731	30.8902
ENSMUSG00000026814	chr2:32646595-32682669	protein_coding	Eng	0.654463	1.57403	8.99913	115.036	4.93e-09	1.81e-07	415.962	388.208	388.465	618.754	600.72	657.591
ENSMUSG00000019787	chr10:33080554-33476709	protein_coding	Trdn	-3.71224	-13.1067	0.962536	114.994	4.95e-09	1.82e-07	2.08053	3.24166	5.05639	0.219908	0.436765	0.193426
ENSMUSG00000028766	chr4:137741733-137796384	protein_coding	Alpl	1.87753	3.67445	3.05857	114.971	4.96e-09	1.82e-07	4.19692	3.49691	2.99714	16.2951	13.3381	9.3038
ENSMUSG00000019977	chr10:21295979-21368898	protein_coding	Hbs1l	0.704044	1.62907	5.78897	114.926	4.97e-09	1.82e-07	40.4268	43.9538	41.6133	69.2049	65.246	70.794
ENSMUSG00000022905	chr16:35978750-36037131	protein_coding	Kpna1	0.617493	1.53421	6.49945	114.914	4.97e-09	1.82e-07	70.9172	73.5882	69.5458	112.417	109.561	106.423
ENSMUSG00000068745	chr3:108364911-108380057	protein_coding	Mybphl	-3.82322	-14.1548	1.50356	114.843	5e-09	1.83e-07	3.44363	5.48785	6.56515	0.659723	0.335973	0.116056
ENSMUSG00000029198	chr5:36464998-36474080	protein_coding	Grpel1	0.852436	1.80555	5.12712	114.846	5e-09	1.83e-07	25.9707	23.2276	25.4043	46.0706	47.9098	40.7743
ENSMUSG00000026510	chr1:182409172-182462432	protein_coding	Trp53bp2	-0.608148	-1.5243	6.74054	114.858	4.99e-09	1.83e-07	132.723	128.977	125.676	84.5764	83.0526	86.4229
ENSMUSG00000033793	chr1:5070018-5162529	protein_coding	Atp6v1h	0.637496	1.55563	6.18289	114.821	5e-09	1.83e-07	58.8645	55.6953	55.8854	86.7315	89.7049	88.6473
ENSMUSG00000020290	chr11:23256041-23298249	protein_coding	Xpo1	0.643187	1.56178	7.56545	114.775	5.02e-09	1.83e-07	139.467	151.005	152.935	228.924	224.262	239.423
ENSMUSG00000018893	chr15:77015489-77050670	protein_coding	Mb	-3.63028	-12.383	3.93261	114.785	5.02e-09	1.83e-07	15.8192	28.3581	39.6764	2.94676	3.29254	0.851076
ENSMUSG00000032265	chr9:85320439-85327348	protein_coding	Fam46a	-0.942247	-1.92152	4.98105	114.727	5.04e-09	1.83e-07	46.7042	40.2527	37.7598	23.0463	21.8719	19.9229
ENSMUSG00000035606	chr9:102505750-102546239	protein_coding	Ky	-2.0043	-4.01193	1.23735	114.729	5.03e-09	1.83e-07	3.7306	4.23713	3.30297	0.923612	0.873531	0.986474
ENSMUSG00000028121	chr3:122294136-122530191	protein_coding	Bcar3	1.19517	2.28971	6.27306	114.439	5.13e-09	1.87e-07	52.7664	45.4853	42.7958	95.4179	134.188	93.2895
ENSMUSG00000024312	chr17:33940660-33949695	protein_coding	Wdr46	1.06439	2.09128	3.98058	114.43	5.13e-09	1.87e-07	10.1515	10.4907	9.84773	24.3218	19.3185	20.039
ENSMUSG00000104554	chr3:122377097-122391811	antisense_RNA	Gm4610	4.12339	17.4286	1.79299	114.371	5.15e-09	1.87e-07	0.681551	0.255249	0.265053	4.42014	10.9191	4.48749
ENSMUSG00000032892	chr11:68972484-68975185	protein_coding	Rangrf	1.61191	3.05656	1.85129	114.16	5.23e-09	1.9e-07	1.68594	1.83779	1.69226	5.16783	5.47637	5.33856
ENSMUSG00000016239	chrX:36328353-36362341	protein_coding	Lonrf3	1.20288	2.30199	4.29958	113.848	5.34e-09	1.94e-07	9.61346	12.8645	12.9876	24.2118	27.4826	30.3679
ENSMUSG00000031848	chr8:70673248-70678752	protein_coding	Lsm4	0.844723	1.79592	4.35261	113.834	5.34e-09	1.94e-07	14.8148	14.2174	14.6595	27.0706	25.6012	25.7644
ENSMUSG00000028173	chr3:159839672-159938664	protein_coding	Wls	0.600948	1.51671	7.72687	113.636	5.41e-09	1.96e-07	169.276	166.244	169.369	247.616	262.429	255.768
ENSMUSG00000034738	chr2:69135800-69189330	protein_coding	Nostrin	-0.691341	-1.61478	5.73334	113.609	5.42e-09	1.96e-07	62.9897	68.6109	65.3661	41.0567	41.5263	39.459
ENSMUSG00000017778	chr13:86044816-86046904	protein_coding	Cox7c	0.684334	1.60696	6.17593	113.529	5.45e-09	1.97e-07	54.3089	53.0917	58.7806	84.6864	90.7128	91.7808
ENSMUSG00000037754	chr2:158665398-158766334	protein_coding	Ppp1r16b	-0.693507	-1.61721	7.37902	113.45	5.48e-09	1.98e-07	200.663	212.137	204.213	115.693	130.626	135.244
ENSMUSG00000031521	chr8:53511727-53523421	protein_coding	Aga	0.848305	1.80039	4.26942	113.338	5.52e-09	1.99e-07	13.4517	14.1408	13.5585	24.6296	24.9292	24.5651
ENSMUSG00000038371	chr7:110308013-110614922	protein_coding	Sbf2	0.640963	1.55937	7.26214	113.249	5.55e-09	2e-07	120.204	119.048	120.436	178.741	200.005	182.266
ENSMUSG00000028042	chr3:89377644-89394776	protein_coding	Zbtb7b	0.678793	1.6008	6.1336	113.028	5.63e-09	2.03e-07	56.9634	52.2239	52.6843	86.0718	90.3097	82.6897
ENSMUSG00000038780	chr5:144876495-144965847	protein_coding	Smurf1	0.720025	1.64721	6.45808	112.829	5.71e-09	2.06e-07	71.0248	64.4503	63.7146	111.009	116.448	100.582
ENSMUSG00000028108	chr3:95734147-95739569	protein_coding	Ecm1	0.686391	1.60925	6.34652	112.758	5.74e-09	2.07e-07	64.6039	62.3573	60.0447	101.597	106.369	92.98
ENSMUSG00000025917	chr1:10024601-10038168	protein_coding	Cops5	0.725317	1.65326	5.65634	112.746	5.74e-09	2.07e-07	37.8082	36.1688	39.8803	65.9943	62.3903	59.9235
ENSMUSG00000039474	chr5:36966104-36989205	protein_coding	Wfs1	0.841485	1.79189	4.66982	112.742	5.74e-09	2.07e-07	17.2181	18.1992	19.0634	32.9422	34.1685	30.7161
ENSMUSG00000020664	chr12:31331277-31351453	protein_coding	Dld	0.682025	1.60439	6.32177	112.769	5.73e-09	2.07e-07	58.3623	60.0345	65.6312	103.137	97.3315	94.9723
ENSMUSG00000092274	chr19:5824708-5845478	lincRNA	Neat1	0.84913	1.80141	10.3295	112.728	5.75e-09	2.07e-07	860.799	1048.33	846.66	1725.26	1717.83	1521.36
ENSMUSG00000029994	chr6:86736840-86793584	protein_coding	Anxa4	0.68283	1.60529	7.57282	112.698	5.76e-09	2.07e-07	154.569	141.102	142.7	226.351	252.585	224.761
ENSMUSG00000021024	chr12:55384222-55418454	protein_coding	Psma6	0.705517	1.63073	6.15001	112.619	5.79e-09	2.08e-07	55.1339	51.9431	54.7232	89.7663	93.2326	80.9489
ENSMUSG00000006998	chr16:20651652-20663414	protein_coding	Psmd2	0.633971	1.55183	7.19722	112.624	5.79e-09	2.08e-07	112.707	113.611	118.519	185.514	181.426	168.32
ENSMUSG00000018569	chr11:69964779-69967885	protein_coding	Cldn7	0.750656	1.68256	5.1705	112.607	5.79e-09	2.08e-07	28.4099	26.4438	25.6082	45.6748	45.222	44.3526
ENSMUSG00000029135	chr5:32135801-32157842	protein_coding	Fosl2	0.817996	1.76295	7.73015	112.569	5.81e-09	2.08e-07	176.056	139.8	145.249	271.872	283.226	257.489
ENSMUSG00000007041	chr17:35049966-35058749	protein_coding	Clic1	0.663476	1.58389	6.73149	112.511	5.83e-09	2.09e-07	80.2078	80.8373	85.4897	139.289	128.476	122.826
ENSMUSG00000049723	chr9:7344381-7369499	protein_coding	Mmp12	1.79464	3.46928	2.43543	111.984	6.04e-09	2.16e-07	2.51098	2.68011	1.9777	10.1377	6.55148	7.93048
ENSMUSG00000050271	chr8:36094828-36147787	protein_coding	Prag1	0.908536	1.87714	4.62214	111.812	6.11e-09	2.18e-07	16.2855	16.974	17.8809	32.9861	28.5913	34.4105
ENSMUSG00000048537	chr9:44686304-44735198	protein_coding	Phldb1	0.593871	1.50929	6.46968	111.821	6.11e-09	2.18e-07	71.814	68.9427	71.0138	106.589	106.369	106.636
ENSMUSG00000026179	chr1:74284930-74353694	protein_coding	Pnkd	-0.874423	-1.83327	4.23165	111.778	6.12e-09	2.19e-07	24.787	24.3763	23.712	12.5127	13.3045	13.9073
ENSMUSG00000040811	chr7:19176421-19206482	protein_coding	Eml2	0.749474	1.68118	5.81935	111.748	6.14e-09	2.19e-07	43.8704	40.6101	41.756	72.0857	75.594	64.585
ENSMUSG00000028041	chr3:89338542-89349996	protein_coding	Adam15	0.59876	1.51441	6.40707	111.733	6.14e-09	2.19e-07	68.0834	67.743	66.5283	103.115	103.211	100.117
ENSMUSG00000037887	chr7:142079490-142095843	protein_coding	Dusp8	1.42766	2.6901	6.14028	111.72	6.15e-09	2.19e-07	50.0044	30.5278	34.3753	91.7674	120.446	95.9588
ENSMUSG00000090272	chr1:173849126-173942491	protein_coding	Mndal	-1.31421	-2.48665	5.44131	111.686	6.16e-09	2.19e-07	53.2686	69.0703	63.4903	30.4572	19.1841	24.8746
ENSMUSG00000048988	chr5:139907943-139974722	protein_coding	Elfn1	-1.07757	-2.11048	3.72516	111.644	6.18e-09	2.2e-07	17.5051	17.9185	18.3294	8.86227	7.22343	9.26512
ENSMUSG00000013662	chr19:32672563-32712298	protein_coding	Atad1	0.623972	1.54111	6.33567	111.622	6.19e-09	2.2e-07	65.4648	63.1741	61.9408	100.014	99.2466	94.392
ENSMUSG00000026078	chr1:38985608-38997238	protein_coding	Pdcl3	0.780732	1.718	5.56902	111.6	6.2e-09	2.2e-07	35.2254	34.0247	35.3744	59.0012	65.918	54.9911
ENSMUSG00000029313	chr5:103692374-103855322	protein_coding	Aff1	0.677088	1.59891	8.31409	111.539	6.22e-09	2.21e-07	262.469	240.47	231.758	389.368	411.265	373.97
ENSMUSG00000015396	chr13:43784775-43803132	protein_coding	Cd83	-1.01699	-2.02369	3.50046	111.528	6.23e-09	2.21e-07	15.03	14.7789	15.5362	8.02663	7.12264	7.23414
ENSMUSG00000031659	chr8:88272403-88329962	protein_coding	Adcy7	-0.867395	-1.82437	6.36685	111.499	6.24e-09	2.21e-07	112.958	102.865	104.043	67.5776	55.906	51.7609
ENSMUSG00000028156	chr3:138526179-138559696	protein_coding	Eif4e	0.667088	1.58786	6.01147	111.472	6.25e-09	2.22e-07	47.8162	51.305	50.2377	82.5973	78.5506	76.1132
ENSMUSG00000028413	chr4:40804602-40854005	protein_coding	B4galt1	0.699371	1.6238	7.51086	111.464	6.25e-09	2.22e-07	150.228	132.704	134.076	222.59	240.523	213.929
ENSMUSG00000038014	chr13:48879219-48968017	protein_coding	Fam120a	0.586821	1.50193	8.072	111.443	6.26e-09	2.22e-07	217.343	212.826	215.019	327.838	320.115	321.049
ENSMUSG00000011256	chr11:46055992-46147343	protein_coding	Adam19	-0.628615	-1.54608	6.55726	111.396	6.28e-09	2.22e-07	110.411	120.35	112.24	73.3831	71.9319	76.5001
ENSMUSG00000030199	chr6:134035700-134270158	protein_coding	Etv6	0.750704	1.68261	6.26933	111.232	6.35e-09	2.25e-07	55.7437	59.3453	57.2514	107.601	88.9322	93.4055
ENSMUSG00000028683	chr4:117019402-117087306	protein_coding	Eif2b3	0.944031	1.9239	4.22272	111.161	6.38e-09	2.25e-07	13.2723	12.4817	12.4371	27.0706	22.9134	23.3659
ENSMUSG00000040746	chr11:70647235-70651421	protein_coding	Rnf167	-0.739225	-1.66928	5.56429	111.103	6.41e-09	2.26e-07	59.7972	60.6216	57.0271	33.184	38.0658	35.1262
ENSMUSG00000027800	chr3:57285611-57301988	protein_coding	Tm4sf1	0.926363	1.90048	7.7481	111.081	6.42e-09	2.26e-07	154.856	151.337	138.439	309.366	303.35	232.286
ENSMUSG00000061878	chr11:116530925-116536674	protein_coding	Sphk1	1.92233	3.79036	4.94402	111.056	6.43e-09	2.27e-07	16.5007	11.9456	10.2963	45.7848	65.5484	34.72
ENSMUSG00000024571	chr18:80206765-80212741	protein_coding	Gm16286	0.703313	1.62824	5.59529	111.044	6.43e-09	2.27e-07	37.5571	36.9345	35.7414	61.1343	61.8527	56.4998
ENSMUSG00000024498	chr18:42511510-42575551	protein_coding	Tcerg1	0.696522	1.62059	6.20472	110.793	6.54e-09	2.3e-07	55.0263	57.3544	56.3135	98.9804	85.1357	89.2275
ENSMUSG00000041319	chr17:23668614-23673882	protein_coding	Thoc6	1.06756	2.09589	3.22947	110.758	6.56e-09	2.31e-07	6.09809	5.79415	6.13699	13.2824	12.5654	11.9537
ENSMUSG00000003810	chr4:116306762-116464183	protein_coding	Mast2	0.708647	1.63427	6.18172	110.651	6.61e-09	2.32e-07	52.4795	53.6278	58.9844	95.8577	85.5724	88.4925
ENSMUSG00000059439	chr11:85353167-85826058	protein_coding	Bcas3	-0.875343	-1.83444	5.13134	110.563	6.65e-09	2.34e-07	47.7086	47.6549	40.7977	24.6956	22.7118	26.6348
ENSMUSG00000032867	chr5:118064965-118155464	protein_coding	Fbxw8	0.788703	1.72752	6.89085	110.406	6.72e-09	2.36e-07	91.5073	84.5129	84.9188	138.916	171.01	140.95
ENSMUSG00000031906	chr8:106252548-106337988	protein_coding	Smpd3	1.49997	2.82836	3.23133	110.372	6.73e-09	2.36e-07	4.5915	5.05393	4.93406	13.8322	17.0675	10.6578
ENSMUSG00000020089	chr10:61648552-61674168	protein_coding	Ppa1	1.15594	2.2283	4.37308	110.232	6.8e-09	2.38e-07	10.6896	12.2519	15.2303	31.0509	27.6506	26.8282
ENSMUSG00000030512	chr7:66059003-66074587	protein_coding	Snrpa1	0.902767	1.86965	4.10526	110.177	6.82e-09	2.39e-07	11.7299	12.0733	12.0089	24.0139	21.5023	21.451
ENSMUSG00000033105	chr10:76531588-76557138	protein_coding	Lss	1.02627	2.03675	5.60471	110.172	6.83e-09	2.39e-07	33.0732	31.0638	31.8675	57.4399	79.1217	59.2271
ENSMUSG00000031448	chr8:13221663-13254162	protein_coding	Adprhl1	-3.68275	-12.8416	0.835163	110.186	6.82e-09	2.39e-07	1.6142	3.44586	4.38357	0.197917	0.335973	0.232112
ENSMUSG00000024914	chr19:5422805-5424979	protein_coding	Drap1	0.717259	1.64406	6.33741	110.187	6.82e-09	2.39e-07	63.4202	59.039	60.901	103.445	107.276	90.7943
ENSMUSG00000028116	chr3:123006206-123035015	protein_coding	Myoz2	-2.64681	-6.26281	2.07928	110.126	6.85e-09	2.39e-07	4.95022	7.35116	9.13413	1.25347	1.61267	0.696335
ENSMUSG00000006542	chr1:74738922-74749221	protein_coding	Prkag3	1.79325	3.46595	3.5243	110.132	6.84e-09	2.39e-07	3.65886	5.69205	5.83116	14.5579	23.0814	15.9383
ENSMUSG00000015354	chr9:95637601-95698096	protein_coding	Pcolce2	-0.619111	-1.53593	7.15815	110.068	6.87e-09	2.4e-07	172.719	169.996	176.179	107.535	118.733	111.665
ENSMUSG00000079355	chr9:104084157-104126933	protein_coding	Ackr4	-1.90411	-3.74277	2.14368	110.041	6.89e-09	2.4e-07	4.87847	7.93824	7.78847	1.80324	1.71346	1.99229
ENSMUSG00000039615	chr17:25830636-25833361	protein_coding	Stub1	0.733618	1.6628	5.22209	110.05	6.88e-09	2.4e-07	29.3067	27.8221	26.8723	47.9398	46.4651	45.165
ENSMUSG00000033191	chr4:118471191-118490061	protein_coding	Tie1	-0.663286	-1.58369	7.26284	109.972	6.92e-09	2.41e-07	184.952	200.523	179.278	115.957	114.701	125.862
ENSMUSG00000038459	chr7:84109356-84151893	protein_coding	Abhd17c	0.78436	1.72233	6.24359	109.884	6.96e-09	2.42e-07	53.8067	56.4866	56.4766	93.7246	107.847	85.9973
ENSMUSG00000020821	chr11:70700548-70731964	protein_coding	Kif1c	0.599138	1.51481	8.0719	109.849	6.98e-09	2.43e-07	220.285	214.358	207.231	322.868	331.371	318.031
ENSMUSG00000038967	chr11:95026258-95041354	protein_coding	Pdk2	-0.863738	-1.81975	4.68129	109.856	6.97e-09	2.43e-07	33.7547	31.8295	33.6617	16.5151	19.7216	18.3755
ENSMUSG00000038543	chr3:95883954-95892005	protein_coding	BC028528	-0.803615	-1.74547	5.41146	109.777	7.01e-09	2.44e-07	50.2913	59.0135	52.9086	29.6435	30.1368	33.1339
ENSMUSG00000047879	chr18:9995432-10045119	protein_coding	Usp14	0.687263	1.61023	5.98311	109.775	7.01e-09	2.44e-07	46.5249	48.4207	50.2377	82.8832	74.1829	76.7709
ENSMUSG00000046768	chr12:75308322-75401456	protein_coding	Rhoj	0.759667	1.6931	6.64213	109.729	7.03e-09	2.44e-07	67.7606	81.1946	73.2973	119.806	136.304	120.543
ENSMUSG00000094910	chr12:105453856-105493095	protein_coding	D430019H16Rik	-1.34542	-2.54104	3.31701	109.551	7.12e-09	2.47e-07	14.4202	12.5582	15.842	4.90394	5.14039	6.73123
ENSMUSG00000042770	chr6:135137522-135198022	protein_coding	Hebp1	0.872805	1.83122	4.01158	109.423	7.18e-09	2.49e-07	11.3353	11.3075	11.3769	21.0891	20.2256	20.9674
ENSMUSG00000018040	chr15:83113433-83122801	protein_coding	Rrp7a	0.695273	1.61919	5.44859	109.42	7.18e-09	2.49e-07	33.5754	32.5187	33.784	56.1864	53.0502	52.4765
ENSMUSG00000067150	chr17:46202855-46242299	protein_coding	Xpo5	0.652499	1.57189	5.72617	109.404	7.19e-09	2.49e-07	40.3909	41.4269	41.491	65.8623	64.5741	63.4438
ENSMUSG00000058006	chr4:32657119-32775217	protein_coding	Mdn1	0.919352	1.89126	7.10539	109.059	7.36e-09	2.55e-07	88.0995	99.2407	98.1715	210.649	154.951	174.412
ENSMUSG00000022537	chr16:30511855-30550842	protein_coding	Tmem44	-1.0383	-2.0538	5.13646	108.996	7.4e-09	2.56e-07	40.2115	54.0362	47.4241	20.4954	24.9964	23.656
ENSMUSG00000005779	chr3:94884093-94886961	protein_coding	Psmb4	0.680124	1.60228	6.11066	108.896	7.45e-09	2.57e-07	52.049	53.0662	54.0096	88.7547	87.9578	78.3957
ENSMUSG00000004929	chr10:81070035-81082559	protein_coding	Thop1	0.918672	1.89037	3.8367	108.886	7.45e-09	2.57e-07	10.0798	9.41868	10.0108	19.044	17.9746	18.7237
ENSMUSG00000105861	chr5:44623919-44627701	TEC	Gm43508	-1.94713	-3.85606	3.83809	108.86	7.47e-09	2.58e-07	18.653	28.3326	21.1227	7.08102	3.56132	6.75058
ENSMUSG00000066677	chr1:173673675-173698395	protein_coding	Ifi208	-0.809312	-1.75238	4.80592	108.518	7.64e-09	2.63e-07	34.7233	35.5817	36.4142	18.6702	20.9311	21.3349
ENSMUSG00000034593	chr9:75071015-75223688	protein_coding	Myo5a	0.682219	1.60461	6.02173	108.517	7.64e-09	2.63e-07	47.4575	49.6969	52.2766	84.6424	78.013	77.2544
ENSMUSG00000062753	chr17:27563575-27565749	protein_coding	AI413582	1.03742	2.05255	3.30741	108.539	7.63e-09	2.63e-07	6.81551	6.48332	6.05544	13.5023	13.1702	12.9596
ENSMUSG00000031284	chrX:143518591-143797796	protein_coding	Pak3	1.68542	3.21634	2.31458	108.518	7.64e-09	2.63e-07	2.69033	2.19514	2.14081	8.66436	7.82818	5.97687
ENSMUSG00000024867	chr19:24294794-24555872	protein_coding	Pip5k1b	0.805604	1.74788	5.0169	108.498	7.65e-09	2.63e-07	24.6793	23.6105	22.3052	41.6505	43.6429	38.0663
ENSMUSG00000001687	chr5:148504635-148552789	protein_coding	Ubl3	0.635623	1.55361	7.72013	108.479	7.66e-09	2.63e-07	175.374	159.046	160.928	245.417	263.302	260.739
ENSMUSG00000070394	chr11:69838514-69839618	protein_coding	Tmem256	0.806202	1.7486	4.88461	108.326	7.75e-09	2.66e-07	22.0249	20.2668	22.0402	39.3195	38.2674	34.9328
ENSMUSG00000039004	chr13:38345107-38500302	protein_coding	Bmp6	-0.77943	-1.71645	6.66171	108.27	7.78e-09	2.67e-07	133.979	139.442	110.466	75.7581	74.5861	73.2118
ENSMUSG00000042670	chr2:105904638-105965558	protein_coding	Immp1l	0.851575	1.80447	4.29287	108.192	7.82e-09	2.68e-07	13.4875	14.5492	13.7216	26.235	24.1901	24.9326
ENSMUSG00000020015	chr10:93160875-93267071	protein_coding	Cdk17	0.70559	1.63081	6.60602	108.112	7.86e-09	2.69e-07	76.549	75.1452	70.3817	132.648	112.551	116.733
ENSMUSG00000039703	chr11:120380370-120437708	protein_coding	Nploc4	0.601486	1.51728	6.31422	108.12	7.86e-09	2.69e-07	63.0256	61.9489	64.5098	97.0672	96.7939	93.6957
ENSMUSG00000038387	chr7:45017961-45021647	protein_coding	Rras	0.834041	1.78267	5.78808	108.033	7.9e-09	2.71e-07	40.7496	39.2062	39.0443	65.5105	81.2048	65.5908
ENSMUSG00000029377	chr5:91074622-91093646	protein_coding	Ereg	3.38112	10.4188	1.19967	107.965	7.94e-09	2.72e-07	0.394582	0.331823	0.428162	5.91551	4.06528	2.2244
ENSMUSG00000041126	chr11:6427229-6444443	protein_coding	H2afv	-0.944421	-1.92442	4.27758	107.833	8.01e-09	2.74e-07	26.9751	26.214	23.4062	12.3808	12.8342	14.4876
ENSMUSG00000021018	chr16:20717665-20722267	protein_coding	Polr2h	1.11227	2.16186	3.05484	107.765	8.05e-09	2.75e-07	5.41654	5.30917	4.93406	11.4352	11.8599	10.5417
ENSMUSG00000004446	chr6:120891930-120916853	protein_coding	Bid	1.08087	2.11531	3.39245	107.746	8.06e-09	2.75e-07	6.06222	6.61094	7.31954	14.9977	13.4389	14.0041
ENSMUSG00000002083	chr7:16308393-16318205	protein_coding	Bbc3	0.925244	1.89901	3.7181	107.628	8.13e-09	2.77e-07	9.00365	9.21448	8.86907	16.713	17.6722	17.0795
ENSMUSG00000048007	chrX:134537256-134541865	protein_coding	Timm8a1	1.59544	3.02187	1.83475	107.626	8.13e-09	2.77e-07	1.65007	1.65912	1.87576	5.07986	5.57716	5.1258
ENSMUSG00000024087	chr17:79706953-79715041	protein_coding	Cyp1b1	1.00545	2.00757	4.57216	107.608	8.14e-09	2.77e-07	14.2408	18.0206	14.9857	32.7442	33.7653	28.5691
ENSMUSG00000056501	chr2:167688915-167690418	protein_coding	Cebpb	0.79097	1.73024	6.08575	107.56	8.17e-09	2.78e-07	55.6003	48.191	45.4668	88.5788	89.4361	79.9624
ENSMUSG00000038028	chr6:127085116-127109557	protein_coding	Tigar	0.859932	1.81495	4.12984	107.331	8.3e-09	2.82e-07	12.5908	12.4306	12.1517	23.4861	21.7375	22.186
ENSMUSG00000062646	chr2:120403896-120461700	protein_coding	Ganc	-0.86763	-1.82466	4.22044	107.318	8.31e-09	2.83e-07	23.4597	25.6525	23.0392	12.7766	13.4725	13.3077
ENSMUSG00000068523	chr3:146499807-146505572	protein_coding	Gng5	0.654643	1.57423	6.1981	107.274	8.33e-09	2.83e-07	56.6405	56.2058	58.0873	84.8623	95.786	88.5892
ENSMUSG00000020886	chr11:70017085-70045532	protein_coding	Dlg4	0.835838	1.78489	4.70892	107.282	8.33e-09	2.83e-07	17.7203	20.3944	18.044	32.6343	32.6566	34.9715
ENSMUSG00000042766	chr3:89234177-89246309	protein_coding	Trim46	1.4722	2.77445	2.37815	107.255	8.34e-09	2.83e-07	2.51098	2.75669	2.81364	7.82871	6.2827	8.31733
ENSMUSG00000066568	chr7:34344646-34393315	protein_coding	Lsm14a	0.635595	1.55358	7.35946	107.186	8.38e-09	2.84e-07	130.714	131.3	123.698	193.387	213.478	192.42
ENSMUSG00000038633	chr1:182275772-182282804	protein_coding	Degs1	0.741186	1.67155	6.75304	107.189	8.38e-09	2.84e-07	79.06	80.8373	82.1256	133.396	150.65	120.814
ENSMUSG00000078578	chr3:135438149-135468198	protein_coding	Ube2d3	0.605041	1.52102	8.86156	107.165	8.39e-09	2.84e-07	366.711	370.315	369.851	550.539	589.365	543.779
ENSMUSG00000040648	chr1:97706048-97770411	protein_coding	Ppip5k2	0.635224	1.55318	6.12936	107.163	8.4e-09	2.84e-07	53.3045	55.1848	55.8242	88.4248	81.3392	85.4557
ENSMUSG00000047996	chrX:78449613-78583896	protein_coding	Prrg1	-1.06906	-2.09807	4.07933	107.104	8.43e-09	2.85e-07	22.7064	22.2832	23.5897	9.0382	11.6583	12.0311
ENSMUSG00000030068	chr6:99257484-99666797	protein_coding	Gm20696	-1.63657	-3.10926	3.62119	107.054	8.46e-09	2.86e-07	19.3345	18.7863	17.8401	7.80672	3.93089	6.01556
ENSMUSG00000063681	chr1:139197056-139377100	protein_coding	Crb1	-3.03287	-8.18435	0.598894	107.04	8.47e-09	2.86e-07	2.69033	3.26718	2.12042	0.219908	0.235181	0.483566
ENSMUSG00000074896	chr19:34583531-34588731	protein_coding	Ifit3	1.18853	2.27921	5.92754	107.046	8.46e-09	2.86e-07	34.9744	37.5216	38.6162	65.5984	104.521	83.7149
ENSMUSG00000025024	chr19:53379214-53390573	protein_coding	Smndc1	0.695702	1.61967	5.63894	107.06	8.46e-09	2.86e-07	40.2833	37.2408	36.5161	63.0915	62.2895	59.2078
ENSMUSG00000021832	chr14:45329788-45349705	protein_coding	Psmc6	0.621922	1.53892	6.29327	107.031	8.47e-09	2.86e-07	61.806	61.3873	61.9816	100.168	93.1654	91.626
ENSMUSG00000032355	chr9:77102081-77352969	protein_coding	Mlip	-2.86292	-7.27489	0.307157	107.007	8.49e-09	2.86e-07	1.65007	2.22066	2.40586	0.241898	0.403168	0.251454
ENSMUSG00000078941	chr13:100650979-100666359	protein_coding	Ak6	1.20443	2.30446	2.94876	106.954	8.52e-09	2.87e-07	4.80673	4.3137	4.75056	11.3912	9.37366	11.1027
ENSMUSG00000021892	chr14:31359880-31436078	protein_coding	Sh3bp5	-0.896768	-1.86189	6.01202	106.939	8.53e-09	2.87e-07	77.0871	87.6014	87.08	52.228	39.9136	42.9987
ENSMUSG00000021830	chr14:45133465-45220328	protein_coding	Txndc16	-0.774337	-1.7104	5.12183	106.9	8.55e-09	2.88e-07	46.489	43.8262	41.5317	24.8935	24.7612	27.3118
ENSMUSG00000037815	chr18:35118888-35254773	protein_coding	Ctnna1	0.68332	1.60583	9.45885	106.897	8.55e-09	2.88e-07	543.663	541.153	535.346	837.958	953.022	810.862
ENSMUSG00000054196	chr15:39076932-39087121	protein_coding	Cthrc1	-2.22887	-4.68767	0.745946	106.878	8.56e-09	2.88e-07	2.54685	2.60354	2.97675	0.505787	0.63835	0.599621
ENSMUSG00000030435	chr7:5062143-5079938	protein_coding	U2af2	0.590885	1.50617	6.94135	106.76	8.63e-09	2.9e-07	100.547	96.1012	97.4579	152.902	144.805	145.186
ENSMUSG00000068220	chr15:78926725-78930465	protein_coding	Lgals1	0.869161	1.8266	6.33631	106.765	8.63e-09	2.9e-07	53.4839	54.6998	63.0418	118.728	100.994	93.3282
ENSMUSG00000038421	chr1:170917576-170927583	protein_coding	Fcrla	-1.25798	-2.39161	2.82938	106.666	8.69e-09	2.91e-07	11.1201	9.13791	9.82734	4.61806	3.96449	3.9459
ENSMUSG00000021703	chr13:92611091-92711947	protein_coding	Serinc5	-0.59579	-1.5113	6.45822	106.672	8.69e-09	2.91e-07	108.367	107.715	101.352	70.4584	69.2441	70.2718
ENSMUSG00000061462	chr11:58994256-59136402	protein_coding	Obscn	-2.87751	-7.34882	3.40533	106.58	8.74e-09	2.93e-07	13.2723	18.0971	24.0994	3.91435	2.587	1.16056
ENSMUSG00000097124	chr3:121531619-121536206	antisense_RNA	A530020G20Rik	-1.07078	-2.10058	3.32235	106.558	8.76e-09	2.93e-07	14.9224	13.2729	12.4983	6.6632	6.2827	6.36372
ENSMUSG00000038683	chr13:41001023-41013015	protein_coding	Pak1ip1	0.72487	1.65275	5.17389	106.487	8.8e-09	2.95e-07	27.5849	26.6735	27.2393	47.0382	44.8861	42.7665
ENSMUSG00000061032	chr10:78400384-78413043	protein_coding	Rrp1	0.627865	1.54528	6.64322	106.476	8.81e-09	2.95e-07	79.4546	78.54	77.477	125.303	125.889	112.729
ENSMUSG00000062647	chr2:26910764-26913318	protein_coding	Rpl7a	0.593557	1.50896	8.10453	106.435	8.83e-09	2.95e-07	227.387	210.784	219.912	336.085	328.952	327.916
ENSMUSG00000033767	chr3:83897655-84040175	protein_coding	Tmem131l	-0.856541	-1.81069	5.28548	106.322	8.9e-09	2.97e-07	48.8565	53.6022	48.2396	30.897	24.694	27.5052
ENSMUSG00000007564	chr17:20945311-20965916	protein_coding	Ppp2r1a	0.593269	1.50866	7.17619	106.29	8.92e-09	2.98e-07	115.469	114.99	115.278	177.18	178.872	165.612
ENSMUSG00000074305	chr9:56201126-56418067	protein_coding	Peak1	0.590871	1.50616	8.12855	106.223	8.97e-09	2.99e-07	217.989	228.652	223.174	327.596	347.363	333.989
ENSMUSG00000113035	chr12:69464787-69475550	processed_transcript	5830428M24Rik	-1.19037	-2.28212	3.18879	106.219	8.97e-09	2.99e-07	11.6581	14.0132	12.2332	5.98149	5.81234	4.87434
ENSMUSG00000106837	chr5:67833350-67836828	TEC	D630030B08Rik	-1.00014	-2.0002	3.65235	106.201	8.98e-09	2.99e-07	17.1105	17.459	15.6993	8.24653	7.76099	9.03301
ENSMUSG00000019970	chr10:21882184-21999903	protein_coding	Sgk1	1.07157	2.10172	7.64448	106.2	8.98e-09	2.99e-07	132.974	126.399	127.531	270.552	328.918	214.007
ENSMUSG00000063317	chr7:121642021-121707253	protein_coding	Usp31	0.784714	1.72275	6.41338	106.055	9.07e-09	3.02e-07	70.8455	62.051	54.9883	109.074	105.16	108.938
ENSMUSG00000027067	chr2:85037234-85047109	protein_coding	Ssrp1	0.606949	1.52304	6.60424	106.059	9.07e-09	3.02e-07	77.7686	75.5026	77.9255	120.223	121.018	110.949
ENSMUSG00000039452	chr9:66065176-66069719	protein_coding	Snx22	-1.19774	-2.29381	3.18315	105.988	9.11e-09	3.03e-07	11.8016	12.6093	13.375	6.15741	5.67795	4.70026
ENSMUSG00000056121	chr17:78377885-78418131	protein_coding	Fez2	0.721097	1.64844	5.35211	105.972	9.13e-09	3.03e-07	31.5307	30.298	30.5626	50.051	54.1253	48.1825
ENSMUSG00000020160	chr11:18879817-19018985	protein_coding	Meis1	-0.844641	-1.79582	6.14132	105.893	9.18e-09	3.05e-07	79.2393	95.4375	97.1113	46.7963	49.0185	55.5714
ENSMUSG00000035765	chr18:75018772-75286966	protein_coding	Dym	0.694839	1.6187	5.50618	105.844	9.21e-09	3.05e-07	36.5168	34.7649	32.7646	55.1528	56.6115	56.5192
ENSMUSG00000085069	chr4:154637576-154644724	antisense_RNA	Gm13111	-1.43748	-2.70847	2.32416	105.792	9.24e-09	3.06e-07	8.17862	6.81514	6.97293	2.52894	2.5198	2.99811
ENSMUSG00000063415	chr6:84571414-84593908	protein_coding	Cyp26b1	-2.92367	-7.58772	4.60806	105.791	9.24e-09	3.06e-07	45.9509	64.8587	19.0634	6.26737	5.27478	5.47396
ENSMUSG00000028803	chr4:135445420-135495038	protein_coding	Nipal3	-0.706558	-1.63191	6.35551	105.76	9.26e-09	3.07e-07	107.685	100.185	96.7035	59.2211	68.1018	59.4012
ENSMUSG00000038510	chr10:40223246-40247036	protein_coding	Rpf2	1.16611	2.24407	3.67785	105.705	9.3e-09	3.08e-07	8.17862	7.14697	8.19625	20.6273	15.6228	16.4412
ENSMUSG00000043263	chr1:173630917-173647928	protein_coding	Ifi209	-1.29703	-2.45722	4.75448	105.662	9.33e-09	3.08e-07	36.8397	38.8233	39.4317	19.5058	11.5575	15.5321
ENSMUSG00000022391	chr15:81704248-81729919	protein_coding	Rangap1	0.697697	1.62191	5.71676	105.564	9.39e-09	3.1e-07	41.2159	39.4104	39.5948	69.6447	63.9021	61.3742
ENSMUSG00000036087	chr5:72914304-72978829	protein_coding	Slain2	0.630868	1.5485	7.35447	105.541	9.41e-09	3.11e-07	131.36	130.279	123.515	191.495	212.47	192.478
ENSMUSG00000046971	chr2:120299957-120314165	protein_coding	Pla2g4f	-1.88452	-3.69229	1.66381	105.505	9.43e-09	3.11e-07	4.08931	5.36022	5.30106	1.60533	1.10871	1.25727
ENSMUSG00000030691	chr7:101092863-101284405	protein_coding	Fchsd2	-0.611487	-1.52783	6.7817	105.48	9.45e-09	3.12e-07	132.257	140.285	126.389	88.1829	85.0685	87.7962
ENSMUSG00000024679	chr19:11586604-11604849	protein_coding	Ms4a6d	1.13581	2.19741	3.18996	105.427	9.48e-09	3.13e-07	5.73938	5.10498	6.1166	13.5023	12.2294	11.5862
ENSMUSG00000057914	chr2:14603088-14987908	protein_coding	Cacnb2	-1.18182	-2.26863	4.08913	105.404	9.5e-09	3.13e-07	20.3031	24.657	25.7101	9.80788	9.03769	12.2245
ENSMUSG00000054517	chr11:116121846-116131128	protein_coding	Trim65	-1.02425	-2.0339	4.18639	105.401	9.5e-09	3.13e-07	27.2621	24.606	21.4693	11.3472	11.4567	13.1143
ENSMUSG00000042594	chr5:121815488-121837646	protein_coding	Sh2b3	0.655783	1.57547	6.56121	105.337	9.54e-09	3.14e-07	78.5219	70.321	71.0749	116.243	120.95	109.189
ENSMUSG00000046329	chr17:57043711-57059863	protein_coding	Slc25a23	-0.816169	-1.76072	5.38226	105.328	9.55e-09	3.14e-07	58.0754	51.4837	50.1154	29.2917	28.2218	32.9792
ENSMUSG00000108053	chr6:83314145-83316943	TEC	Gm43890	2.41564	5.33555	0.856198	105.257	9.6e-09	3.15e-07	0.358711	0.587072	0.632049	2.77084	2.5534	3.34627
ENSMUSG00000018286	chr11:70525367-70527858	protein_coding	Psmb6	0.66909	1.59007	6.13454	105.26	9.6e-09	3.15e-07	54.6676	50.5393	57.3533	88.8646	86.8491	82.8445
ENSMUSG00000034998	chr17:88440711-88490533	protein_coding	Foxn2	0.621825	1.53882	6.42762	105.246	9.6e-09	3.15e-07	70.5944	66.0073	66.7118	101.905	109.83	101.123
ENSMUSG00000024997	chr19:60864051-60874556	protein_coding	Prdx3	0.72442	1.65224	5.22584	105.074	9.72e-09	3.19e-07	27.9077	28.0263	28.5441	47.7419	48.3802	43.5596
ENSMUSG00000038065	chr6:54681624-54703851	protein_coding	Mturn	-1.53306	-2.894	4.81828	104.988	9.78e-09	3.21e-07	45.09	42.9328	37.7394	10.5556	19.688	13.5398
ENSMUSG00000017386	chr11:78158499-78165589	protein_coding	Traf4	0.849683	1.80211	4.3894	104.958	9.8e-09	3.21e-07	15.4246	14.0132	15.2915	28.4121	25.5676	26.5574
ENSMUSG00000068748	chr6:22875502-23052916	protein_coding	Ptprz1	0.898629	1.86429	4.14555	104.944	9.81e-09	3.21e-07	12.0168	12.8645	12.0293	21.2871	24.6604	22.9597
ENSMUSG00000044906	chr18:70452212-70472509	protein_coding	4930503L19Rik	0.847526	1.79941	4.86092	104.846	9.88e-09	3.23e-07	18.9041	21.8493	21.2858	40.463	35.6468	35.6678
ENSMUSG00000045551	chr17:17876471-17883940	protein_coding	Fpr1	-1.10636	-2.15302	3.08606	104.824	9.9e-09	3.24e-07	11.9451	12.2009	10.6225	5.21181	5.17399	5.70607
ENSMUSG00000021069	chr12:70190811-70231488	protein_coding	Pygl	-0.692607	-1.6162	5.40665	104.774	9.93e-09	3.25e-07	53.0893	49.748	54.295	32.7882	31.6151	32.7858
ENSMUSG00000024174	chr17:55652025-55712628	protein_coding	Pot1b	-0.962981	-1.94933	4.22713	104.761	9.94e-09	3.25e-07	23.1727	26.0354	24.9354	14.0961	11.2551	12.6114
ENSMUSG00000026305	chr1:90998737-91128944	protein_coding	Lrrfip1	0.621838	1.53883	7.99264	104.728	9.96e-09	3.25e-07	195.211	201.493	205.008	321.241	316.42	288.418
ENSMUSG00000050069	chr1:174833785-174921819	protein_coding	Grem2	-1.00296	-2.00411	5.55897	104.702	9.98e-09	3.26e-07	73.4641	59.6772	55.8038	33.7118	27.281	32.9598
ENSMUSG00000030724	chr7:126408450-126414889	protein_coding	Cd19	-1.40055	-2.64003	4.04956	104.607	1e-08	3.28e-07	24.4282	24.9889	22.6722	11.985	7.5594	7.64034
ENSMUSG00000007892	chr9:61913284-61914542	protein_coding	Rplp1	0.666944	1.58771	8.48421	104.532	1.01e-08	3.29e-07	294.072	264.616	271.516	436.582	469.053	412.462
ENSMUSG00000055839	chr17:23824740-23829109	protein_coding	Elob	0.694047	1.61782	5.98631	104.493	1.01e-08	3.3e-07	49.1076	45.613	50.4008	79.4086	82.5151	72.9797
ENSMUSG00000086997	chr4:132503561-132509649	antisense_RNA	Gm12981	1.86108	3.6328	1.17134	104.37	1.02e-08	3.32e-07	0.932649	0.893371	0.978657	3.38658	3.29254	3.5397
ENSMUSG00000001604	chr4:136247729-136274898	protein_coding	Tcea3	-1.18382	-2.27178	3.61049	104.371	1.02e-08	3.32e-07	18.1508	16.1317	16.6372	7.82871	5.98033	8.41404
ENSMUSG00000024610	chr18:60803848-60812646	protein_coding	Cd74	-0.611542	-1.52789	8.86197	104.366	1.02e-08	3.32e-07	564.002	558.637	564.603	391.04	359.357	353.873
ENSMUSG00000114161	chr13:31072730-31077845	lincRNA	AL606496.1	-1.7915	-3.46174	1.64122	104.345	1.02e-08	3.33e-07	4.48389	4.62	5.26028	1.20949	1.2431	1.66347
ENSMUSG00000050565	chr1:156035403-156068861	protein_coding	Tor1aip2	0.59232	1.50767	7.16508	104.268	1.03e-08	3.34e-07	118.985	112.233	112.056	175.354	175.647	166.482
ENSMUSG00000027007	chr2:79635352-79672966	protein_coding	Ssfa2	0.682024	1.60439	6.53388	104.11	1.04e-08	3.38e-07	74.4685	69.8105	69.0768	107.095	125.15	110.098
ENSMUSG00000033809	chr16:20605451-20610768	protein_coding	Alg3	1.0373	2.05239	3.50669	104.098	1.04e-08	3.38e-07	6.88726	7.19802	8.03314	15.7894	13.9429	15.7449
ENSMUSG00000021365	chr13:41309581-41487362	protein_coding	Nedd9	0.601593	1.51739	8.13905	104.08	1.04e-08	3.38e-07	234.705	215.94	221.136	332.654	350.588	336.059
ENSMUSG00000027108	chr2:73092801-73218924	protein_coding	Ola1	0.753699	1.68611	5.07547	104.082	1.04e-08	3.38e-07	25.5044	23.4063	26.2402	42.926	40.4176	43.3275
ENSMUSG00000002227	chr3:104794836-104818563	protein_coding	Mov10	-0.980888	-1.97368	4.31784	104.024	1.05e-08	3.39e-07	25.4685	26.163	27.6878	14.184	11.3223	14.5457
ENSMUSG00000034543	chr11:3649494-3690477	protein_coding	Morc2a	0.600987	1.51675	6.15242	104.028	1.05e-08	3.39e-07	55.8513	57.8394	55.7223	87.0834	84.4301	85.4364
ENSMUSG00000001029	chr11:106377656-106388075	protein_coding	Icam2	-0.680776	-1.603	6.09762	104.021	1.05e-08	3.39e-07	81.4633	87.5503	83.8382	50.029	57.0147	50.8518
ENSMUSG00000038253	chr6:52201754-52204587	protein_coding	Hoxa5	-1.11011	-2.15862	4.5437	103.993	1.05e-08	3.39e-07	29.4861	31.4977	34.4161	12.0509	17.3026	15.0486
ENSMUSG00000084862	chr17:25919089-25935745	processed_transcript	Gm16278	2.28561	4.87569	0.633425	103.985	1.05e-08	3.39e-07	0.466325	0.510498	0.509717	2.6169	2.11663	2.55323
ENSMUSG00000025375	chr11:120007313-120047167	protein_coding	Aatk	0.761769	1.69557	4.62254	103.95	1.05e-08	3.4e-07	18.1508	18.4545	18.0644	31.0729	31.5815	30.0778
ENSMUSG00000039768	chr4:151933691-151982137	protein_coding	Dnajc11	0.711552	1.63756	5.45619	103.714	1.07e-08	3.45e-07	31.4949	33.0037	35.1297	56.978	53.6886	52.6313
ENSMUSG00000052151	chr10:79526430-79533796	protein_coding	Plpp2	0.961461	1.94728	3.95376	103.637	1.08e-08	3.47e-07	11.7299	10.0568	9.70501	20.6713	20.9983	19.478
ENSMUSG00000022565	chr15:76170974-76232574	protein_coding	Plec	0.620212	1.5371	9.75062	103.548	1.08e-08	3.49e-07	677.068	665.434	694.561	1090.65	1058.38	982.199
ENSMUSG00000002688	chr12:50341231-50649098	protein_coding	Prkd1	0.773441	1.70934	5.26076	103.536	1.08e-08	3.49e-07	27.6925	29.762	27.2801	48.1817	52.2103	44.5848
ENSMUSG00000104851	chr5:44736337-44738553	TEC	E030026E10Rik	-2.31888	-4.98943	3.02365	103.509	1.09e-08	3.5e-07	13.0212	16.2849	11.4992	2.96875	1.2431	3.6751
ENSMUSG00000060441	chr7:104263386-104288094	protein_coding	Trim5	-1.05836	-2.08257	3.46306	103.492	1.09e-08	3.5e-07	13.6669	15.6723	15.21	7.78473	6.45069	7.11809
ENSMUSG00000042719	chr5:121397936-121444378	protein_coding	Naa25	0.751078	1.68305	5.70319	103.482	1.09e-08	3.5e-07	39.7811	38.8489	37.7598	72.1737	59.9377	63.5986
ENSMUSG00000068263	chr6:87730869-87755908	protein_coding	Efcc1	-1.91561	-3.77274	2.66994	103.467	1.09e-08	3.5e-07	9.39824	9.36763	11.3157	2.63889	1.61267	3.5397
ENSMUSG00000061979	chr5:134148054-134176774	protein_coding	Rcc1l	0.96603	1.95346	3.58319	103.458	1.09e-08	3.5e-07	7.96339	7.68299	8.52247	16.5151	15.6564	15.1066
ENSMUSG00000041488	chr19:11775118-11819403	protein_coding	Stx3	0.857449	1.81183	5.89506	103.406	1.1e-08	3.51e-07	41.8975	46.9913	37.9637	70.3704	85.1357	74.4111
ENSMUSG00000031976	chr8:124021508-124048505	protein_coding	Urb2	0.931136	1.90678	4.64325	103.39	1.1e-08	3.51e-07	17.2181	15.4936	18.676	35.669	29.4649	32.8244
ENSMUSG00000091512	chr3:137918506-137928900	protein_coding	Lamtor3	0.691914	1.61543	5.48475	103.306	1.1e-08	3.53e-07	33.5395	34.2289	34.7627	52.9757	58.7618	54.0433
ENSMUSG00000032294	chr9:59656368-59679375	protein_coding	Pkm	0.593761	1.50918	7.90637	103.277	1.11e-08	3.54e-07	189.148	185.387	198.953	298.261	287.224	280.081
ENSMUSG00000048758	chr9:106429454-106431568	protein_coding	Rpl29	0.585037	1.50008	7.29359	103.242	1.11e-08	3.55e-07	130.535	121.371	124.493	183.865	191.706	188.997
ENSMUSG00000027668	chr3:32529465-32579239	protein_coding	Mfn1	0.624281	1.54144	5.96928	103.149	1.12e-08	3.57e-07	49.5739	50.4627	47.7299	74.5267	78.1474	75.1074
ENSMUSG00000022941	chr16:94328420-94336935	protein_coding	Ripply3	-1.04007	-2.05633	4.52807	103.112	1.12e-08	3.57e-07	29.9524	30.7064	32.3161	12.3148	17.0339	15.9964
ENSMUSG00000022822	chr16:20331303-20426394	protein_coding	Abcc5	0.657078	1.57689	7.52652	103.099	1.12e-08	3.58e-07	133.548	151.847	143.659	232.552	232.83	211.415
ENSMUSG00000052854	chrX:138914430-139010532	protein_coding	Nrk	2.48253	5.58875	1.10913	103.085	1.12e-08	3.58e-07	0.430454	0.459448	0.91749	3.78241	3.32614	3.44299
ENSMUSG00000031422	chrX:136732942-136743690	protein_coding	Morf4l2	0.656772	1.57655	6.92742	103.046	1.12e-08	3.59e-07	89.2832	94.1357	99.7618	154.177	154.346	138.203
ENSMUSG00000034422	chr16:35832874-35871544	protein_coding	Parp14	-0.931776	-1.90762	7.06575	102.995	1.13e-08	3.6e-07	159.447	181.38	186.434	97.0452	75.7284	103.386
ENSMUSG00000027206	chr2:125830304-125859139	protein_coding	Cops2	0.5908	1.50608	6.48466	102.8	1.14e-08	3.64e-07	72.2086	70.1679	71.8701	112.197	107.243	103.232
ENSMUSG00000027999	chr3:129878606-129895825	protein_coding	Pla2g12a	1.19705	2.29271	3.91852	102.738	1.15e-08	3.66e-07	9.0754	10.1334	8.23703	18.1864	25.0972	19.7682
ENSMUSG00000042303	chr15:80977765-81012289	protein_coding	Sgsm3	1.05643	2.07979	4.92832	102.738	1.15e-08	3.66e-07	20.8053	19.7052	18.7168	35.5591	49.6905	38.0469
ENSMUSG00000040687	chr2:91137360-91183837	protein_coding	Madd	-0.694115	-1.61789	5.99991	102.716	1.15e-08	3.66e-07	77.5175	80.7862	78.9246	51.4804	44.2141	50.7937
ENSMUSG00000030888	chr7:105731730-105737385	protein_coding	Rrp8	0.937539	1.91526	4.43868	102.5	1.17e-08	3.72e-07	16.142	14.0132	14.3944	30.985	28.9273	25.3002
ENSMUSG00000037600	chr4:133518963-133530790	protein_coding	Kdf1	0.981249	1.97417	3.56203	102.453	1.17e-08	3.73e-07	8.03513	7.40221	8.23703	14.8877	16.6643	15.2613
ENSMUSG00000026155	chr1:23844846-23922317	protein_coding	Smap1	0.595217	1.5107	6.17308	102.377	1.18e-08	3.74e-07	56.7123	57.3289	58.2097	86.6656	88.865	84.7787
ENSMUSG00000022504	chr16:10488178-10527564	protein_coding	Ciita	-1.15402	-2.22534	4.96091	102.373	1.18e-08	3.74e-07	37.2342	42.2181	49.259	22.5185	15.8579	19.362
ENSMUSG00000031170	chrX:8271133-8280179	protein_coding	Slc38a5	-1.26804	-2.40834	3.78811	102.264	1.19e-08	3.77e-07	17.2181	17.9185	23.2023	8.04862	6.85386	9.24578
ENSMUSG00000002983	chr7:19606217-19629438	protein_coding	Relb	0.947965	1.92915	4.64017	102.183	1.2e-08	3.79e-07	15.4963	17.7653	17.575	35.757	28.3226	34.0237
ENSMUSG00000024726	chr19:18670780-18704788	protein_coding	Carnmt1	0.837903	1.78745	4.32279	102.182	1.2e-08	3.79e-07	14.9583	14.0132	13.9866	24.1239	27.0123	25.629
ENSMUSG00000054612	chr7:136894614-137130266	protein_coding	Mgmt	1.61745	3.06831	1.93774	102.067	1.21e-08	3.82e-07	1.72181	2.11856	1.67187	5.80556	5.006	6.07358
ENSMUSG00000028076	chr3:86995834-86999441	protein_coding	Cd1d1	-1.16854	-2.24783	2.89702	101.98	1.21e-08	3.84e-07	10.1157	9.77603	10.9079	4.59607	5.0396	4.13932
ENSMUSG00000044763	chr16:56032609-56037819	protein_coding	Trmt10c	0.862245	1.81786	4.34547	101.875	1.22e-08	3.87e-07	14.8506	13.7579	14.5371	28.1921	26.0043	24.217
ENSMUSG00000040552	chr6:122847138-122856161	protein_coding	C3ar1	1.27037	2.41224	3.30975	101.855	1.22e-08	3.87e-07	4.5915	5.97282	6.58554	15.4155	13.4389	12.8822
ENSMUSG00000033813	chr1:4857814-4897909	protein_coding	Tcea1	0.643007	1.56158	6.022	101.826	1.23e-08	3.88e-07	53.8067	47.8847	50.4212	79.8704	79.5249	78.0282
ENSMUSG00000056209	chr19:45747734-45749591	protein_coding	Npm3	1.10939	2.15755	3.92157	101.823	1.23e-08	3.88e-07	8.53733	9.59735	10.4186	22.1667	22.3422	17.447
ENSMUSG00000044199	chr10:81497747-81500132	protein_coding	S1pr4	-1.14391	-2.20979	3.68954	101.781	1.23e-08	3.89e-07	17.0029	19.3989	16.8207	9.47802	7.08904	7.44691
ENSMUSG00000037014	chr2:148395344-148396767	protein_coding	Sstr4	-2.36458	-5.15002	0.658353	101.733	1.24e-08	3.9e-07	2.08053	2.65459	2.95636	0.527778	0.403168	0.541594
ENSMUSG00000019087	chrX:74297097-74304721	protein_coding	Atp6ap1	0.579665	1.4945	7.35771	101.609	1.25e-08	3.93e-07	129.961	132.959	131.405	193.827	205.448	190.157
ENSMUSG00000038403	chr3:96525172-96529210	protein_coding	Hfe2	-3.35546	-10.2352	-0.014876	101.592	1.25e-08	3.93e-07	1.07613	1.86332	2.14081	0.175926	0.167987	0.154741
ENSMUSG00000030105	chr6:108783099-108825278	protein_coding	Arl8b	0.566755	1.48119	6.73506	101.568	1.25e-08	3.94e-07	86.019	85.9678	85.4489	123.346	130.358	127.642
ENSMUSG00000025912	chr1:9667415-9700209	protein_coding	Mybl1	1.67174	3.18599	2.56161	101.526	1.25e-08	3.95e-07	2.54685	2.37381	3.32335	10.1157	6.75307	9.49723
ENSMUSG00000071001	chr4:43727188-43728639	protein_coding	Hrct1	1.4967	2.82197	2.8206	101.507	1.26e-08	3.95e-07	3.51537	3.82873	3.62918	8.57639	13.1702	9.45854
ENSMUSG00000028883	chr5:13125414-13602565	protein_coding	Sema3a	0.571477	1.48604	7.26403	101.465	1.26e-08	3.96e-07	125.154	121.601	124.065	187.229	176.991	186.753
ENSMUSG00000022724	chr16:59471775-59492461	protein_coding	Riox2	0.815111	1.75943	4.85966	101.371	1.27e-08	3.98e-07	20.4465	21.543	20.9596	40.463	33.6645	36.5769
ENSMUSG00000020658	chr12:3962554-4038915	protein_coding	Efr3b	1.21569	2.32251	4.05568	101.308	1.27e-08	4e-07	10.1157	10.1079	9.66423	28.3241	18.7137	22.1666
ENSMUSG00000087684	chr2:167827693-167833646	lincRNA	1200007C13Rik	1.68728	3.22049	2.12322	101.248	1.28e-08	4.02e-07	1.57833	2.29724	2.14081	5.4757	7.25703	6.92466
ENSMUSG00000039682	chr5:45493374-45512691	protein_coding	Lap3	0.71766	1.64451	5.35016	101.225	1.28e-08	4.02e-07	28.7328	31.6253	31.9491	53.1517	49.0857	49.6912
ENSMUSG00000028378	chr4:58965439-58987119	protein_coding	Ptgr1	0.812807	1.75663	4.94164	101.131	1.29e-08	4.04e-07	24.3924	21.2112	21.2246	41.5405	36.8227	38.7626
ENSMUSG00000014859	chr8:105297663-105305370	protein_coding	E2f4	0.711445	1.63744	5.33418	101.136	1.29e-08	4.04e-07	28.6969	31.6508	31.1947	51.2385	51.2359	47.6022
ENSMUSG00000090086	chr5:123133723-123141666	lincRNA	AI480526	-0.951015	-1.93323	4.67304	101.073	1.3e-08	4.06e-07	29.6654	37.5726	33.4782	17.4387	15.7572	18.8397
ENSMUSG00000032060	chr9:50751325-50756636	protein_coding	Cryab	0.582478	1.49742	7.20363	101.058	1.3e-08	4.06e-07	115.218	119.559	119.151	176.74	183.845	169.538
ENSMUSG00000035000	chr2:62330073-62412231	protein_coding	Dpp4	-0.649119	-1.56821	6.8175	101.061	1.3e-08	4.06e-07	133.835	144.394	134.83	86.0278	94.9797	82.5543
ENSMUSG00000050747	chr17:36860691-36867210	protein_coding	Trim15	2.61374	6.12087	0.121329	101.066	1.3e-08	4.06e-07	0.286969	0.306299	0.265053	1.6713	1.94865	1.68281
ENSMUSG00000032307	chr9:55148854-55207529	protein_coding	Ube2q2	0.673067	1.59446	5.77117	101.033	1.3e-08	4.06e-07	41.0007	42.2947	42.7958	66.61	71.5287	63.0956
ENSMUSG00000034252	chr9:80066903-80144953	protein_coding	Senp6	0.582419	1.49736	7.36548	101.02	1.3e-08	4.06e-07	134.122	133.189	128.734	197.653	205.582	189.809
ENSMUSG00000020300	chr11:31872211-31935634	protein_coding	Cpeb4	0.599738	1.51544	7.69399	100.881	1.32e-08	4.1e-07	173.365	162.032	158.44	258.611	247.747	241.88
ENSMUSG00000021930	chr14:61531993-61556886	protein_coding	Spryd7	0.968478	1.95678	4.72665	100.829	1.32e-08	4.11e-07	19.8726	16.1317	17.6566	34.0637	39.4769	31.4318
ENSMUSG00000022125	chr14:103070216-103077628	protein_coding	Cln5	0.655064	1.57469	5.49759	100.82	1.32e-08	4.11e-07	36.3016	34.0757	34.7831	54.8449	54.6293	56.0356
ENSMUSG00000060988	chr2:54436317-55118309	protein_coding	Galnt13	1.40849	2.65459	3.11075	100.796	1.32e-08	4.12e-07	5.88287	4.62	3.71074	11.2373	13.2038	12.8628
ENSMUSG00000029207	chr5:66298703-66618784	protein_coding	Apbb2	0.567875	1.48234	7.22753	100.772	1.33e-08	4.12e-07	117.586	121.09	123.351	174.87	183.072	178.823
ENSMUSG00000036594	chr17:34282744-34287827	protein_coding	H2-Aa	-0.671393	-1.59261	7.878	100.771	1.33e-08	4.12e-07	291.812	287.665	287.44	191.539	190.631	162.265
ENSMUSG00000029020	chr4:147873599-147904704	protein_coding	Mfn2	0.572818	1.48743	6.37203	100.734	1.33e-08	4.13e-07	66.0746	65.5989	67.9351	100.674	97.7011	98.5507
ENSMUSG00000059149	chr1:132022806-132068062	protein_coding	Mfsd4a	1.73931	3.33876	3.11987	100.72	1.33e-08	4.13e-07	5.63177	3.13956	3.32335	12.0949	12.0614	15.3774
ENSMUSG00000039182	chr13:14630154-14639096	protein_coding	AW209491	0.84768	1.7996	4.02659	100.723	1.33e-08	4.13e-07	11.8375	11.282	11.6623	21.5729	20.8975	20.1163
ENSMUSG00000063235	chr2:90908716-90918258	processed_transcript	Ptpmt1	0.968709	1.95709	3.93946	100.722	1.33e-08	4.13e-07	10.5102	9.92918	10.5409	22.1667	20.5952	17.9113
ENSMUSG00000061601	chr5:14514918-14863459	protein_coding	Pclo	-1.12943	-2.18773	4.04349	100.688	1.33e-08	4.14e-07	22.4553	22.9724	22.4479	10.0498	8.39934	12.3793
ENSMUSG00000029066	chr4:155802878-155809975	protein_coding	Mrpl20	0.833535	1.78205	4.46326	100.632	1.34e-08	4.15e-07	16.0344	14.9831	16.3925	28.544	29.868	26.1706
ENSMUSG00000042129	chr6:116633008-116673952	protein_coding	Rassf4	-0.736711	-1.66637	5.84793	100.574	1.35e-08	4.17e-07	67.366	70.1934	78.2314	45.8067	40.048	43.6176
ENSMUSG00000027479	chr2:153741274-153773310	protein_coding	Mapre1	0.59475	1.51021	7.44503	100.558	1.35e-08	4.17e-07	142.875	136.686	136.808	212.057	218.383	198.378
ENSMUSG00000048249	chr17:26715650-26776635	protein_coding	Crebrf	-0.830038	-1.77773	6.9586	100.503	1.35e-08	4.18e-07	174.908	162.262	140.478	80.4642	99.2466	89.0148
ENSMUSG00000037922	chr3:136053363-136326066	protein_coding	Bank1	-1.32076	-2.49797	4.8903	100.352	1.37e-08	4.22e-07	41.2877	45.3832	40.4104	22.3646	13.8421	14.507
ENSMUSG00000015224	chr4:96568429-96591578	protein_coding	Cyp2j9	-1.3349	-2.52257	2.42998	100.358	1.37e-08	4.22e-07	7.13835	7.96376	7.91081	3.3206	2.62059	3.13351
ENSMUSG00000034932	chr10:81264713-81266934	protein_coding	Mrpl54	0.879869	1.84021	4.20677	100.365	1.37e-08	4.22e-07	13.6669	12.5072	12.7225	24.8935	24.862	21.7991
ENSMUSG00000033065	chr15:98092589-98132447	protein_coding	Pfkm	-0.915168	-1.88579	4.06634	100.337	1.37e-08	4.22e-07	20.6976	22.3853	22.4683	11.2373	10.7176	12.7468
ENSMUSG00000034303	chr9:37275835-37348432	protein_coding	Ccdc15	-1.01426	-2.01987	3.87111	100.29	1.37e-08	4.24e-07	19.0117	20.7773	18.8595	8.88426	9.00409	11.064
ENSMUSG00000047126	chr11:86694351-86757565	protein_coding	Cltc	0.568778	1.48327	9.40744	100.258	1.38e-08	4.24e-07	549.51	534.67	556.427	820.893	809.024	803.551
ENSMUSG00000111055	chr10:39169300-39173252	lincRNA	D030034A15Rik	-2.90778	-7.50464	0.256587	100.22	1.38e-08	4.25e-07	1.90117	2.16961	2.10003	0.395834	0.134389	0.251454
ENSMUSG00000038296	chr7:111471661-111779977	protein_coding	Galnt18	-0.578661	-1.49346	6.70086	100.154	1.39e-08	4.27e-07	124.652	126.782	122.312	86.4237	83.9598	79.885
ENSMUSG00000032637	chr7:126491708-126503437	protein_coding	Atxn2l	0.552912	1.46704	7.16231	100.133	1.39e-08	4.27e-07	115.075	116.827	116.297	172.43	168.457	169.944
ENSMUSG00000018433	chr11:107166663-107189381	protein_coding	Nol11	0.827527	1.77464	5.02967	100.129	1.39e-08	4.27e-07	22.0607	23.7126	24.6295	46.2905	38.3346	40.3874
ENSMUSG00000019854	chr10:18055861-18125155	protein_coding	Reps1	0.636386	1.55443	5.74126	99.9962	1.4e-08	4.31e-07	40.642	42.9584	41.858	65.5764	62.827	66.616
ENSMUSG00000001380	chr18:36766530-36783205	protein_coding	Hars	0.700489	1.62506	5.23986	99.9448	1.41e-08	4.33e-07	29.0556	28.4347	28.7276	49.4572	46.1292	44.5074
ENSMUSG00000031790	chr8:95352268-95375080	protein_coding	Mmp15	-0.625746	-1.54301	7.32837	99.9206	1.41e-08	4.33e-07	202.313	198.711	184.049	119.036	127.401	132.671
ENSMUSG00000049001	chr6:65671590-65712326	protein_coding	Ndnf	0.857408	1.81178	8.81468	99.9031	1.41e-08	4.33e-07	288.655	336.903	335.006	665.792	509.739	564.921
ENSMUSG00000003235	chr16:20498817-20509955	protein_coding	Eif2b5	0.713962	1.6403	5.46109	99.9067	1.41e-08	4.33e-07	31.7459	33.1568	34.9666	57.4838	55.4692	51.0452
ENSMUSG00000028268	chr3:142560026-142573209	protein_coding	Gbp3	-1.43391	-2.70178	4.6806	99.7763	1.43e-08	4.37e-07	29.5937	38.2107	44.2434	15.1296	10.2808	15.8803
ENSMUSG00000085295	chr4:6352105-6357530	antisense_RNA	4930430E12Rik	3.37071	10.3439	-0.364153	99.7466	1.43e-08	4.37e-07	0.179356	0.1021	0.101943	1.36343	1.14231	1.33464
ENSMUSG00000026222	chr1:85649988-85709998	protein_coding	Sp100	-0.765973	-1.70052	6.61082	99.7442	1.43e-08	4.37e-07	108.654	129.36	131.038	76.6818	65.6828	74.6239
ENSMUSG00000032035	chr9:32636221-32757820	protein_coding	Ets1	-0.68961	-1.61285	8.29707	99.7659	1.43e-08	4.37e-07	365.886	409.853	389.036	264.637	227.622	229.906
ENSMUSG00000024145	chr17:86997256-87025406	protein_coding	Pigf	1.08139	2.11607	2.8634	99.7539	1.43e-08	4.37e-07	4.5915	4.49238	4.77095	9.7639	9.84402	9.74868
ENSMUSG00000047789	chr13:112660751-112738749	protein_coding	Slc38a9	-0.804424	-1.74645	4.972	99.588	1.45e-08	4.42e-07	39.3865	41.2737	39.0239	24.6077	20.3264	23.4626
ENSMUSG00000025766	chr3:41742611-41803320	protein_coding	D3Ertd751e	-0.911814	-1.88141	3.67889	99.5295	1.45e-08	4.44e-07	16.2138	17.4845	16.3721	8.84028	8.53373	9.20709
ENSMUSG00000067212	chr17:36029773-36032855	protein_coding	H2-T23	-0.697648	-1.62186	6.14812	99.5323	1.45e-08	4.44e-07	83.7232	86.4528	92.9112	55.5926	49.1529	57.3702
ENSMUSG00000022382	chr15:85535439-85581821	protein_coding	Wnt7b	1.28876	2.44318	2.99558	99.5102	1.46e-08	4.44e-07	4.41215	4.36475	4.95445	12.4248	12.1286	9.18775
ENSMUSG00000060450	chr18:38296635-38317847	protein_coding	Rnf14	0.576174	1.49089	6.3294	99.5154	1.45e-08	4.44e-07	63.3125	65.4713	64.7341	93.9885	96.0884	98.4733
ENSMUSG00000023043	chr15:102028216-102032026	protein_coding	Krt18	1.09434	2.13515	6.65799	99.446	1.46e-08	4.45e-07	70.0563	58.6051	64.5098	144.875	161.469	106.23
ENSMUSG00000024673	chr19:11249675-11266241	protein_coding	Ms4a1	-1.24624	-2.37222	4.65189	99.4364	1.46e-08	4.46e-07	37.019	34.1268	34.9666	19.044	13.8421	11.799
ENSMUSG00000052533	chr2:30286397-30344266	protein_coding	Nup188	0.647774	1.56675	5.54399	99.4265	1.46e-08	4.46e-07	36.8755	37.2153	34.8442	56.8901	56.3763	57.3315
ENSMUSG00000026208	chr1:75360329-75368579	protein_coding	Des	0.791493	1.73086	6.91525	99.4066	1.47e-08	4.46e-07	82.8623	95.7438	86.346	166.866	159.151	132.826
ENSMUSG00000016349	chr2:181147653-181157014	protein_coding	Eef1a2	-2.75565	-6.75355	1.69785	99.3915	1.47e-08	4.46e-07	3.69473	5.48785	7.33992	1.05556	1.00792	0.464223
ENSMUSG00000000561	chr3:105959369-105970037	protein_coding	Wdr77	0.893784	1.85804	4.24541	99.3503	1.47e-08	4.47e-07	13.7028	13.1453	12.8449	27.3125	23.115	23.2112
ENSMUSG00000027398	chr2:129364570-129371139	protein_coding	Il1b	-1.19782	-2.29393	3.91184	99.3423	1.47e-08	4.47e-07	22.1325	21.2877	19.4916	11.1713	8.66811	7.54362
ENSMUSG00000037933	chr13:49341585-49387026	protein_coding	Bicd2	0.569122	1.48362	7.3812	99.3165	1.48e-08	4.48e-07	133.441	136.788	132.343	195.52	207.094	194.722
ENSMUSG00000047793	chr1:93235841-93301065	protein_coding	Sned1	-0.728389	-1.65679	5.84233	99.3059	1.48e-08	4.48e-07	70.9531	67.2581	76.3556	42.3102	40.216	46.8865
ENSMUSG00000009876	chr2:152754173-152765037	protein_coding	Cox4i2	-0.980041	-1.97252	4.12244	99.2882	1.48e-08	4.48e-07	22.2401	24.121	22.8353	10.8634	13.6069	10.7738
ENSMUSG00000022533	chr16:30312423-30388837	protein_coding	Atp13a3	0.779299	1.7163	8.91238	99.2688	1.48e-08	4.49e-07	383.391	329.067	351.766	540.071	675.105	611.324
ENSMUSG00000037541	chr7:144001928-144424494	protein_coding	Shank2	-0.946427	-1.92709	4.67389	99.2121	1.49e-08	4.5e-07	38.8843	31.2935	30.7869	16.713	16.7315	18.7817
ENSMUSG00000038233	chr9:121950988-121980209	protein_coding	Fam198a	-1.79376	-3.46718	2.45256	99.2007	1.49e-08	4.51e-07	7.24597	8.70398	9.3584	2.55093	1.57908	3.03679
ENSMUSG00000014030	chr4:44524757-44710487	protein_coding	Pax5	-1.14965	-2.21859	4.96128	99.1849	1.49e-08	4.51e-07	42.579	46.7871	39.4521	23.904	18.2434	15.8803
ENSMUSG00000028745	chr4:139192899-139291818	protein_coding	Capzb	0.566336	1.48076	7.73489	99.1723	1.49e-08	4.51e-07	170.89	169.791	174.364	257.446	260.648	244.646
ENSMUSG00000026170	chr1:74713574-74737892	protein_coding	Cyp27a1	-1.05159	-2.07281	3.33231	99.1281	1.5e-08	4.52e-07	11.981	14.2174	14.3536	6.33334	6.88746	6.42175
ENSMUSG00000015087	chr2:25583018-25608521	protein_coding	Rabl6	0.607494	1.52361	5.99612	99.1325	1.5e-08	4.52e-07	51.8697	49.8246	49.9319	79.4746	75.6612	75.8038
ENSMUSG00000034037	chr6:91978878-92076004	protein_coding	Fgd5	-0.640309	-1.55866	6.52799	99.0966	1.5e-08	4.53e-07	102.986	120.605	113.504	71.338	71.1928	73.7921
ENSMUSG00000014907	chr8:66860217-66890564	protein_coding	Naf1	0.813766	1.75779	4.50644	99.1034	1.5e-08	4.53e-07	16.3214	16.1317	16.8207	31.1389	26.9115	28.5304
ENSMUSG00000034438	chr5:105014150-105139540	protein_coding	Gbp8	-1.41678	-2.6699	2.29242	99.0388	1.51e-08	4.54e-07	6.85139	7.24907	7.17681	2.88079	2.15023	2.86271
ENSMUSG00000027509	chr2:173000117-173015739	protein_coding	Rae1	0.71504	1.64153	4.86345	99.044	1.51e-08	4.54e-07	21.6662	21.8238	22.4479	37.0764	35.8484	35.3583
ENSMUSG00000024121	chr17:24163866-24169702	protein_coding	Atp6v0c	0.818257	1.76327	4.88296	98.9637	1.52e-08	4.56e-07	22.2401	20.6241	21.0819	40.9028	37.965	33.8496
ENSMUSG00000027716	chr3:36620482-36690167	protein_coding	Trpc3	-1.89256	-3.71293	1.43254	98.8808	1.53e-08	4.59e-07	4.23279	4.10951	4.3224	0.857639	1.14231	1.39267
ENSMUSG00000035890	chr10:79758515-79766952	protein_coding	Rnf126	0.822775	1.76881	4.20607	98.8621	1.53e-08	4.59e-07	12.6984	13.375	13.7216	23.2002	24.5261	22.805
ENSMUSG00000109324	chr7:44975989-44986568	protein_coding	Prmt1	0.838513	1.78821	5.31263	98.8412	1.53e-08	4.6e-07	29.0915	27.4137	28.8704	58.1436	48.6154	45.8614
ENSMUSG00000035969	chr4:43381979-43427088	protein_coding	Rusc2	0.919673	1.89169	7.72552	98.7763	1.54e-08	4.61e-07	165.653	146.589	126.94	259.513	317.864	253.176
ENSMUSG00000028639	chr4:119277981-119294604	protein_coding	Ybx1	0.563813	1.47817	8.45059	98.7771	1.54e-08	4.61e-07	277.104	288.278	281.466	417.165	426.821	407.878
ENSMUSG00000042148	chr11:63962627-64079468	protein_coding	Cox10	1.04404	2.06199	4.11686	98.7828	1.54e-08	4.61e-07	10.8331	9.6484	13.273	23.0683	24.1229	22.6696
ENSMUSG00000030335	chr6:125191801-125196269	protein_coding	Mrpl51	0.713849	1.64017	5.06231	98.7229	1.54e-08	4.63e-07	24.213	25.2441	26.2606	43.0139	39.9472	41.2965
ENSMUSG00000030879	chr7:105803206-105811099	protein_coding	Mrpl17	0.88325	1.84453	5.07159	98.7165	1.54e-08	4.63e-07	25.2174	21.2112	24.3849	48.5556	42.5342	39.4396
ENSMUSG00000062382	chr13:74399694-74407346	protein_coding	Ftl1-ps1	2.09967	4.28612	1.07785	98.7088	1.54e-08	4.63e-07	0.573938	0.765746	0.91749	2.88079	3.62851	3.44299
ENSMUSG00000055401	chr4:148145716-148152140	protein_coding	Fbxo6	0.787666	1.72628	4.69786	98.6655	1.55e-08	4.64e-07	18.8682	18.9139	19.1654	32.6343	35.378	30.426
ENSMUSG00000028729	chr4:118620799-118627776	protein_coding	Ebna1bp2	0.749335	1.68102	5.19755	98.6114	1.56e-08	4.66e-07	27.2979	25.9333	28.7073	49.6331	44.1805	43.9464
ENSMUSG00000029919	chr6:65117293-65144908	protein_coding	Hpgds	1.4439	2.72055	2.26826	98.59	1.56e-08	4.66e-07	2.1164	2.62906	2.83403	6.77315	7.593	6.51846
ENSMUSG00000057841	chr6:115805505-115808747	protein_coding	Rpl32	0.631585	1.54927	7.89122	98.5897	1.56e-08	4.66e-07	201.129	178.725	178.849	298.986	289.911	276.503
ENSMUSG00000006219	chr4:141576062-141606096	protein_coding	Fblim1	0.809323	1.75239	5.78929	98.5654	1.56e-08	4.66e-07	44.1932	36.475	39.8395	75.2304	62.995	72.5735
ENSMUSG00000020349	chr11:52098681-52127778	protein_coding	Ppp2ca	0.600378	1.51611	7.55144	98.5653	1.56e-08	4.66e-07	149.009	146.896	151.243	224.284	240.591	213.194
ENSMUSG00000052751	chr6:48593883-48599082	protein_coding	Repin1	0.79267	1.73228	4.47829	98.5445	1.56e-08	4.67e-07	15.9985	17.3824	15.4138	28.3021	28.289	27.9308
ENSMUSG00000042842	chr13:32965209-32979067	protein_coding	Serpinb6b	0.646189	1.56503	6.74993	98.5127	1.57e-08	4.67e-07	86.9516	83.9513	80.7596	142.83	127.401	123.483
ENSMUSG00000021079	chr12:71123173-71136684	protein_coding	Timm9	1.00154	2.00214	3.7145	98.3684	1.58e-08	4.72e-07	7.64055	8.85713	9.48073	18.6042	16.6643	16.9441
ENSMUSG00000027977	chr3:123526166-123690853	protein_coding	Ndst3	3.20458	9.21879	0.215897	98.1874	1.61e-08	4.78e-07	0.0717423	0.229724	0.285441	1.58333	2.18383	2.16637
ENSMUSG00000003379	chr7:24897381-24902197	protein_coding	Cd79a	-1.09023	-2.12908	4.6023	98.1812	1.61e-08	4.78e-07	33.396	34.1012	31.6432	19.088	14.1781	13.2304
ENSMUSG00000032285	chr9:54698873-54716315	protein_coding	Dnaja4	-0.703655	-1.62863	5.28889	98.1874	1.61e-08	4.78e-07	45.5205	51.2284	48.4231	28.9618	29.4985	30.6967
ENSMUSG00000059195	chr4:103563402-103564529	processed_pseudogene	Gm12715	1.50141	2.83118	2.89112	98.1222	1.61e-08	4.8e-07	3.12079	3.34376	4.89328	11.2153	11.8599	9.59394
ENSMUSG00000035372	chr19:3708333-3717881	protein_coding	1810055G02Rik	0.89131	1.85486	3.71991	98.0369	1.62e-08	4.83e-07	9.25475	9.08686	9.19529	17.5706	16.1267	17.331
ENSMUSG00000049690	chr1:125913620-126830799	protein_coding	Nckap5	-0.672666	-1.59402	7.75245	97.983	1.63e-08	4.83e-07	249.986	290.677	254.206	167.57	174.303	156.907
ENSMUSG00000040466	chr7:27447978-27466144	protein_coding	Blvrb	1.13367	2.19416	4.25026	98.0075	1.63e-08	4.83e-07	11.5505	11.6649	12.3555	27.0266	30.54	20.7933
ENSMUSG00000055407	chr7:99267447-99337137	protein_coding	Map6	0.870374	1.82814	5.70839	97.984	1.63e-08	4.83e-07	34.6156	36.7048	39.3501	77.2535	66.7243	58.5888
ENSMUSG00000048118	chr12:71015990-71098592	protein_coding	Arid4a	-0.609274	-1.52549	6.36374	98.0039	1.63e-08	4.83e-07	101.659	102.891	93.8899	65.7743	62.5583	67.1769
ENSMUSG00000044456	chr12:102283048-102390855	protein_coding	Rin3	0.896254	1.86123	7.17048	97.997	1.63e-08	4.83e-07	103.955	98.6026	99.3744	169.747	226.11	166.385
ENSMUSG00000057982	chr9:22225714-22243354	protein_coding	Zfp809	0.67304	1.59443	6.02497	97.9197	1.64e-08	4.85e-07	54.5959	46.6595	49.2794	81.6297	77.5427	80.6007
ENSMUSG00000009293	chr10:77622275-77645993	protein_coding	Ube2g2	0.799052	1.73996	5.12189	97.8283	1.65e-08	4.89e-07	24.0695	26.3161	25.649	44.1574	48.5146	39.8845
ENSMUSG00000039067	chr8:107580381-107588464	protein_coding	Psmd7	0.617416	1.53412	6.03157	97.7955	1.65e-08	4.89e-07	51.5468	50.8456	52.3173	82.8392	79.3233	75.2235
ENSMUSG00000020288	chr11:23487882-23498030	protein_coding	Ahsa2	-0.956128	-1.9401	4.29397	97.7946	1.65e-08	4.89e-07	27.011	28.4092	22.2848	13.5903	12.5318	13.8106
ENSMUSG00000071076	chr8:70698949-70700616	protein_coding	Jund	0.762766	1.69674	7.41404	97.7782	1.66e-08	4.9e-07	142.444	118.384	118.621	215.553	231.116	196.947
ENSMUSG00000029082	chr5:43818885-43843986	protein_coding	Bst1	0.895561	1.86033	4.61003	97.7157	1.66e-08	4.92e-07	17.828	17.1272	16.1682	30.0614	36.0499	29.0526
ENSMUSG00000030595	chr7:28758251-28767512	protein_coding	Nfkbib	0.86374	1.81975	4.15434	97.6998	1.67e-08	4.92e-07	11.8733	12.0222	13.7624	22.5625	22.7454	23.3659
ENSMUSG00000046491	chr11:43474276-43491525	protein_coding	C1qtnf2	-1.1321	-2.19177	3.40454	97.6458	1.67e-08	4.94e-07	15.855	12.6859	15.0672	7.41088	6.48429	5.97687
ENSMUSG00000038011	chr5:124725085-124834308	protein_coding	Dnah10	-0.936485	-1.91386	5.292	97.5889	1.68e-08	4.95e-07	57.071	48.1654	49.2794	25.2674	23.9885	31.219
ENSMUSG00000026342	chr1:125560595-125595820	protein_coding	Slc35f5	0.660279	1.58039	5.69076	97.592	1.68e-08	4.95e-07	42.7225	39.3849	37.9229	62.6956	64.2381	62.6121
ENSMUSG00000041261	chr4:8143362-8239041	protein_coding	Car8	-0.725969	-1.65401	6.59249	97.5696	1.68e-08	4.96e-07	123.827	121.116	115.95	74.5267	63.5326	79.8464
ENSMUSG00000073421	chr17:34263209-34269418	protein_coding	H2-Ab1	-0.585824	-1.5009	7.38852	97.5507	1.69e-08	4.96e-07	199.228	197.409	206.598	141.598	128.812	131.472
ENSMUSG00000027667	chr3:32510259-32520833	protein_coding	Zfp639	0.711908	1.63797	5.04156	97.5272	1.69e-08	4.97e-07	25.325	25.4738	23.9771	40.7269	42.635	39.1301
ENSMUSG00000031432	chrX:140456613-140476140	protein_coding	Prps1	0.787547	1.72614	4.64825	97.5305	1.69e-08	4.97e-07	18.653	18.1227	18.2683	31.7986	33.9669	29.3234
ENSMUSG00000028982	chr4:149744036-149774277	protein_coding	Slc25a33	1.2959	2.4553	3.30517	97.4788	1.69e-08	4.98e-07	7.06661	5.20708	4.91367	12.9306	15.6564	13.3077
ENSMUSG00000028923	chr4:141066512-141078357	protein_coding	Necap2	0.628164	1.5456	5.72392	97.3892	1.71e-08	5.01e-07	40.355	40.7632	43.2444	63.1574	64.7757	64.3916
ENSMUSG00000015652	chr5:5736317-5749326	protein_coding	Steap1	1.96627	3.90756	1.4583	97.3713	1.71e-08	5.01e-07	0.717423	1.14862	1.30488	4.57408	3.96449	4.17801
ENSMUSG00000091556	chrX:36423601-36491830	protein_coding	Gm14569	-3.63771	-12.4469	-0.77836	97.3699	1.71e-08	5.01e-07	0.932649	0.969945	1.12138	0.087963	0.0671947	0.0773705
ENSMUSG00000031266	chrX:134588149-134601125	protein_coding	Gla	1.0022	2.00305	3.65246	97.3396	1.71e-08	5.02e-07	8.03513	9.11238	7.82925	16.4931	18.2434	15.3967
ENSMUSG00000022097	chr14:70520949-70524081	protein_coding	Sftpc	-0.88079	-1.84138	12.684	97.2354	1.73e-08	5.06e-07	9331.26	8421.93	7835.16	4480.26	5377.32	4038.82
ENSMUSG00000042215	chr1:33745484-33757795	protein_coding	Bag2	1.14019	2.20411	2.93157	97.1918	1.73e-08	5.07e-07	4.69912	4.59448	4.85251	10.2257	11.6583	9.41986
ENSMUSG00000033542	chr6:43265582-43289320	protein_coding	Arhgef5	0.679281	1.60134	7.01148	97.1392	1.74e-08	5.08e-07	97.6412	100.696	99.0482	154.749	176.688	145.031
ENSMUSG00000073902	chr7:106596743-106604035	unprocessed_pseudogene	Gm1966	-1.05176	-2.07306	6.06488	97.1379	1.74e-08	5.08e-07	85.6961	87.0654	98.1307	52.7998	34.7397	42.9019
ENSMUSG00000022353	chr15:58941234-59082005	protein_coding	Mtss1	-0.559071	-1.47332	6.84304	97.1452	1.74e-08	5.08e-07	132.257	139.749	138.174	93.1968	90.948	94.2566
ENSMUSG00000027185	chr2:103721256-103761270	protein_coding	Nat10	0.899233	1.86507	4.96015	97.142	1.74e-08	5.08e-07	20.8053	21.4154	22.7538	45.9387	34.9412	40.2713
ENSMUSG00000031078	chr7:144435733-144471009	protein_coding	Cttn	0.596035	1.51156	6.97552	97.1154	1.74e-08	5.09e-07	99.65	99.0876	101.719	159.037	153.809	141.395
ENSMUSG00000029522	chr5:115466262-115474722	protein_coding	Pla2g1b	-1.26603	-2.40498	2.53868	97.105	1.74e-08	5.09e-07	8.93191	7.55536	8.11469	3.54051	3.62851	3.07548
ENSMUSG00000014813	chr14:69029238-69041804	protein_coding	Stc1	1.22783	2.34214	4.02695	97.0612	1.75e-08	5.1e-07	11.694	9.26553	8.31858	23.728	18.9489	25.2615
ENSMUSG00000031583	chr8:33234384-33385527	protein_coding	Wrn	-0.675326	-1.59696	5.49942	96.7737	1.79e-08	5.21e-07	54.7752	59.039	53.0106	34.8114	33.7317	35.8612
ENSMUSG00000022855	chr16:22009484-22049269	protein_coding	Senp2	0.554907	1.46907	6.41552	96.6852	1.8e-08	5.25e-07	69.7693	68.5343	68.9749	101.399	103.278	99.8466
ENSMUSG00000020747	chr11:115765433-115799366	protein_coding	Tmem94	-0.698099	-1.62237	5.80375	96.4469	1.83e-08	5.34e-07	72.3521	68.4577	66.5486	40.9468	40.1824	46.519
ENSMUSG00000024381	chr18:32377217-32435736	protein_coding	Bin1	0.640414	1.55878	5.4333	96.3465	1.85e-08	5.38e-07	33.4319	33.3355	34.3753	53.8114	51.6391	52.2251
ENSMUSG00000025185	chr19:42593982-42612813	protein_coding	Loxl4	1.21968	2.32895	2.79519	96.2575	1.86e-08	5.41e-07	4.66325	3.93083	3.85346	9.80788	10.4488	8.64615
ENSMUSG00000027184	chr2:103762941-103797649	protein_coding	Caprin1	0.551698	1.46581	8.2415	96.1915	1.87e-08	5.44e-07	241.126	244.962	250.149	366.63	353.41	359.173
ENSMUSG00000027122	chr2:106962527-106974424	protein_coding	Arl14ep	0.678101	1.60003	5.13874	96.1826	1.87e-08	5.44e-07	26.437	26.9798	27.6878	41.8704	44.3149	43.6756
ENSMUSG00000023106	chr5:123907175-123928835	protein_coding	Denr	0.744668	1.67559	5.12489	96.1421	1.88e-08	5.45e-07	24.8228	26.648	26.5664	47.3901	42.1311	41.3158
ENSMUSG00000040111	chr9:40293233-40531383	protein_coding	Gramd1b	-0.725141	-1.65306	5.11918	96.1408	1.88e-08	5.45e-07	45.3052	43.8773	40.7366	25.0695	25.8364	27.6019
ENSMUSG00000037031	chr10:62185396-62231251	protein_coding	Tspan15	-0.622045	-1.53905	6.00115	96.0098	1.9e-08	5.5e-07	73.8587	80.4034	78.4964	50.029	52.4791	48.8401
ENSMUSG00000006362	chr8:122625141-122699109	protein_coding	Cbfa2t3	-0.735169	-1.66459	6.53992	96.0025	1.9e-08	5.5e-07	119.343	113.815	115.502	60.2986	76.4004	72.8637
ENSMUSG00000007721	chr8:70868227-70873935	protein_coding	Ccdc124	0.742988	1.67364	4.73165	95.9828	1.9e-08	5.5e-07	18.5454	20.5475	20.3071	33.382	33.463	32.7084
ENSMUSG00000032199	chr9:71478437-71485935	protein_coding	Polr2m	0.579528	1.49436	6.17325	95.9765	1.9e-08	5.5e-07	57.6808	57.1757	58.5563	88.095	87.5211	83.5795
ENSMUSG00000020671	chr12:3247428-3309969	protein_coding	Rab10	0.562336	1.47666	7.40416	95.9424	1.9e-08	5.52e-07	138.104	134.644	137.44	197.719	211.092	196.966
ENSMUSG00000029381	chr5:92683435-92965318	protein_coding	Shroom3	0.691697	1.61518	8.08951	95.9327	1.91e-08	5.52e-07	226.526	205.143	193.223	354.139	346.321	308.67
ENSMUSG00000040952	chr7:24884371-24889806	protein_coding	Rps19	0.641615	1.56007	7.8823	95.9249	1.91e-08	5.52e-07	198.798	179.159	174.955	281.79	305.601	275.091
ENSMUSG00000041130	chr17:24669752-24682015	protein_coding	Zfp598	0.631289	1.54895	5.5548	95.9117	1.91e-08	5.52e-07	37.2342	37.1642	36.1083	58.7373	56.6115	55.7841
ENSMUSG00000018909	chr7:99535466-99606771	protein_coding	Arrb1	-0.69087	-1.61426	8.15354	95.8976	1.91e-08	5.52e-07	324.275	366.103	364.346	197.169	230.847	225.516
ENSMUSG00000050860	chr11:95824499-95832140	protein_coding	Phospho1	2.51285	5.70748	1.41039	95.8918	1.91e-08	5.52e-07	0.538067	1.14862	0.591272	5.51968	4.19967	3.44299
ENSMUSG00000044471	chr6:31093559-31218474	lincRNA	Lncpint	-1.01633	-2.02277	4.64069	95.778	1.93e-08	5.57e-07	37.4495	35.3264	27.5451	16.669	15.1188	17.6018
ENSMUSG00000025199	chr19:44073335-44107480	protein_coding	Chuk	0.590956	1.50624	6.23555	95.777	1.93e-08	5.57e-07	61.3396	58.6562	60.2485	93.8345	91.1496	86.5002
ENSMUSG00000023027	chr15:100227819-100261244	protein_coding	Atf1	0.754352	1.68687	5.68144	95.746	1.93e-08	5.58e-07	41.5746	36.5261	36.4346	62.7836	70.4536	59.9041
ENSMUSG00000033159	chr1:75134554-75142711	protein_coding	Cnppd1	0.651033	1.57029	5.82097	95.6612	1.95e-08	5.61e-07	45.5563	44.0049	42.2861	66.0602	73.4102	67.5638
ENSMUSG00000028796	chr4:128654702-128752881	protein_coding	Phc2	0.683111	1.6056	6.7316	95.6445	1.95e-08	5.61e-07	81.8579	82.037	80.6372	124.138	147.089	121.607
ENSMUSG00000060600	chr11:70657202-70662513	protein_coding	Eno3	-1.33402	-2.52104	3.07925	95.6435	1.95e-08	5.61e-07	11.0124	11.1799	13.9051	5.73959	4.56924	4.04261
ENSMUSG00000020692	chr11:82900768-82908411	protein_coding	Nle1	1.32848	2.51138	2.92501	95.4701	1.98e-08	5.68e-07	4.98609	3.98188	3.9554	12.6007	10.348	9.28446
ENSMUSG00000028514	chr4:106316213-106441322	protein_coding	Usp24	0.544263	1.45827	7.67059	95.4581	1.98e-08	5.68e-07	165.653	167.749	163.721	244.427	236.055	244.413
ENSMUSG00000028789	chr4:128930233-128962442	protein_coding	Azin2	-1.02066	-2.02885	3.87295	95.3876	1.99e-08	5.71e-07	21.2716	19.5521	18.0644	9.93982	10.7511	8.3947
ENSMUSG00000020176	chr11:11930508-12038683	protein_coding	Grb10	0.608815	1.52501	6.62074	95.2882	2e-08	5.75e-07	73.8228	79.1782	80.5964	111.273	122.53	122.632
ENSMUSG00000058392	chr17:32036100-32062865	protein_coding	Rrp1b	0.761754	1.69555	4.58739	95.2906	2e-08	5.75e-07	17.5769	17.7143	18.044	31.7107	30.4056	28.3756
ENSMUSG00000022747	chr16:58468125-58524243	protein_coding	St3gal6	-0.639865	-1.55818	5.84174	95.2775	2e-08	5.75e-07	65.5007	74.1498	69.7701	44.9491	44.6173	44.8749
ENSMUSG00000056952	chr6:113697050-113711069	protein_coding	Tatdn2	0.772523	1.70825	5.86974	95.2652	2.01e-08	5.75e-07	44.3367	43.0094	42.0618	74.7466	82.1119	64.3336
ENSMUSG00000027714	chr3:36552606-36565727	protein_coding	Exosc9	0.804878	1.747	4.60933	95.2496	2.01e-08	5.76e-07	16.0344	18.0971	18.9207	31.4248	31.7159	29.7876
ENSMUSG00000022604	chr16:55899888-55934855	protein_coding	Cep97	-0.919416	-1.89135	3.94985	95.2423	2.01e-08	5.76e-07	21.164	19.9349	19.5324	9.93982	10.1464	11.8764
ENSMUSG00000027446	chr2:148846711-148865038	protein_coding	9230104L09Rik	-1.11278	-2.16263	2.91191	95.2319	2.01e-08	5.76e-07	9.39824	11.0778	10.2555	4.85996	4.36765	4.95171
ENSMUSG00000005481	chr8:83715177-83726892	protein_coding	Ddx39	0.956702	1.94087	4.26701	95.188	2.02e-08	5.78e-07	13.093	12.6859	13.3342	29.3577	22.779	23.7141
ENSMUSG00000031024	chr7:109523911-109703605	protein_coding	St5	-0.645194	-1.56395	6.93297	95.1238	2.03e-08	5.8e-07	139.323	156.314	151.406	93.0869	89.9737	102.729
ENSMUSG00000022554	chr15:76368898-76371403	protein_coding	Hgh1	1.32455	2.50455	2.77016	95.0668	2.04e-08	5.82e-07	3.80234	3.24166	4.44473	10.7535	8.60092	9.47789
ENSMUSG00000028940	chr4:152158867-152162469	protein_coding	Hes2	-2.31021	-4.95956	1.02412	95.0142	2.05e-08	5.85e-07	2.94143	4.00741	3.07869	0.901621	0.63835	0.483566
ENSMUSG00000031698	chr8:85324303-85386345	protein_coding	Mylk3	-2.80717	-6.99912	2.09563	94.9615	2.05e-08	5.87e-07	4.66325	7.27459	9.97006	1.01157	1.67987	0.618964
ENSMUSG00000067928	chr17:21707741-21725636	protein_coding	Zfp760	-0.923348	-1.89651	3.94887	94.9105	2.06e-08	5.89e-07	18.7965	21.5685	20.1644	11.5891	9.74323	10.5417
ENSMUSG00000002100	chr2:91118144-91136516	protein_coding	Mybpc3	-3.18675	-9.10558	2.42303	94.8851	2.07e-08	5.89e-07	4.80673	9.52078	13.9459	1.40741	1.2431	0.560936
ENSMUSG00000079057	chr8:45304944-45333216	protein_coding	Cyp4v3	-0.907915	-1.87633	4.8981	94.8133	2.08e-08	5.92e-07	44.4802	38.1086	34.2122	20.3414	22.3758	19.5167
ENSMUSG00000025266	chrX:150983141-151017322	protein_coding	Gnl3l	0.577276	1.49203	6.13611	94.7787	2.08e-08	5.94e-07	55.5644	55.3635	58.2097	83.4989	85.0349	83.9083
ENSMUSG00000024972	chr19:7596660-7607193	protein_coding	Lgals12	-1.82056	-3.53219	1.59774	94.7462	2.09e-08	5.95e-07	4.80673	5.18155	4.1389	1.6713	1.17591	1.12187
ENSMUSG00000096210	chr15:79028212-79030498	protein_coding	H1f0	0.805157	1.74734	7.04765	94.5433	2.12e-08	6.04e-07	86.1266	100.134	102.331	170.098	187.507	147.236
ENSMUSG00000002228	chr3:104781056-104786018	protein_coding	Ppm1j	1.68081	3.20609	2.23132	94.4848	2.13e-08	6.06e-07	2.1164	1.68464	2.71169	8.04862	6.04752	6.90532
ENSMUSG00000074785	chr10:94790866-94944835	protein_coding	Plxnc1	-0.653724	-1.57322	5.28974	94.3865	2.15e-08	6.11e-07	47.4216	47.0423	48.9124	29.9514	29.7672	31.3931
ENSMUSG00000031591	chr8:41340197-41374773	protein_coding	Asah1	0.630671	1.54829	7.50508	94.3601	2.15e-08	6.12e-07	146.785	143.628	137.175	213.684	240.591	207.817
ENSMUSG00000071042	chr17:75435905-75529043	protein_coding	Rasgrp3	-0.834138	-1.78279	6.5967	94.3469	2.15e-08	6.12e-07	114.788	134.286	122.883	77.4734	58.6274	72.3221
ENSMUSG00000107136	chr5:67843120-67844420	TEC	Gm42466	-1.08904	-2.12732	3.06488	94.3158	2.16e-08	6.13e-07	11.3711	11.3075	11.3973	5.27778	4.67003	5.97687
ENSMUSG00000022407	chr15:80948490-80970947	protein_coding	Adsl	0.717602	1.64445	5.02373	94.2568	2.17e-08	6.16e-07	23.4956	23.8658	26.2198	41.3646	38.9729	40.7549
ENSMUSG00000059049	chr4:82897920-83052339	protein_coding	Frem1	-1.11736	-2.1695	4.34881	94.1855	2.18e-08	6.18e-07	29.0197	26.2396	28.4422	11.853	10.684	15.8223
ENSMUSG00000023110	chr14:54507187-54517525	protein_coding	Prmt5	0.769779	1.70501	5.0258	94.1914	2.18e-08	6.18e-07	22.4912	23.585	25.9344	43.4317	38.133	41.3158
ENSMUSG00000040813	chr9:106658746-106685927	protein_coding	Tex264	0.689352	1.61256	5.2529	94.179	2.18e-08	6.18e-07	27.8719	30.0683	29.4209	46.8183	49.4889	44.7395
ENSMUSG00000032078	chr9:46273064-46282643	protein_coding	Zpr1	0.779566	1.71661	4.65565	94.1656	2.18e-08	6.19e-07	18.4019	18.2758	18.8187	34.6354	30.1704	30.4453
ENSMUSG00000108218	chr11:52154722-52168159	transcribed_unprocessed_pseudogene	Olfr1372-ps1	0.990577	1.98698	3.39793	94.0396	2.21e-08	6.24e-07	7.49707	7.24907	6.34088	13.2604	14.2453	14.2749
ENSMUSG00000001986	chrX:41400854-41678601	protein_coding	Gria3	0.973796	1.964	5.50082	94.0241	2.21e-08	6.25e-07	31.5307	30.2215	29.7879	47.7639	63.8685	68.1054
ENSMUSG00000036206	chr1:89070415-89155068	protein_coding	Sh3bp4	0.666157	1.58684	6.45508	93.8654	2.24e-08	6.32e-07	69.6617	66.6455	67.038	99.1123	119.371	104.315
ENSMUSG00000027485	chr2:154190818-154220369	protein_coding	Bpifb1	-1.9074	-3.75132	6.28413	93.7638	2.25e-08	6.37e-07	105.963	115.832	147.145	48.9074	27.8186	21.6057
ENSMUSG00000026926	chr2:26389339-26397122	protein_coding	Pmpca	0.632645	1.5504	5.66521	93.7023	2.27e-08	6.4e-07	41.6105	38.3894	39.2686	62.9375	62.2559	59.6527
ENSMUSG00000071014	chr4:40270591-40279421	protein_coding	Ndufb6	0.821854	1.76768	4.49197	93.6722	2.27e-08	6.41e-07	15.5322	15.366	17.6566	29.8854	29.1961	26.9249
ENSMUSG00000032289	chr9:59966931-60522046	protein_coding	Thsd4	0.769329	1.70448	6.67875	93.6579	2.27e-08	6.41e-07	84.2972	77.2383	65.7739	121.477	138.522	127.139
ENSMUSG00000020638	chr12:26469204-26479837	protein_coding	Cmpk2	-1.19052	-2.28235	4.10356	93.6517	2.27e-08	6.41e-07	19.2987	25.142	26.9946	9.56598	9.50805	12.2052
ENSMUSG00000043668	chr8:90247040-90348343	protein_coding	Tox3	-1.03857	-2.05419	3.29078	93.6259	2.28e-08	6.42e-07	13.3082	14.2429	11.907	5.98149	6.3163	6.86663
ENSMUSG00000009863	chr4:140961203-140979193	protein_coding	Sdhb	0.668216	1.58911	5.79093	93.5976	2.28e-08	6.43e-07	40.355	42.1416	45.5483	67.9954	71.3608	64.3916
ENSMUSG00000037966	chr13:49187485-49196244	protein_coding	Ninj1	0.855379	1.80923	4.31007	93.605	2.28e-08	6.43e-07	14.0615	12.7369	15.3731	26.4989	25.3996	24.4878
ENSMUSG00000024576	chr18:61555274-61590061	protein_coding	Csnk1a1	0.542669	1.45666	8.53476	93.5973	2.28e-08	6.43e-07	296.439	306.63	302.527	445.291	439.487	434.416
ENSMUSG00000024037	chr17:31494323-31519974	protein_coding	Wdr4	0.868097	1.82525	4.0713	93.527	2.3e-08	6.46e-07	12.0527	11.4862	12.0089	23.706	20.9647	20.1937
ENSMUSG00000063334	chr10:111972664-111988432	protein_coding	Krr1	0.605637	1.52165	5.63473	93.4323	2.31e-08	6.5e-07	39.7811	39.0786	39.2074	60.3206	60.1392	59.1884
ENSMUSG00000011752	chr19:41911871-41918664	protein_coding	Pgam1	0.735029	1.66443	4.68236	93.4143	2.32e-08	6.51e-07	18.3301	19.1692	20.1032	32.1945	32.7238	31.1029
ENSMUSG00000022472	chr15:81992523-82033862	protein_coding	Desi1	0.676023	1.59773	5.21352	93.3699	2.33e-08	6.52e-07	28.7686	28.7665	28.014	44.2014	48.2458	44.2946
ENSMUSG00000024378	chr18:33199355-33213862	protein_coding	Stard4	-0.73024	-1.65891	5.5155	93.3752	2.32e-08	6.52e-07	54.9904	58.2988	57.7815	36.9445	35.546	30.7354
ENSMUSG00000021178	chr12:100110154-100123405	protein_coding	Psmc1	0.593895	1.50932	6.48404	93.3339	2.33e-08	6.54e-07	70.8814	71.5462	71.4215	110.02	113.089	99.7886
ENSMUSG00000031563	chr8:47823959-47990924	protein_coding	Wwc2	0.66221	1.58251	7.99303	93.3125	2.34e-08	6.55e-07	214.473	190.084	187.29	301.669	336.746	298.089
ENSMUSG00000024544	chr18:67933257-68255549	protein_coding	Ldlrad4	-0.746939	-1.67823	4.96324	93.2357	2.35e-08	6.58e-07	35.8353	41.6566	39.6152	23.3102	22.4094	24.0622
ENSMUSG00000027955	chr3:79884533-79946280	protein_coding	Fam198b	0.587016	1.50214	6.73138	93.1645	2.36e-08	6.61e-07	80.71	89.1073	84.7557	121.697	129.316	131.511
ENSMUSG00000029003	chr4:148130384-148145699	protein_coding	Mad2l2	1.03271	2.04586	3.09763	93.1608	2.36e-08	6.61e-07	5.3448	6.02387	5.34183	11.3692	12.0614	10.8319
ENSMUSG00000043811	chr16:18127642-18152408	protein_coding	Rtn4r	3.27609	9.68726	-0.469941	93.1601	2.36e-08	6.61e-07	0.143485	0.127624	0.101943	1.12153	1.41109	1.10253
ENSMUSG00000097006	chr17:23743234-23754065	antisense_RNA	9530082P21Rik	-1.12892	-2.18696	3.33268	93.1622	2.36e-08	6.61e-07	11.3353	14.8044	15.0672	6.53125	6.41709	5.97687
ENSMUSG00000031337	chrX:71210767-71315691	protein_coding	Mtm1	0.672569	1.59391	5.2061	93.1307	2.37e-08	6.62e-07	29.0556	27.7455	28.4422	43.2558	45.3564	47.2153
ENSMUSG00000078920	chr11:49076587-49096974	protein_coding	Ifi47	-1.43177	-2.69778	4.29978	93.0888	2.38e-08	6.64e-07	22.0966	30.0173	33.8044	12.4688	7.99617	11.2574
ENSMUSG00000079426	chr6:113378115-113390448	protein_coding	Arpc4	0.625235	1.54246	5.9215	92.96	2.4e-08	6.7e-07	47.7086	46.1745	48.9736	77.1656	73.8806	69.3627
ENSMUSG00000025140	chr11:120635712-120643769	protein_coding	Pycr1	1.72919	3.31541	1.51611	92.887	2.42e-08	6.74e-07	0.96852	1.40387	1.42721	4.24422	4.13247	4.42946
ENSMUSG00000047675	chr4:117153827-117156243	protein_coding	Rps8	0.610292	1.52657	8.35959	92.841	2.42e-08	6.76e-07	275.849	257.572	246.519	398.099	416.338	376.117
ENSMUSG00000038697	chr8:123996318-124021397	protein_coding	Taf5l	0.802435	1.74404	4.60326	92.8056	2.43e-08	6.77e-07	18.4378	17.0506	17.5343	30.831	33.4294	28.2596
ENSMUSG00000036136	chr12:31073861-31080251	protein_coding	Fam110c	1.19116	2.28337	2.87909	92.7896	2.43e-08	6.78e-07	4.51976	4.3137	4.48551	10.7755	11.1543	8.56878
ENSMUSG00000002250	chr17:28232754-28301469	protein_coding	Ppard	0.677949	1.59986	5.1674	92.7608	2.44e-08	6.79e-07	27.8001	27.5158	27.4635	45.6308	45.2556	41.5866
ENSMUSG00000047261	chr16:42248442-42340651	protein_coding	Gap43	1.04128	2.05805	4.15605	92.7349	2.44e-08	6.8e-07	10.295	13.2219	11.2342	24.0359	20.7968	26.6928
ENSMUSG00000086012	chr12:44959647-44970878	sense_intronic	Gm15902	-1.70291	-3.25557	2.16676	92.6681	2.46e-08	6.83e-07	5.81112	8.19349	6.46321	1.8912	1.71346	2.61125
ENSMUSG00000046618	chr2:38931978-38963753	protein_coding	Olfml2a	-1.11702	-2.16898	5.15972	92.6526	2.46e-08	6.84e-07	51.224	46.4553	49.1367	17.6806	21.9727	27.9114
ENSMUSG00000031380	chrX:164373378-164402650	protein_coding	Vegfd	0.970436	1.95943	5.60936	92.6385	2.46e-08	6.84e-07	33.4678	31.3956	33.9471	51.2604	69.7817	72.6509
ENSMUSG00000021495	chr13:55539316-55571120	protein_coding	Fam193b	-0.827096	-1.77411	5.85947	92.609	2.47e-08	6.85e-07	70.0563	80.6586	72.0128	42.1783	36.1171	47.0413
ENSMUSG00000033590	chr9:75232020-75305451	protein_coding	Myo5c	0.548113	1.46217	7.72682	92.5981	2.47e-08	6.86e-07	171.249	175.305	169.511	246.428	246.94	261.164
ENSMUSG00000024515	chr18:73639009-73703780	protein_coding	Smad4	0.541732	1.45572	6.87472	92.5298	2.48e-08	6.89e-07	96.6368	97.1222	92.8296	136.739	141.378	139.054
ENSMUSG00000025025	chr19:53310506-53375810	protein_coding	Mxi1	-0.814226	-1.75835	4.37421	92.5355	2.48e-08	6.89e-07	26.8316	26.6224	25.7713	14.162	16.5299	14.4489
ENSMUSG00000063406	chr5:108106366-108132620	protein_coding	Tmed5	0.582091	1.49702	6.12907	92.5206	2.49e-08	6.89e-07	56.2101	55.9761	55.8242	85.566	86.0764	79.9237
ENSMUSG00000026701	chr1:161240112-161251219	protein_coding	Prdx6	1.04845	2.06831	9.74591	92.4562	2.5e-08	6.92e-07	634.632	555.421	489.022	1005.42	1415.42	1051.87
ENSMUSG00000032089	chr9:45253837-45269149	protein_coding	Il10ra	-1.00719	-2.00999	4.65564	92.4473	2.5e-08	6.92e-07	33.7189	32.0592	35.1297	20.2755	15.0852	14.7778
ENSMUSG00000020527	chr11:84880148-84911226	protein_coding	Myo19	0.973791	1.96399	3.53939	92.3798	2.51e-08	6.95e-07	7.81991	7.93824	7.62537	16.9989	13.8757	14.9712
ENSMUSG00000022351	chr15:59315077-59331192	protein_coding	Sqle	0.733824	1.66304	5.69831	92.2483	2.54e-08	7.02e-07	40.2833	34.8159	41.7152	66.544	67.2283	60.5811
ENSMUSG00000042918	chr7:45639977-45646521	protein_coding	Mamstr	1.25463	2.38606	3.04486	92.2326	2.54e-08	7.03e-07	5.05783	4.44133	4.99523	13.6343	11.3559	9.59394
ENSMUSG00000087646	chr4:139910488-139912133	lincRNA	Gm1667	-3.84966	-14.4166	-0.59793	92.1716	2.56e-08	7.06e-07	0.96852	1.55702	0.999045	0.0439815	0.100792	0.0967131
ENSMUSG00000041324	chr13:16011851-16031621	protein_coding	Inhba	1.25702	2.39002	2.75208	92.1273	2.56e-08	7.08e-07	3.30014	4.10951	4.28162	10.5336	8.63452	8.95564
ENSMUSG00000058569	chr13:55573732-55597697	protein_coding	Tmed9	0.599305	1.51499	6.43688	92.1288	2.56e-08	7.08e-07	66.254	69.8616	70.3409	108.458	107.444	97.0613
ENSMUSG00000000568	chr5:99955935-99978938	protein_coding	Hnrnpd	0.553108	1.46724	7.14689	92.0734	2.58e-08	7.1e-07	117.334	112.233	114.931	174.409	168.961	162.072
ENSMUSG00000035673	chr10:80056992-80105571	protein_coding	Sbno2	0.868274	1.82548	6.92579	92.0379	2.58e-08	7.12e-07	84.1178	85.0489	88.8335	185.052	130.593	155.167
ENSMUSG00000028841	chr4:134228041-134238399	protein_coding	Cnksr1	0.917654	1.88904	4.01621	92.0165	2.59e-08	7.13e-07	12.5549	10.2865	10.7041	21.2871	22.1406	19.8068
ENSMUSG00000021728	chr13:117208536-117274415	protein_coding	Emb	-0.580738	-1.49561	6.78464	91.988	2.59e-08	7.14e-07	132.903	130.841	132.547	85.4781	94.7781	84.8368
ENSMUSG00000002249	chr17:28331671-28350805	protein_coding	Tead3	0.750853	1.68279	5.08476	91.8676	2.62e-08	7.21e-07	26.0066	26.0864	23.6916	39.9132	46.2971	41.3352
ENSMUSG00000015755	chr10:7905653-7956230	protein_coding	Tab2	0.598788	1.51444	7.28851	91.834	2.62e-08	7.22e-07	124.078	127.267	121.537	180.06	203.633	181.144
ENSMUSG00000028798	chr4:129591960-129600648	protein_coding	Eif3i	0.623232	1.54032	5.63018	91.8214	2.63e-08	7.22e-07	40.1398	38.1342	38.5754	61.6621	60.7104	57.583
ENSMUSG00000017897	chr2:165595032-165771727	protein_coding	Eya2	0.731379	1.66022	5.63096	91.7837	2.64e-08	7.24e-07	36.8755	38.1597	36.5569	61.4202	68.505	55.5327
ENSMUSG00000041347	chr12:105603085-105605428	protein_coding	Bdkrb1	1.66285	3.16641	1.94955	91.6224	2.67e-08	7.33e-07	2.00878	2.11856	1.38643	5.84954	6.21551	5.26119
ENSMUSG00000040447	chr11:72451638-72489904	protein_coding	Spns2	-0.767696	-1.70255	5.59505	91.6159	2.67e-08	7.33e-07	57.7525	64.2972	60.5544	39.7593	31.7495	35.6291
ENSMUSG00000103834	chr7:49195541-49199120	TEC	Gm37613	-2.473	-5.55196	0.260321	91.5499	2.69e-08	7.37e-07	2.22401	1.99094	1.81459	0.417824	0.235181	0.386853
ENSMUSG00000004789	chr12:85110833-85134845	protein_coding	Dlst	0.56944	1.48395	6.84366	91.5213	2.69e-08	7.38e-07	93.1215	87.729	96.3977	140.873	137.816	132.787
ENSMUSG00000025762	chr3:40950354-41040234	protein_coding	Larp1b	0.726809	1.65497	4.9212	91.4703	2.7e-08	7.41e-07	22.5988	23.636	22.0809	35.0753	39.6785	38.3564
ENSMUSG00000065979	chr16:11803721-11909445	protein_coding	Cpped1	0.675938	1.59763	5.13022	91.4261	2.71e-08	7.43e-07	26.7599	26.9543	27.015	44.6852	40.5184	43.7143
ENSMUSG00000109511	chr7:44816088-44830812	protein_coding	Nup62	0.744466	1.67535	4.62996	91.3489	2.73e-08	7.47e-07	19.6933	18.0461	17.6974	31.4248	31.3463	30.0004
ENSMUSG00000029528	chr5:115506676-115555987	protein_coding	Pxn	0.531748	1.44568	7.62415	91.3033	2.74e-08	7.49e-07	161.671	161.649	160.52	234.092	237.836	227.585
ENSMUSG00000044072	chr11:29743048-30026033	protein_coding	Eml6	-0.808484	-1.75137	4.22809	91.3031	2.74e-08	7.49e-07	23.0293	24.9378	23.4878	12.7546	13.6741	14.3716
ENSMUSG00000037447	chr1:36307733-36324029	protein_coding	Arid5a	0.910279	1.87941	6.00771	91.2731	2.75e-08	7.51e-07	53.986	37.6747	42.49	85.1922	85.0349	81.3744
ENSMUSG00000032423	chr9:88447009-88482574	protein_coding	Syncrip	0.547893	1.46195	7.55705	91.1605	2.77e-08	7.57e-07	158.945	146.768	153.119	224.482	225.573	220.68
ENSMUSG00000023952	chr17:46161032-46169370	protein_coding	Gtpbp2	0.600281	1.51601	5.99934	91.1421	2.77e-08	7.58e-07	48.5336	51.2029	52.5824	74.4607	79.5921	77.0417
ENSMUSG00000053012	chr6:71271677-71285319	protein_coding	Krcc1	0.623212	1.5403	5.83582	91.0854	2.79e-08	7.61e-07	45.5205	44.7196	44.5085	69.4688	73.1078	65.0493
ENSMUSG00000010406	chr14:54426909-54429756	protein_coding	Mrpl52	0.862922	1.81872	4.55823	91.0515	2.79e-08	7.62e-07	16.6442	15.8509	17.4731	33.8438	30.1032	27.0023
ENSMUSG00000027500	chr3:8509360-8561606	protein_coding	Stmn2	-1.01279	-2.01781	4.50435	91.0381	2.8e-08	7.63e-07	29.1632	31.2935	30.4403	12.0729	17.2354	15.8803
ENSMUSG00000026377	chr1:118321839-118333822	protein_coding	Nifk	0.966573	1.95419	4.63442	90.9989	2.81e-08	7.65e-07	15.9985	15.7999	18.411	38.3739	29.9688	29.8844
ENSMUSG00000046434	chr15:103240432-103244955	protein_coding	Hnrnpa1	0.558481	1.47272	7.66428	90.9443	2.82e-08	7.68e-07	166.227	159.352	166.474	249.881	245.093	229.713
ENSMUSG00000012519	chr8:111311797-111338177	protein_coding	Mlkl	1.04445	2.06258	3.76373	90.9049	2.83e-08	7.7e-07	7.60468	9.08686	9.64384	19.6597	15.8915	18.9171
ENSMUSG00000022437	chr15:84192233-84214303	protein_coding	Samm50	0.623417	1.54052	5.56534	90.8341	2.84e-08	7.74e-07	37.306	37.0111	37.3521	60.1447	56.242	55.6294
ENSMUSG00000019261	chr8:70905932-70917529	protein_coding	Map1s	0.711083	1.63703	5.03791	90.7349	2.87e-08	7.8e-07	24.6435	23.7126	26.1995	42.904	38.6705	40.4841
ENSMUSG00000019577	chr6:5483351-5496309	protein_coding	Pdk4	1.39683	2.63323	5.10581	90.7027	2.87e-08	7.81e-07	19.1911	20.1647	17.4119	42.794	67.9002	39.1688
ENSMUSG00000006941	chr9:120492232-120495330	protein_coding	Eif1b	0.694175	1.61796	4.7654	90.6414	2.89e-08	7.85e-07	20.8411	21.1601	20.1848	34.0857	33.5301	32.9792
ENSMUSG00000029722	chr5:137650463-137684726	protein_coding	Agfg2	0.966279	1.9538	4.58873	90.6318	2.89e-08	7.85e-07	15.8909	16.3359	16.4741	29.3357	38.0322	28.0855
ENSMUSG00000026187	chr1:72307421-72394952	protein_coding	Xrcc5	0.705645	1.63087	4.68057	90.6005	2.9e-08	7.86e-07	19.2269	19.2202	19.8586	32.1505	30.7752	32.1668
ENSMUSG00000049811	chr11:23007531-23030788	protein_coding	Fam161a	-0.850928	-1.80366	4.57657	90.5761	2.9e-08	7.88e-07	30.9927	29.7365	31.317	16.9989	14.8836	18.9945
ENSMUSG00000039523	chr4:153975194-154008732	protein_coding	Cep104	0.601377	1.51716	5.93274	90.5014	2.92e-08	7.92e-07	49.2869	46.9147	49.2387	72.3496	77.1395	71.2389
ENSMUSG00000027796	chr3:54755582-54801257	protein_coding	Smad9	-1.18431	-2.27255	3.71404	90.4809	2.93e-08	7.93e-07	17.1464	18.3524	19.0226	6.13542	8.8361	9.09103
ENSMUSG00000020859	chr11:93996091-94126085	protein_coding	Spag9	0.578455	1.49325	8.3033	90.4668	2.93e-08	7.93e-07	262.433	255.887	241.769	371.842	398.397	364.744
ENSMUSG00000002728	chr2:145902099-145916425	protein_coding	Naa20	0.708227	1.63379	4.87987	90.4527	2.93e-08	7.94e-07	21.8814	22.0024	22.9984	38.154	36.7555	34.4492
ENSMUSG00000029623	chr5:145128769-145140238	protein_coding	Pdap1	0.603746	1.51966	5.97419	90.401	2.94e-08	7.96e-07	50.2555	47.5784	51.6853	77.1656	77.4755	72.6509
ENSMUSG00000025934	chr1:21240589-21265661	protein_coding	Gsta3	0.879535	1.83978	6.90486	90.4003	2.94e-08	7.96e-07	84.5841	94.0592	74.4187	141.818	181.022	142.884
ENSMUSG00000006728	chr10:127063534-127067920	protein_coding	Cdk4	0.602686	1.51854	5.95865	90.3983	2.94e-08	7.96e-07	47.8521	50.6158	49.5037	78.419	71.5623	74.7206
ENSMUSG00000045624	chr2:140119883-140170564	protein_coding	Esf1	0.68242	1.60483	5.34474	90.2981	2.97e-08	8.02e-07	32.9297	30.1959	30.3791	52.8878	49.7913	47.2734
ENSMUSG00000031725	chr8:93256236-93279747	protein_coding	Ces1f	1.52875	2.88535	3.61484	90.2479	2.98e-08	8.05e-07	5.0937	7.78509	5.83116	22.1007	18.4785	13.7333
ENSMUSG00000031604	chr8:64718139-64733792	protein_coding	Msmo1	0.818898	1.76406	5.92874	90.1058	3.02e-08	8.14e-07	46.0944	40.4825	45.5075	83.6748	83.4558	65.9777
ENSMUSG00000043702	chr14:26659958-26669883	protein_coding	Pde12	0.756868	1.68982	4.81112	90.1084	3.01e-08	8.14e-07	21.702	19.4755	21.3062	37.8681	33.9333	33.7142
ENSMUSG00000027171	chr2:104830741-104849876	protein_coding	Prrg4	1.16685	2.24521	3.21722	90.0726	3.02e-08	8.15e-07	6.56442	5.66652	4.91367	13.0845	11.1543	13.888
ENSMUSG00000031681	chr8:79338395-79399518	protein_coding	Smad1	0.636783	1.55486	5.59578	90.0603	3.03e-08	8.16e-07	40.0681	37.7258	35.7006	58.9792	59.4001	57.9505
ENSMUSG00000018581	chr12:117877982-118199043	protein_coding	Dnah11	-0.678189	-1.60013	5.55331	90.0294	3.03e-08	8.17e-07	57.9677	59.6261	55.7426	34.6134	34.3365	39.2655
ENSMUSG00000038970	chr5:144100436-144188204	protein_coding	Lmtk2	0.562728	1.47706	7.53524	89.9503	3.05e-08	8.22e-07	145.099	155.395	148.613	215.883	232.359	215.264
ENSMUSG00000048701	chr10:70097121-70193200	protein_coding	Ccdc6	0.580202	1.49506	6.64919	89.9544	3.05e-08	8.22e-07	83.0775	82.5219	75.6624	118.31	125.788	116.559
ENSMUSG00000004110	chr1:154390731-154884501	protein_coding	Cacna1e	-1.37671	-2.59676	3.17637	89.9238	3.06e-08	8.23e-07	13.3082	13.1453	12.6614	6.26737	5.14039	3.69444
ENSMUSG00000074361	chr7:16234585-16244154	protein_coding	C5ar2	-1.21869	-2.32736	2.31078	89.874	3.07e-08	8.26e-07	6.60029	7.12144	6.97293	2.99074	3.05736	2.86271
ENSMUSG00000046532	chrX:98148769-98323215	protein_coding	Ar	-0.797987	-1.73867	4.46626	89.8103	3.09e-08	8.3e-07	27.9077	26.9032	29.2578	14.6678	16.7987	16.9248
ENSMUSG00000015944	chr5:134099711-134144343	protein_coding	Gatsl2	-0.980788	-1.97354	4.86931	89.7719	3.1e-08	8.32e-07	36.8755	38.6957	40.6958	16.4711	18.8817	23.5013
ENSMUSG00000066687	chr9:48654297-48836222	protein_coding	Zbtb16	1.94685	3.85532	7.55657	89.7301	3.11e-08	8.34e-07	103.668	56.9971	72.2575	214.19	427.392	255.245
ENSMUSG00000042111	chr1:34436670-34439672	protein_coding	Ccdc115	0.776837	1.71337	4.26446	89.7314	3.11e-08	8.34e-07	14.0615	14.6258	13.6604	25.3333	23.9213	23.2885
ENSMUSG00000024335	chr17:34112023-34122634	protein_coding	Brd2	0.553405	1.46754	7.92799	89.7205	3.11e-08	8.34e-07	203.927	195.47	192.653	293.445	298.21	277.18
ENSMUSG00000031870	chr9:8899833-8968611	protein_coding	Pgr	-1.45535	-2.74224	2.75349	89.7009	3.12e-08	8.35e-07	8.75256	11.6393	9.11374	3.03472	4.53564	3.32693
ENSMUSG00000029370	chr5:90603076-90640657	protein_coding	Rassf6	1.19399	2.28784	3.07577	89.6793	3.12e-08	8.36e-07	4.23279	5.30917	5.5865	13.1285	10.3816	11.2961
ENSMUSG00000063531	chr5:14025276-14256689	protein_coding	Sema3e	0.549213	1.46329	7.86057	89.6074	3.14e-08	8.41e-07	190.834	191.743	183.396	285.55	277.984	264.626
ENSMUSG00000059401	chrX:71050256-71156056	protein_coding	Mamld1	0.804523	1.74657	4.12483	89.5588	3.15e-08	8.44e-07	13.5234	12.1498	12.3351	22.6285	22.275	21.3929
ENSMUSG00000038175	chr13:45389742-45412022	protein_coding	Mylip	-0.73732	-1.66708	5.03445	89.5398	3.16e-08	8.44e-07	41.8257	39.972	41.0016	22.7164	27.0459	24.0042
ENSMUSG00000040688	chr17:24697949-24707660	protein_coding	Tbl3	0.794295	1.73423	4.26573	89.5275	3.16e-08	8.45e-07	13.2723	13.8345	14.8837	25.4213	24.1229	23.4046
ENSMUSG00000001962	chrX:74313033-74320149	protein_coding	Fam50a	0.703804	1.62879	4.74565	89.4261	3.19e-08	8.51e-07	20.9129	19.7052	20.4702	32.9422	34.3701	32.2055
ENSMUSG00000031931	chr9:14779618-14784856	protein_coding	Ankrd49	0.831402	1.77941	4.14935	89.3976	3.19e-08	8.53e-07	12.8419	12.2775	13.0284	23.684	23.6525	20.6192
ENSMUSG00000029500	chr5:110259130-110269913	protein_coding	Pgam5	0.760235	1.69377	4.41431	89.3379	3.21e-08	8.57e-07	16.429	15.3405	15.5973	28.1921	26.1387	25.8224
ENSMUSG00000025428	chr18:77773729-77782869	protein_coding	Atp5a1	0.541113	1.4551	8.46282	89.316	3.21e-08	8.58e-07	286.001	280.059	296.023	416.659	428.198	409.638
[truncated: 51,343 more rows]

## Sheet: Upregulated
Name	linearFC	FDR
Gdf15	250.141	2.98e-19
Cdkn1a	14.8006	1.32e-15
Trib3	23.9104	3.04e-15
Nupr1	19.9736	7.92e-15
Tnfrsf12a	12.0986	9.22e-15
Asns	8.90752	9.73e-15
Mthfd2	17.1114	1.32e-14
Odc1	6.19373	1.74e-14
Fosl1	119.1	1.74e-14
Slc7a1	5.35332	3.05e-14
Nrg1	7.07836	3.84e-14
Phlda3	6.61461	4.03e-14
Gpnmb	5.69329	5.01e-14
Aldh1l2	14.6763	5.01e-14
Adm2	303.212	5.01e-14
Akr1b8	8.14368	5.86e-14
Hspa9	4.72313	5.86e-14
Ccng1	5.80358	6.02e-14
Sars	4.39404	1.09e-13
Atf5	5.40735	1.09e-13
Lgals3	5.95557	1.3e-13
Nes	5.47937	1.4e-13
Tenm4	11.2193	1.53e-13
Zmat3	5.17726	1.84e-13
Atf4	4.50859	1.84e-13
Srxn1	9.34863	1.84e-13
Slc7a11	24.0292	1.91e-13
Ptgs2	6.15196	1.91e-13
Ftl1	4.16128	2.25e-13
Atf3	7.95219	3.16e-13
Rhoc	4.08438	3.58e-13
Gpx2	6.92261	3.63e-13
Psat1	7.84554	3.63e-13
Chac1	11.9725	4.07e-13
Aen	5.95628	4.23e-13
Stc2	8.92315	4.23e-13
Serpine1	12.7098	4.78e-13
Bax	5.20312	4.78e-13
Creg1	4.01545	4.78e-13
Flnb	3.43182	4.78e-13
Spink5	11.3403	4.78e-13
Phgdh	5.32158	4.87e-13
Akap12	7.59863	4.99e-13
Myc	8.45933	4.99e-13
AI506816	5.04146	5.17e-13
Rps27l	3.86874	7.17e-13
Sqstm1	3.38332	7.17e-13
Vmp1	4.13679	7.55e-13
Txnrd1	4.51636	9.8e-13
Ahnak2	3.63571	1.05e-12
Anxa3	4.15897	1.19e-12
Aars	3.34827	1.2e-12
Slc3a2	3.88154	1.26e-12
Bean1	33.4289	1.39e-12
Sesn2	4.92617	1.71e-12
Slc19a2	6.9422	1.72e-12
Hmox1	4.21114	1.99e-12
Mt2	43.8642	2.11e-12
Gars	2.96963	2.47e-12
Cxcl16	2.84972	2.6e-12
Esd	4.31921	2.68e-12
Zfas1	4.60168	3.93e-12
Ttc9	3.79619	4.16e-12
Rin1	5.72071	4.35e-12
Eprs	2.92085	4.36e-12
Saa3	26.9853	4.62e-12
Eda2r	11.7633	4.62e-12
Gnl3	4.13215	5.24e-12
Ampd3	4.72074	5.27e-12
Bcar1	3.0453	5.27e-12
Ccl6	2.8185	5.33e-12
Mdm2	2.82342	5.36e-12
Mt1	13.746	5.36e-12
Slc7a5	7.20277	5.36e-12
Gclc	6.5897	5.76e-12
Actn1	3.07936	5.76e-12
Col4a1	3.34705	5.89e-12
Ankrd1	13.6527	5.99e-12
Spry4	4.75038	5.99e-12
Hkdc1	4.1895	6.04e-12
Lif	7.39451	6.04e-12
Rragd	4.51395	6.36e-12
Lyve1	5.03858	6.7e-12
Tpm4	2.9677	6.7e-12
Gadd45a	9.15923	7.26e-12
Hif1a	3.30729	7.46e-12
Enc1	3.76994	8.02e-12
Reep6	3.29371	8.72e-12
Eif1	3.13166	9.87e-12
Tsku	5.03982	9.9e-12
Tmem43	2.865	9.9e-12
Ddit3	3.56961	1.01e-11
Nars	2.68374	1.05e-11
Fnip2	2.66672	1.05e-11
Cstb	3.43855	1.05e-11
Eif2s2	2.6444	1.05e-11
Yars	3.07561	1.15e-11
Snhg15	6.28086	1.24e-11
Actg1	3.13693	1.24e-11
Eif4ebp1	3.47733	1.28e-11
Serpina3n	6.30158	1.39e-11
Fhl3	4.88849	1.47e-11
Mcam	2.74494	1.48e-11
Eif3c	2.53554	1.53e-11
Aldh18a1	3.68908	1.53e-11
Psrc1	12.236	1.62e-11
Iars	2.66761	1.62e-11
Pvr	3.64041	1.64e-11
Col4a2	2.87377	1.64e-11
Eif5	2.62501	1.64e-11
Tgfb1i1	2.63695	1.7e-11
Ghitm	2.52994	1.7e-11
Cd93	3.26069	1.77e-11
Slc12a4	2.44358	1.9e-11
Pdlim7	2.89223	1.9e-11
Trim16	3.26545	1.94e-11
Tnfrsf10b	5.02605	2.02e-11
Got1	3.67955	2.11e-11
Myh9	2.5864	2.14e-11
Snhg12	4.61888	2.21e-11
Clic4	2.88103	2.22e-11
Noct	4.52106	2.22e-11
Marco	4.36268	2.24e-11
Tbc1d2	3.43805	2.3e-11
Tmc3	13.4584	2.3e-11
Cxcl17	3.00584	2.47e-11
Ifit1bl2	5.47107	2.53e-11
Cep170b	2.64359	3.02e-11
Lamc2	2.64	3.02e-11
Chchd10	2.7496	3.04e-11
Nqo1	6.42362	3.04e-11
Ran	2.80253	3.27e-11
Snhg1	4.40745	3.27e-11
Ybx3	2.61829	3.4e-11
Col18a1	2.96952	3.4e-11
Shmt2	2.99668	3.4e-11
Slc25a5	2.50132	3.59e-11
Cdr2	3.77149	3.74e-11
Flrt3	2.43465	3.74e-11
Abcb1b	4.81019	3.87e-11
Epha2	4.09185	4.2e-11
Rrp12	4.26521	4.23e-11
Cth	4.69399	4.32e-11
Map2	4.09442	4.45e-11
2410006H16Rik	3.16847	4.45e-11
Dusp4	3.09968	4.55e-11
Krt19	3.17931	4.58e-11
Ifrd1	3.41767	4.62e-11
Osgin1	3.76115	4.65e-11
Ccnd1	2.39475	4.99e-11
Tacstd2	3.36821	5.01e-11
Ccdc36	51.2828	5.01e-11
Ctps	3.57551	5.21e-11
Lox	3.4281	5.37e-11
Gclm	3.36161	5.39e-11
1810010H24Rik	3.258	5.41e-11
Snhg6	4.77546	5.78e-11
Slc1a5	2.28381	5.8e-11
Unc13d	2.35172	5.84e-11
Cyb5r1	2.71983	5.85e-11
Ptgs2os2	4.93393	5.85e-11
Mars	2.72252	5.85e-11
Icam1	2.35229	5.85e-11
Lhfpl2	3.50912	5.85e-11
Maff	6.36905	5.85e-11
Actn4	2.76073	5.91e-11
B3galnt2	2.44026	6.14e-11
Dapk3	2.88305	6.28e-11
F3	11.2335	6.5e-11
Col8a1	4.1465	6.59e-11
Etf1	2.37715	7.06e-11
Fstl3	3.14205	7.42e-11
Eif4a1	2.51029	7.42e-11
Plin2	3.63319	7.44e-11
Mast4	2.40528	7.77e-11
Hbegf	4.84452	8.01e-11
Nop58	2.98578	8.25e-11
Gtpbp4	2.50096	8.42e-11
Gadd45g	6.02109	8.42e-11
Sacs	2.44752	8.43e-11
C1qbp	3.10848	8.48e-11
Mybbp1a	2.65611	8.48e-11
Pabpc4	2.62524	8.74e-11
Sowahb	3.94851	8.74e-11
Ctsz	2.17501	9.23e-11
Cdc34	2.64659	9.44e-11
Psmd8	2.50061	9.83e-11
Cars	2.48446	9.83e-11
Slc20a1	2.43287	9.83e-11
Btg3	2.4982	9.93e-11
Bdkrb2	5.24311	1.01e-10
Aqp5	2.33223	1.03e-10
Uap1l1	2.52395	1.03e-10
Commd3	2.59341	1.04e-10
Ccl20	38.5119	1.05e-10
Sox9	9.53929	1.05e-10
Rps6ka2	2.53451	1.05e-10
Tinagl1	6.27849	1.06e-10
Ppargc1a	3.12977	1.08e-10
Tfcp2l1	2.51088	1.08e-10
Iffo2	2.85458	1.09e-10
Tuba1c	3.17504	1.09e-10
Renbp	2.782	1.16e-10
Tubb6	5.50311	1.25e-10
Rps2	2.31863	1.28e-10
Picalm	2.45983	1.29e-10
Itga5	3.24628	1.29e-10
Eif1a	2.51722	1.32e-10
Ppp1r15a	3.40714	1.35e-10
Phlda1	2.85815	1.4e-10
Thyn1	3.68093	1.42e-10
Fkbp1a	2.13202	1.42e-10
Hk1	2.28819	1.43e-10
Mrps18b	3.31883	1.43e-10
Cd63	2.44423	1.47e-10
Lmna	2.19681	1.54e-10
Slc6a8	2.35371	1.56e-10
Mif	2.63444	1.57e-10
Tars	2.30225	1.57e-10
Myadm	2.23603	1.58e-10
Vcl	2.22965	1.66e-10
Lrrc59	2.26685	1.66e-10
Cdc42ep4	2.6391	1.66e-10
Lilr4b	3.02237	1.67e-10
Ankrd28	2.56547	1.71e-10
Mafg	2.18757	1.71e-10
Hmga1	2.8013	1.8e-10
Spg21	2.36282	1.86e-10
Artn	8.80338	1.87e-10
Gm13889	4.7189	1.91e-10
Noc2l	2.5062	2.03e-10
Emp1	3.01497	2.06e-10
Tsr1	3.1093	2.15e-10
Cald1	2.2136	2.17e-10
Gapdh	2.14835	2.17e-10
Tpm1	2.1422	2.17e-10
Pls3	2.25183	2.17e-10
Pgd	2.7295	2.19e-10
Qsox1	2.27378	2.19e-10
Pno1	3.01545	2.19e-10
Dnaja3	2.20142	2.19e-10
Myof	2.20774	2.19e-10
Wsb2	2.08612	2.28e-10
Bcl2l1	4.54483	2.33e-10
Arl8a	2.20037	2.4e-10
Tmem255a	19.6903	2.4e-10
Filip1l	2.26024	2.5e-10
Gtse1	9.88494	2.66e-10
Ppp1r2	2.2485	2.66e-10
Clcn5	2.46949	2.66e-10
Ptpn23	2.09494	2.7e-10
Prkci	2.93458	2.77e-10
Ppp1r18	2.33069	2.8e-10
Smg5	2.09178	2.83e-10
Polk	2.83531	2.83e-10
Gpr4	3.27828	2.85e-10
Utp20	2.65828	3.01e-10
Crybg3	2.02637	3.04e-10
Pls1	2.4317	3.11e-10
EPPK1	3.04195	3.12e-10
Ctsk	3.3861	3.21e-10
Crybg3	2.02379	3.21e-10
Itgb4	2.62965	3.3e-10
Atad3a	2.8482	3.3e-10
Ephx1	2.41797	3.3e-10
Slc25a25	2.63837	3.3e-10
Me1	2.10806	3.52e-10
Timp1	11.0178	3.53e-10
Adgrg1	2.1808	3.54e-10
Kif5b	2.0945	3.64e-10
Ipo5	2.22732	3.69e-10
Slc16a1	2.52095	3.7e-10
Gstp1	2.3944	3.96e-10
Pgk1	2.06429	4.06e-10
Slc38a2	2.5149	4.12e-10
Igfbp2	3.82172	4.14e-10
Wsb1	2.32839	4.14e-10
Rab3gap2	1.98328	4.14e-10
Rabggtb	2.66468	4.17e-10
Soat2	7.62668	4.19e-10
Pdlim5	2.24052	4.31e-10
Rras2	2.15633	4.31e-10
Ddit4l	4.8269	4.31e-10
Slc2a1	2.69236	4.43e-10
Slc6a9	2.47363	4.57e-10
Srm	3.53942	4.6e-10
Trmt61a	4.02808	4.78e-10
Vnn3	3.52414	4.81e-10
Mgat4b	2.12729	4.83e-10
Flna	2.10793	4.85e-10
Prkar2a	2.16464	4.87e-10
Zfp948	2.41924	4.98e-10
Dot1l	2.21793	5.36e-10
Hspb8	2.61232	5.47e-10
Ckmt1	2.66686	5.47e-10
Kmt5a	2.17045	5.48e-10
Ddx21	2.33737	5.48e-10
Krt23	2.45765	5.57e-10
Dglucy	3.26768	5.57e-10
Pa2g4	2.27003	5.72e-10
A930001C03Rik	12.8635	5.72e-10
Xpot	1.94951	5.72e-10
Areg	9.29036	5.76e-10
Vasp	1.99509	5.78e-10
Cbr3	5.40776	5.86e-10
Nhp2	2.84476	6.04e-10
Rrs1	3.02694	6.19e-10
Arg2	3.95292	6.19e-10
Arpc2	2.04105	6.26e-10
Abce1	2.06783	6.37e-10
Myl6	2.06296	6.63e-10
Bcl6b	2.50515	6.63e-10
Ddias	9.10302	6.72e-10
Ccdc86	2.89454	6.76e-10
Hacd1	2.90647	6.91e-10
Rhbdd1	2.27337	6.92e-10
Stbd1	2.82276	7.22e-10
Srf	2.51554	7.22e-10
Lypd6b	4.065	7.26e-10
Gsr	2.32089	7.28e-10
Gas5	2.35958	7.34e-10
Ei24	2.00338	7.35e-10
Erlin1	2.68235	7.35e-10
Plau	5.62522	7.63e-10
Ier3	2.08682	7.69e-10
Cdcp1	2.2121	7.75e-10
Stk40	2.21828	7.83e-10
Adm	6.80073	7.9e-10
Ctgf	6.14989	7.92e-10
Parvb	2.04589	7.92e-10
Ccdc68	2.58277	7.99e-10
Piezo1	1.99868	8.13e-10
Actr3	1.95139	8.29e-10
Inf2	2.28487	8.51e-10
Shb	2.30131	8.91e-10
Mrto4	2.75576	8.91e-10
Naa50	2.05923	9.1e-10
Gem	2.27482	9.11e-10
Ctsh	2.42753	9.22e-10
Map1b	1.98979	9.22e-10
Lama5	1.94266	9.22e-10
Pogk	2.12707	9.24e-10
Tbrg4	2.47899	9.28e-10
Plekhh1	2.21183	9.64e-10
Sh3rf2	2.34191	9.67e-10
Fat1	2.09992	9.68e-10
Lonp1	2.03461	9.74e-10
Hspd1	1.91795	9.79e-10
Krt7	2.348	9.91e-10
Taldo1	2.10917	9.99e-10
Snhg17	2.86019	9.99e-10
Gm42603	2.86837	1.02e-09
Tmem37	3.22348	1.02e-09
Ptges3	1.8724	1.02e-09
Eif3b	1.94684	1.05e-09
Pcsk6	2.51622	1.06e-09
Timp3	3.53228	1.06e-09
Itgb1	1.96014	1.06e-09
Socs3	2.06702	1.07e-09
Kcmf1	1.97245	1.08e-09
Optn	2.52874	1.08e-09
Col12a1	2.1535	1.09e-09
Chd7	2.11084	1.1e-09
Tagln	2.62747	1.12e-09
Exoc4	2.32978	1.12e-09
Ctdp1	2.16695	1.13e-09
1700017B05Rik	2.38841	1.16e-09
Acot2	3.58518	1.19e-09
Galnt1	2.04219	1.19e-09
Hdgf	2.07253	1.19e-09
Rnd3	2.13357	1.19e-09
Tnfsf9	4.45589	1.19e-09
Atp6v0b	1.87615	1.21e-09
Gfpt2	2.41248	1.21e-09
Ccl7	11.586	1.21e-09
Lrrc8a	3.2212	1.22e-09
Ralgapa2	2.28131	1.22e-09
Klhdc8a	4.68109	1.23e-09
Igf2bp1	4.00161	1.23e-09
Wdr43	2.13982	1.26e-09
Abl2	1.97236	1.27e-09
Krt8	2.82027	1.28e-09
Bysl	2.43097	1.3e-09
Gnai1	2.09573	1.31e-09
Ism1	1.98024	1.31e-09
Cpox	2.49158	1.31e-09
Prmt7	2.61187	1.31e-09
Utp4	2.31944	1.32e-09
Fam83h	2.5762	1.33e-09
Gfer	2.69652	1.33e-09
Slc25a3	1.86581	1.37e-09
St14	2.12609	1.38e-09
Fads3	1.97653	1.41e-09
S100a14	4.81045	1.49e-09
Actb	2.10089	1.5e-09
Acox2	3.23281	1.5e-09
Tsc22d2	2.06008	1.53e-09
Pus7	2.74775	1.53e-09
Rnf169	2.0279	1.53e-09
Atp6v1a	1.93504	1.53e-09
Abcc3	2.14131	1.53e-09
Anp32b	1.9087	1.58e-09
Slc48a1	2.08638	1.61e-09
Cct2	1.94795	1.61e-09
Eif6	2.07879	1.61e-09
Mafk	2.98726	1.63e-09
Farp1	1.92363	1.64e-09
Rtn4	2.00188	1.64e-09
Sgpl1	1.92557	1.64e-09
Gm14636	3.0586	1.69e-09
Gjb2	3.30743	1.69e-09
Lpar1	2.33955	1.74e-09
Anxa1	2.57979	1.74e-09
Rad23b	1.96373	1.75e-09
Ptpn14	2.21291	1.76e-09
Cystm1	2.14889	1.77e-09
Sdcbp	1.91047	1.81e-09
Cd68	2.16405	1.91e-09
Procr	4.08221	2e-09
Vapa	2.23472	2e-09
Fam212b	2.58777	2.01e-09
Adgrg3	3.33593	2.01e-09
Eea1	1.91042	2.04e-09
Chchd4	2.43481	2.05e-09
Junb	2.53703	2.05e-09
Csrp1	1.93866	2.07e-09
Mapk6	2.01166	2.07e-09
Rela	1.86391	2.15e-09
Rbm3	2.61939	2.17e-09
Eif2s1	2.03233	2.18e-09
Gm20186	2.52518	2.19e-09
Ate1	1.90976	2.21e-09
Ptrh1	5.01575	2.21e-09
Cxcl1	6.95609	2.21e-09
Prss22	54.5569	2.28e-09
Pgf	3.9406	2.3e-09
Chka	2.13705	2.3e-09
Galnt3	2.27569	2.31e-09
Plat	2.88576	2.32e-09
Grwd1	3.60215	2.42e-09
Pprc1	2.46104	2.43e-09
Rnf39	3.53493	2.43e-09
Rock2	2.07202	2.44e-09
Pgpep1	2.23797	2.47e-09
Cblc	2.8257	2.48e-09
Vat1	1.83133	2.53e-09
Tomm40	2.1903	2.53e-09
Ltv1	2.53436	2.53e-09
Mab21l3	8.72748	2.55e-09
Itga3	2.00103	2.57e-09
Gss	2.41259	2.57e-09
Msn	1.92511	2.57e-09
Vnn1	2.96017	2.58e-09
Ncl	2.01145	2.61e-09
Timm23	2.20905	2.62e-09
Usp39	2.18898	2.71e-09
Trpc6	1.95794	2.71e-09
Set	1.81558	2.71e-09
Eif3a	1.87892	2.71e-09
Slc6a14	2.61986	2.71e-09
Gprc5a	2.27226	2.71e-09
Smtn	1.8519	2.71e-09
Hspe1	2.09148	2.71e-09
Ptp4a1	2.11192	2.72e-09
Cldn12	2.10401	2.77e-09
Nucks1	1.80994	2.83e-09
Washc5	1.84492	2.86e-09
Atp6ap2	1.94811	2.86e-09
Mrpl12	2.20779	2.99e-09
Plk3	4.10351	3.09e-09
Pwp1	2.26049	3.09e-09
Gtf2h1	1.97876	3.09e-09
Anxa7	1.95164	3.16e-09
Ddx27	2.18456	3.22e-09
C77080	2.17772	3.37e-09
Cd3eap	2.6662	3.37e-09
Snhg5	2.75975	3.38e-09
Lsr	2.01643	3.42e-09
Myo1d	1.85396	3.42e-09
Sat1	2.05101	3.42e-09
Eif3d	1.88558	3.45e-09
Cxcl5	22.0522	3.45e-09
Hax1	2.10798	3.49e-09
Robo4	1.94259	3.49e-09
Dstn	2.07194	3.49e-09
Nus1	1.85459	3.54e-09
Smyd2	2.41917	3.58e-09
Lrrc32	2.14005	3.59e-09
Cyr61	4.64995	3.64e-09
Hk2	2.4384	3.67e-09
Strap	1.89406	3.69e-09
Gpatch4	3.07649	3.73e-09
Atp5b	1.83511	3.91e-09
Gab2	2.24715	3.91e-09
Ddx1	1.87428	3.91e-09
Ajuba	1.96337	3.95e-09
2310007B03Rik	2.83477	4.03e-09
Tmem125	3.18524	4.08e-09
Hint1	1.87273	4.23e-09
Vps35	1.81814	4.29e-09
Coro1c	1.82039	4.33e-09
Rrn3	1.90366	4.36e-09
H3f3b	1.94136	4.38e-09
Acox1	1.79925	4.38e-09
Nolc1	2.12789	4.38e-09
Ctsl	1.99421	4.39e-09
Eif4g2	1.80293	4.4e-09
Ppan	2.49089	4.4e-09
Eef1e1	2.76822	4.4e-09
Cd151	1.80732	4.44e-09
Tgfb2	2.34359	4.57e-09
Glrx3	2.01103	4.61e-09
Mettl1	3.16762	4.62e-09
Ch25h	4.99071	4.62e-09
Ier5	2.0436	4.71e-09
Fam46b	6.54727	4.81e-09
Rhbdf2	1.85744	4.82e-09
Ubap1	1.89763	4.88e-09
Pwp2	2.46507	4.88e-09
Hsp90aa1	2.24758	4.96e-09
Plxna2	2.81164	4.96e-09
Tom1l1	1.9973	4.98e-09
Ipo7	1.94593	5.01e-09
Fmnl2	2.0981	5.05e-09
Tbcc	2.48365	5.07e-09
Gpt2	2.63379	5.09e-09
Gar1	2.50309	5.13e-09
Ndufaf4	2.42633	5.13e-09
Mpp6	2.15994	5.14e-09
Cdv3	1.81223	5.17e-09
Cul2	1.88262	5.27e-09
Gm37795	5.38328	5.47e-09
Lmo7	2.33335	5.49e-09
Ccl2	10.5377	5.53e-09
Npc1	1.81629	5.53e-09
Mboat1	2.50801	5.55e-09
Ctsb	1.76577	5.63e-09
Gadd45b	2.07257	5.85e-09
Shisa4	3.03905	5.88e-09
Nsun2	1.92227	5.89e-09
Ftsj3	2.19403	6.02e-09
Gfpt1	1.78115	6.07e-09
Tmbim1	1.82492	6.14e-09
Gm19950	15.007	6.23e-09
Trp53inp1	2.18642	6.25e-09
1110008F13Rik	1.86462	6.3e-09
Mcfd2	1.83113	6.42e-09
Ddah1	2.88027	6.56e-09
Rrp9	2.89707	6.62e-09
Msl3l2	2.68351	6.62e-09
Tlr4	1.88722	6.68e-09
Pik3c2a	1.85915	6.73e-09
Ergic1	1.79093	6.73e-09
Card19	2.25669	6.83e-09
Lad1	2.75794	7.04e-09
Fuca2	1.81239	7.05e-09
Mcu	1.8832	7.05e-09
Litaf	2.51713	7.16e-09
Hnrnpab	1.84349	7.19e-09
Slc30a4	2.11042	7.22e-09
Adcy4	1.79036	7.3e-09
Adam9	1.79545	7.48e-09
Adamts4	4.88436	7.54e-09
Rragc	1.87422	7.77e-09
Cap1	1.7439	7.84e-09
Sdad1	2.15722	7.95e-09
Prkab1	2.141	7.96e-09
Npm1	1.86958	8.11e-09
Micall1	1.83172	8.11e-09
Thbs1	3.94172	8.12e-09
Cltb	1.93912	8.12e-09
Abcc1	1.96081	8.14e-09
Pawr	2.54635	8.2e-09
Cct6a	1.8461	8.33e-09
Gm13067	5.73503	8.39e-09
Tulp4	1.8103	8.39e-09
Cndp2	1.8361	8.39e-09
Plxna1	1.78874	8.64e-09
Sh3pxd2b	2.57872	8.64e-09
Cnn2	1.98067	8.66e-09
Car13	2.99026	8.7e-09
Atp6v1g1	1.92177	8.89e-09
Scpep1	1.82687	8.89e-09
Ipo4	2.9429	8.94e-09
Ptpn11	1.93772	8.97e-09
Cluh	1.81823	8.97e-09
Psme3	1.82843	9e-09
Gm17501	4.2452	9.14e-09
Fxyd6	3.02189	9.14e-09
Trim47	2.29213	9.18e-09
Tubb4b	1.76445	9.25e-09
Zbtb21	1.89447	9.35e-09
Fth1	2.0619	9.35e-09
Acot9	2.01204	9.45e-09
Faf1	1.772	9.53e-09
Myo1c	1.95232	9.53e-09
Cox6a1	1.77042	9.62e-09
Ly6a	2.32494	9.62e-09
Hnrnpf	1.71784	9.8e-09
Slc39a2	3.68635	9.8e-09
Myl12a	2.05916	9.8e-09
Pes1	1.90264	9.93e-09
Mir22hg	2.51751	9.93e-09
Snhg4	3.9895	9.98e-09
Cct3	1.86145	1.01e-08
Hmgn1	1.76602	1.03e-08
Zfp52	2.38092	1.06e-08
Sfn	4.69206	1.06e-08
Slc39a14	2.78598	1.06e-08
Ahcyl2	2.53782	1.06e-08
Larp4b	1.77169	1.06e-08
Psmb5	2.06526	1.06e-08
Samd8	1.873	1.09e-08
Wnk1	1.93796	1.1e-08
Nop14	2.0725	1.1e-08
Rars	1.84543	1.14e-08
Ppp1r13l	2.74951	1.15e-08
Uck2	2.11132	1.15e-08
Fbl	2.17757	1.15e-08
Ppp1r14b	2.13654	1.15e-08
Naa15	1.73202	1.17e-08
Cd34	1.98345	1.22e-08
Nop2	2.30704	1.22e-08
Zdhhc5	1.72266	1.22e-08
Fgfbp1	4.41749	1.23e-08
Crb3	2.18175	1.23e-08
Tes	1.96011	1.23e-08
Cycs	1.97742	1.24e-08
Selenow	1.69822	1.24e-08
Rpsa	1.74532	1.24e-08
Tomm70a	1.74467	1.24e-08
Atp6v0a1	1.77822	1.25e-08
Cyb5a	1.80195	1.25e-08
Rnh1	1.78591	1.27e-08
Lats1	1.67464	1.29e-08
Grpel2	2.13128	1.3e-08
1110038B12Rik	3.55324	1.3e-08
Ugp2	1.79662	1.31e-08
Mphosph10	2.01331	1.31e-08
Mapkapk2	1.83117	1.32e-08
Cers2	1.73827	1.32e-08
Rnf4	1.70308	1.34e-08
Wdr5	1.88507	1.34e-08
Rplp0	1.76181	1.35e-08
Dusp16	1.93722	1.37e-08
Cry1	2.63558	1.37e-08
Mak16	2.02384	1.38e-08
Nol10	2.20425	1.38e-08
Stam	1.71329	1.39e-08
Cox8a	1.74056	1.4e-08
Txn2	1.82271	1.41e-08
Morc4	2.69325	1.41e-08
Utp18	2.00588	1.42e-08
Ptpn21	2.19716	1.43e-08
Fndc3b	1.70782	1.44e-08
Prdx1	1.71576	1.44e-08
Esrp2	1.80357	1.45e-08
Bloc1s2	2.20248	1.45e-08
Anxa2	1.89918	1.49e-08
Plaur	3.14401	1.5e-08
Ubtd1	2.52454	1.5e-08
Utp15	1.91694	1.51e-08
Esrp1	1.82743	1.52e-08
Zbtb18	1.74709	1.53e-08
Hsd17b12	1.74589	1.53e-08
Smyd5	2.55072	1.54e-08
Tma16	2.5443	1.56e-08
Ctsd	1.65807	1.56e-08
Nt5e	2.70237	1.56e-08
Ern1	1.70283	1.57e-08
Elovl7	2.28557	1.57e-08
Ywhae	1.70227	1.57e-08
Srp72	1.69207	1.59e-08
Cct7	1.67453	1.59e-08
Tjp2	1.7582	1.59e-08
Mta1	1.74271	1.61e-08
Sema6d	2.10369	1.61e-08
Trip6	2.17609	1.62e-08
2019-03-05	1.81125	1.63e-08
Arhgap29	1.74448	1.64e-08
Gatad2a	1.7571	1.64e-08
Fam167a	2.68171	1.66e-08
Sall1	5.77235	1.68e-08
Sertad1	3.04183	1.68e-08
Rbsn	1.73018	1.68e-08
Stard5	2.12882	1.69e-08
Nabp1	1.82158	1.69e-08
Pum3	1.87954	1.71e-08
Gm17767	7.10697	1.74e-08
Ranbp1	2.01702	1.79e-08
Cebpg	1.84468	1.83e-08
Eif4g1	1.68999	1.84e-08
Wdr36	1.83074	1.84e-08
Ctla2a	2.30008	1.86e-08
Eno1	1.76228	1.87e-08
Nop56	2.10401	1.89e-08
Plekhm2	1.80002	1.9e-08
Nek6	1.82757	1.9e-08
Trim24	1.80108	1.9e-08
Rsl1d1	1.99277	1.94e-08
Utp14a	1.93836	1.94e-08
H2afj	1.88387	1.97e-08
Angptl6	5.82946	2e-08
Eif3j1	1.76264	2.02e-08
Adss	1.69452	2.02e-08
Lrp12	1.94201	2.04e-08
Kctd3	1.77005	2.04e-08
Pla1a	8.20319	2.07e-08
Ly75	1.78709	2.11e-08
Plpbp	1.75668	2.12e-08
Ppp1r15b	1.69746	2.2e-08
Cdc42bpb	1.65581	2.21e-08
Msrb3	1.91179	2.22e-08
Rbm19	2.05714	2.22e-08
Lamc1	1.65934	2.26e-08
Sfxn1	2.01753	2.26e-08
Carhsp1	1.93547	2.27e-08
Cfl1	1.72532	2.29e-08
Ier5l	3.34696	2.3e-08
Nckap1	1.62607	2.3e-08
Itpripl2	1.7688	2.31e-08
Golga4	1.75606	2.32e-08
Furin	1.67986	2.33e-08
Capn2	1.78881	2.39e-08
Idh3a	1.76463	2.39e-08
Vgll3	1.94889	2.39e-08
Serpina3m	17.0792	2.4e-08
Zfp827	1.90562	2.46e-08
Rai14	1.73556	2.46e-08
Tom1	1.90905	2.49e-08
Csgalnact1	1.80836	2.51e-08
Tmem116	2.29944	2.55e-08
Slc39a11	2.19692	2.56e-08
Rnps1	1.77607	2.57e-08
Pgrmc1	1.76923	2.58e-08
Mertk	1.86076	2.58e-08
Slc7a3	7.52377	2.59e-08
Wee1	4.62398	2.62e-08
Hprt	1.8145	2.62e-08
Cmpk1	1.72836	2.62e-08
Cox6a2	2.89179	2.66e-08
Pard6b	2.38175	2.71e-08
Popdc3	2.43005	2.71e-08
Larp4	1.7201	2.71e-08
Ap2m1	1.62255	2.71e-08
Prkx	1.69763	2.74e-08
Gm40909	5.29798	2.74e-08
Wfdc17	2.6952	2.76e-08
Seh1l	1.68852	2.77e-08
Limk2	1.72879	2.78e-08
Ccdc47	1.63063	2.78e-08
Bccip	1.87342	2.87e-08
Rpl12	1.75033	2.91e-08
Timm10	2.97449	2.96e-08
Trmt1	1.99585	2.98e-08
Cct8	1.69152	2.98e-08
Trim62	1.94093	2.99e-08
Ube2m	1.74509	3.01e-08
Ubc	1.77653	3.06e-08
Mpzl2	2.51055	3.06e-08
Ndel1	1.64896	3.06e-08
Patl1	1.69851	3.06e-08
Ces1g	5.47486	3.07e-08
AC133498.1	7.02902	3.07e-08
Atp6v1c1	1.69175	3.12e-08
Pole4	1.98668	3.15e-08
Slc40a1	2.23645	3.18e-08
Nmd3	1.82332	3.19e-08
Dbn1	2.58923	3.2e-08
Trib1	2.06751	3.24e-08
Thumpd3	1.91173	3.28e-08
Tmem251	2.34509	3.29e-08
Pdgfb	1.77708	3.33e-08
Adamts15	2.17487	3.33e-08
Habp4	1.93689	3.35e-08
Txn1	1.67664	3.38e-08
Igf2r	1.64038	3.38e-08
Uqcrq	1.8766	3.41e-08
Brix1	1.89478	3.41e-08
Slc7a6	1.91045	3.42e-08
A430105I19Rik	1.84198	3.42e-08
Lgmn	1.85049	3.43e-08
Git1	1.66432	3.44e-08
Cct4	1.64195	3.44e-08
Eif5a	1.64547	3.45e-08
Cyc1	1.81013	3.45e-08
Larp1	1.62091	3.54e-08
Ilk	1.81525	3.59e-08
2310061I04Rik	2.11722	3.59e-08
Tpp1	1.61899	3.59e-08
Plcd4	7.8409	3.61e-08
Gnb1	1.62915	3.63e-08
Bzw1	1.65669	3.63e-08
Txnl1	1.75181	3.64e-08
Hnrnpdl	1.71407	3.67e-08
Bex3	2.00877	3.68e-08
Gbe1	1.88465	3.69e-08
2610001J05Rik	1.89758	3.73e-08
Tmem11	1.96102	3.73e-08
Slc25a24	1.87982	3.76e-08
Tbrg1	1.70569	3.76e-08
Rpl41	1.64838	3.78e-08
Chchd1	2.02349	3.8e-08
Abi1	1.63416	3.82e-08
Adamts9	2.15927	3.82e-08
Gsto1	1.98979	3.83e-08
Qk	1.96262	3.84e-08
Pus1	2.6286	3.85e-08
Lamp2	1.63747	3.88e-08
Trp53cor1	6.01809	3.88e-08
S100a6	2.52975	3.89e-08
Trnp1	3.89249	3.9e-08
Kcnk2	1.97463	3.9e-08
Epop	4.2628	3.9e-08
Adora1	2.46004	3.93e-08
Scnn1g	1.71873	3.93e-08
Arhgdia	1.69038	3.97e-08
Sh3bgrl2	1.76057	3.97e-08
Dusp3	1.72973	3.97e-08
Cftr	2.20456	3.99e-08
Selp	4.44522	3.99e-08
Zwint	1.87439	3.99e-08
Amigo1	1.89972	4.01e-08
Slc16a6	2.31386	4.01e-08
P2ry2	2.49894	4.06e-08
Susd6	1.66565	4.06e-08
Tcp1	1.63773	4.08e-08
Pacsin2	1.95512	4.16e-08
Fst	5.24304	4.19e-08
Jpt2	1.87237	4.23e-08
Itpripl1	1.89037	4.23e-08
Btf3	1.63209	4.24e-08
Arfgef1	1.64192	4.35e-08
Abcf2	1.72245	4.35e-08
Rps26	1.64673	4.35e-08
Ahi1	1.98347	4.36e-08
Igf2bp2	2.67819	4.4e-08
Nuak2	2.08337	4.48e-08
Plaa	1.6671	4.49e-08
Lyar	2.16005	4.5e-08
Map3k9	1.98808	4.55e-08
Rcan1	2.09009	4.57e-08
Plekho2	1.98648	4.59e-08
Wnk4	2.03132	4.6e-08
Ppm1f	1.59517	4.63e-08
Rbm17	1.78795	4.65e-08
Angptl4	4.30866	4.68e-08
Nob1	2.04259	4.73e-08
Mex3c	1.70342	4.73e-08
Fam129b	1.73063	4.74e-08
Sorbs1	2.03015	4.75e-08
Pkp3	2.16657	4.76e-08
Atp5f1	1.59858	4.86e-08
Ikbkg	1.79482	4.88e-08
Ddx47	1.77476	4.91e-08
Cox5a	1.84317	4.93e-08
Ly6c1	2.98945	4.93e-08
Aup1	1.60663	5.05e-08
Yrdc	2.4261	5.14e-08
Psmd11	1.59826	5.18e-08
Creb5	2.42984	5.19e-08
Cdkn2b	2.41605	5.22e-08
Ppp2cb	1.71526	5.25e-08
S100a10	1.80998	5.28e-08
Lrpprc	1.65567	5.34e-08
Gaa	1.70835	5.43e-08
Tjap1	1.85488	5.44e-08
Polr3d	2.31579	5.6e-08
Atp6v0d1	1.62998	5.61e-08
Eef1g	1.62146	5.62e-08
Tmem126a	2.0802	5.68e-08
Nip7	2.04876	5.68e-08
Ifrd2	2.30992	5.7e-08
Psma3	1.59374	5.7e-08
Phb	1.84209	5.71e-08
Tmem38b	1.85545	5.71e-08
Plp2	1.73535	5.71e-08
Kctd9	1.80937	5.75e-08
Fam83g	2.55584	5.77e-08
Cst8	2.87602	5.78e-08
Impdh2	1.85403	5.8e-08
Dnajc21	1.8095	5.81e-08
Lpp	1.59874	5.81e-08
Gm37752	13.622	5.83e-08
Ubxn4	1.62362	5.84e-08
Gcat	2.44209	5.86e-08
Adrm1	1.73102	5.87e-08
Nfil3	2.61603	5.96e-08
Afg3l2	1.77063	5.98e-08
Atp1a1	1.66936	6e-08
Gpx4	1.6751	6e-08
Atp6v1b2	1.57	6e-08
Aaas	2.29659	6e-08
Anxa5	1.74115	6e-08
Wdr1	1.66071	6.01e-08
Map2k3	1.72458	6.04e-08
Il1f9	4.61423	6.05e-08
Rpl7l1	1.71515	6.08e-08
Nudcd2	2.12502	6.08e-08
Noc3l	1.97855	6.12e-08
Taf15	1.65946	6.12e-08
Smpd1	1.63843	6.14e-08
Exoc5	1.59321	6.14e-08
Krt80	2.38923	6.14e-08
Loxl2	1.93497	6.14e-08
Rrp15	2.63449	6.18e-08
Gm39822	3.66989	6.18e-08
Syt12	5.04955	6.18e-08
Wdr75	1.88933	6.18e-08
Dtnbp1	1.80595	6.28e-08
Mmp19	3.19913	6.3e-08
Ndufa12	1.76793	6.33e-08
Emc6	1.77401	6.33e-08
Abca5	1.87771	6.37e-08
Sirt2	1.59998	6.44e-08
Surf2	2.02188	6.46e-08
Cxcr1	6.95911	6.47e-08
Zfp91	1.75524	6.6e-08
Heatr1	1.89972	6.65e-08
Gspt1	1.65586	6.65e-08
Arhgef16	1.9667	6.65e-08
Pdcd6ip	1.59114	6.66e-08
Sbds	1.80347	6.66e-08
Slc39a1	1.64509	6.67e-08
Rbm47	1.64066	6.74e-08
Atic	1.81571	6.82e-08
Akr1c14	3.36039	6.82e-08
Lpar2	2.23058	6.91e-08
Krtap17-1	4.76742	6.91e-08
Atp6v1e1	1.61826	6.94e-08
Rab20	2.20057	6.94e-08
Gabarap	1.58378	6.94e-08
Otulin	1.93976	6.94e-08
Mroh1	1.615	6.95e-08
Pacs2	1.6197	6.98e-08
Fkbp5	7.69052	7.13e-08
Cfl2	1.79531	7.22e-08
Tuft1	2.09366	7.26e-08
F2rl1	2.04224	7.26e-08
Sema3b	1.67054	7.35e-08
Lpar4	2.91311	7.46e-08
Rnf11	1.60406	7.48e-08
Ero1l	1.64699	7.67e-08
Kpnb1	1.63087	7.67e-08
Nup50	1.65478	7.7e-08
Cnbp	1.67992	7.79e-08
Rnf10	1.5687	7.84e-08
Gk	2.02033	7.84e-08
Ipo9	1.60762	8.11e-08
Acadl	1.82481	8.17e-08
Egr2	2.27368	8.17e-08
Sstr2	4.32734	8.21e-08
Ier2	2.15317	8.31e-08
Unc5b	1.99037	8.32e-08
Phf10	1.73531	8.39e-08
Nap1l1	1.61907	8.41e-08
Jdp2	2.12827	8.41e-08
Bend3	2.17666	8.48e-08
Atp5d	1.61312	8.52e-08
Entpd5	1.67998	8.52e-08
Aldoa	1.61016	8.6e-08
Maea	1.64277	8.77e-08
AC161763.1	2.65974	8.77e-08
Pfdn1	1.86441	8.8e-08
Farsb	1.76899	8.81e-08
Mpp1	1.64219	8.83e-08
Arhgap6	1.67548	8.89e-08
Prelid3b	1.82546	9e-08
Zswim4	1.73876	9.03e-08
Mum1l1	2.928	9.04e-08
Usmg5	1.69476	9.05e-08
Aif1l	2.57464	9.1e-08
Ltbr	1.6386	9.13e-08
Lpl	1.69487	9.16e-08
Nubp1	2.08421	9.22e-08
Lrrc8c	1.59792	9.24e-08
Aprt	2.03013	9.24e-08
Llph	1.97536	9.24e-08
Rab15	1.81028	9.3e-08
Uqcr10	1.68169	9.31e-08
Dnaja2	1.6167	9.34e-08
Ano6	1.57608	9.5e-08
Gnai3	1.58002	9.51e-08
Selenon	1.65055	9.51e-08
Csde1	1.62263	9.53e-08
Urb1	1.85468	9.54e-08
Arfgef2	1.60716	9.54e-08
Bend7	1.8429	9.66e-08
Zfp57	1.89798	9.66e-08
Irf2bpl	1.55306	9.74e-08
Adssl1	2.01627	9.76e-08
Rhod	2.53363	9.77e-08
Rev1	1.93031	9.8e-08
Psmb7	1.58791	9.96e-08
Tmem150a	1.95246	9.97e-08
Stat3	1.6315	1e-07
Fnip1	1.62404	1.03e-07
Kansl2	1.704	1.04e-07
Nop16	2.19163	1.04e-07
Pxdc1	2.12012	1.04e-07
Hmgxb3	1.61088	1.06e-07
Ccl3	4.74767	1.07e-07
Ccdc184	2.71824	1.07e-07
Pabpc1	1.57938	1.07e-07
Rassf1	1.80804	1.07e-07
Atp6v0d2	1.75548	1.08e-07
Ecd	1.68792	1.1e-07
Klc2	1.77125	1.1e-07
Mdh2	1.57559	1.12e-07
Gemin5	1.76242	1.12e-07
Tmem5	1.83869	1.12e-07
Epn3	2.01124	1.12e-07
Tead1	1.74198	1.13e-07
Serpinb6a	1.63987	1.14e-07
Pitrm1	1.6421	1.14e-07
Eaf1	1.60722	1.15e-07
Vdac2	1.60703	1.15e-07
Vcan	2.82244	1.16e-07
Entpd3	2.56833	1.16e-07
Slc4a4	1.70093	1.16e-07
Ddx54	1.64256	1.17e-07
Osbpl9	1.61244	1.2e-07
Ppfibp1	1.5829	1.21e-07
Xiap	1.5825	1.21e-07
Rnd1	2.46394	1.21e-07
Sulf2	1.65254	1.21e-07
Hspbp1	1.88926	1.22e-07
Polr1a	1.75207	1.22e-07
Dnttip2	1.63302	1.22e-07
Scel	3.00988	1.23e-07
Polr1c	1.76173	1.23e-07
Taf1d	1.66401	1.24e-07
Polr1b	1.88674	1.24e-07
Vps26a	1.60386	1.24e-07
Dlgap4	1.57676	1.24e-07
Srfbp1	2.07791	1.25e-07
Gng12	1.6135	1.25e-07
Zfp593	2.63375	1.26e-07
Ptpn12	1.61586	1.26e-07
Nceh1	1.68943	1.26e-07
Riok3	1.68717	1.26e-07
Ezr	1.70395	1.27e-07
Psg17	6.20645	1.28e-07
Naga	1.62179	1.28e-07
Ube2j2	1.69268	1.29e-07
Clpp	1.84851	1.29e-07
Klf7	1.92087	1.3e-07
Cnksr3	2.07415	1.31e-07
Eps8l2	1.72969	1.31e-07
U2af1	1.73332	1.32e-07
Mrc1	1.61124	1.33e-07
Imp4	1.67849	1.34e-07
Strn4	1.56278	1.34e-07
Tgfa	2.20639	1.37e-07
Fjx1	2.67661	1.38e-07
Sumo3	1.71275	1.41e-07
Sdr39u1	1.88126	1.41e-07
Tbca	1.6751	1.41e-07
Smim7	1.69031	1.42e-07
Bag5	1.74889	1.42e-07
Ilf2	1.62825	1.42e-07
Tpm2	1.76167	1.42e-07
Rasip1	1.87816	1.43e-07
Fos	3.212	1.44e-07
Cdk18	1.86169	1.44e-07
Heatr3	1.81925	1.45e-07
Ppia	1.58936	1.45e-07
Nab1	1.54197	1.45e-07
Plk2	1.95987	1.45e-07
Atf6	1.55716	1.46e-07
Eef2	1.65516	1.46e-07
Perp	2.32069	1.46e-07
1810032O08Rik	2.60472	1.46e-07
Slc5a3	1.83013	1.47e-07
Rad23a	1.61131	1.47e-07
Eif4h	1.75777	1.49e-07
Dnajc5	1.54689	1.49e-07
Mrps6	2.21408	1.5e-07
Cct5	1.55859	1.51e-07
Mrps2	1.89303	1.51e-07
Arf6	1.57206	1.52e-07
Irak1	1.57996	1.53e-07
Fem1b	1.51546	1.53e-07
Usp36	1.64713	1.54e-07
Taf10	1.64336	1.54e-07
Jade3	1.80467	1.55e-07
Sel1l	1.53911	1.55e-07
Rnf144b	2.39507	1.55e-07
Psmd4	1.5702	1.56e-07
Timm50	1.94492	1.56e-07
Timm17a	1.69446	1.56e-07
Pebp1	1.56949	1.57e-07
Emd	1.76221	1.57e-07
Ackr3	1.88558	1.57e-07
Ddx56	1.77665	1.57e-07
Atxn10	1.59513	1.57e-07
Vdac3	1.55449	1.58e-07
Pom121	1.60415	1.58e-07
Icmt	1.54539	1.61e-07
Cbarp	1.93936	1.61e-07
Arhgap35	1.56861	1.62e-07
Trim44	1.61905	1.62e-07
Cldn4	6.86453	1.62e-07
Tshz1	1.67563	1.62e-07
Metap2	1.57883	1.63e-07
Atp6v1d	1.63278	1.63e-07
Cox7a2	1.65055	1.64e-07
Tgm2	2.16877	1.64e-07
Slc12a2	1.62133	1.65e-07
Rnf19a	1.65586	1.65e-07
Chmp2b	1.65499	1.65e-07
Phb2	1.64434	1.65e-07
Cavin3	2.14236	1.66e-07
Slc39a6	1.69378	1.67e-07
Rheb	1.55893	1.67e-07
Mrpl38	1.7507	1.67e-07
Nme1	2.38776	1.67e-07
Mbd2	1.64051	1.67e-07
Egr3	2.51769	1.68e-07
Smcr8	1.55281	1.68e-07
Il34	2.15721	1.68e-07
Lsm12	1.6555	1.69e-07
Ttll7	1.81184	1.7e-07
Midn	1.56404	1.71e-07
Nr2c2ap	2.08491	1.73e-07
Spred1	1.55414	1.74e-07
Fzd5	1.64956	1.74e-07
Map3k6	3.75866	1.74e-07
Fam84b	1.5456	1.75e-07
Fitm2	1.79428	1.77e-07
Tollip	1.58688	1.77e-07
Nfx1	1.53601	1.8e-07
Eng	1.57403	1.81e-07
Alpl	3.67445	1.82e-07
Hbs1l	1.62907	1.82e-07
Kpna1	1.53421	1.82e-07
Grpel1	1.80555	1.83e-07
Atp6v1h	1.55563	1.83e-07
Xpo1	1.56178	1.83e-07
Bcar3	2.28971	1.87e-07
Wdr46	2.09128	1.87e-07
Gm4610	17.4286	1.87e-07
Rangrf	3.05656	1.9e-07
Lonrf3	2.30199	1.94e-07
Lsm4	1.79592	1.94e-07
Wls	1.51671	1.96e-07
Cox7c	1.60696	1.97e-07
Aga	1.80039	1.99e-07
Sbf2	1.55937	2e-07
Zbtb7b	1.6008	2.03e-07
Smurf1	1.64721	2.06e-07
Ecm1	1.60925	2.07e-07
Cops5	1.65326	2.07e-07
Wfs1	1.79189	2.07e-07
Dld	1.60439	2.07e-07
Neat1	1.80141	2.07e-07
Anxa4	1.60529	2.07e-07
Psma6	1.63073	2.08e-07
Psmd2	1.55183	2.08e-07
Cldn7	1.68256	2.08e-07
Fosl2	1.76295	2.08e-07
Clic1	1.58389	2.09e-07
Mmp12	3.46928	2.16e-07
Prag1	1.87714	2.18e-07
Phldb1	1.50929	2.18e-07
Eml2	1.68118	2.19e-07
Adam15	1.51441	2.19e-07
Dusp8	2.6901	2.19e-07
Atad1	1.54111	2.2e-07
Pdcl3	1.718	2.2e-07
Aff1	1.59891	2.21e-07
Eif4e	1.58786	2.22e-07
B4galt1	1.6238	2.22e-07
Fam120a	1.50193	2.22e-07
Etv6	1.68261	2.25e-07
Eif2b3	1.9239	2.25e-07
Tm4sf1	1.90048	2.26e-07
Sphk1	3.79036	2.27e-07
Gm16286	1.62824	2.27e-07
Tcerg1	1.62059	2.3e-07
Thoc6	2.09589	2.31e-07
Mast2	1.63427	2.32e-07
Fbxw8	1.72752	2.36e-07
Smpd3	2.82836	2.36e-07
Ppa1	2.2283	2.38e-07
Snrpa1	1.86965	2.39e-07
Lss	2.03675	2.39e-07
Drap1	1.64406	2.39e-07
Prkag3	3.46595	2.39e-07
Stub1	1.6628	2.4e-07
Abhd17c	1.72233	2.42e-07
Kif1c	1.51481	2.43e-07
Usp14	1.61023	2.44e-07
Rhoj	1.6931	2.44e-07
Hebp1	1.83122	2.49e-07
Rrp7a	1.61919	2.49e-07
Xpo5	1.57189	2.49e-07
Mdn1	1.89126	2.55e-07
Psmb4	1.60228	2.57e-07
Thop1	1.89037	2.57e-07
Myo5a	1.60461	2.63e-07
AI413582	2.05255	2.63e-07
Pak3	3.21634	2.63e-07
Pip5k1b	1.74788	2.63e-07
Ubl3	1.55361	2.63e-07
Tmem256	1.7486	2.66e-07
Immp1l	1.80447	2.68e-07
Cdk17	1.63081	2.69e-07
Nploc4	1.51728	2.69e-07
Rras	1.78267	2.71e-07
Ereg	10.4188	2.72e-07
Polr2h	2.16186	2.75e-07
Bid	2.11531	2.75e-07
Bbc3	1.89901	2.77e-07
Timm8a1	3.02187	2.77e-07
Cyp1b1	2.00757	2.77e-07
Cebpb	1.73024	2.78e-07
Tigar	1.81495	2.82e-07
Gng5	1.57423	2.83e-07
Dlg4	1.78489	2.83e-07
Trim46	2.77445	2.83e-07
Lsm14a	1.55358	2.84e-07
Degs1	1.67155	2.84e-07
Ube2d3	1.52102	2.84e-07
Ppip5k2	1.55318	2.84e-07
Ifit3	2.27921	2.86e-07
Smndc1	1.61967	2.86e-07
Psmc6	1.53892	2.86e-07
Ak6	2.30446	2.87e-07
Ctnna1	1.60583	2.88e-07
U2af2	1.50617	2.9e-07
Lgals1	1.8266	2.9e-07
Pak1ip1	1.65275	2.95e-07
Rrp1	1.54528	2.95e-07
Rpl7a	1.50896	2.95e-07
Ppp2r1a	1.50866	2.98e-07
Peak1	1.50616	2.99e-07
Sgk1	2.10172	2.99e-07
Usp31	1.72275	3.02e-07
Ssrp1	1.52304	3.02e-07
Fez2	1.64844	3.03e-07
Dym	1.6187	3.05e-07
Rpf2	2.24407	3.08e-07
Rangap1	1.62191	3.1e-07
Slain2	1.5485	3.11e-07
Ms4a6d	2.19741	3.13e-07
Sh2b3	1.57547	3.14e-07
Gm43890	5.33555	3.15e-07
Psmb6	1.59007	3.15e-07
Foxn2	1.53882	3.15e-07
Prdx3	1.65224	3.19e-07
Traf4	1.80211	3.21e-07
Ptprz1	1.86429	3.21e-07
4930503L19Rik	1.79941	3.23e-07
Lrrfip1	1.53883	3.25e-07
Rplp1	1.58771	3.29e-07
Elob	1.61782	3.3e-07
Gm12981	3.6328	3.32e-07
Tor1aip2	1.50767	3.34e-07
Ssfa2	1.60439	3.38e-07
Alg3	2.05239	3.38e-07
Nedd9	1.51739	3.38e-07
Ola1	1.68611	3.38e-07
Morc2a	1.51675	3.39e-07
Gm16278	4.87569	3.39e-07
Aatk	1.69557	3.4e-07
Dnajc11	1.63756	3.45e-07
Plpp2	1.94728	3.47e-07
Plec	1.5371	3.49e-07
Prkd1	1.70934	3.49e-07
Naa25	1.68305	3.5e-07
Rcc1l	1.95346	3.5e-07
Stx3	1.81183	3.51e-07
Urb2	1.90678	3.51e-07
Lamtor3	1.61543	3.53e-07
Pkm	1.50918	3.54e-07
Rpl29	1.50008	3.55e-07
Mfn1	1.54144	3.57e-07
Abcc5	1.57689	3.58e-07
Nrk	5.58875	3.58e-07
Morf4l2	1.57655	3.59e-07
Cops2	1.50608	3.64e-07
Pla2g12a	2.29271	3.66e-07
Sgsm3	2.07979	3.66e-07
Rrp8	1.91526	3.72e-07
Kdf1	1.97417	3.73e-07
Smap1	1.5107	3.74e-07
Relb	1.92915	3.79e-07
Carnmt1	1.78745	3.79e-07
Mgmt	3.06831	3.82e-07
Trmt10c	1.81786	3.87e-07
C3ar1	2.41224	3.87e-07
Tcea1	1.56158	3.88e-07
Npm3	2.15755	3.88e-07
Mybl1	3.18599	3.95e-07
Hrct1	2.82197	3.95e-07
Riox2	1.75943	3.98e-07
Efr3b	2.32251	4e-07
1200007C13Rik	3.22049	4.02e-07
Lap3	1.64451	4.02e-07
Ptgr1	1.75663	4.04e-07
E2f4	1.63744	4.04e-07
Trim15	6.12087	4.06e-07
Ube2q2	1.59446	4.06e-07
Cpeb4	1.51544	4.1e-07
Spryd7	1.95678	4.11e-07
Cln5	1.57469	4.11e-07
Galnt13	2.65459	4.12e-07
Mfsd4a	3.33876	4.13e-07
AW209491	1.7996	4.13e-07
Ptpmt1	1.95709	4.13e-07
Mrpl20	1.78205	4.15e-07
Mapre1	1.51021	4.17e-07
Mrpl54	1.84021	4.22e-07
Nol11	1.77464	4.27e-07
Reps1	1.55443	4.31e-07
Hars	1.62506	4.33e-07
Ndnf	1.81178	4.33e-07
Eif2b5	1.6403	4.33e-07
Pigf	2.11607	4.37e-07
Wnt7b	2.44318	4.44e-07
Krt18	2.13515	4.45e-07
Nup188	1.56675	4.46e-07
Des	1.73086	4.46e-07
Wdr77	1.85804	4.47e-07
Atp13a3	1.7163	4.49e-07
Rabl6	1.52361	4.52e-07
Naf1	1.75779	4.53e-07
Rae1	1.64153	4.54e-07
Atp6v0c	1.76327	4.56e-07
Rnf126	1.76881	4.59e-07
Prmt1	1.78821	4.6e-07
Rusc2	1.89169	4.61e-07
Cox10	2.06199	4.61e-07
Mrpl51	1.64017	4.63e-07
Mrpl17	1.84453	4.63e-07
Ftl1-ps1	4.28612	4.63e-07
Fbxo6	1.72628	4.64e-07
Ebna1bp2	1.68102	4.66e-07
Hpgds	2.72055	4.66e-07
Rpl32	1.54927	4.66e-07
Fblim1	1.75239	4.66e-07
Ppp2ca	1.51611	4.66e-07
Repin1	1.73228	4.67e-07
Serpinb6b	1.56503	4.67e-07
Timm9	2.00214	4.72e-07
Ndst3	9.21879	4.78e-07
Gm12715	2.83118	4.8e-07
1810055G02Rik	1.85486	4.83e-07
Blvrb	2.19416	4.83e-07
Map6	1.82814	4.83e-07
Rin3	1.86123	4.83e-07
Zfp809	1.59443	4.85e-07
Ube2g2	1.73996	4.89e-07
Psmd7	1.53412	4.89e-07
Jund	1.69674	4.9e-07
Bst1	1.86033	4.92e-07
Nfkbib	1.81975	4.92e-07
Slc35f5	1.58039	4.95e-07
Zfp639	1.63797	4.97e-07
Prps1	1.72614	4.97e-07
Slc25a33	2.4553	4.98e-07
Necap2	1.5456	5.01e-07
Steap1	3.90756	5.01e-07
Gla	2.00305	5.02e-07
Bag2	2.20411	5.07e-07
Arhgef5	1.60134	5.08e-07
Nat10	1.86507	5.08e-07
Cttn	1.51156	5.09e-07
Stc1	2.34214	5.1e-07
Bin1	1.55878	5.38e-07
Loxl4	2.32895	5.41e-07
Arl14ep	1.60003	5.44e-07
Denr	1.67559	5.45e-07
Ccdc124	1.67364	5.5e-07
Shroom3	1.61518	5.52e-07
Rps19	1.56007	5.52e-07
Zfp598	1.54895	5.52e-07
Phospho1	5.70748	5.52e-07
Chuk	1.50624	5.57e-07
Atf1	1.68687	5.58e-07
Cnppd1	1.57029	5.61e-07
Phc2	1.6056	5.61e-07
Nle1	2.51138	5.68e-07
Grb10	1.52501	5.75e-07
Rrp1b	1.69555	5.75e-07
Tatdn2	1.70825	5.75e-07
Exosc9	1.747	5.76e-07
Ddx39	1.94087	5.78e-07
Hgh1	2.50455	5.82e-07
H1f0	1.74734	6.04e-07
Ppm1j	3.20609	6.06e-07
Asah1	1.54829	6.12e-07
Adsl	1.64445	6.16e-07
Prmt5	1.70501	6.18e-07
Tex264	1.61256	6.18e-07
Zpr1	1.71661	6.19e-07
Olfr1372-ps1	1.98698	6.24e-07
Gria3	1.964	6.25e-07
Sh3bp4	1.58684	6.32e-07
Pmpca	1.5504	6.4e-07
Ndufb6	1.76768	6.41e-07
Thsd4	1.70448	6.41e-07
Sdhb	1.58911	6.43e-07
Ninj1	1.80923	6.43e-07
Wdr4	1.82525	6.46e-07
Krr1	1.52165	6.5e-07
Pgam1	1.66443	6.51e-07
Desi1	1.59773	6.52e-07
Psmc1	1.50932	6.54e-07
Wwc2	1.58251	6.55e-07
Fam198b	1.50214	6.61e-07
Mad2l2	2.04586	6.61e-07
Mtm1	1.59391	6.62e-07
Arpc4	1.54246	6.7e-07
Pycr1	3.31541	6.74e-07
Rps8	1.52657	6.76e-07
Taf5l	1.74404	6.77e-07
Fam110c	2.28337	6.78e-07
Ppard	1.59986	6.79e-07
Gap43	2.05805	6.8e-07
Vegfd	1.95943	6.84e-07
Prdx6	2.06831	6.92e-07
Myo19	1.96399	6.95e-07
Sqle	1.66304	7.02e-07
Mamstr	2.38606	7.03e-07
Inhba	2.39002	7.08e-07
Tmed9	1.51499	7.08e-07
Sbno2	1.82548	7.12e-07
Cnksr1	1.88904	7.13e-07
Tead3	1.68279	7.21e-07
Tab2	1.51444	7.22e-07
Eif3i	1.54032	7.22e-07
Eya2	1.66022	7.24e-07
Bdkrb1	3.16641	7.33e-07
Larp1b	1.65497	7.41e-07
Cpped1	1.59763	7.43e-07
Nup62	1.67535	7.47e-07
Arid5a	1.87941	7.51e-07
Gtpbp2	1.51601	7.58e-07
Krcc1	1.5403	7.61e-07
Mrpl52	1.81872	7.62e-07
Nifk	1.95419	7.65e-07
Mlkl	2.06258	7.7e-07
Samm50	1.54052	7.74e-07
Map1s	1.63703	7.8e-07
Pdk4	2.63323	7.81e-07
Eif1b	1.61796	7.85e-07
Agfg2	1.9538	7.85e-07
Xrcc5	1.63087	7.86e-07
Cep104	1.51716	7.92e-07
Naa20	1.63379	7.94e-07
Pdap1	1.51966	7.96e-07
Gsta3	1.83978	7.96e-07
Cdk4	1.51854	7.96e-07
Esf1	1.60483	8.02e-07
Ces1f	2.88535	8.05e-07
Msmo1	1.76406	8.14e-07
Pde12	1.68982	8.14e-07
Prrg4	2.24521	8.15e-07
Smad1	1.55486	8.16e-07
Zbtb16	3.85532	8.34e-07
Ccdc115	1.71337	8.34e-07
Rassf6	2.28784	8.36e-07
Mamld1	1.74657	8.44e-07
Tbl3	1.73423	8.45e-07
Fam50a	1.62879	8.51e-07
Ankrd49	1.77941	8.53e-07
Pgam5	1.69377	8.57e-07
Clock	1.60813	8.73e-07
Psmd14	1.56405	8.8e-07
Rpl39	1.57281	8.8e-07
Ddx19b	1.58599	8.87e-07
Aebp1	1.56326	8.88e-07
Kctd6	1.74903	8.89e-07
Eif5b	1.51395	8.89e-07
Nepro	1.79171	8.9e-07
Gja1	2.15452	8.91e-07
Idua	1.71211	8.97e-07
Tubb2b	2.43797	9.02e-07
Ercc5	1.56011	9.07e-07
Cyp51	1.72645	9.27e-07
Sephs2	1.64959	9.41e-07
Stoml2	1.59842	9.43e-07
Rassf2	1.70685	9.43e-07
Avpi1	2.00806	9.44e-07
Pdcd11	1.57868	9.44e-07
Atp6v1f	1.55719	9.47e-07
Rpl23	1.52261	9.57e-07
Lrfn4	1.98526	9.71e-07
Tgm1	2.85105	9.73e-07
Slc41a2	1.84367	9.75e-07
Liph	1.65196	9.77e-07
Gm4204	1.89528	9.86e-07
Eid3	2.51963	9.87e-07
Aff4	1.52643	9.89e-07
Mmp3	3.40155	9.9e-07
Wdr12	1.69866	9.94e-07
Tspo	1.58116	9.96e-07
Ehbp1l1	1.60607	1e-06
Edn1	2.46551	1e-06
Timm8b	1.74626	1.01e-06
Lrrc41	1.53696	1.01e-06
Crls1	1.79991	1.02e-06
Kars	1.54127	1.03e-06
Jagn1	1.73825	1.03e-06
Vopp1	1.54089	1.04e-06
Chmp4b	1.56808	1.04e-06
Erc2	2.08298	1.05e-06
Dars	1.50076	1.05e-06
Polr2l	1.80622	1.05e-06
Fam118a	1.85894	1.07e-06
Shmt1	1.92673	1.07e-06
Slc25a39	1.57722	1.08e-06
2210011C24Rik	1.88198	1.08e-06
Lzic	1.87377	1.09e-06
Dvl1	1.51472	1.09e-06
Tmem65	1.51266	1.1e-06
Fbxw9	1.84945	1.11e-06
Zfp469	2.77508	1.12e-06
Txndc17	1.60077	1.12e-06
Nbn	1.57746	1.12e-06
Rpl4	1.51711	1.13e-06
Il6	8.29454	1.14e-06
Gtf2f1	1.58926	1.14e-06
Agpat4	1.538	1.15e-06
Dph5	1.87519	1.15e-06
Lpin2	2.10313	1.15e-06
AC124687.2	2.8286	1.15e-06
Has2	5.31395	1.16e-06
Slc25a46	1.50794	1.19e-06
Vegfb	1.70395	1.2e-06
Cgref1	5.90487	1.22e-06
Adamtsl5	1.65721	1.24e-06
Eif3g	1.53892	1.26e-06
Tnc	5.72455	1.26e-06
Tmem214	1.5021	1.26e-06
Mfsd10	1.68336	1.26e-06
Wdr55	1.92686	1.27e-06
Arpc5l	1.56844	1.27e-06
Cad	1.72909	1.27e-06
Nutf2	1.74354	1.28e-06
Fastkd2	1.78743	1.28e-06
Dnajc2	1.65981	1.29e-06
Tmem171	3.14772	1.29e-06
Exosc2	1.76286	1.29e-06
Esrra	1.68531	1.29e-06
Tmem62	1.74593	1.32e-06
Htatsf1	1.51723	1.32e-06
Flot2	1.53789	1.32e-06
Spidr	1.62099	1.35e-06
Tg	2.32601	1.36e-06
Zfp185	2.09841	1.37e-06
Extl1	2.79694	1.38e-06
Noc4l	1.88525	1.38e-06
Siva1	1.87302	1.38e-06
Rgcc	4.05726	1.39e-06
Hook1	1.66889	1.39e-06
Zfp568	1.7681	1.4e-06
Tomm20	1.57142	1.42e-06
Pparg	1.88205	1.42e-06
Ndufa10	1.54907	1.42e-06
Cd24a	1.77587	1.44e-06
Scnn1a	1.94018	1.45e-06
Uqcc2	1.72845	1.45e-06
Fam213a	1.64767	1.45e-06
Cab39	1.55696	1.46e-06
S100a11	1.51317	1.48e-06
Slc1a4	1.6778	1.48e-06
Mbd3	1.51225	1.5e-06
Gm17189	3.82705	1.51e-06
B3gnt7	1.83986	1.51e-06
Snhg8	1.78683	1.52e-06
Elp5	1.61612	1.53e-06
Nrip3	4.96877	1.54e-06
Arv1	1.85317	1.55e-06
Lrp8	2.52128	1.56e-06
Fam162a	1.65793	1.58e-06
Actg2	1.69974	1.58e-06
Nop9	1.66733	1.58e-06
Lrrc8d	1.50743	1.59e-06
Gch1	1.65971	1.6e-06
Pcbp4	1.69194	1.6e-06
Fam57b	3.23527	1.62e-06
Mrps22	1.79157	1.63e-06
Bicd1	1.6897	1.65e-06
Itgb6	1.75914	1.65e-06
Dhx37	1.6581	1.65e-06
Lrrc58	1.61634	1.65e-06
Dbt	1.59129	1.67e-06
Atp1b1	2.01403	1.69e-06
Plpp1	1.80482	1.7e-06
Tc2n	1.50657	1.7e-06
Olr1	1.65526	1.7e-06
Gm10736	1.59004	1.71e-06
Fcamr	3.08966	1.72e-06
Mpc1	1.55416	1.72e-06
Ccl9	2.37755	1.74e-06
Nfe2l2	1.51121	1.74e-06
Pdcd2	1.84742	1.76e-06
Hook2	1.73681	1.78e-06
Pi4k2a	1.52585	1.78e-06
Chrnb1	1.66218	1.8e-06
Mmrn2	2.16245	1.83e-06
AA467197	4.2654	1.84e-06
Grina	1.52885	1.87e-06
Dis3	1.58214	1.87e-06
Rdh11	1.66986	1.89e-06
F8a	1.97335	1.92e-06
Pusl1	1.95462	1.93e-06
Arhgap40	6.24127	1.94e-06
Coprs	2.40565	1.96e-06
Gsta2	3.19765	1.96e-06
E2f6	1.59151	1.96e-06
Gdpd1	2.25957	1.99e-06
Zfp777	1.60527	2.01e-06
Gtf2f2	1.7575	2.02e-06
Spryd4	2.08544	2.03e-06
Snx30	1.5062	2.03e-06
Fbxo15	5.925	2.03e-06
Vtcn1	1.96017	2.1e-06
Fxyd2	4.48581	2.1e-06
Kdm6b	1.57626	2.1e-06
Vti1b	1.51487	2.11e-06
Cgn	1.55782	2.11e-06
Ugdh	1.65403	2.11e-06
Mcrip1	1.5526	2.12e-06
Ass1	1.82454	2.12e-06
Eva1c	1.99149	2.12e-06
Msr1	2.59182	2.13e-06
Rhbdf1	1.51457	2.14e-06
Gm15417	2.46582	2.15e-06
Nufip1	1.74528	2.15e-06
Ildr2	1.99095	2.15e-06
8430408G22Rik	2.80077	2.18e-06
Taf4b	1.89112	2.2e-06
Uqcrfs1	1.50317	2.2e-06
Memo1	1.65973	2.2e-06
Blcap	1.58661	2.21e-06
1700019D03Rik	3.31687	2.22e-06
Sprr1a	6.13993	2.23e-06
Tnfrsf1a	1.5346	2.24e-06
Cttnbp2nl	1.81	2.25e-06
Nnmt	2.2995	2.25e-06
Fam96b	1.71347	2.27e-06
Kpna3	1.50057	2.27e-06
Cisd1	1.62404	2.3e-06
Gm10076	1.60173	2.32e-06
Ak2	1.54714	2.33e-06
Nup205	1.50224	2.33e-06
Mnat1	1.65755	2.34e-06
Flnc	2.33449	2.36e-06
Gnmt	2.76723	2.37e-06
Klhdc4	1.52627	2.38e-06
Ccdc25	1.57547	2.4e-06
Rchy1	1.50026	2.42e-06
Acp1	1.57245	2.48e-06
F2r	1.56867	2.5e-06
Rps28	1.50799	2.5e-06
Myl9	1.61307	2.52e-06
Klhdc7a	1.67076	2.52e-06
Gart	1.57179	2.57e-06
Anxa11	1.52261	2.59e-06
Pfdn4	1.76749	2.61e-06
Dctd	4.98574	2.64e-06
Upf3a	1.53689	2.69e-06
Polr1d	1.56107	2.7e-06
Kirrel	1.54257	2.75e-06
Mrps27	1.87012	2.77e-06
AA986860	2.3207	2.77e-06
Akap1	1.56369	2.78e-06
Rwdd1	1.60841	2.78e-06
Fzd4	1.92051	2.78e-06
Mrpl37	1.55078	2.8e-06
Plekha7	1.58292	2.85e-06
Epb41l4aos	2.2961	2.86e-06
Rgs12	1.57485	2.99e-06
Surf6	1.6616	3e-06
Qtrt1	2.13101	3.01e-06
Cxcl10	3.88041	3.04e-06
Afp	4.72383	3.04e-06
Ptges3-ps	1.91899	3.05e-06
Gm26799	4.66101	3.06e-06
Tmprss13	2.25748	3.06e-06
Klf6	1.89589	3.07e-06
Tmem120a	1.83943	3.09e-06
Zfp36	2.16438	3.09e-06
S1pr1	1.75443	3.1e-06
Dab2	1.518	3.1e-06
Prkar1b	1.74009	3.11e-06
Zfp641	1.75679	3.11e-06
Cdc42bpg	1.50116	3.11e-06
Zfand2a	1.53984	3.12e-06
Siah1a	1.64251	3.26e-06
Emc4	1.56357	3.28e-06
Psmd12	1.50214	3.28e-06
Cd200r4	2.10105	3.28e-06
Rnf128	1.82643	3.29e-06
Cebpd	2.2588	3.3e-06
Rcl1	1.75237	3.31e-06
Map2k3os	2.87819	3.31e-06
Nol6	1.62329	3.32e-06
Bcl10	1.5565	3.33e-06
Lzts2	1.51652	3.33e-06
Asna1	1.54861	3.33e-06
Erbin	1.5069	3.37e-06
Atp8b1	1.70609	3.4e-06
Cdc16	1.52171	3.42e-06
Tex15	1.53381	3.45e-06
Lonrf1	1.68317	3.45e-06
Fam3b	9.32096	3.45e-06
Manbal	1.60888	3.45e-06
Ciapin1	1.58221	3.48e-06
Sema7a	2.09654	3.5e-06
Spin4	1.99174	3.5e-06
Spry2	1.60007	3.5e-06
Zfp697	1.63138	3.51e-06
Snrpf	1.63799	3.51e-06
Emg1	1.53219	3.61e-06
Ahnak	1.51025	3.65e-06
Lmcd1	1.67444	3.65e-06
Herpud1	2.34478	3.66e-06
Slc19a3	2.30031	3.66e-06
Rap2b	1.70829	3.73e-06
Banf1	1.57519	3.78e-06
Mmadhc	1.54267	3.79e-06
Polr2c	1.56236	3.8e-06
Zc3h12c	1.76148	3.8e-06
Acta2	1.70987	3.86e-06
Aimp2	1.81475	3.97e-06
Gtpbp10	1.62893	3.98e-06
Zmynd19	1.72791	4.01e-06
Synpo	1.53406	4.07e-06
Piwil4	2.05095	4.1e-06
Klf5	1.59513	4.16e-06
Supv3l1	1.64083	4.16e-06
Nptx1	1.69326	4.2e-06
Spint1	1.63532	4.23e-06
Drg2	1.50762	4.28e-06
Mydgf	1.55551	4.28e-06
Gipc1	1.51705	4.29e-06
Gm42047	5.94687	4.33e-06
Sac3d1	2.03157	4.33e-06
Atp5g1	1.52166	4.33e-06
Aatf	1.63055	4.33e-06
Mfsd5	1.56072	4.4e-06
Apba3	1.67193	4.41e-06
Cln8	1.50649	4.41e-06
Rpp38	2.48235	4.44e-06
Dhx35	1.63753	4.47e-06
Xrcc6	1.61456	4.48e-06
Ccdc120	1.68708	4.48e-06
Gnpda1	1.66537	4.48e-06
Tubb2a	1.70736	4.49e-06
Hoga1	2.03105	4.49e-06
Kpna2	1.56459	4.5e-06
Sergef	1.94505	4.51e-06
Ano1	1.55532	4.55e-06
Ckap4	1.54033	4.62e-06
Slc7a8	2.04253	4.62e-06
Aldh1a3	6.71514	4.62e-06
Wdr83os	1.59733	4.65e-06
Rexo2	1.58589	4.65e-06
Ddx18	1.50317	4.67e-06
Bop1	1.68788	4.69e-06
Nme6	1.99034	4.7e-06
Mrpl45	1.62848	4.73e-06
Mrpl30	1.5185	4.73e-06
Bcas1	1.94894	4.9e-06
Pfdn2	1.54284	4.92e-06
Gm15264	5.31623	4.96e-06
Igsf9b	1.79841	5.02e-06
Klhl29	2.35071	5.03e-06
Ifnlr1	1.6341	5.06e-06
Dtx4	1.92414	5.06e-06
Abca4	2.12435	5.14e-06
Get4	1.56481	5.19e-06
Entpd1	1.53999	5.25e-06
Tnip3	2.28423	5.36e-06
Dnph1	3.88597	5.39e-06
Exosc1	1.6469	5.39e-06
Ankrd37	2.42514	5.45e-06
B4galt5	1.53115	5.48e-06
Prss23	1.79803	5.65e-06
1110008P14Rik	1.62142	5.66e-06
Spire1	1.55407	5.67e-06
Itpkc	1.66236	5.68e-06
Prss8	1.55271	5.69e-06
Chac2	2.1626	5.81e-06
Tmem147	1.57103	5.87e-06
Prmt3	1.66223	5.87e-06
Gm38357	2.42524	5.89e-06
Pisd	1.52345	5.98e-06
Cyp4b1	1.59447	5.98e-06
Hcar2	2.26304	6.01e-06
Rpp14	1.56206	6.01e-06
Polr2f	1.62791	6.01e-06
Pdss1	1.9021	6.06e-06
1810010D01Rik	2.86278	6.06e-06
2010107E04Rik	1.5038	6.08e-06
Bmp2	2.10806	6.11e-06
Zfp35	1.52534	6.16e-06
Hs1bp3	1.56697	6.18e-06
Crim1	1.5082	6.2e-06
Ticam1	1.56227	6.24e-06
Fosb	1.9215	6.26e-06
Nol9	1.6274	6.32e-06
Ifi205	2.34264	6.33e-06
Fiz1	1.58633	6.44e-06
Lcn2	1.70991	6.46e-06
Irak2	1.55837	6.47e-06
Umps	1.70369	6.52e-06
N6amt1	1.62639	6.52e-06
Snrpd1	1.58054	6.52e-06
Ngdn	1.58879	6.53e-06
Haus2	1.56337	6.53e-06
Med7	1.59144	6.55e-06
Rapgef3	1.56945	6.6e-06
Polr3c	1.51456	6.66e-06
Slc2a9	1.86217	6.69e-06
Mecr	1.81549	6.79e-06
Pfkfb3	2.00399	6.79e-06
Tomm5	1.67107	6.84e-06
Spg20	1.67528	6.86e-06
Timm13	1.62476	6.92e-06
Spata5	1.59572	6.93e-06
Ahcy	1.62018	7e-06
Hras	1.55584	7.02e-06
Sdcbp2	2.43181	7.02e-06
Ppp2r2b	1.97152	7.05e-06
Rce1	1.60542	7.1e-06
Stau2	1.58919	7.4e-06
Isca2	1.69809	7.4e-06
Trpv6	2.22203	7.4e-06
Medag	2.0672	7.41e-06
1110004E09Rik	1.54334	7.42e-06
Mall	1.69288	7.5e-06
Trmt6	1.66774	7.5e-06
Gm45424	4.09605	7.51e-06
Coa3	1.50153	7.52e-06
Gfm1	1.51199	7.58e-06
Thumpd1	1.52775	7.62e-06
Marveld3	1.66406	7.64e-06
Orc2	1.50668	7.7e-06
Trem2	2.38411	7.78e-06
Tnfrsf11b	2.40481	7.86e-06
Ffar4	1.81494	7.92e-06
Gm43181	2.99956	7.94e-06
Polr1e	1.91488	7.96e-06
Srgap1	1.52726	8.05e-06
Steap2	1.51664	8.1e-06
Znhit6	1.78734	8.15e-06
Klhl2	1.68565	8.19e-06
Zbtb17	1.57221	8.19e-06
Tmem60	1.66228	8.21e-06
Tmem117	2.57792	8.26e-06
Angptl8	3.66911	8.3e-06
Kif1a	1.85613	8.32e-06
Bod1	1.53188	8.34e-06
Eprn	4.63999	8.34e-06
Mphosph6	1.71724	8.36e-06
Papss2	1.56447	8.36e-06
Nkrf	1.7301	8.42e-06
Slc20a2	1.54642	8.44e-06
Pdcd5	1.54959	8.46e-06
Top1mt	2.10717	8.49e-06
Egr1	3.33304	8.54e-06
Ccdc43	1.54233	8.59e-06
Lrrc8e	1.71239	8.71e-06
AI661453	1.50864	8.71e-06
Socs5	1.65705	8.75e-06
Gm43128	3.84922	8.75e-06
Mpzl3	1.89887	8.98e-06
Mrpl50	1.50564	9e-06
2200002D01Rik	1.93497	9.1e-06
Platr22	1.94915	9.15e-06
Stra6l	2.98015	9.15e-06
Flcn	1.52209	9.23e-06
Fbxo4	1.65999	9.29e-06
1500011K16Rik	1.74544	9.3e-06
Slc19a1	1.99754	9.31e-06
Polr3e	1.5503	9.45e-06
Gm28856	3.25	9.47e-06
Dph1	1.93793	9.47e-06
Tspan4	2.55157	9.5e-06
Adh7	2.21189	9.53e-06
Cfap45	1.60558	9.55e-06
Setd6	1.94274	9.56e-06
Prmt6	1.61757	9.76e-06
Vps37c	1.54326	9.79e-06
Mllt11	1.8224	9.81e-06
Fuom	2.01865	9.81e-06
Pfas	1.56605	9.81e-06
Slc7a2	1.57487	9.87e-06
Apex1	1.77274	9.87e-06
Adgrl3	1.74876	1.01e-05
Sf3b4	1.53001	1.02e-05
Rpp30	1.74464	1.04e-05
Ubox5	1.70934	1.05e-05
Mybpc2	2.26701	1.06e-05
Thnsl1	1.58566	1.07e-05
Mlana	3.15055	1.07e-05
Rtca	1.57721	1.08e-05
Katnbl1	1.54736	1.08e-05
Pdlim2	1.55277	1.09e-05
Pak6	2.26832	1.09e-05
Ube2s	1.51114	1.1e-05
Tmem222	1.52557	1.1e-05
Ccl17	3.91169	1.12e-05
Sgms2	1.50178	1.13e-05
Mettl22	1.98957	1.13e-05
5430416N02Rik	1.77237	1.13e-05
Wnt9a	1.73226	1.13e-05
Htr2b	4.17522	1.13e-05
Tm2d1	1.61485	1.16e-05
Nup54	1.50078	1.17e-05
Pinx1	1.85179	1.18e-05
Creb3	1.5118	1.19e-05
Efna3	2.788	1.21e-05
Nol8	1.59229	1.22e-05
Ddc	2.20184	1.25e-05
Htatip2	1.72304	1.25e-05
2310022A10Rik	1.59798	1.25e-05
Ttc27	1.58109	1.25e-05
Rflnb	1.50177	1.25e-05
Mien1	1.5355	1.26e-05
Cnga2	2.4023	1.26e-05
Hif3a	3.48692	1.28e-05
Mrps7	1.55728	1.29e-05
Dnaaf5	1.50291	1.29e-05
Bri3	1.58931	1.3e-05
3110082I17Rik	1.79698	1.31e-05
Zdhhc13	1.53767	1.34e-05
Retreg1	1.60057	1.34e-05
Nsmce2	1.50777	1.34e-05
Sgf29	1.60848	1.35e-05
Rps19bp1	1.90699	1.35e-05
Ptx3	5.57586	1.36e-05
Dcxr	1.70531	1.38e-05
Mrps10	1.55646	1.38e-05
Fbxw4	1.51084	1.39e-05
Gpx3	1.52197	1.4e-05
Alg8	1.79223	1.41e-05
Agpat5	1.52661	1.41e-05
Ptpn2	1.52662	1.41e-05
Tnfaip2	1.64607	1.44e-05
Bcat2	1.51387	1.46e-05
Telo2	1.64546	1.46e-05
Gpn1	1.54693	1.47e-05
Pappa	1.83299	1.47e-05
Fbn1	1.60707	1.47e-05
Pmm1	1.62964	1.48e-05
9230112J17Rik	2.67699	1.48e-05
Dhrs13	1.91441	1.48e-05
Dus4l	1.90094	1.5e-05
Wnt7a	1.8798	1.51e-05
Fetub	2.30822	1.53e-05
Zfp202	2.00878	1.54e-05
Rnf157	1.72186	1.54e-05
Tspan2	1.6421	1.57e-05
Nol12	1.67911	1.61e-05
Tead4	1.59311	1.62e-05
Paox	1.85655	1.62e-05
Atn1	1.56253	1.62e-05
Slc25a30	1.5487	1.63e-05
Ttll12	1.54276	1.65e-05
Cdkn1c	1.87387	1.66e-05
Mrpl21	1.55503	1.67e-05
Dph3	1.51051	1.67e-05
Adora2b	1.63162	1.67e-05
Ogdhl	3.28342	1.68e-05
Usp43	1.5705	1.72e-05
Homer2	1.58414	1.73e-05
Otud1	1.74854	1.73e-05
Nmnat3	1.81718	1.74e-05
Smn1	1.57227	1.74e-05
Bdnf	1.7625	1.78e-05
Bud23	1.56849	1.78e-05
Tnfaip3	1.62272	1.8e-05
Uchl1	2.56903	1.82e-05
2700038G22Rik	2.39069	1.82e-05
Id1	1.61655	1.83e-05
Anapc15	1.71295	1.84e-05
Comtd1	2.01898	1.85e-05
Mipol1	1.74333	1.87e-05
Kcnk13	2.15931	1.88e-05
Ptger4	1.78776	1.89e-05
Kcnk1	1.87989	1.9e-05
Hecw2	1.51197	1.91e-05
Gm5345	2.68332	1.93e-05
Mrpl42	1.51628	1.93e-05
Zfp513	1.55357	1.94e-05
Slc4a7	1.53051	1.95e-05
Ubiad1	1.69498	1.97e-05
Trnau1ap	1.51667	1.99e-05
Qtrt2	1.60828	1.99e-05
Cda	2.59364	2.01e-05
Rsl24d1	1.51038	2.03e-05
Ptges2	1.64652	2.06e-05
[truncated: 566 more rows]

## Sheet: Upregulated_unique to Wt
Name	linearFC	FDR
Socs3	2.06702	1.07e-09
Rhbdf2	1.85744	4.82e-09
Adcy4	1.79036	7.3e-09
Ern1	1.70283	1.57e-08
Sema6d	2.10369	1.61e-08
Git1	1.66432	3.44e-08
Larp1	1.62091	3.54e-08
Hnrnpdl	1.71407	3.67e-08
Aup1	1.60663	5.05e-08
Lrpprc	1.65567	5.34e-08
Ubxn4	1.62362	5.84e-08
Slc39a1	1.64509	6.67e-08
Mroh1	1.615	6.95e-08
Selenon	1.65055	9.51e-08
Stat3	1.6315	1e-07
Kansl2	1.704	1.04e-07
Hmgxb3	1.61088	1.06e-07
Gemin5	1.76242	1.12e-07
Eaf1	1.60722	1.15e-07
Xiap	1.5825	1.21e-07
Taf1d	1.66401	1.24e-07
Polr1b	1.88674	1.24e-07
Dlgap4	1.57676	1.24e-07
Ptpn12	1.61586	1.26e-07
Ube2j2	1.69268	1.29e-07
Strn4	1.56278	1.34e-07
Rasip1	1.87816	1.43e-07
Slc5a3	1.83013	1.47e-07
Irak1	1.57996	1.53e-07
Usp36	1.64713	1.54e-07
Taf10	1.64336	1.54e-07
Icmt	1.54539	1.61e-07
Rheb	1.55893	1.67e-07
Midn	1.56404	1.71e-07
Nfx1	1.53601	1.8e-07
Hbs1l	1.62907	1.82e-07
Smurf1	1.64721	2.06e-07
Neat1	1.80141	2.07e-07
Phldb1	1.50929	2.18e-07
Adam15	1.51441	2.19e-07
Etv6	1.68261	2.25e-07
Gm16286	1.62824	2.27e-07
Tcerg1	1.62059	2.3e-07
Mdn1	1.89126	2.55e-07
Cdk17	1.63081	2.69e-07
Nploc4	1.51728	2.69e-07
Dlg4	1.78489	2.83e-07
Ppip5k2	1.55318	2.84e-07
U2af2	1.50617	2.9e-07
Rrp1	1.54528	2.95e-07
Rangap1	1.62191	3.1e-07
Sh2b3	1.57547	3.14e-07
4930503L19Rik	1.79941	3.23e-07
Lrrfip1	1.53883	3.25e-07
Morc2a	1.51675	3.39e-07
Aatk	1.69557	3.4e-07
Dnajc11	1.63756	3.45e-07
Plec	1.5371	3.49e-07
Naa25	1.68305	3.5e-07
Mfn1	1.54144	3.57e-07
Abcc5	1.57689	3.58e-07
Morf4l2	1.57655	3.59e-07
Relb	1.92915	3.79e-07
E2f4	1.63744	4.04e-07
Trim15	6.12087	4.06e-07
Cpeb4	1.51544	4.1e-07
Reps1	1.55443	4.31e-07
Nup188	1.56675	4.46e-07
Wdr77	1.85804	4.47e-07
Rabl6	1.52361	4.52e-07
Fblim1	1.75239	4.66e-07
Psmd7	1.53412	4.89e-07
Zfp639	1.63797	4.97e-07
Necap2	1.5456	5.01e-07
Nat10	1.86507	5.08e-07
Cttn	1.51156	5.09e-07
Stc1	2.34214	5.1e-07
Bin1	1.55878	5.38e-07
Shroom3	1.61518	5.52e-07
Zfp598	1.54895	5.52e-07
Chuk	1.50624	5.57e-07
Atf1	1.68687	5.58e-07
Rrp1b	1.69555	5.75e-07
Zpr1	1.71661	6.19e-07
Olfr1372-ps1	1.98698	6.24e-07
Pmpca	1.5504	6.4e-07
Wdr4	1.82525	6.46e-07
Mamstr	2.38606	7.03e-07
Sbno2	1.82548	7.12e-07
Tead3	1.68279	7.21e-07
Gtpbp2	1.51601	7.58e-07
Map1s	1.63703	7.8e-07
Cdk4	1.51854	7.96e-07
Smad1	1.55486	8.16e-07
Mamld1	1.74657	8.44e-07
Nepro	1.79171	8.9e-07
Ercc5	1.56011	9.07e-07
Pdcd11	1.57868	9.44e-07
Wdr12	1.69866	9.94e-07
Ehbp1l1	1.60607	1e-06
Lrrc41	1.53696	1.01e-06
Kars	1.54127	1.03e-06
Dars	1.50076	1.05e-06
Dvl1	1.51472	1.09e-06
Agpat4	1.538	1.15e-06
Adamtsl5	1.65721	1.24e-06
Tmem214	1.5021	1.26e-06
Cad	1.72909	1.27e-06
Dnajc2	1.65981	1.29e-06
Htatsf1	1.51723	1.32e-06
Spidr	1.62099	1.35e-06
Arv1	1.85317	1.55e-06
Lrrc8d	1.50743	1.59e-06
Gch1	1.65971	1.6e-06
Mrps22	1.79157	1.63e-06
Pi4k2a	1.52585	1.78e-06
Dis3	1.58214	1.87e-06
Pusl1	1.95462	1.93e-06
E2f6	1.59151	1.96e-06
Kdm6b	1.57626	2.1e-06
Vti1b	1.51487	2.11e-06
Mcrip1	1.5526	2.12e-06
Rhbdf1	1.51457	2.14e-06
Blcap	1.58661	2.21e-06
Tnfrsf1a	1.5346	2.24e-06
Kpna3	1.50057	2.27e-06
Nup205	1.50224	2.33e-06
Klhdc4	1.52627	2.38e-06
Rchy1	1.50026	2.42e-06
Upf3a	1.53689	2.69e-06
Mrpl37	1.55078	2.8e-06
Plekha7	1.58292	2.85e-06
Surf6	1.6616	3e-06
Dab2	1.518	3.1e-06
Zfp641	1.75679	3.11e-06
Cdc42bpg	1.50116	3.11e-06
Psmd12	1.50214	3.28e-06
Rcl1	1.75237	3.31e-06
Bcl10	1.5565	3.33e-06
Lzts2	1.51652	3.33e-06
Atp8b1	1.70609	3.4e-06
Cdc16	1.52171	3.42e-06
Tex15	1.53381	3.45e-06
Ciapin1	1.58221	3.48e-06
Zfp697	1.63138	3.51e-06
Emg1	1.53219	3.61e-06
Synpo	1.53406	4.07e-06
Piwil4	2.05095	4.1e-06
Drg2	1.50762	4.28e-06
Gipc1	1.51705	4.29e-06
Aatf	1.63055	4.33e-06
Cln8	1.50649	4.41e-06
Dhx35	1.63753	4.47e-06
Ccdc120	1.68708	4.48e-06
Kpna2	1.56459	4.5e-06
Ckap4	1.54033	4.62e-06
Rexo2	1.58589	4.65e-06
Ddx18	1.50317	4.67e-06
Bop1	1.68788	4.69e-06
Dnph1	3.88597	5.39e-06
B4galt5	1.53115	5.48e-06
Spire1	1.55407	5.67e-06
Itpkc	1.66236	5.68e-06
Tmem147	1.57103	5.87e-06
Prmt3	1.66223	5.87e-06
Pisd	1.52345	5.98e-06
Rpp14	1.56206	6.01e-06
Ticam1	1.56227	6.24e-06
Nol9	1.6274	6.32e-06
Rapgef3	1.56945	6.6e-06
Polr3c	1.51456	6.66e-06
Pfkfb3	2.00399	6.79e-06
Spata5	1.59572	6.93e-06
Rce1	1.60542	7.1e-06
1110004E09Rik	1.54334	7.42e-06
Gfm1	1.51199	7.58e-06
Srgap1	1.52726	8.05e-06
Znhit6	1.78734	8.15e-06
Zbtb17	1.57221	8.19e-06
Slc20a2	1.54642	8.44e-06
Top1mt	2.10717	8.49e-06
Ccdc43	1.54233	8.59e-06
Socs5	1.65705	8.75e-06
Mrpl50	1.50564	9e-06
Flcn	1.52209	9.23e-06
Polr3e	1.5503	9.45e-06
Vps37c	1.54326	9.79e-06
Pfas	1.56605	9.81e-06
Thnsl1	1.58566	1.07e-05
Tmem222	1.52557	1.1e-05
Sgms2	1.50178	1.13e-05
5430416N02Rik	1.77237	1.13e-05
Nup54	1.50078	1.17e-05
2310022A10Rik	1.59798	1.25e-05
Ttc27	1.58109	1.25e-05
Dnaaf5	1.50291	1.29e-05
Zdhhc13	1.53767	1.34e-05
Nsmce2	1.50777	1.34e-05
Mrps10	1.55646	1.38e-05
Fbxw4	1.51084	1.39e-05
Gpx3	1.52197	1.4e-05
Agpat5	1.52661	1.41e-05
Ptpn2	1.52662	1.41e-05
Tnfaip2	1.64607	1.44e-05
Telo2	1.64546	1.46e-05
Gpn1	1.54693	1.47e-05
Tead4	1.59311	1.62e-05
Mrpl21	1.55503	1.67e-05
Usp43	1.5705	1.72e-05
Smn1	1.57227	1.74e-05
Bud23	1.56849	1.78e-05
Anapc15	1.71295	1.84e-05
Ptger4	1.78776	1.89e-05
Hecw2	1.51197	1.91e-05
Zfp513	1.55357	1.94e-05
Slc4a7	1.53051	1.95e-05
Trnau1ap	1.51667	1.99e-05
Qtrt2	1.60828	1.99e-05
Rsl24d1	1.51038	2.03e-05
Crlf2	1.58698	2.15e-05
Dnajb5	1.59793	2.2e-05
Ctu2	1.69037	2.28e-05
Gm22107	2.1195	2.34e-05
Tnk1	1.55536	2.36e-05
Adprhl2	1.51413	2.68e-05
Tprkb	1.51772	2.93e-05
Kctd11	1.60032	3.22e-05
Nelfe	1.5034	3.26e-05
Bcl3	1.86623	3.26e-05
Ube2d-ps	1.53763	3.46e-05
Sema6b	1.88482	3.48e-05
Il4ra	1.53856	3.49e-05
Armc6	1.73909	3.53e-05
Il17rc	1.53252	3.57e-05
Psph	1.6993	3.71e-05
Mpp3	2.34298	3.74e-05
Nr6a1	1.50651	3.8e-05
Lsm2	1.60763	4.31e-05
Slc25a15	1.56641	4.35e-05
Dpp7	1.55121	4.4e-05
Mir27a	3.18611	4.44e-05
Itpa	1.53505	4.48e-05
Mettl2	1.63479	4.48e-05
Platr21	1.86919	4.5e-05
Tmco4	1.51404	4.67e-05
Mtmr11	1.66423	4.78e-05
Gm11451	3.35061	4.91e-05
Rpl13a	1.59075	5.15e-05
Dnajc27	1.52742	5.6e-05
Adamtsl4	1.56878	6.23e-05
Crispld2	1.57443	6.24e-05
Faap100	1.50817	6.65e-05
Fam122a	1.50155	7.32e-05
F7	1.51475	7.34e-05
Lilrb4a	1.61122	7.34e-05
Uchl3	1.55258	7.34e-05
Nos2	1.86772	7.37e-05
Il3ra	1.55328	7.54e-05
Elac2	1.50425	7.81e-05
Hspb1	1.71998	7.91e-05
Pigw	1.68401	7.99e-05
2410002F23Rik	1.60253	8.25e-05
Fpgs	1.57968	8.4e-05
Serpina3f	3.68036	8.67e-05
D030028A08Rik	2.00728	8.77e-05
Gm38399	1.57889	9e-05
Cxcl2	3.67877	9.08e-05
Xpnpep2	1.60958	9.36e-05
Fgd3	1.64569	9.39e-05
Gda	1.60363	9.51e-05
Gm10382	3.00492	0.00010109
Mettl13	1.53746	0.000102598
Zan	2.36172	0.000102667
Ccdc58	1.58653	0.000108612
Cpeb1	1.64606	0.000111726
Prkcg	1.6846	0.000116408
Tnf	2.48102	0.000118495
Dnah2os	1.94729	0.000118751
Chchd6	1.54144	0.000122556
Rab26os	2.12756	0.000123675
Ccr1	1.57249	0.000124254
Ankrd13b	1.65383	0.000124254
Rasl11b	1.51858	0.000127429
Gm10616	3.40053	0.000130656
Psmg2	1.52866	0.000140841
Gm26532	1.58424	0.000141381
Ncs1	1.60725	0.000143393
Btbd19	1.84517	0.000147464
Gm44716	1.89204	0.000149599
2010204K13Rik	2.08244	0.000150965
Gm14221	1.86408	0.000155978
Col5a2	1.51067	0.000156224
Tmem82	2.04142	0.000156406
Slc35e4	1.55036	0.0001596
Pcgf6	1.5891	0.000161419
Cox18	1.56762	0.000170729
Ccl12	3.15748	0.000173283
Yars2	1.57695	0.000187792
Gm10110	3.05426	0.000188988
AC163354.1	1.72401	0.000192921
Clec4n	1.7209	0.000210548
Il1rn	1.61012	0.000222945
Ss18l2	1.53148	0.000251403
Apln	1.65235	0.000253813
Garnl3	1.51926	0.000257814
Dus2	1.54249	0.000283579
Prss12	1.68962	0.000307178
Eid2	1.61447	0.000316095
Cenpv	1.58244	0.000322289
Sptbn5	1.5896	0.000340317
AC108401.2	2.02854	0.000341783
6230400D17Rik	1.7516	0.000342996
Cemip	3.49869	0.000357292
Arg1	2.12152	0.000401215
Upp1	1.59321	0.000441354
Ciart	1.86619	0.0004456
Tsr3	1.5192	0.0004527
Cnbd2	1.61923	0.000454857
Snrnp35	1.52156	0.000457461
Inhbb	1.74951	0.000477626
Peg10	1.55191	0.000480364
Fam185a	1.53541	0.000486327
Aloxe3	2.03374	0.000545963
Serpina3h	2.46887	0.000585096
Angpt2	1.56955	0.000628373
Fn1	1.56676	0.000647312
Tsfm	1.52426	0.000647933
Gm12346	1.67231	0.000656293
Ak1	1.51167	0.000690911
Snai1	1.6644	0.000731756
Trmt61b	1.56379	0.000733606
Ripk3	1.68325	0.000760536
Dnm3os	1.52825	0.000769936
Tbc1d7	1.54463	0.000802818
Gm23849	2.49867	0.000835705
Ror2	1.7348	0.00087875
Nipal4	2.77457	0.00090888
Fam110b	1.54039	0.000913301
2019-09-03	1.62785	0.000995325
Cpt1c	1.56698	0.00101949
Clec4d	1.54375	0.00104112
Dph2	1.55551	0.00114663
Paqr3	1.52328	0.00115281
4933411K16Rik	1.95864	0.00131643
Akap2	1.58491	0.00145278
Cmtr2	1.50224	0.00146593
Batf	1.57517	0.00154455
Recql4	2.00828	0.00154525
Pvt1	1.72957	0.00157862
Grhl1	1.52839	0.00161269
Fbxo17	1.61877	0.00175624
Psmg3	1.69966	0.00176836
Praf2	1.52632	0.00179174
AC120375.1	1.76353	0.00197404
Ccdc122	1.51153	0.00213067
Prr29	1.56195	0.00215847
Rgs16	2.03356	0.00228044
Ifi211	1.81557	0.00248407
Glt1d1	1.73154	0.00265651
Gm38067	1.54263	0.002928
Gm16685	2.44233	0.00297762
Acy1	1.54481	0.00300009
Il11	2.17257	0.00317235
Aldh3a1	1.5876	0.00317235
Ms4a4a	1.67199	0.00322523
Ms4a7	1.67237	0.00349631
Mmp13	3.15154	0.0035134
Col5a3	1.54361	0.00352297
Ptprt	1.84932	0.00368603
Ankrd6	1.53741	0.00374224
Gm17586	1.74963	0.0037723
Gm10031	1.81193	0.00382775
AC112142.1	1.74834	0.00413795
Olfm2	1.52665	0.00483025
Gm44066	1.83361	0.00486902
Gm24305	2.16749	0.00516654
Gm42462	1.73553	0.00565025
4732491K20Rik	1.65601	0.00566806
Gm10275	1.62731	0.00666207
Gdnf	1.50769	0.00684231
Gm43581	1.66444	0.00735656
Hipk4	1.80699	0.00737556
Azgp1	1.56737	0.00742967
Wfdc3	1.71034	0.00781405
Gm19972	1.75974	0.00812807
Clec5a	1.56725	0.00894003
Gm10130	1.73786	0.00942381
Ccnf	1.60479	0.00944463
Serpina3g	1.52132	0.00971634
Gm24494	1.81097	0.0100349
Gm13056	1.54279	0.0106413
Shc4	1.93115	0.0109158
Ggt1	1.6694	0.0132778
Tnfsf15	1.54976	0.0143092
Rps6-ps4	1.52842	0.0144271
Gm8822	1.81473	0.0157742
Gm38036	1.5175	0.0158162
Fkbp11	1.51233	0.0165214
Chsy3	1.63841	0.017667
Ccl8	2.0341	0.0182162
5430430B14Rik	1.57552	0.0187258
Gm37062	1.64183	0.0192813
Igha	1.50537	0.019588
Ugt1a6a	1.61456	0.0197613
Spc25	1.62601	0.0197652
CT030170.4	1.56731	0.0205577
Rnu73b	1.66926	0.0206788
Pbx4	1.69715	0.0213718
Exoc3l2	1.60972	0.0217741
Gm38245	1.8782	0.0222947
Mroh2a	1.74506	0.0224016
Cav3	1.87872	0.0231051
Brinp1	1.55711	0.0232368
Ovol2	1.51409	0.0251625
Gm7972	1.94313	0.0253693
2900035J10Rik	1.74531	0.0257606
P4ha3	1.66389	0.0258686
Chrnb2	1.60442	0.0292129
Sptssb	1.71458	0.0300084
Dynlt1b	1.58321	0.0329192
Gm22362	1.77495	0.0344569
AV356131	1.55931	0.0358808
Rpl24	1.65349	0.0396207
Gm11613	1.51051	0.0397117
Uba52	1.59942	0.0408846
Gm24119	1.51502	0.0422255
Gm15501	1.64018	0.0422508
Gm10167	1.62574	0.0427736
Rpl19-ps11	1.55445	0.0441267

## Sheet: Downregulated
Name	linearFC	FDR
Aplnr	-19.4239	4.15e-14
B430010I23Rik	-12.3706	4.62e-12
Glp1r	-5.87044	5.36e-12
Ednrb	-5.16976	1.47e-11
Traf1	-3.649	1.64e-11
Tmem100	-3.91059	1.9e-11
Ear2	-3.17819	1.96e-11
Kit	-3.57929	2.81e-11
Kcnj13	-7.71686	3.17e-11
Pcdh12	-3.70697	3.32e-11
Hdc	-2.76384	3.4e-11
Rbpjl	-3.38842	3.84e-11
Sox11	-4.6327	5.21e-11
Sfta3-ps	-2.4163	5.21e-11
Synm	-2.36662	5.41e-11
Calcrl	-2.37895	5.71e-11
Slc5a12	-27.165	6.14e-11
Ifi203-ps	-8.48023	6.59e-11
Ryr2	-3.84791	8.02e-11
Fat2	-4.48762	1.08e-10
Sema6a	-3.048	1.08e-10
Aox3	-3.19223	1.1e-10
Pdzd2	-2.34279	1.13e-10
Lyz1	-3.0263	1.17e-10
Tmem50b	-2.2345	1.21e-10
Prickle1	-2.97281	1.43e-10
Tspan18	-2.75664	1.57e-10
Fasn	-2.62719	1.63e-10
Bmf	-3.23384	1.96e-10
Tcap	-10.1219	2.5e-10
Oaz2	-2.02642	2.51e-10
Adgre5	-2.1635	2.57e-10
Gm33248	-6.06178	2.8e-10
Thbs3	-2.25958	2.96e-10
Tcp11l2	-2.71945	3.01e-10
Rtkn2	-2.47517	3.01e-10
Fabp1	-8.25108	3.11e-10
Chad	-3.35964	3.21e-10
Cmya5	-4.4579	3.35e-10
E230020D15Rik	-3.03555	4.43e-10
Scgb1a1	-2.72907	4.43e-10
Tril	-5.1317	4.6e-10
Snhg11	-4.96891	4.78e-10
Lgi3	-3.14626	5.68e-10
Klhl24	-2.32484	6.52e-10
Pln	-17.0775	7.12e-10
Tppp3	-1.92726	7.22e-10
Arhgef15	-2.10708	7.22e-10
Rnf144a	-2.58696	7.24e-10
Tet1	-3.52886	7.53e-10
Tmcc2	-2.36354	8.74e-10
Smarca2	-2.01325	9.37e-10
Ros1	-7.3895	9.67e-10
Atp6v1c2	-3.09248	9.74e-10
Colq	-4.05855	9.79e-10
Coq8a	-4.18072	9.8e-10
Exosc7	-2.45904	1.12e-09
Prickle2	-2.1623	1.16e-09
Nrep	-2.81279	1.2e-09
Npr3	-2.99126	1.2e-09
Wscd1	-3.01582	1.23e-09
Scn5a	-3.99332	1.33e-09
C430049B03Rik	-4.24138	1.49e-09
Atp2b2	-6.21573	1.52e-09
Tek	-1.93963	1.59e-09
Lypd2	-2.69884	1.68e-09
Lrat	-6.72957	1.81e-09
Ttn	-9.68249	1.92e-09
Stard9	-2.09605	2.05e-09
Scn3a	-2.85613	2.16e-09
Tle2	-2.72489	2.16e-09
Hmcn1	-2.68557	2.2e-09
Ypel3	-2.26599	2.22e-09
Narf	-2.51996	2.25e-09
Colgalt2	-3.88563	2.28e-09
Acacb	-2.44861	2.44e-09
Cracr2a	-2.34275	2.46e-09
Nr4a3	-2.56422	2.57e-09
Kif26b	-2.67158	2.68e-09
Plxdc2	-2.05472	2.71e-09
Vgll4	-1.92424	2.79e-09
AU020206	-2.43683	2.84e-09
Antxr1	-2.17962	3.03e-09
Scn7a	-2.05476	3.09e-09
Atp6v1b1	-6.9254	3.09e-09
Cxcr4	-2.51787	3.35e-09
Kdr	-1.90435	3.36e-09
Cpne5	-3.4503	3.43e-09
Apoc1	-3.22604	3.88e-09
Gprin3	-2.28244	4.18e-09
Fmo1	-2.66951	4.33e-09
Bnip3l	-1.83052	4.34e-09
Gm43509	-5.03284	4.65e-09
Nxpe4	-2.94129	4.71e-09
Adcy8	-2.3883	4.81e-09
Dyrk1b	-2.47755	4.92e-09
Pde8b	-2.20579	4.98e-09
Grtp1	-3.13821	5.02e-09
Klf12	-2.46885	5.07e-09
Ndst1	-1.85628	5.13e-09
Lpcat1	-2.01072	5.33e-09
Tmtc2	-1.94377	5.44e-09
Dixdc1	-3.45812	5.53e-09
Muc1	-2.04254	5.59e-09
Tppp	-2.99866	5.59e-09
Ldb2	-2.09305	5.97e-09
Sftpa1	-2.40866	6.07e-09
H2-T24	-2.80237	6.39e-09
Gbp9	-3.44058	6.42e-09
Acer2	-2.50082	6.59e-09
Mettl7a1	-2.44368	6.62e-09
Rasgrp2	-1.86064	6.73e-09
Ang	-2.99002	7.3e-09
Ociad2	-2.87352	7.96e-09
Tmeff2	-3.8458	7.96e-09
Rnf145	-1.80639	8.03e-09
Lrrc74b	-4.16267	8.12e-09
Ushbp1	-1.94999	8.14e-09
4930578C19Rik	-3.88474	8.29e-09
Ccdc88c	-1.91452	8.39e-09
Fbxo32	-2.37087	8.7e-09
Mef2c	-2.12468	8.97e-09
Ccng2	-2.26886	9.04e-09
Fam178b	-14.2876	9.14e-09
Myl4	-7.43979	9.93e-09
Ncald	-2.23069	1e-08
Egfl6	-2.09418	1.01e-08
Matn4	-2.1455	1.02e-08
Gucy1b3	-1.86533	1.03e-08
Elf5	-2.46964	1.06e-08
Sema3g	-1.79738	1.06e-08
Ccdc153	-2.16927	1.07e-08
Lyz2	-2.05366	1.14e-08
Gm43085	-1.93981	1.2e-08
Plxnb1	-1.73196	1.22e-08
Myl7	-8.85584	1.29e-08
Myct1	-1.99071	1.3e-08
AC154734.1	-2.57914	1.31e-08
Wnt2	-2.93966	1.34e-08
Kcnb1	-2.72307	1.34e-08
Fndc1	-2.15217	1.34e-08
Sox17	-2.19356	1.35e-08
Myom2	-10.3256	1.37e-08
Actn2	-7.1194	1.42e-08
Fmo5	-2.81275	1.57e-08
Pgam2	-10.6757	1.59e-08
Gm45073	-2.98162	1.6e-08
Pcmtd2	-1.85286	1.62e-08
4632418H02Rik	-2.45714	1.67e-08
Pcdhac2	-3.29187	1.74e-08
Scgb3a2	-1.74605	1.74e-08
Hrc	-17.1911	1.75e-08
Snn	-1.96357	1.76e-08
Gm42892	-2.95559	1.77e-08
Psd3	-1.76902	1.77e-08
Abcg3	-2.74974	1.78e-08
Cdk19	-1.98144	1.78e-08
Piezo2	-1.67742	1.84e-08
Cttnbp2	-2.86059	1.84e-08
Snx29	-1.97553	1.91e-08
Mamdc2	-2.60772	1.94e-08
Tmem121b	-9.77972	1.95e-08
Vsnl1	-3.1988	2.07e-08
Igsf10	-2.73163	2.12e-08
Fgfr2	-1.85624	2.13e-08
Pik3c2b	-1.86206	2.15e-08
Antxr2	-1.81906	2.21e-08
Wnt3a	-2.56133	2.29e-08
Gm9917	-1.90821	2.31e-08
Hlx	-2.01674	2.37e-08
Gm45074	-2.95378	2.39e-08
Myh6	-15.5886	2.39e-08
Tbc1d30	-2.38477	2.45e-08
Tnnt2	-4.57613	2.5e-08
Adamts10	-2.14811	2.56e-08
Tbc1d4	-1.96959	2.58e-08
Mxd1	-1.86027	2.62e-08
Ppp1r14c	-1.88148	2.63e-08
Myo6	-1.7545	2.74e-08
Txlnb	-5.644	2.76e-08
Slc26a9	-1.95004	2.76e-08
Wfdc1	-2.41968	2.85e-08
Ear1	-3.2666	2.87e-08
Zmat4	-11.9644	2.93e-08
Tnrc6b	-1.83017	2.98e-08
Kif26a	-2.28471	3.03e-08
A130048G24Rik	-2.71611	3.03e-08
Epha7	-2.07121	3.21e-08
5330417C22Rik	-1.9815	3.42e-08
Gprasp1	-1.77144	3.42e-08
Sesn3	-1.67389	3.53e-08
Thsd1	-1.96189	3.56e-08
Rnase4	-2.05023	3.59e-08
Tnfsf10	-3.422	3.6e-08
Arhgef38	-1.67979	3.69e-08
Pde4b	-2.77951	3.88e-08
Inpp5k	-1.98067	3.88e-08
Tbx20	-16.5659	3.89e-08
2700081O15Rik	-1.99734	3.93e-08
Nrn1	-2.67425	3.97e-08
Dcdc2a	-2.5949	4.01e-08
Cdh16	-3.5139	4.23e-08
Abca3	-1.69939	4.4e-08
Trim12c	-2.03773	4.58e-08
Tnfrsf19	-2.27735	4.59e-08
Ube2h	-1.63216	4.61e-08
Csrp3	-9.85617	4.73e-08
Pcdh17	-1.95667	4.73e-08
Lmntd1	-3.33274	4.81e-08
Jarid2	-1.67299	4.92e-08
Lrrc23	-2.10534	4.93e-08
AC153524.2	-2.65976	5.01e-08
Vangl2	-2.2248	5.11e-08
Kbtbd11	-1.8194	5.47e-08
Hamp	-26.8594	5.48e-08
St8sia4	-1.97822	5.48e-08
Fbxl20	-1.7367	5.51e-08
Higd1b	-2.23669	5.55e-08
Arap2	-1.72149	5.6e-08
Angptl2	-1.98374	5.67e-08
Lifr	-1.8358	5.68e-08
Hspa2	-2.26764	5.75e-08
Srl	-4.78996	5.75e-08
Gm43504	-4.43346	5.77e-08
Gpt	-2.37787	5.81e-08
Gm12216	-2.93191	5.83e-08
Gmnc	-4.06938	5.84e-08
Clec14a	-1.78076	5.87e-08
Dnajc28	-3.34749	5.97e-08
C1qtnf7	-2.02988	6e-08
Kcnj3	-43.3635	6.14e-08
Fbxo9	-1.83981	6.18e-08
Zmynd8	-1.63022	6.18e-08
Lrrn3	-2.75779	6.3e-08
C6	-1.83999	6.56e-08
Elk3	-1.72063	6.6e-08
AC160336.1	-10.1976	6.66e-08
Tnni3	-7.42679	6.71e-08
Ccrl2	-2.28051	6.71e-08
Grb7	-1.95648	6.82e-08
Dpysl2	-1.62984	6.87e-08
Tpcn1	-1.72905	6.97e-08
Frem2	-3.41638	7.21e-08
Magix	-2.90712	7.37e-08
Acly	-1.60938	7.48e-08
Atp1a2	-1.9211	7.58e-08
Klhdc8b	-2.10022	7.61e-08
Anpep	-1.96721	7.66e-08
Zfp395	-1.86068	7.81e-08
Rab44	-2.92205	8.05e-08
Ifi213	-2.48392	8.07e-08
Tbx3	-1.66597	8.17e-08
Itih4	-2.144	8.26e-08
Corin	-8.65825	8.3e-08
Tmem182	-9.50867	8.31e-08
2610507I01Rik	-2.69155	8.48e-08
Casq2	-10.798	9.1e-08
Clca1	-37.831	9.27e-08
Trim25	-1.57061	9.27e-08
Gm37494	-1.66154	9.28e-08
D630045J12Rik	-1.88071	9.34e-08
Ulk1	-1.76455	9.49e-08
Irs1	-1.97151	9.65e-08
Ntrk2	-2.68938	9.93e-08
Kctd12b	-1.89152	9.96e-08
Gbp7	-2.94622	9.97e-08
Stxbp6	-1.98107	1.03e-07
Ptgfr	-2.24522	1.04e-07
Atp2a3	-1.62873	1.04e-07
Fndc5	-4.43311	1.04e-07
Arrdc4	-2.44188	1.06e-07
Bach2	-1.79999	1.06e-07
Hgf	-1.8574	1.07e-07
Cybrd1	-2.02464	1.08e-07
Gm9856	-2.63608	1.08e-07
Cyyr1	-1.59528	1.08e-07
Met	-1.61194	1.1e-07
Tbx3os1	-2.78605	1.1e-07
Ankrd44	-1.75063	1.1e-07
AC122263.1	-4.61965	1.1e-07
Nr3c2	-2.01709	1.1e-07
Gbp2	-2.42464	1.12e-07
Pygo1	-2.0211	1.13e-07
Plscr4	-2.05233	1.13e-07
C130074G19Rik	-1.99433	1.14e-07
Acss1	-1.81606	1.14e-07
Ero1lb	-2.00354	1.16e-07
Slc36a2	-1.90356	1.17e-07
Smpx	-11.2378	1.19e-07
Gucy1a3	-1.94933	1.21e-07
Enpep	-1.56174	1.21e-07
Zdhhc1	-1.82069	1.22e-07
Wdr6	-1.66751	1.24e-07
Art3	-3.08836	1.26e-07
Cited2	-1.94508	1.26e-07
Dnah5	-1.66264	1.28e-07
Adamts6	-2.4874	1.32e-07
Abcd1	-1.68675	1.39e-07
Abtb1	-2.09575	1.4e-07
Efnb2	-1.83833	1.41e-07
Kcnj5	-9.91796	1.44e-07
Ebf1	-1.75064	1.45e-07
Vtn	-2.73214	1.46e-07
Abca17	-5.19489	1.53e-07
Slco4c1	-1.74501	1.55e-07
Map2k6	-3.03133	1.55e-07
Dgkz	-1.58765	1.58e-07
Ralgps2	-1.85787	1.59e-07
Rgs3	-2.05478	1.61e-07
Gimap1	-1.89475	1.66e-07
Mmp11	-1.99659	1.66e-07
Fam13a	-2.18547	1.67e-07
Nrp1	-1.65198	1.68e-07
Foxo4	-1.86524	1.77e-07
Sln	-22.5508	1.77e-07
Trim12a	-1.78815	1.81e-07
Trdn	-13.1067	1.82e-07
Mybphl	-14.1548	1.83e-07
Trp53bp2	-1.5243	1.83e-07
Mb	-12.383	1.83e-07
Fam46a	-1.92152	1.83e-07
Ky	-4.01193	1.83e-07
Nostrin	-1.61478	1.96e-07
Ppp1r16b	-1.61721	1.98e-07
Pnkd	-1.83327	2.19e-07
Mndal	-2.48665	2.19e-07
Elfn1	-2.11048	2.2e-07
Cd83	-2.02369	2.21e-07
Adcy7	-1.82437	2.21e-07
Adam19	-1.54608	2.22e-07
Rnf167	-1.66928	2.26e-07
Bcas3	-1.83444	2.34e-07
Adprhl1	-12.8416	2.39e-07
Myoz2	-6.26281	2.39e-07
Pcolce2	-1.53593	2.4e-07
Ackr4	-3.74277	2.4e-07
Tie1	-1.58369	2.41e-07
Pdk2	-1.81975	2.43e-07
BC028528	-1.74547	2.44e-07
D430019H16Rik	-2.54104	2.47e-07
Tmem44	-2.0538	2.56e-07
Gm43508	-3.85606	2.58e-07
Ifi208	-1.75238	2.63e-07
Bmp6	-1.71645	2.67e-07
H2afv	-1.92442	2.74e-07
Ganc	-1.82466	2.83e-07
Prrg1	-2.09807	2.85e-07
Gm20696	-3.10926	2.86e-07
Crb1	-8.18435	2.86e-07
Mlip	-7.27489	2.86e-07
Sh3bp5	-1.86189	2.87e-07
Txndc16	-1.7104	2.88e-07
Cthrc1	-4.68767	2.88e-07
Fcrla	-2.39161	2.91e-07
Serinc5	-1.5113	2.91e-07
Obscn	-7.34882	2.93e-07
A530020G20Rik	-2.10058	2.93e-07
Tmem131l	-1.81069	2.97e-07
5830428M24Rik	-2.28212	2.99e-07
D630030B08Rik	-2.0002	2.99e-07
Snx22	-2.29381	3.03e-07
Meis1	-1.79582	3.05e-07
Gm13111	-2.70847	3.06e-07
Cyp26b1	-7.58772	3.06e-07
Nipal3	-1.63191	3.07e-07
Ifi209	-2.45722	3.08e-07
Pla2g4f	-3.69229	3.11e-07
Fchsd2	-1.52783	3.12e-07
Cacnb2	-2.26863	3.13e-07
Trim65	-2.0339	3.13e-07
Slc25a23	-1.76072	3.14e-07
Mturn	-2.894	3.21e-07
Fpr1	-2.15302	3.24e-07
Pygl	-1.6162	3.25e-07
Pot1b	-1.94933	3.25e-07
Grem2	-2.00411	3.26e-07
Cd19	-2.64003	3.28e-07
Tcea3	-2.27178	3.32e-07
Cd74	-1.52789	3.32e-07
AL606496.1	-3.46174	3.33e-07
Mov10	-1.97368	3.39e-07
Icam2	-1.603	3.39e-07
Hoxa5	-2.15862	3.39e-07
E030026E10Rik	-4.98943	3.5e-07
Trim5	-2.08257	3.5e-07
Efcc1	-3.77274	3.5e-07
Ripply3	-2.05633	3.57e-07
Parp14	-1.90762	3.6e-07
Madd	-1.61789	3.66e-07
Ciita	-2.22534	3.74e-07
Slc38a5	-2.40834	3.77e-07
Cd1d1	-2.24783	3.84e-07
S1pr4	-2.20979	3.89e-07
Sstr4	-5.15002	3.9e-07
AI480526	-1.93323	4.06e-07
Dpp4	-1.56821	4.06e-07
H2-Aa	-1.59261	4.12e-07
Pclo	-2.18773	4.14e-07
Rassf4	-1.66637	4.17e-07
Crebrf	-1.77773	4.18e-07
Bank1	-2.49797	4.22e-07
Cyp2j9	-2.52257	4.22e-07
Pfkm	-1.88579	4.22e-07
Ccdc15	-2.01987	4.24e-07
D030034A15Rik	-7.50464	4.25e-07
Mmp15	-1.54301	4.33e-07
Gbp3	-2.70178	4.37e-07
Sp100	-1.70052	4.37e-07
Ets1	-1.61285	4.37e-07
Slc38a9	-1.74645	4.42e-07
D3Ertd751e	-1.88141	4.44e-07
H2-T23	-1.62186	4.44e-07
Ms4a1	-2.37222	4.46e-07
Eef1a2	-6.75355	4.46e-07
Il1b	-2.29393	4.47e-07
Sned1	-1.65679	4.48e-07
Cox4i2	-1.97252	4.48e-07
Shank2	-1.92709	4.5e-07
Fam198a	-3.46718	4.51e-07
Pax5	-2.21859	4.51e-07
Cyp27a1	-2.07281	4.52e-07
Fgd5	-1.55866	4.53e-07
Gbp8	-2.6699	4.54e-07
Trpc3	-3.71293	4.59e-07
Cd79a	-2.12908	4.78e-07
Dnaja4	-1.62863	4.78e-07
Nckap5	-1.59402	4.83e-07
Arid4a	-1.52549	4.83e-07
Ahsa2	-1.9401	4.89e-07
C1qtnf2	-2.19177	4.94e-07
Dnah10	-1.91386	4.95e-07
Car8	-1.65401	4.96e-07
H2-Ab1	-1.5009	4.96e-07
Sftpc	-1.84138	5.06e-07
Gm1966	-2.07306	5.08e-07
Pla2g1b	-2.40498	5.09e-07
Wrn	-1.59696	5.21e-07
Tmem94	-1.62237	5.34e-07
Gramd1b	-1.65306	5.45e-07
Tspan15	-1.53905	5.5e-07
Cbfa2t3	-1.66459	5.5e-07
Arrb1	-1.61426	5.52e-07
Lncpint	-2.02277	5.57e-07
Eno3	-2.52104	5.61e-07
Azin2	-2.02885	5.71e-07
St3gal6	-1.55818	5.75e-07
Cep97	-1.89135	5.76e-07
9230104L09Rik	-2.16263	5.76e-07
St5	-1.56395	5.8e-07
Hes2	-4.95956	5.85e-07
Mylk3	-6.99912	5.87e-07
Zfp760	-1.89651	5.89e-07
Mybpc3	-9.10558	5.89e-07
Cyp4v3	-1.87633	5.92e-07
Lgals12	-3.53219	5.95e-07
Plxnc1	-1.57322	6.11e-07
Rasgrp3	-1.78279	6.12e-07
Gm42466	-2.12732	6.13e-07
Frem1	-2.1695	6.18e-07
Bpifb1	-3.75132	6.37e-07
Cmpk2	-2.28235	6.41e-07
Tox3	-2.05419	6.42e-07
Stard4	-1.65891	6.52e-07
Ldlrad4	-1.67823	6.58e-07
9530082P21Rik	-2.18696	6.61e-07
Ifi47	-2.69778	6.64e-07
Gm15902	-3.25557	6.83e-07
Olfml2a	-2.16898	6.84e-07
Fam193b	-1.77411	6.85e-07
Mxi1	-1.75835	6.89e-07
Il10ra	-2.00999	6.92e-07
Spns2	-1.70255	7.33e-07
Gm37613	-5.55196	7.37e-07
Eml6	-1.75137	7.49e-07
Stmn2	-2.01781	7.63e-07
Fam161a	-1.80366	7.88e-07
Smad9	-2.27255	7.93e-07
Dnah11	-1.60013	8.17e-07
Cacna1e	-2.59676	8.23e-07
C5ar2	-2.32736	8.26e-07
Ar	-1.73867	8.3e-07
Gatsl2	-1.97354	8.32e-07
Pgr	-2.74224	8.35e-07
Mylip	-1.66708	8.44e-07
Gm37472	-1.77258	8.64e-07
Cdh2	-2.43037	8.69e-07
Gm2115	-2.96349	8.71e-07
Cep85l	-1.64302	8.8e-07
Ggt5	-2.18031	8.86e-07
Gstt3	-1.82531	8.89e-07
Nxpe2	-2.65829	8.97e-07
Blk	-2.21502	9.08e-07
Raver2	-1.69042	9.11e-07
Tmem140	-1.6182	9.19e-07
Rps6ka5	-1.79886	9.26e-07
Izumo4	-2.17242	9.27e-07
Ppm1k	-1.7331	9.31e-07
Ldlrad1	-2.14786	9.47e-07
Fam124b	-3.33614	9.55e-07
Pdcd4	-1.71622	9.66e-07
Irf4	-1.97651	9.66e-07
Mdm1	-1.92022	9.67e-07
Fam174b	-1.61267	9.76e-07
Pla2g16	-1.64166	9.76e-07
Dnah12	-1.77747	9.8e-07
Lrrc26	-2.54486	9.81e-07
Mettl24	-2.71827	9.82e-07
Slc16a9	-1.69661	1.01e-06
Ccdc17	-1.74706	1.02e-06
Dpysl5	-3.08725	1.06e-06
Thbd	-1.72325	1.07e-06
Gm830	-4.48133	1.08e-06
Hltf	-1.56342	1.08e-06
Cc2d2a	-1.67649	1.09e-06
Mlc1	-1.90741	1.09e-06
Hjurp	-1.5781	1.09e-06
Slc28a2	-2.25569	1.1e-06
Zfp467	-1.7	1.1e-06
Fat4	-1.74244	1.12e-06
Sema6c	-3.71555	1.12e-06
Pitpnm3	-1.55929	1.13e-06
Gm3364	-5.61291	1.14e-06
Thrsp	-7.05136	1.15e-06
Flt3l	-2.36786	1.15e-06
Fcgrt	-1.57544	1.17e-06
Gabrp	-1.59822	1.18e-06
Rtkn	-1.66889	1.19e-06
Phf21a	-1.56392	1.2e-06
Kmt5c	-1.93494	1.22e-06
Grb14	-1.65523	1.24e-06
Rasgef1a	-1.65353	1.24e-06
Trp53i11	-1.72307	1.25e-06
H2-Ob	-2.18146	1.25e-06
Casp2	-1.55572	1.26e-06
Scube1	-2.19246	1.26e-06
Gm17229	-3.06061	1.27e-06
Ncapd3	-1.68663	1.27e-06
Megf6	-1.61016	1.29e-06
Hacd4	-1.77439	1.29e-06
Gm43923	-3.22474	1.3e-06
Sec14l2	-2.07217	1.33e-06
St6galnac6	-1.8049	1.36e-06
Gm39094	-5.97398	1.37e-06
Il15	-2.42673	1.38e-06
Rtn2	-2.85715	1.38e-06
Trim34a	-1.92138	1.41e-06
Slc7a10	-2.7151	1.42e-06
Klk13	-2.82846	1.43e-06
Crnde	-2.25701	1.45e-06
Szt2	-1.53746	1.46e-06
Add3	-1.52547	1.48e-06
Sbk3	-2.6269	1.5e-06
Pygb	-1.50772	1.5e-06
Sema4g	-4.20471	1.51e-06
Bach2it1	-3.46326	1.51e-06
Gm38177	-4.00263	1.51e-06
Rsrp1	-1.5025	1.53e-06
4833420G17Rik	-1.63537	1.54e-06
Apc2	-2.19584	1.56e-06
Gm15712	-3.68379	1.56e-06
Arxes2	-2.11007	1.56e-06
Robo2	-1.85539	1.56e-06
Adgrl1	-1.54265	1.57e-06
Erg	-1.66579	1.57e-06
Slc10a5	-4.70948	1.57e-06
Ifi206	-2.27571	1.58e-06
Uba7	-1.80226	1.58e-06
Tmem243	-1.52171	1.58e-06
Zfp366	-1.65198	1.58e-06
Tmem110	-1.59038	1.59e-06
Ldb3	-2.54907	1.59e-06
Pdzk1ip1	-2.0041	1.6e-06
Tmem175	-1.71445	1.62e-06
Gm43503	-3.98555	1.63e-06
Dleu2	-1.58768	1.64e-06
Gm44416	-3.56731	1.65e-06
Siglecg	-2.44477	1.65e-06
Zer1	-1.6267	1.68e-06
Ecm2	-2.09562	1.69e-06
Sox4	-2.44402	1.7e-06
Gstt1	-1.72198	1.75e-06
Plch2	-2.30399	1.79e-06
Trim2	-1.57749	1.8e-06
Gbp4	-4.20436	1.82e-06
Pgm2l1	-1.7436	1.82e-06
Maged2	-1.67676	1.85e-06
Ifi203	-2.00775	1.87e-06
Gm10417	-4.39252	1.88e-06
Plxdc1	-2.15697	1.89e-06
Smyd1	-3.50367	1.9e-06
Ahr	-1.59387	1.91e-06
Hdac5	-1.50154	1.95e-06
Cdkn1b	-1.6498	1.97e-06
Txnip	-2.55475	1.99e-06
Efna1	-1.6352	2.01e-06
Syt15	-2.41311	2.02e-06
Gm30648	-5.86792	2.03e-06
Proz	-3.43424	2.03e-06
Bmp5	-1.54979	2.06e-06
Mex3b	-2.57074	2.09e-06
Syne1	-1.54686	2.14e-06
Sec14l4	-2.04749	2.15e-06
Scube2	-2.2726	2.18e-06
Ccr7	-2.28436	2.18e-06
Sspn	-1.60921	2.18e-06
AI838599	-3.29828	2.19e-06
Iqcd	-3.25979	2.19e-06
[truncated: 1,810 more rows]

## Sheet: Downregulated_unique to Wt
Name	linearFC	FDR
[truncated: 549 more rows]
