# Supplementary material for: A-Kinase Anchor Protein 1 deficiency causes mitochondrial dysfunction in mouse model of hyperoxia induced acute lung injury
Source: Front Pharmacol. 2022 Oct 3;13:980723. doi: 10.3389/fphar.2022.980723 (PMC9574061; doi:10.3389/fphar.2022.980723)
Supplement: Supplementary file 2 [file Table3.xlsx]

## Sheet: Sheet1
Symbol	[KO] Log Relative Fold Change	[KO] Relative Fold Change	[WT] Log Relative Fold Change	[WT] Relative Fold Change	DIFF_Relative Fold Change	Entrez Gene Name	Location	Family
ATP5A1	0.69132	1.61476	0.541113	1.4551	0.159665	ATP synthase F1 subunit alpha	Cytoplasm	transporter
ATP5B	1.02624	2.03671	0.875863	1.83511	0.201602	ATP synthase F1 subunit beta	Cytoplasm	transporter
ATP5C1	0.757115	1.69011	0.496388	1.41068	0.279431	ATP synthase F1 subunit gamma	Cytoplasm	transporter
ATP5D	0.844881	1.79612	0.689854	1.61312	0.182997	ATP synthase F1 subunit delta	Cytoplasm	transporter
ATP5F1	0.806943	1.7495	0.676793	1.59858	0.150919	ATP synthase peripheral stalk-membrane subunit b	Cytoplasm	transporter
ATP5G1	0.759179	1.69253	0.605649	1.52166	0.170864	ATP synthase membrane subunit c locus 1	Cytoplasm	transporter
ATP5G2	0.509458	1.42352	0.397866	1.31756	0.105958	ATP synthase membrane subunit c locus 2	Cytoplasm	transporter
ATP5G3	0.755661	1.6884	0.513223	1.42724	0.26117	ATP synthase membrane subunit c locus 3	Cytoplasm	transporter
ATP5J	0.317681	1.24633			1.24633	ATP synthase peripheral stalk subunit F6	Cytoplasm	transporter
ATP5J2	0.656193	1.57592	0.406324	1.3253	0.250615	ATP synthase membrane subunit f	Cytoplasm	transporter
ATP5L	0.612732	1.52915	0.403002	1.32226	0.206896	ATP synthase membrane subunit g	Cytoplasm	enzyme
ATP5O	0.486521	1.40106	0.229601	1.17251	0.228551	ATP synthase peripheral stalk subunit OSCP	Cytoplasm	transporter
COX4I1	0.463881	1.37925	0.213942	1.15985	0.219394	cytochrome c oxidase subunit 4I1	Cytoplasm	enzyme
COX4I2	-0.739135	-1.66917	-0.980041	-1.97252	0.303347	cytochrome c oxidase subunit 4I2	Cytoplasm	enzyme
COX5A	0.957988	1.9426	0.882189	1.84317	0.0994285	cytochrome c oxidase subunit 5A	Cytoplasm	enzyme
COX6A1	1.03612	2.05071	0.82409	1.77042	0.280288	cytochrome c oxidase subunit 6A1	Cytoplasm	enzyme
COX6A2	2.24166	4.7294	1.53196	2.89179	1.83761	cytochrome c oxidase subunit 6A2	Cytoplasm	enzyme
COX6B1	0.600072	1.51579	0.437246	1.35402	0.161775	cytochrome c oxidase subunit 6B1	Cytoplasm	enzyme
COX7A1	-0.669622	-1.59066	-1.70486	-3.25996	1.66931	cytochrome c oxidase subunit 7A1	Cytoplasm	enzyme
COX7A2	0.962431	1.94859	0.72295	1.65055	0.298036	cytochrome c oxidase subunit 7A2	Cytoplasm	enzyme
COX7B	0.786997	1.72548	0.536655	1.45061	0.274874	cytochrome c oxidase subunit 7B	Cytoplasm	enzyme
COX8A	0.995008	1.99309	0.799555	1.74056	0.252526	cytochrome c oxidase subunit 8A	Cytoplasm	enzyme
NDUFA1	0.547587	1.46164	0.265623	1.20216	0.259484	NADH:ubiquinone oxidoreductase subunit A1	Cytoplasm	enzyme
NDUFA10	0.780949	1.71826	0.631401	1.54907	0.169193	NADH:ubiquinone oxidoreductase subunit A10	Cytoplasm	transporter
NDUFA11	0.657819	1.5777	0.409951	1.32864	0.249055	NADH:ubiquinone oxidoreductase subunit A11	Cytoplasm	enzyme
NDUFA12	0.989326	1.98526	0.822059	1.76793	0.21733	NADH:ubiquinone oxidoreductase subunit A12	Cytoplasm	enzyme
NDUFA13	0.537167	1.45112	0.310502	1.24014	0.210981	NADH:ubiquinone oxidoreductase subunit A13	Cytoplasm	enzyme
NDUFA2	0.718758	1.64576	0.556076	1.47026	0.175499	NADH:ubiquinone oxidoreductase subunit A2	Cytoplasm	enzyme
NDUFA3	0.37549	1.29728			1.29728	NADH:ubiquinone oxidoreductase subunit A3	Cytoplasm	enzyme
NDUFA4	0.672358	1.59368	0.428447	1.34578	0.247892	NDUFA4 mitochondrial complex associated	Cytoplasm	enzyme
NDUFA5	0.590615	1.50589	0.418182	1.33624	0.169646	NADH:ubiquinone oxidoreductase subunit A5	Cytoplasm	enzyme
NDUFA6	0.614966	1.53152	0.36407	1.28705	0.24447	NADH:ubiquinone oxidoreductase subunit A6	Cytoplasm	enzyme
NDUFA7	0.592475	1.50783	0.308071	1.23805	0.26978	NADH:ubiquinone oxidoreductase subunit A7	Cytoplasm	enzyme
NDUFA8	0.760065	1.69357	0.432371	1.34945	0.344118	NADH:ubiquinone oxidoreductase subunit A8	Cytoplasm	enzyme
NDUFA9	0.595272	1.51076	0.393606	1.31367	0.197084	NADH:ubiquinone oxidoreductase subunit A9	Cytoplasm	enzyme
NDUFAB1	0.521075	1.43502	0.575471	1.49016	0.0551398	NADH:ubiquinone oxidoreductase subunit AB1	Cytoplasm	enzyme
NDUFB1	0.612158	1.52854	0.509452	1.42351	0.105034	NADH:ubiquinone oxidoreductase subunit B1	Cytoplasm	enzyme
NDUFB10	0.394049	1.31408			1.31408	NADH:ubiquinone oxidoreductase subunit B10	Cytoplasm	enzyme
NDUFB4	2.77235	6.83219	0.243488	1.18385	5.64834	NADH:ubiquinone oxidoreductase subunit B4	Cytoplasm	transporter
NDUFB5	0.304928	1.23536	0.262934	1.19992	0.0354407	NADH:ubiquinone oxidoreductase subunit B5	Cytoplasm	enzyme
NDUFB6	0.911767	1.88135	0.821854	1.76768	0.113672	NADH:ubiquinone oxidoreductase subunit B6	Cytoplasm	enzyme
NDUFB8	0.338303	1.26427	0.234616	1.17659	0.0876756	NADH:ubiquinone oxidoreductase subunit B8	Cytoplasm	enzyme
NDUFB9	0.744924	1.67589	0.546357	1.46039	0.215492	NADH:ubiquinone oxidoreductase subunit B9	Cytoplasm	enzyme
NDUFS1	0.312426	1.24179	0.306908	1.23705	0.00474046	NADH:ubiquinone oxidoreductase core subunit S1	Cytoplasm	enzyme
NDUFS2	0.371478	1.29368	0.284418	1.21792	0.0757585	NADH:ubiquinone oxidoreductase core subunit S2	Cytoplasm	enzyme
NDUFS3	0.4385	1.35519	0.296839	1.22845	0.126745	NADH:ubiquinone oxidoreductase core subunit S3	Cytoplasm	enzyme
NDUFS4	0.451167	1.36715	0.356793	1.28058	0.0865699	NADH:ubiquinone oxidoreductase subunit S4	Cytoplasm	enzyme
NDUFS6	0.721594	1.649	0.548817	1.46289	0.186118	NADH:ubiquinone oxidoreductase subunit S6	Cytoplasm	enzyme
NDUFS7	0.380393	1.3017			1.3017	NADH:ubiquinone oxidoreductase core subunit S7	Cytoplasm	enzyme
NDUFS8	0.364676	1.28759			1.28759	NADH:ubiquinone oxidoreductase core subunit S8	Cytoplasm	enzyme
NDUFV1	0.410227	1.3289	0.332295	1.25901	0.0698807	NADH:ubiquinone oxidoreductase core subunit V1	Cytoplasm	enzyme
NDUFV2	0.624499	1.54168	0.495117	1.40943	0.13224	NADH:ubiquinone oxidoreductase core subunit V2	Cytoplasm	enzyme
SDHA	0.45764	1.37329	0.283834	1.21743	0.155867	succinate dehydrogenase complex flavoprotein subunit A	Cytoplasm	enzyme
SDHB	0.880919	1.84155	0.668216	1.58911	0.252442	succinate dehydrogenase complex iron sulfur subunit B	Cytoplasm	enzyme
SDHC	0.627788	1.54519	0.496477	1.41076	0.134429	succinate dehydrogenase complex subunit C	Cytoplasm	enzyme
SDHD	0.710189	1.63602	0.513371	1.42738	0.208637	succinate dehydrogenase complex subunit D	Cytoplasm	enzyme
UQCR10	0.958967	1.94392	0.74991	1.68169	0.26223	ubiquinol-cytochrome c reductase, complex III subunit X	Cytoplasm	enzyme
UQCR11	0.430614	1.34781			1.34781	ubiquinol-cytochrome c reductase, complex III subunit XI	Cytoplasm	enzyme
UQCRB	0.653821	1.57333	0.540016	1.45399	0.119341	ubiquinol-cytochrome c reductase binding protein	Cytoplasm	enzyme
UQCRC1	0.5605	1.47478	0.427972	1.34534	0.129439	ubiquinol-cytochrome c reductase core protein 1	Cytoplasm	enzyme
UQCRC2	0.696617	1.6207	0.521555	1.4355	0.185198	ubiquinol-cytochrome c reductase core protein 2	Cytoplasm	enzyme
UQCRFS1	0.699441	1.62388	0.58801	1.50317	0.120703	ubiquinol-cytochrome c reductase, Rieske iron-sulfur polypeptide 1	Cytoplasm	enzyme
UQCRQ	1.00057	2.00079	0.908119	1.8766	0.124192	ubiquinol-cytochrome c reductase complex III subunit VII	Cytoplasm	enzyme
