# Supplementary material for: A-Kinase Anchor Protein 1 deficiency causes mitochondrial dysfunction in mouse model of hyperoxia induced acute lung injury
Source: Front Pharmacol. 2022 Oct 3;13:980723. doi: 10.3389/fphar.2022.980723 (PMC9574061; doi:10.3389/fphar.2022.980723)
Supplement: Supplementary file 5 [file Table4.xlsx]

## Sheet: Table S4
Symbol	Location	Type	Name	logFC	linearFC	logCPM	F	PValue	FDR	AK204_Wt_Norm	AK224_Wt_Norm	AK223_Wt_Norm	AK190__KO_Norm	AK192_KO_Norm	AK226_KO_Norm
ENSMUSG00000051627	chr13:23620629-23622558	protein_coding	Hist1h1e	-0.81204	-1.75569	6.55883	78.3627	1e-08	0.00053386	121.096	124.364	114.915	66.5845	59.2904	79.4459
ENSMUSG00000042474	chr1:130865669-130880791	protein_coding	Fcmr	-0.932712	-1.90886	4.06186	58.1912	1.24e-07	0.00128233	22.5376	22.9616	20.2949	9.55771	10.957	13.9402
ENSMUSG00000003379	chr7:24897381-24902197	protein_coding	Cd79a	-0.848566	-1.80071	4.80413	55.0901	1.92e-07	0.00128233	36.2392	37.0044	34.5369	15.9473	20.2755	23.6054
ENSMUSG00000038421	chr1:170917576-170927583	protein_coding	Fcrla	-0.918979	-1.89078	3.05723	55.8555	1.72e-07	0.00128233	12.0667	9.91586	10.726	5.51099	5.57064	6.1868
ENSMUSG00000040592	chr11:106311341-106314762	protein_coding	Cd79b	-0.789682	-1.72869	4.70635	59.0815	1.09e-07	0.00128233	31.5292	34.29	33.3352	17.1453	18.3708	21.8795
ENSMUSG00000036181	chr13:23738808-23740367	protein_coding	Hist1h1c	-0.717591	-1.64443	6.77019	56.3662	1.6e-07	0.00128233	142.349	142.201	122.748	74.811	75.5108	97.3425
ENSMUSG00000105547	chr16:19065230-19065681	IG_C_gene	Iglc3	-1.01109	-2.01543	2.72188	56.6063	1.55e-07	0.00128233	7.74607	9.3896	9.19054	4.33957	3.97318	4.80605
ENSMUSG00000024673	chr19:11249675-11266241	protein_coding	Ms4a1	-0.771201	-1.70669	4.93043	58.7449	1.14e-07	0.00128233	40.1706	37.0321	38.1641	20.4732	21.2585	25.8624
ENSMUSG00000076617	chr12:113418558-113422730	IG_C_gene	Ighm	-0.603315	-1.5192	6.85737	53.9641	2.27e-07	0.00134466	138.262	151.369	129.869	99.7569	87.1436	89.2439
ENSMUSG00000103780	chr1:168335980-168337671	TEC	Gm37524	0.911031	1.88039	4.319	50.3661	3.91e-07	0.00208776	13.7794	15.1785	12.4395	30.6166	27.0749	20.0739
ENSMUSG00000104292	chr8:108737593-108742800	TEC	Gm38042	0.908769	1.87744	3.83989	49.3186	4.61e-07	0.00213663	8.99167	10.636	9.9694	21.4849	19.6816	14.4978
ENSMUSG00000097336	chr8:121054882-121083110	processed_transcript	Fendrr	0.679559	1.60165	7.46916	49.0561	4.81e-07	0.00213663	127.635	138.905	141.819	226.35	249.225	178.541
ENSMUSG00000030046	chr6:87428994-87437677	protein_coding	Bmp10	-11.3827	-2670.1	2.1452	49.7514	7.4e-07	0.00303543	0.038925	6.03815	19.2267	0	0	0
ENSMUSG00000102732	chr3:51757124-51762088	TEC	Gm37342	0.820935	1.76655	3.1471	40.8192	1.93e-06	0.00420864	6.65617	7.03527	5.38526	11.2083	12.2267	10.1166
ENSMUSG00000104735	chr3:53099000-53103175	TEC	C130075A20Rik	0.866316	1.823	4.15355	41.7962	1.62e-06	0.00420864	10.1594	14.3752	12.9513	21.9641	27.5665	18.9852
ENSMUSG00000076498	chr6:41546730-41548352	TR_C_gene	Trbc2	-0.855864	-1.80984	3.11521	42.8507	1.35e-06	0.00420864	12.8842	9.97125	10.7038	6.84215	5.38632	6.29301
ENSMUSG00000107706	chr6:148385901-148391329	TEC	Gm44022	0.806075	1.74845	3.88268	40.2609	2.13e-06	0.00420864	11.3272	12.1317	8.63422	21.2985	17.2239	17.4452
ENSMUSG00000008193	chr7:44525993-44532071	protein_coding	Spib	-0.656933	-1.57673	4.07789	41.7118	1.64e-06	0.00420864	20.9806	20.5519	20.4284	12.4064	14.1519	12.6922
ENSMUSG00000052305	chr7:103826534-103828096	protein_coding	Hbb-bs	-1.39188	-2.62421	9.01937	42.3182	1.48e-06	0.00420864	422.531	792.327	1038.93	367.426	189.832	302.011
ENSMUSG00000102594	chr1:168348534-168350808	TEC	Gm38381	0.8164	1.76101	4.53334	41.4734	1.71e-06	0.00420864	14.6747	19.0285	16.3338	31.8679	33.4238	22.9151
ENSMUSG00000069919	chr11:32283511-32284465	protein_coding	Hba-a1	-1.26609	-2.40508	7.64206	40.4297	2.07e-06	0.00420864	158.152	302.129	385.602	152.045	91.3216	108.76
ENSMUSG00000061482	chr13:23581598-23582735	protein_coding	Hist1h4d	-0.678026	-1.59995	7.26523	41.044	1.85e-06	0.00420864	197.077	177.101	193.78	104.602	102.832	147.607
ENSMUSG00000060678	chr13:23697635-23698454	protein_coding	Hist1h4c	-0.70365	-1.62862	6.20189	41.3474	1.75e-06	0.00420864	94.5877	90.2675	88.79	46.7768	50.9754	70.2852
ENSMUSG00000022483	chr15:97975602-98004695	protein_coding	Col2a1	-4.37758	-20.7865	0.645719	41.7811	1.62e-06	0.00420864	0.23355	2.38202	5.63004	0.0532463	0.266244	0.0531056
ENSMUSG00000092274	chr19:5824708-5845478	lincRNA	Neat1	0.57934	1.49417	10.2824	40.7013	1.97e-06	0.00420864	934.083	1137.58	924.084	1463.63	1600.94	1411.57
ENSMUSG00000056290	chr19:11443553-11463549	protein_coding	Ms4a4b	-0.624716	-1.54191	4.75711	43.3845	1.23e-06	0.00420864	35.2271	30.8832	32.3116	22.1771	20.3574	21.2688
ENSMUSG00000067818	chr2:156775420-156781658	protein_coding	Myl9	-0.573021	-1.48764	5.65892	40.6138	2e-06	0.00420864	61.4236	61.988	57.8359	37.7782	38.7282	45.3256
ENSMUSG00000030785	chr7:128205435-128206387	protein_coding	Cox6a2	-0.900332	-1.8665	3.36406	39.7662	2.33e-06	0.00444077	10.7044	13.5166	15.7552	5.91034	7.20906	8.39068
ENSMUSG00000030607	chr7:79053483-79115099	protein_coding	Acan	-4.13404	-17.5578	0.426273	39.4499	2.47e-06	0.00451292	0.3114	1.57878	5.05146	0.106493	0.245763	0.0265528
ENSMUSG00000110282	chr7:133116534-133120271	TEC	B930086L07Rik	0.669226	1.59022	4.03437	39.3024	2.54e-06	0.00451292	11.7553	13.5443	12.4172	21.2186	20.7056	18.109
ENSMUSG00000104114	chr1:89483438-89485821	TEC	Gm37297	0.935767	1.91291	3.27472	38.8665	2.75e-06	0.00459871	5.99445	7.45074	6.25313	13.6577	14.8687	9.16071
ENSMUSG00000106720	chr5:66531796-66534161	TEC	Gm43795	0.854984	1.80874	2.66649	38.8216	2.77e-06	0.00459871	4.39852	4.81944	4.16134	8.78563	8.45836	6.93028
ENSMUSG00000096010	chr6:136801553-136804415	protein_coding	Hist4h4	-0.764345	-1.6986	4.17175	38.686	2.84e-06	0.00459871	24.0167	21.7706	22.2754	12.859	10.8955	16.3565
ENSMUSG00000020469	chr11:5896637-5898782	protein_coding	Myl7	-1.05549	-2.07842	5.14738	37.6836	3.43e-06	0.00538776	32.5024	49.0253	61.6634	24.2803	28.1604	16.5424
ENSMUSG00000052565	chr13:23553262-23560686	protein_coding	Hist1h1d	-0.83108	-1.77902	5.04233	37.4008	3.62e-06	0.00552252	41.6497	42.1839	42.6593	26.8894	16.3023	28.0663
ENSMUSG00000000682	chr4:134082448-134095082	protein_coding	Cd52	-0.677301	-1.59914	5.01597	37.1676	3.79e-06	0.0056132	36.9009	38.4447	43.9277	22.3368	22.4874	29.8719
ENSMUSG00000068855	chr3:96220361-96220880	protein_coding	Hist2h2ac	-0.686088	-1.60891	3.75816	36.9714	3.93e-06	0.00567053	17.0491	15.7047	17.2462	10.5694	9.05229	11.4974
ENSMUSG00000028626	chr4:121039385-121055322	protein_coding	Col9a2	-5.27708	-38.7756	-1.22084	36.4888	4.32e-06	0.00594031	0.038925	0.747844	1.29068	0	0.0204803	0.0265528
ENSMUSG00000012705	chr8:3655770-3660110	protein_coding	Retn	-1.17732	-2.26156	2.16109	36.4568	4.34e-06	0.00594031	4.3596	6.86909	7.121	3.32789	1.98659	2.92081
ENSMUSG00000109179	chr15:76354472-76363795	protein_coding	Gm35339	0.814723	1.75896	2.96285	36.2795	4.49e-06	0.00599424	5.25487	5.23491	6.20862	9.29147	11.5304	8.6031
ENSMUSG00000104687	chr3:53083219-53085885	TEC	Gm42899	0.756888	1.68984	3.87466	35.6159	5.12e-06	0.00632292	10.5876	11.3008	10.6147	16.2135	22.7536	15.8786
ENSMUSG00000027966	chr3:114030540-114220718	protein_coding	Col11a1	-2.71034	-6.54474	0.0734831	35.1704	5.59e-06	0.00632292	0.428175	1.66188	2.91516	0.292854	0.348165	0.132764
ENSMUSG00000108076	chr6:101285826-101288510	TEC	9530086O07Rik	0.873521	1.83213	2.36943	35.2465	5.5e-06	0.00632292	3.2697	4.15469	3.31572	6.41618	7.1681	6.10714
ENSMUSG00000030220	chr6:136923655-136941899	protein_coding	Arhgdib	-0.631287	-1.54895	5.91677	35.2278	5.52e-06	0.00632292	71.3884	69.8265	78.9319	39.1626	45.9578	57.0619
ENSMUSG00000112461	chr10:116284549-116286343	TEC	AC166836.1	0.932356	1.90839	2.80549	35.0781	5.69e-06	0.00632292	3.2697	5.73347	5.07371	8.67914	9.91246	8.55
ENSMUSG00000032011	chr9:44043384-44048579	protein_coding	Thy1	-0.655642	-1.57532	3.86348	35.6071	5.13e-06	0.00632292	18.3726	16.4249	18.5591	11.7408	10.0558	12.1081
ENSMUSG00000047880	chr9:44511787-44561877	protein_coding	Cxcr5	-0.68167	-1.60399	3.58801	35.2092	5.54e-06	0.00632292	15.2586	13.9598	15.1766	7.96032	9.83054	9.85108
ENSMUSG00000069273	chr13:23561534-23562369	protein_coding	Hist1h3e	-0.865458	-1.82192	4.21287	35.5654	5.17e-06	0.00632292	25.8851	22.2137	23.7663	10.8622	10.7726	17.8435
ENSMUSG00000102573	chr9:72691549-72695050	TEC	Gm7265	0.752383	1.68457	4.41147	34.6174	6.24e-06	0.00678901	12.8452	17.8375	16.5341	30.4302	27.7713	21.5874
ENSMUSG00000110187	chr8:88560033-88562949	TEC	Gm45496	0.712392	1.63852	3.36631	34.5069	6.38e-06	0.00680206	7.55145	8.72485	6.98748	12.2466	14.0495	11.7629
ENSMUSG00000102147	chr3:51987631-51989847	TEC	Gm38055	0.792157	1.73166	3.01896	34.3483	6.58e-06	0.00688444	5.6052	6.17664	5.80807	11.8739	10.363	8.25792
ENSMUSG00000091405	chr3:96261682-96263311	protein_coding	Hist2h4	-0.645739	-1.56454	4.91348	34.2217	6.75e-06	0.00692623	35.8888	36.2289	38.0974	19.9674	22.1392	28.3849
ENSMUSG00000109555	chr7:132311856-132314078	TEC	Gm44891	0.722267	1.64977	3.0621	34.0166	7.04e-06	0.0070828	5.9166	6.7029	6.07511	9.37134	11.5099	9.95729
ENSMUSG00000107116	chr5:118644373-118649372	TEC	Gm43274	0.710557	1.63644	3.33673	33.9231	7.17e-06	0.00708445	7.785	8.30938	6.7427	12.5927	13.5989	11.0725
ENSMUSG00000064267	chr5:122206804-122242297	protein_coding	Hvcn1	-0.560562	-1.47484	4.89004	33.5931	7.67e-06	0.00717695	38.0686	33.2098	34.7371	23.6413	22.2006	26.0217
ENSMUSG00000104369	chr5:136529596-136536477	TEC	Gm38082	0.653738	1.57324	4.23459	33.6415	7.59e-06	0.00717695	15.2197	15.5385	12.9958	23.9342	25.1293	19.6225
ENSMUSG00000032093	chr9:44998740-45009627	protein_coding	Cd3e	-0.713083	-1.6393	3.46555	33.7654	7.4e-06	0.00717695	15.3364	12.104	13.7524	8.94537	8.88844	7.22236
ENSMUSG00000106603	chr5:44751164-44753757	TEC	Gm43509	0.652774	1.57219	4.42915	33.4035	7.97e-06	0.00720739	15.9592	18.89	15.1989	26.0907	29.6759	22.8619
ENSMUSG00000102145	chr1:55440904-55445930	TEC	Gm38056	0.757063	1.69005	3.81909	33.4396	7.91e-06	0.00720739	9.30307	12.1594	9.76913	18.6894	19.9478	14.1792
ENSMUSG00000068227	chr15:78480553-78495066	protein_coding	Il2rb	-0.60436	-1.5203	3.99626	33.1607	8.38e-06	0.00744894	18.6061	19.2778	19.7608	13.4713	11.387	13.1171
ENSMUSG00000107796	chr6:143988740-143990867	TEC	Gm44068	1.28734	2.44078	0.482231	33.0697	8.54e-06	0.00746529	0.739575	0.747844	0.801113	2.02336	1.82275	1.77904
ENSMUSG00000096243	chr5:115489459-115489599	snRNA	Gm24265	1.85813	3.62537	4.30086	32.285	1e-05	0.00824384	10.8211	8.25398	6.54242	57.8521	22.344	11.8956
ENSMUSG00000076609	chr6:70726435-70726966	IG_C_gene	Igkc	-0.626367	-1.54367	5.68825	32.3839	9.84e-06	0.00824384	64.0705	70.6851	53.007	42.2243	33.9973	45.4318
ENSMUSG00000108035	chr6:148361141-148364656	TEC	Gm44021	0.846991	1.79874	2.77786	32.3538	9.9e-06	0.00824384	5.2938	5.17951	4.11683	10.596	8.04875	7.48788
ENSMUSG00000114267	chr14:11904679-11909158	TEC	CT009480.1	0.765321	1.69975	3.16017	32.4355	9.74e-06	0.00824384	6.03337	7.14606	6.45341	12.5395	11.981	8.89518
ENSMUSG00000037944	chr11:99144196-99155077	protein_coding	Ccr7	-0.686042	-1.60886	4.34429	32.1397	1.04e-05	0.0083696	30.2447	21.3551	23.6996	13.6577	16.4866	16.5158
ENSMUSG00000034634	chr15:74762056-74763620	protein_coding	Ly6d	-1.09958	-2.14293	3.32545	31.8967	1.09e-05	0.00867629	14.9083	13.295	12.8846	4.28632	5.03815	9.87764
ENSMUSG00000023132	chr13:113093825-113100981	protein_coding	Gzma	-0.772939	-1.70875	4.28864	31.7506	1.12e-05	0.00881607	19.8128	25.5929	28.2837	15.7875	11.1413	16.4096
ENSMUSG00000106110	chr5:121715109-121718206	TEC	Gm43571	0.754678	1.68726	3.45414	31.6204	1.16e-05	0.00893064	7.08435	9.3619	7.76634	14.7226	15.1759	11.0194
ENSMUSG00000112637	chr12:78261293-78266375	TEC	AC124346.2	0.687349	1.61032	3.45364	31.3268	1.23e-05	0.009237	7.86285	8.97413	8.12239	14.4031	14.6229	11.1787
ENSMUSG00000068105	chr15:82221744-82224339	protein_coding	Tnfrsf13c	-0.833017	-1.78141	2.54788	31.3576	1.22e-05	0.009237	7.86285	7.72772	6.87622	3.30127	4.38278	4.88571
ENSMUSG00000024462	chr17:37045966-37075067	protein_coding	Gabbr1	0.564915	1.4793	5.73638	31.1577	1.27e-05	0.00944323	40.7545	44.8429	43.1711	70.6844	67.8307	52.0169
ENSMUSG00000074403	chr3:96268654-96269141	protein_coding	Hist2h3b	-0.885249	-1.84708	3.14587	31.0036	1.32e-05	0.00949583	11.2493	11.4946	11.6384	5.45774	4.68999	8.55
ENSMUSG00000039462	chr10:34389981-34397085	protein_coding	Col10a1	-4.51832	-22.9166	0.714601	31.0439	1.31e-05	0.00949583	0.1557	1.08022	7.29903	0.0798694	0.225283	0.0531056
ENSMUSG00000103976	chr1:134819916-134827549	TEC	Gm37677	0.609067	1.52527	3.69519	30.5367	1.46e-05	0.0103593	9.41985	10.8299	10.2809	16.4797	15.9541	14.2057
ENSMUSG00000103284	chr3:51829385-51830405	TEC	3110080O07Rik	0.792337	1.73188	2.46177	30.2979	1.53e-05	0.0107658	3.46432	4.0439	4.33936	7.69409	6.18505	6.79751
ENSMUSG00000106706	chr5:66592462-66595570	TEC	C530043K16Rik	0.759124	1.69246	3.11554	30.2069	1.56e-05	0.0107658	6.30585	7.81081	5.05146	11.1551	10.8955	10.3025
ENSMUSG00000035783	chr19:34241090-34255336	protein_coding	Acta2	-0.476765	-1.39162	7.24425	30.1785	1.57e-05	0.0107658	178.238	182.862	168.189	111.631	143.321	125.276
ENSMUSG00000035042	chr11:83525778-83530518	protein_coding	Ccl5	-0.792858	-1.7325	3.4684	29.9128	1.67e-05	0.0112643	10.6654	15.7047	15.4659	7.37461	7.14762	9.77142
ENSMUSG00000030432	chr7:4792874-4795066	protein_coding	Rpl28	-0.447609	-1.36378	7.3898	29.8463	1.69e-05	0.0112868	202.799	188.567	189.152	130.187	138.385	157.06
ENSMUSG00000086058	chr11:82924903-82933382	processed_transcript	Unc45bos	1.77419	3.42047	-0.425325	29.5826	1.79e-05	0.0117085	0.38925	0.332375	0.222531	1.22466	0.778251	1.16832
ENSMUSG00000045826	chr19:4154606-4156751	protein_coding	Ptprcap	-0.705344	-1.63053	3.08946	29.5254	1.82e-05	0.0117085	10.7433	10.3036	10.548	6.01683	5.6116	7.77997
ENSMUSG00000068614	chr2:114047282-114053548	protein_coding	Actc1	-0.609267	-1.52548	6.318	29.512	1.82e-05	0.0117085	86.6081	101.624	100.762	67.9955	73.1146	48.3261
ENSMUSG00000035545	chr7:4137039-4148177	protein_coding	Leng8	0.548348	1.46241	7.84604	29.3378	1.89e-05	0.0120235	178.121	190.617	191.644	312.689	290.636	216.246
ENSMUSG00000091997	chr16:32923218-32924489	processed_pseudogene	Gm6611	0.769426	1.70459	2.72511	29.2429	1.93e-05	0.0121346	4.8267	4.65325	4.9847	8.89213	9.21613	6.53198
ENSMUSG00000114501	chr13:60622967-60629395	TEC	AC154176.2	0.618807	1.5356	4.89603	29.1771	1.96e-05	0.0121699	24.4449	23.377	22.4757	29.5251	43.5411	34.7045
ENSMUSG00000034892	chr12:69157722-69159186	protein_coding	Rps29	-0.713798	-1.64012	8.13021	28.9954	2.04e-05	0.0125265	363.092	340.075	341.163	163.999	183.278	289.505
ENSMUSG00000037922	chr3:136053363-136326066	protein_coding	Bank1	-0.492886	-1.40726	5.30053	28.8795	2.1e-05	0.0125804	44.8027	49.2469	44.1057	30.5634	35.4923	32.0758
ENSMUSG00000104052	chr1:59801263-59804700	TEC	Gm38125	0.773605	1.70954	3.70927	28.8744	2.1e-05	0.0125804	8.99167	11.3561	8.41169	18.1836	18.6371	12.2939
ENSMUSG00000030278	chr6:113424634-113435760	protein_coding	Cidec	-0.609661	-1.5259	3.86163	28.7916	2.14e-05	0.0126733	16.2317	18.9454	17.3797	11.6609	10.0353	12.825
ENSMUSG00000103897	chr18:37725706-37841873	protein_coding	Pcdhga8	0.757115	1.69011	3.76816	28.6256	2.22e-05	0.0130096	7.90177	12.0763	10.0807	17.9972	19.3129	13.6747
ENSMUSG00000103772	chr1:180376444-180379514	TEC	Gm36933	0.646206	1.56505	4.30032	28.331	2.37e-05	0.0137515	14.2465	16.2587	15.3324	27.3153	25.7028	18.7728
ENSMUSG00000106202	chr5:5304356-5307002	sense_intronic	Gm43727	0.720795	1.64809	2.89993	27.8586	2.64e-05	0.0144926	4.63207	6.39822	5.60779	9.82394	9.62573	8.0986
ENSMUSG00000104867	chr5:5309002-5311623	sense_intronic	Gm43728	0.804531	1.74658	2.9796	27.7143	2.73e-05	0.0144926	4.63207	7.17376	5.16273	10.17	11.2846	8.25792
ENSMUSG00000103085	chr1:13343563-13348204	TEC	Gm38120	0.656063	1.57578	3.85542	27.846	2.65e-05	0.0144926	11.3272	11.0238	11.1711	19.8342	19.19	13.7543
ENSMUSG00000107794	chr6:92007550-92009480	TEC	Gm44095	0.885893	1.84791	1.94771	27.6044	2.8e-05	0.0144926	1.98517	3.04677	2.82615	5.00515	5.05863	4.62018
ENSMUSG00000079852	chr6:130043731-130067271	protein_coding	Klra4	-0.993833	-1.99147	1.61987	27.8311	2.66e-05	0.0144926	3.65895	4.21008	4.2726	1.97011	1.5565	2.62873
ENSMUSG00000107456	chr6:141340553-141344387	TEC	Gm10400	0.597814	1.51342	4.42278	27.3588	2.96e-05	0.0144926	16.0371	19.3055	15.644	24.2271	29.8398	23.0478
ENSMUSG00000003429	chr7:45122379-45124439	protein_coding	Rps11	-0.503235	-1.41739	7.3914	27.7649	2.7e-05	0.0144926	204.356	190.506	195.739	119.591	131.32	165.769
ENSMUSG00000034771	chr10:81574561-81590845	protein_coding	Tle2	0.674769	1.59634	4.96544	27.3878	2.94e-05	0.0144926	23.861	24.3188	23.8109	47.8151	38.8306	28.2787
ENSMUSG00000034911	chr8:71384272-71395802	protein_coding	Ushbp1	0.453475	1.36933	6.39672	27.5295	2.85e-05	0.0144926	66.2114	75.3938	71.4993	106.067	99.3089	86.5355
ENSMUSG00000104525	chr1:194993258-194996195	TEC	Gm37334	0.621239	1.5382	3.9237	27.4194	2.92e-05	0.0144926	12.0278	13.1842	10.5035	15.681	20.4188	18.7197
ENSMUSG00000026616	chr1:195136811-195176716	protein_coding	Cr2	-0.542763	-1.45676	3.98085	27.5921	2.81e-05	0.0144926	18.5283	19.8594	17.7135	13.4447	12.1448	12.9312
ENSMUSG00000025650	chr9:108953586-108984875	protein_coding	Col7a1	0.662931	1.5833	3.76786	27.589	2.81e-05	0.0144926	9.53662	10.359	11.4604	19.0355	17.4082	13.3295
ENSMUSG00000018654	chr11:11685003-11772926	protein_coding	Ikzf1	-0.435957	-1.35281	5.84101	27.6731	2.75e-05	0.0144926	66.3282	62.8743	68.4506	49.4392	50.5044	46.1487
ENSMUSG00000104213	chr12:113406604-113416324	IG_C_gene	Ighd	-0.484706	-1.3993	5.51967	27.4608	2.89e-05	0.0144926	54.8064	58.0272	47.6885	35.7549	39.4041	39.484
ENSMUSG00000033220	chr15:78559169-78572783	protein_coding	Rac2	-0.566859	-1.4813	5.4496	27.5015	2.87e-05	0.0144926	52.7044	49.33	54.4312	27.901	38.6463	39.0326
ENSMUSG00000060586	chr17:34305877-34316199	protein_coding	H2-Eb1	-0.433087	-1.35012	7.20022	27.8611	2.64e-05	0.0144926	167.027	166.631	173.107	138.733	112.826	123.869
ENSMUSG00000024399	chr17:35194439-35196320	protein_coding	Ltb	-0.619683	-1.53654	3.37621	27.5602	2.83e-05	0.0144926	13.0788	13.0457	11.5939	7.24149	8.21259	9.0545
ENSMUSG00000073421	chr17:34263209-34269418	protein_coding	H2-Ab1	-0.439119	-1.35578	7.56973	27.2853	3.01e-05	0.0146067	216.189	214.216	225.491	181.596	145.39	156.874
ENSMUSG00000087149	chrX:150826972-150857053	transcribed_unprocessed_pseudogene	Itih5l-ps	-5.23102	-37.5573	-1.93068	27.1781	3.09e-05	0.0148386	0.038925	0.304677	0.801113	0	0.0204803	0
ENSMUSG00000014030	chr4:44524757-44710487	protein_coding	Pax5	-0.487923	-1.40242	5.32176	27.0995	3.14e-05	0.0149767	46.204	50.7703	43.0598	32.5068	36.1067	31.173
ENSMUSG00000041697	chr5:115345642-115348981	protein_coding	Cox6a1	-0.603067	-1.51894	6.03579	27.0541	3.18e-05	0.0150015	80.8083	73.9535	82.5369	42.1178	48.0058	66.143
ENSMUSG00000039264	chr6:48764464-48770851	protein_coding	Gimap3	-0.488215	-1.40271	4.91944	26.8051	3.37e-05	0.0157575	38.925	33.5422	33.5577	24.4134	25.4365	25.65
ENSMUSG00000060639	chr13:22040636-22041362	protein_coding	Hist1h4i	-0.794908	-1.73497	2.03362	26.717	3.44e-05	0.015808	4.59315	5.12412	5.6968	2.84868	2.88772	3.18633
ENSMUSG00000060981	chr13:23531050-23531519	protein_coding	Hist1h4h	-0.619129	-1.53595	6.24792	26.7413	3.42e-05	0.015808	97.9742	87.6362	90.5703	48.108	53.986	77.72
ENSMUSG00000105293	chr3:56163954-56167569	TEC	Gm42843	0.741402	1.6718	2.69618	26.5521	3.57e-05	0.0162903	4.5153	5.318	4.51739	9.07849	8.4174	6.50543
ENSMUSG00000108214	chr6:134073354-134075182	TEC	Gm43982	0.732895	1.66197	3.11883	26.4925	3.62e-05	0.0163802	6.0723	7.45074	5.85257	11.6343	12.1448	8.39068
ENSMUSG00000058755	chr11:4236420-4241026	protein_coding	Osm	-1.08793	-2.12569	1.13005	26.3433	3.75e-05	0.0168235	3.77572	2.99138	2.24757	1.19804	1.53602	1.43385
ENSMUSG00000103560	chr1:40238020-40244499	TEC	Gm38070	0.828091	1.77533	2.60216	26.2943	3.8e-05	0.0168771	3.19185	5.06872	4.56189	9.10511	7.20906	6.6913
ENSMUSG00000061086	chr11:104550663-104595753	protein_coding	Myl4	-0.84939	-1.80174	5.14849	26.1911	3.89e-05	0.017151	31.1789	45.4523	59.7942	28.2205	28.8362	18.8259
ENSMUSG00000041616	chr4:148000722-148002079	protein_coding	Nppa	-2.65998	-6.32022	4.55856	25.9836	4.09e-05	0.0171983	3.8925	34.8994	82.1141	4.84541	9.74862	4.51397
ENSMUSG00000108780	chr6:83417440-83420992	TEC	5430434F05Rik	0.716611	1.64332	3.60822	25.9858	4.08e-05	0.0171983	9.38092	8.64175	9.45758	16.6927	17.4902	10.9132
ENSMUSG00000016559	chr11:116021912-116027962	protein_coding	H3f3b	-0.427098	-1.34453	8.46934	25.9098	4.16e-05	0.0171983	403.38	393.144	422.876	294.452	275.255	337.3
ENSMUSG00000100210	chr13:23544052-23545312	protein_coding	Hist1h3f	-0.7675	-1.70232	4.06334	25.9188	4.15e-05	0.0171983	21.7591	19.1393	22.2309	11.3148	9.11373	16.7548
ENSMUSG00000104214	chr13:101749720-101751888	TEC	Gm36638	0.594193	1.50963	3.54643	25.9836	4.09e-05	0.0171983	8.17425	10.0543	9.43533	13.8174	15.2578	12.7719
ENSMUSG00000024299	chr17:33524204-33553782	protein_coding	Adamts10	0.579302	1.49413	7.26726	26.0293	4.04e-05	0.0171983	116.191	127.466	126.665	215.195	201.383	136.8
ENSMUSG00000067288	chr17:33819027-33824562	protein_coding	Rps28	-0.505199	-1.41932	7.17282	26.0936	3.98e-05	0.0171983	178.666	163.972	165.23	104.469	108.402	144.952
ENSMUSG00000067341	chr17:34325665-34340229	protein_coding	H2-Eb2	-0.819496	-1.76479	1.79523	25.9628	4.11e-05	0.0171983	4.59315	4.48706	4.16134	2.36946	2.31427	2.81459
ENSMUSG00000107225	chr5:117130323-117133248	TEC	Gm43637	0.601979	1.5178	3.5682	25.8516	4.22e-05	0.0173043	9.45877	10.1651	8.47844	15.1219	15.1349	12.3205
ENSMUSG00000064945	chr6:47781624-47781725	misc_RNA	Rny3	0.789905	1.72896	4.88246	25.7539	4.32e-05	0.017577	27.2086	22.186	15.5327	45.286	28.9182	37.5987
ENSMUSG00000018822	chr19:42197971-42202252	protein_coding	Sfrp5	-1.81123	-3.50942	-0.543534	25.5047	4.58e-05	0.0185172	0.506025	1.2741	1.15716	0.372724	0.204803	0.292081
ENSMUSG00000105717	chr3:101084592-101087393	sense_intronic	Gm43465	0.752638	1.68487	2.73911	25.3908	4.71e-05	0.018655	4.28175	5.53958	4.85118	9.13173	9.17517	6.47888
ENSMUSG00000042918	chr7:45639977-45646521	protein_coding	Mamstr	0.806985	1.74955	2.86871	25.3805	4.72e-05	0.018655	5.48842	4.81944	5.45202	12.1135	8.43788	7.03649
ENSMUSG00000099583	chr13:23575763-23577011	protein_coding	Hist1h3d	-0.92652	-1.90069	2.42956	25.4229	4.67e-05	0.018655	6.61725	7.81081	6.67594	3.16815	2.74436	5.25745
ENSMUSG00000058385	chr13:23571396-23572013	protein_coding	Hist1h2bg	-0.784924	-1.723	4.44804	25.3288	4.78e-05	0.0187498	26.6636	26.2576	29.8192	14.6693	11.2846	22.2247
ENSMUSG00000038583	chr10:53337667-53345987	protein_coding	Pln	-0.883379	-1.84469	3.2703	25.1538	4.99e-05	0.0194172	8.68027	12.658	15.8442	7.96032	7.3729	4.93882
ENSMUSG00000104388	chr1:180357649-180364998	TEC	Gm37033	0.625954	1.54323	5.76871	25.104	5.05e-05	0.0195101	39.5089	43.5134	45.3074	78.485	71.9063	47.7685
ENSMUSG00000046364	chr7:109519147-109522367	protein_coding	Rpl27a	-0.487619	-1.40213	7.64289	24.9371	5.26e-05	0.0201713	247.563	219.838	232.545	144.111	155.507	199.571
ENSMUSG00000025270	chrX:150547375-150570638	protein_coding	Alas2	-1.12116	-2.17522	4.47436	24.8669	5.35e-05	0.0203723	16.6599	33.4037	40.7455	20.1005	10.8955	11.0725
ENSMUSG00000103738	chr3:30501719-30503813	TEC	Gm37652	0.597518	1.51311	4.4319	24.7079	5.56e-05	0.0205664	16.3096	20.6903	14.3533	27.3153	27.2797	23.0478
ENSMUSG00000104339	chr3:52057285-52064244	TEC	C130089K02Rik	0.715149	1.64165	4.93196	24.6844	5.59e-05	0.0205664	20.9806	23.4878	24.5675	45.7652	42.1689	25.5172
ENSMUSG00000062329	chr5:37735519-37739820	protein_coding	Cytl1	-0.713063	-1.63928	2.98543	24.7861	5.45e-05	0.0205664	8.7192	8.83564	11.7497	5.0584	6.94282	5.89472
ENSMUSG00000112571	chr10:105532984-105534493	TEC	AC140299.1	0.882611	1.84371	3.1921	24.709	5.56e-05	0.0205664	4.8267	8.0047	6.14187	14.2434	12.8821	8.04549
ENSMUSG00000076433	chr11:118332360-118342500	protein_coding	Cep295nl	0.801772	1.74324	3.15232	24.7165	5.55e-05	0.0205664	5.99445	7.22916	6.00835	13.9771	11.8376	7.72686
ENSMUSG00000050621	chr9:114982366-114982739	protein_coding	Rps27rt	-1.07557	-2.10755	1.03787	24.6243	5.67e-05	0.0207281	2.6469	2.57591	3.00417	0.958433	1.20834	1.75248
ENSMUSG00000022194	chr14:54892500-54898169	protein_coding	Pabpn1	0.589736	1.50497	3.77196	24.4884	5.87e-05	0.0212854	10.6265	11.55	10.3477	18.157	17.3058	13.4623
ENSMUSG00000109438	chr8:8642766-8647012	TEC	Gm45073	0.520487	1.43444	5.1963	24.4512	5.92e-05	0.0213358	32.2299	30.6062	27.4159	45.7119	47.5757	35.979
ENSMUSG00000042045	chr9:53850164-53854560	protein_coding	Sln	-1.03308	-2.04639	2.71699	24.4235	5.96e-05	0.0213376	5.09917	8.25398	12.6843	4.20646	4.89479	3.74394
ENSMUSG00000057863	chr17:56613395-56614243	protein_coding	Rpl36	-0.627455	-1.54484	6.3341	24.2618	6.2e-05	0.022058	108.056	92.428	93.4187	49.9716	56.3413	83.9068
ENSMUSG00000108238	chr6:134084601-134087464	TEC	Gm43984	0.652149	1.57151	3.49038	24.1598	6.36e-05	0.0224713	9.10845	8.97413	7.98888	14.5096	15.7289	10.5946
ENSMUSG00000062825	chr11:120345690-120348542	protein_coding	Actg1	-0.431367	-1.34851	8.58099	23.982	6.65e-05	0.0233309	446.042	406.993	466.181	289.393	325.411	363.481
ENSMUSG00000105971	chr3:53112166-53112989	TEC	Gm43805	0.852599	1.80575	2.20623	23.9272	6.74e-05	0.0234671	2.84152	3.35145	3.42698	6.04345	7.12714	4.24845
ENSMUSG00000090733	chr3:90212522-90213651	protein_coding	Rps27	-0.690439	-1.61377	7.81987	23.8927	6.8e-05	0.0234671	305.367	264.875	266.837	133.275	144.243	241.205
ENSMUSG00000006221	chr4:141420779-141425311	protein_coding	Hspb7	-0.811854	-1.75547	3.49469	23.8287	6.91e-05	0.0234671	12.0667	14.9846	15.8442	9.29147	9.91246	5.2309
ENSMUSG00000063457	chr10:80292453-80294114	protein_coding	Rps15	-0.459908	-1.37545	8.01516	23.8533	6.86e-05	0.0234671	312.023	292.241	294.476	190.808	203.922	258.677
ENSMUSG00000049892	chr11:59963181-59964944	protein_coding	Rasd1	-0.92968	-1.90485	1.72906	23.8617	6.85e-05	0.0234671	4.70992	3.62843	4.65091	2.20972	1.72034	2.92081
ENSMUSG00000021495	chr13:55539316-55571120	protein_coding	Fam193b	0.459852	1.3754	6.58435	23.7663	7.02e-05	0.0236849	76.0205	87.5254	78.5981	122.972	117.495	92.6161
ENSMUSG00000110167	chr7:134900670-134904289	TEC	Gm45532	0.642516	1.56105	3.38689	23.7395	7.06e-05	0.0236937	7.27897	9.05722	7.92212	13.0187	14.6024	10.2759
ENSMUSG00000018168	chr11:98464902-98546031	protein_coding	Ikzf3	-0.452999	-1.36888	5.39952	23.6969	7.14e-05	0.0236943	45.5812	51.8228	48.8011	38.2308	36.6597	31.943
ENSMUSG00000063316	chr11:101442298-101445529	protein_coding	Rpl27	-0.538998	-1.45296	6.43117	23.6895	7.15e-05	0.0236943	106.538	95.9733	104.122	56.8138	66.1308	88.1021
ENSMUSG00000038550	chr3:95878503-95882251	protein_coding	Ciart	0.709563	1.63531	2.95099	23.642	7.24e-05	0.0238296	7.55145	5.12412	4.91794	10.1168	9.37997	8.97484
ENSMUSG00000036594	chr17:34282744-34287827	protein_coding	H2-Aa	-0.428544	-1.34587	8.09718	23.5264	7.45e-05	0.0243808	316.655	312.156	313.725	245.039	198.085	257.27
ENSMUSG00000032085	chr9:45929619-45936058	protein_coding	Tagln	-0.376006	-1.29774	6.61607	23.5016	7.5e-05	0.0243835	109.652	112.232	110.42	78.7246	86.181	91.1557
ENSMUSG00000050075	chr3:59096448-59101821	protein_coding	Gpr171	-0.684644	-1.6073	3.26678	23.2825	7.92e-05	0.0244621	13.7405	11.0515	10.8818	5.6441	7.84395	8.6031
ENSMUSG00000027863	chr3:101275899-101287939	protein_coding	Cd2	-0.454117	-1.36994	4.47861	23.4449	7.6e-05	0.0244621	26.3133	25.2328	25.7024	18.6096	18.9852	18.7728
ENSMUSG00000029068	chr4:155812489-155824543	protein_coding	Ccnl2	0.365441	1.28828	6.89029	23.4012	7.69e-05	0.0244621	100.816	107.052	102.965	138.573	135.477	126.418
ENSMUSG00000040564	chr7:19689481-19692660	protein_coding	Apoc1	-0.60048	-1.51622	3.53721	23.2355	8.02e-05	0.0244621	13.468	14.6245	13.7747	8.89213	7.74155	11.046
ENSMUSG00000004612	chr7:43437073-43438249	protein_coding	Nkg7	-0.677681	-1.59957	2.67093	23.356	7.78e-05	0.0244621	6.8508	7.67233	8.78999	5.0584	4.21894	5.39021
ENSMUSG00000059070	chr7:45715457-45720836	protein_coding	Rpl18	-0.485708	-1.40027	7.33206	23.2874	7.91e-05	0.0244621	201.904	177.017	185.057	117.754	121.591	163.406
ENSMUSG00000030707	chr7:126699773-126707787	protein_coding	Coro1a	-0.393437	-1.31352	6.4615	23.2391	8.01e-05	0.0244621	97.7796	95.2255	107.06	70.6578	81.8187	75.9675
ENSMUSG00000050350	chr14:121911253-121915781	protein_coding	Gpr18	-0.719281	-1.64636	2.23441	23.2225	8.04e-05	0.0244621	5.87767	6.14894	5.47427	2.98179	3.76837	3.85015
ENSMUSG00000026989	chr2:59484653-59505020	protein_coding	Dapl1	-1.20922	-2.31213	0.0826425	23.2594	7.97e-05	0.0244621	1.36237	1.41259	1.51321	0.718825	0.491527	0.66382
ENSMUSG00000037548	chr17:34143307-34151553	protein_coding	H2-DMb2	-0.490422	-1.40486	4.32703	23.3016	7.88e-05	0.0244621	24.8731	22.8231	22.6314	15.2018	18.0227	16.7548
ENSMUSG00000027347	chr2:117279993-117343001	protein_coding	Rasgrp1	-0.491734	-1.40613	4.47932	23.209	8.07e-05	0.0244621	26.5858	25.3159	26.2364	20.4466	18.8009	16.3034
ENSMUSG00000039001	chr2:180257377-180258445	protein_coding	Rps21	-0.432848	-1.3499	7.34917	23.2697	7.95e-05	0.0244621	202.138	180.951	178.893	127.418	128.739	160.113
ENSMUSG00000102808	chr3:52071589-52073387	TEC	5430420F09Rik	0.817152	1.76192	3.06531	23.147	8.2e-05	0.024671	5.33272	6.56441	6.0306	12.4596	12.3291	6.85062
ENSMUSG00000061527	chr15:101707070-101712891	protein_coding	Krt5	-2.137	-4.39847	-0.192839	23.1308	8.23e-05	0.024671	0.4671	1.3295	2.09179	0.346101	0.102401	0.504503
ENSMUSG00000024610	chr18:60803848-60812646	protein_coding	Cd74	-0.380056	-1.30139	9.0787	23.0099	8.49e-05	0.0252982	612.018	606.197	616.234	504.029	437.541	468.072
ENSMUSG00000106458	chr5:125318681-125321444	TEC	Gm42633	0.954597	1.93804	1.60475	22.9235	8.68e-05	0.0257177	1.28452	2.6313	2.02504	3.75386	4.11654	3.8236
ENSMUSG00000025488	chr7:140898945-140900446	protein_coding	Cox8b	-1.05991	-2.0848	2.14031	22.8458	8.85e-05	0.025944	3.69787	5.20721	8.56746	3.51425	2.56004	2.44286
ENSMUSG00000102691	chr2:13161751-13163623	TEC	Gm37780	0.644821	1.56355	2.47901	22.8487	8.85e-05	0.025944	4.32067	4.45937	4.09458	6.97526	6.94282	6.1868
ENSMUSG00000026921	chr2:26580014-26593120	protein_coding	Egfl7	0.443913	1.36029	7.74036	22.7917	8.98e-05	0.0261613	165.859	190.534	186.904	257.552	273.801	207.776
ENSMUSG00000107529	chr2:38104432-38107296	TEC	Gm44291	0.682017	1.60438	2.46324	22.6244	9.37e-05	0.0271586	3.54217	4.37627	4.51739	6.76228	7.2705	6.02748
ENSMUSG00000082078	chr11:30568182-30568898	processed_pseudogene	Gm12098	0.872851	1.83128	1.32618	22.5318	9.59e-05	0.0276626	1.79055	1.71727	1.64673	2.79543	3.64549	2.94736
ENSMUSG00000037649	chr17:34135182-34139101	protein_coding	H2-DMa	-0.467016	-1.38225	4.84966	22.3765	9.99e-05	0.0286374	31.8406	31.9357	36.4284	26.1439	21.9139	24.5348
ENSMUSG00000069265	chr13:23761853-23762386	protein_coding	Hist1h3a	-0.867116	-1.82401	2.38627	22.277	0.000102459	0.0292266	6.15015	6.03815	7.89986	3.48763	2.64196	4.99192
ENSMUSG00000080316	chr17:17827158-17843009	protein_coding	Spaca6	0.439708	1.35633	6.2644	22.2257	0.00010383	0.0294601	60.8398	68.7739	65.8693	98.1861	92.0794	74.9585
ENSMUSG00000069274	chr13:23551258-23551648	protein_coding	Hist1h4f	-0.695509	-1.61946	3.74908	22.1035	0.000107175	0.0302483	15.4532	14.5968	19.6273	10.7291	7.57771	12.5329
ENSMUSG00000107227	chr5:34469664-34473195	TEC	Gm42559	0.585323	1.50037	2.94683	22.0404	0.000108948	0.0302682	5.83875	6.84139	5.63004	8.78563	9.64621	9.02795
ENSMUSG00000099974	chr9:88723285-88731914	protein_coding	Bcl2a1d	-0.777919	-1.71466	2.01561	22.0568	0.000108484	0.0302682	5.56627	4.62555	5.09597	2.98179	2.41667	3.53152
ENSMUSG00000033825	chr17:25366550-25368094	protein_coding	Tpsb2	-1.71922	-3.29259	-0.725649	22.0607	0.000108374	0.0302682	0.70065	0.720146	1.13491	0.399347	0.143362	0.265528
ENSMUSG00000107436	chr6:87171944-87174009	TEC	Gm44416	0.630053	1.54762	2.59344	22.0198	0.000109536	0.0302739	4.32067	4.95793	4.71766	7.98694	6.71753	7.03649
ENSMUSG00000076508	chr6:67861153-67861659	IG_V_gene	Igkv17-127	-1.4885	-2.80597	-0.344439	21.9835	0.000110577	0.0303684	1.7127	0.969427	0.823366	0.399347	0.430086	0.371739
ENSMUSG00000001348	chr9:22126727-22135711	protein_coding	Acp5	-0.52563	-1.43956	3.87477	21.9683	0.000111016	0.0303684	18.9565	16.0371	16.9346	11.235	11.2642	13.5419
ENSMUSG00000021880	chr14:51123908-51132187	protein_coding	Rnase6	-0.579751	-1.49459	3.20611	21.875	0.000113754	0.0309584	10.0816	10.0266	12.8623	7.34798	7.0657	7.72686
ENSMUSG00000094689	chr12:115920279-115920712	IG_V_gene	Ighv1-81	-1.79811	-3.47764	-1.08796	21.7896	0.000116324	0.0314972	0.85635	0.80324	0.445063	0.186362	0.163842	0.238975
ENSMUSG00000048758	chr9:106429454-106431568	protein_coding	Rpl29	-0.541814	-1.4558	6.84637	21.7264	0.000118267	0.0315494	141.648	131.704	135.878	78.2188	80.8971	122.037
ENSMUSG00000067455	chr13:21735064-21735837	protein_coding	Hist1h4j	-0.619085	-1.5359	3.08726	21.7256	0.000118291	0.0315494	10.1594	10.0266	10.5925	6.7889	5.4068	7.91273
ENSMUSG00000065145	chr18:36801866-36802008	misc_RNA	Vaultrc5	1.03769	2.05294	1.9361	21.7379	0.000117909	0.0315494	3.19185	2.10504	2.15855	7.00188	4.83335	3.26599
ENSMUSG00000051212	chr14:121952551-121965195	protein_coding	Gpr183	-0.572152	-1.48674	3.23654	21.677	0.00011981	0.0317956	12.7674	9.55578	11.4826	7.80058	7.35242	7.54099
ENSMUSG00000061780	chr10:79890853-79892655	protein_coding	Cfd	-0.867171	-1.82408	5.71392	21.6246	0.00012147	0.0319185	44.9194	85.5035	72.5675	50.158	25.1498	36.3508
ENSMUSG00000108912	chr8:8629175-8635073	TEC	E230020D15Rik	0.394815	1.31477	6.0019	21.6391	0.000121008	0.0319185	55.0789	56.6146	54.2309	70.0987	80.2008	67.7893
ENSMUSG00000018893	chr15:77015489-77050670	protein_coding	Mb	-0.937171	-1.91477	4.54171	21.5646	0.000123404	0.0321172	17.1659	30.7724	43.3046	17.6245	18.1046	12.1346
ENSMUSG00000103081	chr18:37761801-37841870	polymorphic_pseudogene	Pcdhgb8	0.718352	1.6453	3.36967	21.5638	0.00012343	0.0321172	7.08435	8.25398	7.85536	15.0154	14.4796	8.70931
ENSMUSG00000022469	chr15:97744770-97767972	protein_coding	Rapgef3	0.489636	1.40409	5.97708	21.518	0.00012493	0.0322536	57.6479	48.776	50.6926	70.2052	87.9628	62.1601
ENSMUSG00000026012	chr1:60716800-60773359	protein_coding	Cd28	-0.612699	-1.52912	3.1874	21.5109	0.000125164	0.0322536	13.3902	9.14032	10.5925	7.05513	7.00426	7.51444
ENSMUSG00000026414	chr1:135836354-135852260	protein_coding	Tnnt2	-0.679781	-1.6019	5.62088	21.4451	0.000127357	0.0325048	44.3356	64.4808	72.5897	43.7684	41.4726	28.1725
ENSMUSG00000024136	chr17:24440081-24443105	protein_coding	Dnase1l2	0.714994	1.64148	1.91875	21.4567	0.000126967	0.0325048	2.68582	2.7144	2.98192	4.63243	4.83335	4.3281
ENSMUSG00000057841	chr6:115805505-115808747	protein_coding	Rpl32	-0.508362	-1.42243	7.42963	21.3971	0.00012898	0.032607	218.252	193.941	195.205	122.679	124.356	179.975
ENSMUSG00000061787	chr7:81342732-81345254	protein_coding	Rps17	-0.508781	-1.42285	7.12711	21.4066	0.000128657	0.032607	167.65	162.975	161.869	95.4173	104.019	146.731
ENSMUSG00000105282	chr5:44492170-44495421	TEC	Gm42981	0.856982	1.81125	3.59593	21.3291	0.000131323	0.0328422	6.228	10.6083	8.61196	17.6778	18.7599	9.87764
ENSMUSG00000103360	chr2:13116176-13118435	TEC	Gm38156	0.723694	1.65141	1.90054	21.3167	0.000131758	0.0328422	2.6469	2.659	2.93741	4.73892	4.79239	4.11568
ENSMUSG00000060938	chr11:68901583-68906989	protein_coding	Rpl26	-0.516637	-1.43062	7.40287	21.3168	0.000131754	0.0328422	210.467	194.135	193.024	116.769	123.025	177.957
ENSMUSG00000052146	chr17:27630422-27636629	protein_coding	Rps10	-0.431281	-1.34843	6.76715	21.2857	0.000132844	0.0329588	132.306	120.071	122.837	81.2272	87.4508	109.557
ENSMUSG00000001865	chr3:20215620-20242181	protein_coding	Cpa3	-1.62645	-3.08753	-0.0699517	21.258	0.000133823	0.0330452	1.01205	1.13561	1.91377	0.50584	0.184323	0.690372
ENSMUSG00000108010	chr6:88188397-88190681	lincRNA	Gm38708	0.763162	1.69721	2.8853	21.2409	0.000134431	0.0330452	4.39852	6.17664	5.56328	8.04019	12.0629	7.35512
ENSMUSG00000060787	chr11:87913268-87920967	protein_coding	Olfr464	3.92726	15.2133	-2.06951	21.1618	0.000137288	0.0335927	0.07785	0	0	0.212985	0.225283	0.584161
ENSMUSG00000081651	chr16:38685315-38685869	processed_pseudogene	Gm15530	0.546572	1.46061	3.10598	21.1415	0.00013803	0.0336201	6.6951	7.28455	6.80946	9.2116	10.875	10.2759
ENSMUSG00000103291	chr1:106219314-106224265	TEC	Gm38235	0.657066	1.57687	4.31496	21.0252	0.000142377	0.0345213	12.5728	18.7515	14.7093	25.3452	28.8158	18.5338
ENSMUSG00000097124	chr3:121531619-121536206	antisense_RNA	A530020G20Rik	0.503605	1.41775	4.15939	20.9847	0.000143927	0.0347392	16.1928	14.4029	13.6412	22.6563	21.6681	18.2418
ENSMUSG00000106818	chr5:66321005-66323017	TEC	Gm43790	0.80926	1.75231	1.69725	20.9649	0.000144688	0.0347656	2.06302	2.43742	2.35883	4.68567	4.17798	3.21289
ENSMUSG00000000740	chr8:123102350-123105244	protein_coding	Rpl13	-0.433794	-1.35078	7.77797	20.9065	0.000146967	0.0351548	270.217	241.332	245.141	163.999	175.127	221.025
ENSMUSG00000104324	chr15:68321381-68326333	TEC	Gm37320	0.626989	1.54434	4.86884	20.8473	0.000149316	0.0355572	17.4773	23.9033	27.0821	36.6334	41.3702	28.0663
ENSMUSG00000052013	chr16:45224315-45252895	protein_coding	Btla	-0.412823	-1.33129	5.01672	20.8141	0.000150651	0.0356808	37.1734	38.0016	35.6718	27.5549	29.3483	26.3138
ENSMUSG00000027004	chr2:80411970-80447625	protein_coding	Frzb	-2.31548	-4.97769	-1.55187	20.8012	0.000151173	0.0356808	0.272475	0.332375	0.801113	0.106493	0.102401	0.0796583
ENSMUSG00000072109	chr1:85105946-85114035	antisense_RNA	A530040E14Rik	-1.21782	-2.32595	0.0486802	20.7311	0.000154049	0.0357272	1.0899	1.68957	1.37969	0.772071	0.532487	0.504503
ENSMUSG00000029019	chr4:147985788-147987205	protein_coding	Nppb	-3.74422	-13.4005	-1.73135	20.7372	0.000153796	0.0357272	0	0.470865	0.823366	0.0266231	0.0204803	0.0531056
ENSMUSG00000104851	chr5:44736337-44738553	TEC	E030026E10Rik	0.565465	1.47986	4.20204	20.7608	0.000152823	0.0357272	14.1298	17.6713	12.5508	20.5797	25.1498	19.8084
ENSMUSG00000114431	chr14:11867594-11870625	TEC	CT009480.3	0.804934	1.74707	3.33524	20.7602	0.000152846	0.0357272	6.50047	8.97413	6.34214	13.5778	16.118	8.36413
ENSMUSG00000073753	chr4:129855071-129856710	pseudogene	Gm10571	0.977271	1.96874	0.877853	20.6309	0.000158262	0.035936	1.2456	1.3572	0.979138	1.94349	2.601	2.44286
ENSMUSG00000026697	chr1:162639155-162649693	protein_coding	Myoc	-2.16818	-4.49457	-1.07196	20.6726	0.000156495	0.035936	0.23355	0.80324	0.979138	0.266231	0.0819211	0.132764
ENSMUSG00000114310	chr14:11767943-11771311	TEC	CT009480.2	0.908175	1.87667	4.49903	20.6925	0.000155658	0.035936	13.3513	19.1947	14.331	29.4452	41.7593	16.7283
ENSMUSG00000102428	chr18:37765580-37841873	protein_coding	Pcdhga12	0.568501	1.48298	4.20819	20.6296	0.000158317	0.035936	13.1177	16.4526	14.8206	25.2121	23.327	17.3921
ENSMUSG00000050921	chrX:107088492-107104974	protein_coding	P2ry10	-0.710441	-1.6363	4.26983	20.6353	0.000158072	0.035936	31.14	20.3857	20.5619	11.3415	14.07	18.4807
ENSMUSG00000073940	chr7:103812524-103813996	protein_coding	Hbb-bt	-0.969983	-1.95882	6.25645	20.5999	0.000159589	0.0360711	52.6266	111.955	138.37	66.6643	37.7042	50.822
ENSMUSG00000035686	chr7:97412938-97417730	protein_coding	Thrsp	-1.11941	-2.17258	3.03369	20.5666	0.00016103	0.0361037	9.22522	8.80794	15.3102	8.09343	2.76484	4.7264
ENSMUSG00000038900	chr2:32961559-32965345	protein_coding	Rpl12	-0.425334	-1.34288	7.64585	20.5653	0.000161086	0.0361037	245.695	213.579	229.452	156.225	155.343	201.297
ENSMUSG00000002033	chr9:44969572-44980431	protein_coding	Cd3g	-0.599085	-1.51476	2.74277	20.5452	0.000161962	0.0361481	8.48565	7.31225	8.32267	5.53761	4.66951	5.7354
ENSMUSG00000029368	chr5:90460897-90476602	protein_coding	Alb	-2.99206	-7.95608	1.28783	20.5094	0.000163537	0.0363474	1.16775	0.470865	10.4812	0.718825	0.491527	0.371739
ENSMUSG00000103983	chr1:171320601-171326177	lincRNA	Gm20045	0.552677	1.4668	3.39773	20.4901	0.000164394	0.0363864	7.70715	8.42017	9.23505	12.0603	14.1928	11.0194
ENSMUSG00000103824	chr1:126323635-126324674	TEC	Gm38177	0.656954	1.57675	3.21431	20.4599	0.000165745	0.0365337	5.95552	8.39247	6.98748	12.9388	12.0014	8.81552
ENSMUSG00000076583	chr6:70216858-70217421	IG_V_gene	Igkv8-24	-1.46944	-2.76914	-0.231001	20.4302	0.00016708	0.0366765	1.98517	0.941729	0.890125	0.372724	0.471047	0.47795
ENSMUSG00000105347	chr5:44680194-44683601	TEC	Gm43503	0.670645	1.59178	2.69858	20.407	0.000168137	0.0367572	5.52735	5.56728	3.84979	7.24149	7.68011	8.70931
ENSMUSG00000028843	chr4:134127406-134128789	protein_coding	Sh3bgrl3	-0.402948	-1.32221	5.7384	20.3484	0.00017083	0.0371936	62.28	58.221	61.797	41.5587	45.4048	50.9017
ENSMUSG00000018819	chr7:142460809-142494867	protein_coding	Lsp1	-0.352146	-1.27646	6.53859	20.3261	0.000171867	0.0372672	100.388	100.627	111.577	78.0058	84.9522	81.9684
ENSMUSG00000048163	chr5:113818536-113832644	protein_coding	Selplg	-0.464426	-1.37977	5.35987	20.0993	0.000182823	0.0378841	45.9704	45.2307	51.516	28.753	38.8716	35.7932
ENSMUSG00000103132	chr6:28568072-28570986	TEC	Gm37978	0.571267	1.48583	3.21604	20.0911	0.000183234	0.0378841	8.21317	8.0324	6.09736	11.6876	11.0184	10.329
ENSMUSG00000076534	chr6:68834846-68835307	IG_V_gene	Igkv12-89	-2.23234	-4.69896	-1.25811	20.1759	0.000179037	0.0378841	0.38925	0.304677	1.06815	0.0798694	0.143362	0.159317
ENSMUSG00000103867	chr1:195013746-195016448	TEC	9630010A21Rik	0.54992	1.464	3.43411	20.1688	0.000179384	0.0378841	9.61447	9.08492	7.52156	12.2733	14.2133	11.7098
ENSMUSG00000032034	chr9:32314707-32344350	protein_coding	Kcnj5	-1.08244	-2.11762	1.58118	20.1102	0.00018228	0.0378841	2.53012	3.62843	5.67455	2.1831	2.19139	1.27453
ENSMUSG00000081887	chr11:30572791-30574454	processed_pseudogene	Gm12097	0.739377	1.66945	1.97435	20.2161	0.000177086	0.0378841	2.88045	2.96368	2.8039	4.76554	5.67304	3.95636
ENSMUSG00000017778	chr13:86044816-86046904	protein_coding	Cox7c	-0.441511	-1.35803	5.70976	20.1795	0.000178863	0.0378841	58.9324	57.6117	64.1558	41.2392	39.8956	52.0169
ENSMUSG00000026895	chr2:36036326-36049406	protein_coding	Ndufa8	-0.459276	-1.37485	4.69529	20.1282	0.000181382	0.0378841	29.1548	29.0274	31.6662	20.0738	20.3779	24.9596
ENSMUSG00000068220	chr15:78926725-78930465	protein_coding	Lgals1	-0.528991	-1.44292	5.71701	20.1271	0.000181437	0.0378841	58.0372	59.3567	68.8067	43.9282	33.3009	52.0169
ENSMUSG00000022878	chr16:23146536-23158028	protein_coding	Adipoq	-0.968336	-1.95658	3.40444	20.1004	0.000182768	0.0378841	10.5876	13.7936	17.3352	10.7025	4.13702	6.74441
ENSMUSG00000073702	chr1:39367842-39371911	protein_coding	Rpl31	-0.493755	-1.40811	7.65644	20.1979	0.000177969	0.0378841	241.335	231.222	235.193	146.614	142.543	213.537
ENSMUSG00000017007	chr2:164403141-164415448	protein_coding	Rbpjl	0.542471	1.45647	5.82702	20.2388	0.000175998	0.0378841	44.8416	47.7512	45.8415	83.3837	67.9331	50.3441
ENSMUSG00000085272	chr7:4965260-4971168	protein_coding	Sbk3	-0.875009	-1.83402	2.90711	19.9893	0.000188409	0.0385596	9.26415	8.30938	11.4159	6.65578	6.16457	2.97391
ENSMUSG00000103808	chr1:157404325-157406721	TEC	Gm37060	0.691818	1.61532	2.93333	19.9934	0.000188196	0.0385596	5.37165	6.92448	5.02921	9.61095	11.1208	7.1958
ENSMUSG00000104012	chr7:143297698-143301617	TEC	Gm37364	0.71336	1.63962	2.25068	19.9842	0.00018867	0.0385596	3.77572	3.46224	3.42698	7.00188	5.79592	4.64674
ENSMUSG00000063524	chr4:150236721-150248879	protein_coding	Eno1	-0.383087	-1.30413	6.26965	19.8457	0.000195984	0.0386264	83.8834	83.62	94.331	61.1267	66.3766	73.3388
ENSMUSG00000106671	chr5:107254338-107256504	TEC	Gm42900	0.709446	1.63518	2.2842	19.8276	0.000196963	0.0386264	4.28175	3.93311	2.8039	5.59086	6.08264	6.16025
ENSMUSG00000104519	chr1:125919266-125921962	TEC	Gm37161	0.643282	1.56188	3.2807	19.9282	0.000191589	0.0386264	6.42262	9.41729	6.67594	11.2882	13.7013	10.1963
ENSMUSG00000110206	chr7:45129788-45136432	protein_coding	Flt3l	0.571644	1.48622	3.81862	19.8826	0.000194004	0.0386264	12.6117	10.3036	11.0153	19.4083	17.5516	13.3295
ENSMUSG00000031849	chr8:70373558-70382066	protein_coding	Comp	-2.277	-4.84667	-0.801455	19.8967	0.000193257	0.0386264	0.23355	0.637052	1.57997	0.266231	0.184323	0.0796583
ENSMUSG00000035208	chr11:83002158-83020810	protein_coding	Slfn8	-0.847047	-1.79882	3.79969	19.8344	0.000196595	0.0386264	12.456	20.2195	20.7177	8.91875	13.9061	6.85062
ENSMUSG00000093483	chr11:83291699-83294632	processed_transcript	AA465934	0.964795	1.95179	2.25896	19.8566	0.000195396	0.0386264	4.70992	1.99425	3.02643	6.46942	4.81287	7.43478
ENSMUSG00000103674	chr15:85655666-85659003	TEC	Gm37699	0.541238	1.45522	4.27478	19.92	0.000192024	0.0386264	12.7674	18.3914	15.822	25.505	22.5488	20.5253
ENSMUSG00000092981	chr17:23823291-23823369	miRNA	Mir5125	0.76556	1.70003	2.81473	19.8733	0.000194499	0.0386264	5.33272	4.79174	5.3185	10.1434	10.363	5.6823
ENSMUSG00000024608	chr18:60774510-60778546	protein_coding	Rps14	-0.413987	-1.33236	7.88552	19.8543	0.000195521	0.0386264	287.344	263.38	259.761	179.493	190.467	238.311
ENSMUSG00000035885	chr19:7215158-7217616	protein_coding	Cox8a	-0.465226	-1.38053	5.99248	19.9427	0.000190828	0.0386264	76.9936	68.9678	75.5049	46.6437	48.6407	65.1605
ENSMUSG00000100755	chr3:37714740-37715164	processed_pseudogene	Rps23-ps1	-0.755072	-1.68772	1.99239	19.7384	0.000201858	0.0392586	5.17702	3.9608	5.74131	2.60907	2.84676	3.3722
ENSMUSG00000008683	chr7:118104372-118116188	protein_coding	Rps15a	-0.432124	-1.34922	7.13866	19.7416	0.000201683	0.0392586	172.36	154.305	158.887	105.002	110.675	144.182
ENSMUSG00000045128	chr8:70894722-70897412	protein_coding	Rpl18a	-0.492311	-1.4067	8.21208	19.7288	0.000202394	0.0392586	374.186	331.987	333.775	211.494	215.842	311.942
ENSMUSG00000041653	chr15:84167816-84189512	protein_coding	Pnpla3	-0.969981	-1.95881	1.84248	19.6946	0.000204312	0.039487	3.23077	3.82231	6.83171	2.55582	2.62148	1.99146
ENSMUSG00000031461	chr8:15057653-15133541	protein_coding	Myom2	-0.85097	-1.80371	3.31921	19.6609	0.000206226	0.0396009	9.342	11.7993	17.0236	9.05187	7.53675	4.69984
ENSMUSG00000001349	chr9:22099216-22109630	protein_coding	Cnn1	-0.401455	-1.32084	5.04408	19.6581	0.000206386	0.0396009	35.3828	39.885	37.2517	27.5283	29.2663	28.4115
ENSMUSG00000108169	chr6:141442360-141445903	TEC	Gm43958	0.510138	1.42419	3.54456	19.6106	0.000209115	0.0399808	8.79705	10.5529	9.30181	15.0154	12.8616	13.0109
ENSMUSG00000020163	chr10:80402997-80406830	protein_coding	Uqcr11	-0.436411	-1.35323	5.35051	19.5889	0.000210372	0.0400109	47.8777	44.9814	47.822	32.4802	31.212	40.3071
ENSMUSG00000103354	chr9:76067449-76070946	TEC	Gm38083	0.938359	1.91635	0.752364	19.582	0.000210773	0.0400109	1.20667	1.05252	1.06815	2.23634	2.29379	1.80559
ENSMUSG00000002625	chr17:32321425-32350581	protein_coding	Akap8l	0.411543	1.33011	5.72961	19.5532	0.000212466	0.0401892	44.102	47.2527	45.0626	67.4364	61.4409	52.6011
ENSMUSG00000059430	chr6:83512905-83536265	protein_coding	Actg2	-0.463916	-1.37928	4.10801	19.4905	0.000216189	0.0404153	19.8907	20.8288	19.1822	13.8973	16.118	13.356
ENSMUSG00000107448	chr6:101344892-101345850	TEC	Gm43947	0.787439	1.72601	1.63059	19.4927	0.000216057	0.0404153	1.8684	2.7144	2.02504	3.80711	4.1575	3.47841
ENSMUSG00000090862	chr7:116331505-116334195	protein_coding	Rps13	-0.409638	-1.32835	6.55991	19.4822	0.000216692	0.0404153	112.493	102.815	107.594	70.4714	77.5384	95.059
ENSMUSG00000043923	chr9:44410159-44418569	protein_coding	Ccdc84	0.500304	1.41451	3.44146	19.4844	0.000216556	0.0404153	8.60242	8.75254	9.41308	13.6843	12.7387	11.4974
ENSMUSG00000107155	chr5:66345893-66347225	TEC	Gm43793	0.690359	1.61369	2.42098	19.4507	0.000218596	0.0405827	3.81465	4.57016	3.71627	7.45448	6.94282	5.12469
ENSMUSG00000112900	chr10:105514681-105516649	TEC	AC140299.2	0.8237	1.76994	2.75526	19.4422	0.000219111	0.0405827	3.4254	6.09354	4.78442	9.45121	10.1173	5.92127
ENSMUSG00000046330	chr1:72711290-72713813	protein_coding	Rpl37a	-0.433748	-1.35074	7.85251	19.4146	0.000220795	0.0407531	279.481	265.568	251.75	167.832	185.633	236.399
ENSMUSG00000102423	chr3:52000736-52004025	TEC	Gm37465	0.554263	1.46842	3.40754	19.3793	0.000222976	0.0408727	8.44672	8.66945	8.47844	14.1901	13.2917	10.0901
ENSMUSG00000051906	chr8:4102787-4105835	protein_coding	Cd209f	-1.44281	-2.7185	0.341424	19.3849	0.000222632	0.0408727	0.661725	2.04965	2.4701	0.559086	0.614409	0.796583
ENSMUSG00000040747	chr3:106759921-106790149	protein_coding	Cd53	-0.43483	-1.35175	5.99326	19.366	0.000223803	0.0408839	76.7601	68.9955	73.8804	45.9782	53.0439	63.4346
ENSMUSG00000105136	chr5:44513658-44514560	TEC	8030487O14Rik	0.893932	1.85823	2.53748	19.3404	0.000225408	0.040897	2.91937	5.09642	3.87205	7.98694	9.44141	4.7795
ENSMUSG00000069515	chr10:117287797-117292868	protein_coding	Lyz1	-0.428924	-1.34623	7.86371	19.3431	0.000225234	0.040897	286.955	267.091	247.833	199.061	165.665	230.93
ENSMUSG00000074899	chr2:120046157-120085772	protein_coding	Sptbn5	0.593734	1.50915	3.01288	19.3205	0.00022666	0.0409847	6.42262	6.78599	5.91933	9.71744	11.2027	7.85962
ENSMUSG00000026938	chr2:25624666-25628030	protein_coding	Fcna	-1.28424	-2.43553	0.0310713	19.3046	0.000227667	0.0410277	0.973125	1.93885	1.24618	0.42597	0.73729	0.531056
ENSMUSG00000031818	chr8:120668222-120674207	protein_coding	Cox4i1	-0.338549	-1.26448	6.8285	19.2811	0.000229163	0.0411582	130.438	121.428	128.823	99.2777	94.8442	106.955
ENSMUSG00000089706	chr1:98031116-98057680	processed_transcript	B230216N24Rik	0.541978	1.45597	3.81921	19.1354	0.000238694	0.0415958	9.38092	13.4058	11.3936	16.5063	18.3094	15.082
ENSMUSG00000030433	chr7:4940512-4964406	protein_coding	Sbk2	-1.4358	-2.70532	0.305194	19.1133	0.000240177	0.0415958	1.2456	1.46799	2.42559	0.825317	0.839692	0.238975
ENSMUSG00000108365	chr7:80036705-80038728	TEC	Gm44951	0.669088	1.59007	3.32971	19.1817	0.000235616	0.0415958	6.77295	7.83851	8.38943	13.9239	14.1724	8.57655
ENSMUSG00000030703	chr7:126766334-126775649	protein_coding	Gdpd3	0.609782	1.52603	2.9073	19.1157	0.000240012	0.0415958	5.48842	6.50901	5.60779	9.50446	10.1582	7.1958
ENSMUSG00000114996	chr14:46893520-46896483	TEC	AC131586.1	0.627637	1.54503	3.5085	19.1703	0.000236373	0.0415958	8.64135	8.61405	9.34632	16.7992	14.3567	9.98385
ENSMUSG00000089870	chr14:46961440-46965684	sense_intronic	Gm15562	1.02493	2.03486	0.483108	19.125	0.00023939	0.0415958	0.7785	0.969427	0.845619	1.57076	2.17091	1.54006
ENSMUSG00000026628	chr1:191170296-191218039	protein_coding	Atf3	-0.559326	-1.47358	3.66422	19.1591	0.000237114	0.0415958	17.4384	12.2425	15.644	10.383	9.09325	11.2584
ENSMUSG00000102850	chr9:32535251-32537177	TEC	Gm37082	0.557199	1.47141	4.30988	19.1394	0.000238425	0.0415958	14.3244	16.7849	16.7566	25.7446	26.8701	17.8966
ENSMUSG00000032094	chr9:44981786-44987339	protein_coding	Cd3d	-0.722311	-1.64982	2.26748	19.1972	0.000234598	0.0415958	6.61725	4.95793	6.3644	2.8753	3.64549	4.3281
ENSMUSG00000003882	chr15:9505788-9530176	protein_coding	Il7r	-0.476376	-1.39124	4.53921	19.1239	0.000239461	0.0415958	31.9185	23.5986	25.7246	19.7011	19.9478	18.6135
ENSMUSG00000027474	chr2:153065955-153081735	protein_coding	Ccm2l	0.407796	1.32666	5.50036	19.1612	0.000236977	0.0415958	36.0056	41.4638	39.0097	53.2196	55.2968	46.0691
ENSMUSG00000013033	chr8:83900105-83941954	protein_coding	Adgrl1	0.368153	1.2907	6.43499	19.0819	0.000242298	0.0418275	75.9427	75.283	75.2156	104.869	102.074	85.2875
ENSMUSG00000069266	chr13:23757013-23757409	protein_coding	Hist1h4b	-0.604421	-1.52037	3.51848	18.9527	0.000251255	0.0432337	12.6895	13.5443	15.0654	8.1733	7.4753	11.6301
ENSMUSG00000014846	chr8:105467493-105471526	protein_coding	Tppp3	-0.338696	-1.26461	7.61251	18.8402	0.000259354	0.0444344	222.729	214.243	218.637	167.912	162.962	187.569
ENSMUSG00000050232	chrX:101731535-101734269	protein_coding	Cxcr3	-0.983148	-1.97677	0.675214	18.8328	0.000259899	0.0444344	2.60797	1.82806	1.91377	1.25129	0.880652	1.06211
ENSMUSG00000093559	chr6:99384607-99388499	sense_intronic	Gm20705	0.707247	1.63269	2.43367	18.8039	0.00026203	0.0446556	3.4254	4.84714	3.80529	7.64084	6.94282	5.20435
ENSMUSG00000081657	chr3:8882238-8882570	processed_pseudogene	Gm15466	1.09364	2.13412	0.338291	18.7652	0.000264907	0.0450021	0.70065	0.886334	0.689847	2.0766	1.5565	1.24798
ENSMUSG00000053044	chr6:71322788-71337494	protein_coding	Cd8b1	-0.723572	-1.65127	2.19113	18.7216	0.000268198	0.0452338	6.96757	4.59786	5.54103	3.19478	3.113	4.00947
ENSMUSG00000102856	chr1:131086252-131092149	TEC	Gm37084	0.516079	1.43006	4.73418	18.7059	0.000269395	0.0452338	22.81	20.635	22.0974	36.7399	32.6865	24.2427
ENSMUSG00000030470	chr7:48830398-48848033	protein_coding	Csrp3	-0.778217	-1.71501	2.80309	18.7018	0.000269705	0.0452338	5.99445	10.082	10.0584	6.28306	5.24295	3.8236
ENSMUSG00000110068	chr8:91579288-91581389	TEC	Gm45294	0.556128	1.47032	2.78379	18.7168	0.000268568	0.0452338	5.17702	5.81656	5.51878	8.99862	7.82347	7.51444
ENSMUSG00000023036	chr18:37815079-37841873	protein_coding	Pcdhgc4	0.541209	1.45519	3.30071	18.6913	0.000270511	0.0452338	7.43467	7.64463	8.74548	13.0187	11.9195	9.82453
ENSMUSG00000113183	chr13:20499888-20501227	sense_intronic	AC153143.1	0.586275	1.50137	3.02103	18.6034	0.000277343	0.0462313	5.52735	7.67233	6.0306	10.8889	9.11373	8.97484
ENSMUSG00000028495	chr4:86854660-86857412	protein_coding	Rps6	-0.362034	-1.28524	7.51658	18.5745	0.000279632	0.0463235	218.252	198.151	201.458	149.835	150.899	179.975
ENSMUSG00000064288	chr13:21750194-21750505	protein_coding	Hist1h4k	-0.724929	-1.65282	3.94277	18.5809	0.000279125	0.0463235	16.5042	18.6407	22.0974	10.8622	7.94635	16.0379
ENSMUSG00000097983	chr8:120520615-120521686	sense_intronic	Gm26971	0.844327	1.79543	1.23477	18.5324	0.000283004	0.0467369	1.4013	1.57878	1.84701	3.03504	3.33829	2.3632
ENSMUSG00000060143	chr14:105681828-105682211	lincRNA	Gm10076	-0.59472	-1.51018	4.78044	18.4891	0.000286517	0.047171	36.1224	30.9386	32.1558	16.9856	19.5177	29.1815
ENSMUSG00000021423	chr13:37345208-37419036	protein_coding	Ly86	-0.447225	-1.36342	3.69959	18.4556	0.000289264	0.0473415	14.519	15.0123	15.3102	10.9954	11.2027	10.7008
ENSMUSG00000033705	chr2:120629126-120731895	protein_coding	Stard9	0.386921	1.3076	8.22734	18.4548	0.000289328	0.0473415	248.419	270.304	260.273	380.258	349.353	289.054
ENSMUSG00000104452	chr12:115294062-115294504	IG_V_gene	Ighv8-8	-1.16351	-2.24001	-0.166117	18.4082	0.000293205	0.0478292	1.51807	1.02482	1.0904	0.532463	0.552968	0.504503
ENSMUSG00000106859	chr5:67757576-67759330	TEC	Gm42737	0.518784	1.43275	3.32257	18.2733	0.000304742	0.0489625	8.36887	9.11262	7.05424	10.7824	12.0424	12.2408
ENSMUSG00000111017	chr9:44856437-44859175	TEC	AC061963.2	0.613451	1.52991	2.97608	18.2816	0.000304016	0.0489625	4.86562	6.89678	6.58693	10.6226	9.74862	7.88618
ENSMUSG00000072972	chr12:81419443-81421946	protein_coding	Adam4	0.620122	1.53701	2.90596	18.3015	0.000302293	0.0489625	5.95552	6.45362	5.16273	10.2499	9.6667	7.00993
ENSMUSG00000060036	chr15:80077794-80091868	protein_coding	Rpl3	-0.343161	-1.26853	8.12408	18.3052	0.000301971	0.0489625	332.303	297.753	305.958	236.866	235.278	265.687
ENSMUSG00000060636	chr16:33056453-33060189	protein_coding	Rpl35a	-0.489079	-1.40355	6.71963	18.2851	0.000303714	0.0489625	127.869	120.708	120.634	72.6545	77.0264	113.407
ENSMUSG00000026581	chr1:164061982-164084181	protein_coding	Sell	-0.448311	-1.36444	6.28787	18.2478	0.000306978	0.0491737	95.0548	91.3478	84.1391	51.7554	73.258	73.1264
ENSMUSG00000106732	chr5:66429917-66432126	TEC	Gm43792	0.661062	1.58125	2.15291	18.2039	0.000310873	0.0496045	3.46432	3.57303	3.13769	5.80384	5.77544	4.46087
ENSMUSG00000103651	chr19:4762103-4765171	TEC	Gm37206	0.441145	1.35768	4.28934	18.1966	0.000311528	0.0496045	15.064	18.1144	16.3338	23.3485	23.1018	20.8439
ENSMUSG00000108443	chr7:56012948-56017479	TEC	Gm44510	0.579643	1.49448	2.58215	18.1713	0.000313799	0.0497912	4.12605	5.01332	5.00696	6.94864	7.63915	6.6382
ENSMUSG00000043122	chr12:112489448-112499927	protein_coding	A530016L24Rik	-1.29985	-2.46203	0.834938	18.1628	0.000314567	0.0497912	2.1798	2.10504	3.13769	1.75713	0.491527	0.849689
ENSMUSG00000105179	chr5:121742417-121745720	TEC	Gm42866	0.635771	1.55377	2.52061	18.137	0.000316906	0.050013	4.12605	4.54246	4.58415	7.24149	7.92587	5.44332
ENSMUSG00000106153	chr5:111158311-111160688	TEC	Gm43677	0.82347	1.76966	1.0421	18.1183	0.000318617	0.0501347	1.47915	1.3295	1.49096	2.76881	2.56004	2.28354
ENSMUSG00000025794	chr9:120571444-120574654	protein_coding	Rpl14	-0.432677	-1.34974	7.54856	18.1059	0.000319757	0.0501661	227.594	207.679	209.936	139.345	142.83	195.853
ENSMUSG00000054312	chr3:95862634-95871519	protein_coding	Mrps21	-0.465744	-1.38103	4.34051	18.0722	0.000322874	0.0503589	21.4477	23.6263	25.2351	15.8674	15.5241	19.6225
ENSMUSG00000076580	chr6:70171809-70172270	IG_V_gene	Igkv8-27	-1.57084	-2.97077	-0.522025	18.0803	0.000322124	0.0503589	0.661725	0.997125	1.22392	0.346101	0.143362	0.531056
ENSMUSG00000043932	chr6:129729041-129740484	protein_coding	Klri2	-0.711792	-1.63784	2.20271	18.0472	0.000325212	0.0505756	6.15015	5.23491	5.71906	3.40776	2.68292	4.38121
ENSMUSG00000007892	chr9:61913284-61914542	protein_coding	Rplp1	-0.417232	-1.33536	8.03945	18.016	0.000328155	0.0507375	319.107	287.144	296.345	196.638	207.527	271.741
ENSMUSG00000060480	chr16:19623930-19629916	protein_coding	Olfr171	0.870505	1.8283	1.32708	18.0219	0.000327591	0.0507375	2.06302	1.13561	1.98053	3.11491	3.25637	3.05357
ENSMUSG00000048251	chr12:107910403-108003602	protein_coding	Bcl11b	-0.509014	-1.42308	3.7118	17.997	0.000329962	0.0508694	17.3605	12.6856	16.1113	11.1018	11.2027	10.0635
ENSMUSG00000102349	chr19:5801941-5802393	TEC	Gm37376	0.537351	1.45131	3.7135	17.9864	0.000330967	0.0508774	10.2373	12.3256	9.36857	18.0505	13.5579	14.7633
ENSMUSG00000104615	chr3:53109668-53110123	TEC	Gm43804	0.779689	1.71676	1.47553	17.9566	0.000333834	0.0508783	1.82947	2.10504	2.00278	3.08828	4.1575	2.94736
ENSMUSG00000041453	chr5:146832890-146837032	protein_coding	Rpl21	-0.461067	-1.37656	8.30956	17.9708	0.000332462	0.0508783	389.445	350.656	362.481	228.054	236.609	336.318
ENSMUSG00000103472	chr18:37714764-37841873	protein_coding	Pcdhga7	0.5157	1.42969	4.09893	17.9641	0.000333112	0.0508783	12.8063	16.5357	12.751	21.8576	21.32	17.0203
ENSMUSG00000105846	chr3:104149756-104151705	sense_intronic	Gm43258	0.591514	1.50683	3.31591	17.8576	0.00034354	0.0510378	7.35682	7.83851	8.38943	13.7642	12.964	8.86863
ENSMUSG00000090086	chr5:123133723-123141666	lincRNA	AI480526	0.454261	1.37008	5.4386	17.9112	0.000338251	0.0510378	32.191	40.7713	36.5396	54.5774	53.8222	41.741
ENSMUSG00000102723	chr1:126070140-126071461	TEC	Gm37936	0.54365	1.45766	3.48711	17.9245	0.000336948	0.0510378	7.70715	10.4698	8.92351	14.0304	14.3362	11.2318
ENSMUSG00000108064	chr6:87796070-87799227	TEC	Gm44423	0.51536	1.42935	3.46906	17.8747	0.000341839	0.0510378	8.2521	8.80794	10.0139	13.5246	14.1928	11.0725
ENSMUSG00000074218	chr7:30184144-30186078	protein_coding	Cox7a1	-0.859878	-1.81488	1.96748	17.8638	0.000342925	0.0510378	3.03615	5.04102	6.67594	2.66231	2.76484	2.81459
ENSMUSG00000112875	chr10:61379414-61381048	TEC	AC122197.2	0.650778	1.57001	2.36652	17.8662	0.000342686	0.0510378	4.32067	3.73922	3.82754	5.51099	7.53675	5.49643
ENSMUSG00000031805	chr8:71676296-71690575	protein_coding	Jak3	0.544753	1.45877	5.54043	17.8526	0.000344041	0.0510378	34.1761	39.5803	39.5216	57.7456	67.5849	39.9619
ENSMUSG00000044037	chr9:110879870-110900530	protein_coding	Als2cl	0.371526	1.29372	6.62054	17.8911	0.000340222	0.0510378	84.8954	89.1042	83.2045	121.694	116.492	94.5279
ENSMUSG00000032518	chr9:120127689-120132369	protein_coding	Rpsa	-0.374501	-1.29639	8.37854	17.9217	0.000337216	0.0510378	395.789	353.509	377.925	266.524	270.749	332.228
ENSMUSG00000101724	chr1:51847840-51849118	sense_intronic	Gm29453	0.665756	1.5864	2.01068	17.8485	0.000344449	0.0510378	3.38647	3.24066	2.60362	4.84541	5.09959	4.59363
ENSMUSG00000025362	chr10:128624534-128626747	protein_coding	Rps26	-0.563462	-1.47781	7.23653	17.8311	0.000346188	0.0511534	187.307	170.564	181.719	100.13	97.7524	167.336
ENSMUSG00000024675	chr19:11404770-11427246	protein_coding	Ms4a4c	-0.49787	-1.41213	3.92876	17.8185	0.00034746	0.0511995	16.5042	17.1173	19.694	11.1018	14.7253	11.9222
ENSMUSG00000094686	chr4:42772860-42773993	protein_coding	Ccl21a	-0.477832	-1.39265	4.87666	17.7291	0.000356602	0.0515819	36.1224	33.5976	32.8456	21.3251	22.1801	30.1374
ENSMUSG00000107780	chr6:87321558-87322339	TEC	9530013L04Rik	1.03356	2.04707	0.502622	17.727	0.000356825	0.0515819	0.739575	1.13561	0.756607	2.1831	1.80227	1.43385
ENSMUSG00000048677	chr7:145186524-145284011	protein_coding	Tpcn2	0.395413	1.31532	5.08536	17.7522	0.00035422	0.0515819	29.4273	29.1936	29.1739	37.086	42.8038	35.5276
ENSMUSG00000047246	chr13:23583670-23621124	protein_coding	Hist1h2be	-0.466791	-1.38203	4.75092	17.7554	0.000353884	0.0515819	30.8286	31.9357	30.8651	20.1537	20.214	27.429
ENSMUSG00000092807	chr2:32318460-32318569	miRNA	Mir199b	5.66651	50.7913	-2.8533	18.3604	0.000356454	0.0515819	0	0	0	0.106493	0.143362	0.238975
ENSMUSG00000023034	chr15:101266846-101274792	protein_coding	Nr4a1	-0.592774	-1.50814	6.78297	17.7468	0.00035477	0.0515819	140.286	105.474	151.455	115.704	81.1634	66.5678
ENSMUSG00000062328	chr18:75000477-75003381	protein_coding	Rpl17	-0.377092	-1.29872	8.11477	17.7643	0.000352971	0.0515819	332.809	304.483	302.331	226.403	218.463	278.618
ENSMUSG00000057666	chr6:125161715-125166467	protein_coding	Gapdh	-0.39482	-1.31478	7.74378	17.697	0.000359953	0.0518935	236.041	233.992	260.273	162.268	175.25	218.025
ENSMUSG00000037868	chr10:67535475-67542188	protein_coding	Egr2	-0.523837	-1.43777	3.04337	17.6851	0.000361202	0.0519333	9.0306	9.86046	10.1252	6.84215	5.89832	7.51444
ENSMUSG00000108394	chr3:90311518-90317015	TEC	Gm45477	0.491832	1.40623	3.9774	17.6213	0.000367981	0.0526334	12.2224	14.8738	11.9722	19.1154	20.0092	15.7989
ENSMUSG00000029373	chr5:90772435-90773383	protein_coding	Pf4	-0.672793	-1.59416	2.98077	17.5539	0.000375295	0.0526334	6.92865	10.6637	11.1933	6.94864	4.89479	6.39922
ENSMUSG00000092266	chr5:92736205-92737442	sense_intronic	Gm20500	1.06171	2.0874	0.283424	17.6052	0.000369712	0.0526334	0.70065	0.720146	0.77886	1.30453	2.00707	1.27453
ENSMUSG00000062785	chr7:44590664-44604754	protein_coding	Kcnc3	0.374222	1.29614	6.04248	17.5597	0.000374662	0.0526334	60.3337	54.5649	57.1906	80.1356	77.8456	64.9747
ENSMUSG00000102401	chr1:165451555-165454629	sense_intronic	Gm37864	0.581618	1.49653	2.87987	17.5061	0.000380581	0.0526334	5.64412	5.42879	6.38665	9.90381	9.23661	7.03649
ENSMUSG00000084399	chr10:105505804-105508599	transcribed_processed_pseudogene	Gm15666	0.846411	1.79802	3.67341	17.534	0.000377489	0.0526334	6.57832	11.9378	8.5007	19.4349	19.6406	9.69177
ENSMUSG00000109679	chr8:25692146-25693508	TEC	Gm45342	0.597541	1.51314	2.32348	17.4894	0.000382444	0.0526334	3.97035	4.0439	3.76078	5.51099	6.65609	5.60264
ENSMUSG00000085795	chr8:26977325-26981461	protein_coding	Zfp703	-0.336897	-1.26304	6.35591	17.5225	0.000378756	0.0526334	92.9529	84.2571	96.9569	69.2734	74.8964	72.8874
ENSMUSG00000104876	chr14:54142851-54148868	TR_C_gene	Trdc	-0.759038	-1.69236	1.19653	17.4801	0.000383494	0.0526334	2.6469	2.76979	3.07093	1.7305	1.67938	1.61972
ENSMUSG00000110840	chr9:32078281-32078765	processed_pseudogene	AC134607.1	1.27469	2.41947	-0.213209	17.4771	0.000383833	0.0526334	0.54495	0.387771	0.467316	1.3844	1.2493	0.716925
ENSMUSG00000079243	chr9:120013755-120023598	protein_coding	Xirp1	-0.845714	-1.79715	1.51332	17.5647	0.000374114	0.0526334	2.76367	3.43454	4.53964	1.97011	2.43715	1.59317
ENSMUSG00000040699	chr11:106156256-106160860	protein_coding	Limd2	-0.353655	-1.27779	5.89732	17.6189	0.00036824	0.0526334	70.8435	63.2067	66.5146	50.7703	50.3201	55.8405
ENSMUSG00000015396	chr13:43784775-43803132	protein_coding	Cd83	-0.4403	-1.35689	3.83877	17.5903	0.000371331	0.0526334	16.3096	16.0371	16.9569	12.22	11.2232	12.9312
ENSMUSG00000061477	chr12:28630854-28635953	protein_coding	Rps7	-0.403778	-1.32297	7.68197	17.4798	0.000383524	0.0526334	247.291	226.846	227.538	156.943	160.873	212.555
ENSMUSG00000095079	chr12:113254830-113260236	IG_C_gene	Igha	0.772527	1.70826	4.10918	17.4956	0.000381755	0.0526334	10.9379	18.1144	8.99027	26.277	16.2613	22.5433
ENSMUSG00000022623	chr15:89499623-89560261	protein_coding	Shank3	0.445963	1.36222	7.87887	17.5877	0.000371609	0.0526334	205.096	204.909	187.727	254.837	335.979	223.203
ENSMUSG00000003541	chr17:35821684-35822923	protein_coding	Ier3	-0.350316	-1.27484	6.18826	17.4958	0.000381736	0.0526334	79.9519	76.5571	88.523	67.1169	65.3321	59.7969
ENSMUSG00000103696	chr1:59929688-59935102	TEC	Gm37531	0.472064	1.38709	3.99165	17.5448	0.000376297	0.0526334	14.0908	14.0705	11.7051	17.1985	20.6236	17.3124
ENSMUSG00000006360	chr12:113146316-113153879	protein_coding	Crip1	-0.435876	-1.35273	6.08891	17.4346	0.000388645	0.0531566	76.5655	78.1081	80.0223	46.9366	56.9966	69.5948
ENSMUSG00000107720	chr6:101347945-101348830	TEC	Gm43946	0.745061	1.67604	1.4407	17.3914	0.000393594	0.0535589	1.8684	2.24353	1.8025	3.59412	3.39973	2.92081
ENSMUSG00000089525	chr17:12770631-12770882	misc_RNA	Gm23833	0.787646	1.72626	1.7944	17.3939	0.000393304	0.0535589	2.10195	2.54821	2.73714	4.9519	4.83335	3.05357
ENSMUSG00000027559	chr3:14863512-14872523	protein_coding	Car3	-0.843041	-1.79383	6.34321	17.3772	0.00039524	0.053646	75.0863	112.398	124.818	89.0011	36.8031	48.7509
ENSMUSG00000027483	chr2:154142880-154149219	protein_coding	Bpifa1	-0.734195	-1.66347	7.92952	17.3176	0.000402235	0.0544568	171.776	313.402	427.728	175.42	186.186	187.595
ENSMUSG00000104273	chr9:72687224-72688715	TEC	A530064N14Rik	0.567231	1.48168	3.03413	17.2975	0.000404615	0.0545025	5.99445	7.31225	6.27538	10.8889	10.3221	7.83307
ENSMUSG00000038274	chr19:6057888-6059524	protein_coding	Fau	-0.331397	-1.25823	7.108	17.3057	0.000403647	0.0545025	164.497	148.045	148.606	114.905	120.199	131.33
ENSMUSG00000103882	chr7:36710174-36711333	TEC	Gm37452	0.94802	1.92922	0.858984	17.2673	0.000408234	0.0547135	1.16775	1.3018	1.0904	2.71556	2.53956	1.59317
ENSMUSG00000114709	chr14:25459980-25462387	sense_intronic	AC157650.3	0.508432	1.4225	3.27224	17.2719	0.00040768	0.0547135	7.3179	8.64175	7.74409	12.2999	11.7147	9.74487
ENSMUSG00000115252	chr15:25634627-25638243	TEC	AC115746.1	0.684113	1.60671	3.31524	17.2432	0.00041114	0.0547327	5.64412	8.44787	8.45619	15.2817	12.2882	8.94829
ENSMUSG00000014313	chr15:35925886-35938246	protein_coding	Cox6c	-0.383905	-1.30487	6.55473	17.2488	0.000410458	0.0547327	103.073	102.787	113.291	78.5116	71.1485	95.059
ENSMUSG00000102319	chr1:44560885-44565447	TEC	Gm37626	0.615622	1.53222	3.02093	17.2406	0.000411455	0.0547327	5.2938	7.50614	6.16412	10.7291	10.7931	7.62065
ENSMUSG00000025781	chr2:10056016-10080510	protein_coding	Atp5c1	-0.35879	-1.28235	6.3861	17.1941	0.000417144	0.0552141	92.9918	92.3172	96.5118	67.7559	68.4042	83.6678
ENSMUSG00000022657	chr16:46035657-46120251	protein_coding	Cd96	-0.664838	-1.58539	1.73952	17.2025	0.000416112	0.0552141	4.2039	4.0162	3.98331	2.82205	2.35523	2.52251
ENSMUSG00000105358	chr3:108287881-108293121	TEC	Gm43099	0.50702	1.42111	3.64487	17.1586	0.000421543	0.0555709	10.5487	11.6885	8.63422	16.107	14.2952	13.3826
ENSMUSG00000114104	chr13:63273600-63275911	TEC	CT009757.6	0.518883	1.43285	4.10434	17.1555	0.000421923	0.0555709	13.1177	16.3418	12.751	23.3751	20.5008	16.622
ENSMUSG00000024793	chr4:152115934-152120119	protein_coding	Tnfrsf25	0.62082	1.53775	2.28189	17.13	0.000425116	0.0555827	3.5811	3.73922	3.96106	6.28306	6.28745	4.80605
ENSMUSG00000002985	chr7:19696109-19699188	protein_coding	Apoe	-0.402858	-1.32212	8.07771	17.1299	0.000425139	0.0555827	295.986	313.153	313.658	190.941	235.073	271.98
ENSMUSG00000006014	chr1:150449412-150466165	protein_coding	Prg4	-1.30033	-2.46285	0.192084	17.1362	0.000424341	0.0555827	0.739575	2.21583	1.64673	0.612332	0.491527	0.823136
ENSMUSG00000105906	chr16:19061618-19062071	IG_C_gene	Iglc1	-0.868696	-1.82601	1.92328	17.1117	0.00042743	0.0557456	3.62002	6.28743	4.6064	2.10323	2.25283	3.66428
ENSMUSG00000093861	chr6:68270485-68271267	IG_V_gene	Igkv1-110	-0.979037	-1.97115	0.516075	17.0647	0.000433424	0.0563895	2.0241	2.27123	1.35744	0.93181	0.901133	1.00901
ENSMUSG00000111212	chr9:13308214-13312446	TEC	CAAA01194877.1	0.462736	1.37815	5.20571	17.0537	0.00043484	0.0564361	29.2716	33.4314	30.1753	49.2528	44.7904	33.9876
ENSMUSG00000106528	chr3:56128596-56130527	TEC	Gm42841	0.810912	1.75432	1.60331	17.0113	0.00044034	0.0569194	1.59592	2.52051	2.24757	4.36619	4.0551	2.8677
ENSMUSG00000102324	chr9:107630776-107632539	TEC	Gm19721	0.549765	1.46385	3.45656	17.0086	0.000440698	0.0569194	8.44672	9.14032	8.92351	14.7492	14.1928	9.87764
ENSMUSG00000025479	chr7:140763739-140774987	protein_coding	Cyp2e1	-0.89276	-1.85672	3.92801	16.9324	0.000450788	0.0576219	12.962	32.4897	13.7302	11.022	10.363	10.568
ENSMUSG00000062729	chr1:171275990-171281186	protein_coding	Ppox	0.429929	1.34717	4.61125	16.9185	0.00045265	0.0576219	19.5403	20.9673	21.7191	31.5484	27.9966	24.3755
ENSMUSG00000040415	chr10:127190378-127195728	protein_coding	Dtx3	0.417452	1.33557	5.04921	16.9259	0.000451652	0.0576219	27.9871	29.6922	27.1933	40.7334	40.6329	31.943
ENSMUSG00000035202	chr9:123366927-123462666	protein_coding	Lars2	-1.09849	-2.14131	6.18824	16.9107	0.000453699	0.0576219	61.8907	53.0415	182.498	47.2561	39.7113	52.4152
ENSMUSG00000006782	chr11:100574904-100591729	protein_coding	Cnp	-0.351982	-1.27631	5.30419	16.9173	0.00045281	0.0576219	43.5181	44.3444	44.9291	34.8497	33.6696	35.5542
ENSMUSG00000041881	chr17:33824591-33838316	protein_coding	Ndufa7	-0.425824	-1.34334	5.33637	16.9467	0.000448875	0.0576219	49.3569	45.9786	43.6161	29.4984	33.6286	40.254
ENSMUSG00000055897	chr2:173579320-173659640	transcribed_unprocessed_pseudogene	Ppp4r1l-ps	0.429347	1.34662	5.10807	16.919	0.000452583	0.0576219	28.532	30.2184	29.2184	46.4041	38.2777	33.8282
ENSMUSG00000106024	chr3:153309370-153312745	TEC	A530083M17Rik	0.655958	1.57566	2.93968	16.8839	0.000457341	0.0576726	4.16497	7.61693	5.76356	8.22655	10.0558	9.559
ENSMUSG00000023274	chr6:124864692-124888221	protein_coding	Cd4	-0.535239	-1.44918	2.74838	16.8894	0.000456585	0.0576726	8.7192	6.89678	8.18915	5.56423	5.36583	5.46987
ENSMUSG00000071528	chr19:47083471-47090625	protein_coding	Usmg5	-0.477385	-1.39222	5.07378	16.8864	0.000457002	0.0576726	37.2123	38.3616	41.8581	25.0257	24.3101	35.1293
ENSMUSG00000107884	chr2:38852978-38854937	TEC	Gm44144	0.699017	1.6234	1.5988	16.8295	0.000464814	0.0584767	2.4912	1.99425	2.29207	3.30127	3.93221	3.71739
ENSMUSG00000020644	chr12:25093799-25097140	protein_coding	Id2	-0.430094	-1.34732	5.88015	16.8002	0.000468904	0.0588524	63.2142	67.2506	72.1669	57.8787	40.469	52.2293
ENSMUSG00000030276	chr6:113389260-113414587	protein_coding	Ttll3	0.411299	1.32988	4.38107	16.7682	0.000473405	0.0592778	17.4773	17.699	18.2698	25.7179	23.9619	21.4281
ENSMUSG00000040752	chr14:54941921-54966927	protein_coding	Myh6	-0.815067	-1.75938	7.92527	16.6925	0.000484241	0.0604927	218.564	301.27	409.658	202.948	224.812	100.662
ENSMUSG00000006333	chr7:3703993-3706897	protein_coding	Rps9	-0.346935	-1.27186	8.18042	16.6716	0.000487289	0.0605959	345.498	315.396	313.524	234.843	244.719	286.531
ENSMUSG00000033307	chr10:75859353-75860240	protein_coding	Mif	-0.435181	-1.35208	4.06801	16.6712	0.000487339	0.0605959	20.0464	17.8929	19.8275	13.3116	13.5375	15.8786
ENSMUSG00000062647	chr2:26910764-26913318	protein_coding	Rpl7a	-0.342849	-1.26826	7.73674	16.612	0.000496068	0.0615378	246.746	228.729	240.022	174.169	177.544	212.449
ENSMUSG00000030699	chr7:126781483-126785560	protein_coding	Tbx6	0.76537	1.69981	1.95184	16.5894	0.000499446	0.0616292	2.3355	3.01907	2.98192	4.09996	6.28745	3.8236
ENSMUSG00000112822	chr10:115394750-115397884	TEC	A130012E19Rik	0.515246	1.42924	3.3233	16.5698	0.000502397	0.0616292	7.39575	8.61405	8.45619	11.6609	13.4965	9.85108
ENSMUSG00000076928	chr14:54220521-54224206	TR_C_gene	Trac	-0.572191	-1.48678	2.65075	16.561	0.000503737	0.0616292	8.79705	6.25973	7.47705	4.73892	5.12007	5.2309
ENSMUSG00000111158	chr9:41575879-41579145	TEC	CT025619.3	0.742611	1.6732	1.96781	16.5646	0.000503186	0.0616292	2.14087	3.07447	3.27121	5.27138	5.36583	3.71739
ENSMUSG00000042625	chr17:56560965-56584585	protein_coding	Safb2	0.319885	1.24823	6.82815	16.5777	0.000501209	0.0616292	99.9983	104.947	98.1141	130.453	132.507	115.292
ENSMUSG00000062515	chr3:10204088-10208576	protein_coding	Fabp4	-0.831322	-1.77932	5.36267	16.5846	0.000500175	0.0616292	35.6553	53.5955	68.2949	43.8217	19.9068	25.2251
ENSMUSG00000037152	chr3:51404677-51408988	protein_coding	Ndufc1	-0.507605	-1.42169	3.9382	16.49	0.000514617	0.0627881	16.8934	17.6436	19.2935	10.4629	11.9605	15.5068
ENSMUSG00000041841	chr15:5116645-5119140	protein_coding	Rpl37	-0.587101	-1.50223	6.75778	16.4839	0.000515564	0.0627881	135.342	126.109	128.312	66.9572	69.5101	123.072
ENSMUSG00000086311	chr11:35350069-35350785	sense_intronic	Gm12122	1.24533	2.37073	0.421558	16.4375	0.000522822	0.063527	0.583875	0.66475	0.934632	2.23634	2.19139	0.849689
ENSMUSG00000102440	chr18:37736936-37841870	protein_coding	Pcdhga9	0.544357	1.45837	4.30909	16.4059	0.000527832	0.0639901	14.3244	18.3083	15.4882	25.8777	26.8906	17.4452
ENSMUSG00000113326	chr13:63244221-63246248	TEC	CT009757.2	0.592118	1.50746	3.9197	16.397	0.000529254	0.0640169	11.0158	13.8213	11.1488	22.1504	19.0876	13.0374
ENSMUSG00000030745	chr7:125603429-125633570	protein_coding	Il21r	-0.506917	-1.42101	3.27206	16.3858	0.000531045	0.0640882	12.1057	11.827	10.0807	7.8272	9.07277	6.93028
ENSMUSG00000061028	chr7:19581035-19604486	protein_coding	Clasrp	0.440258	1.35685	4.98117	16.3477	0.000537187	0.0643924	26.1576	28.058	25.9917	41.4788	37.868	29.4736
ENSMUSG00000020732	chr11:115091431-115162236	protein_coding	Rab37	-0.827063	-1.77407	1.0333	16.3558	0.000535876	0.0643924	2.29657	2.659	2.73714	1.81037	1.18786	1.38074
ENSMUSG00000034765	chr19:53529109-53542431	protein_coding	Dusp5	-0.510959	-1.425	3.63274	16.3483	0.0005371	0.0643924	14.1687	13.1288	16.2893	9.2116	12.2063	9.13416
ENSMUSG00000067274	chr5:115559467-115563727	protein_coding	Rplp0	-0.355887	-1.27977	8.4183	16.3175	0.000542125	0.0648386	411.826	364.643	375.766	273.207	285.864	341.23
ENSMUSG00000030744	chr7:99477896-99483738	protein_coding	Rps3	-0.396102	-1.31595	7.98216	16.2583	0.00055193	0.0654349	304.744	282.851	274.426	191.42	200.051	263.563
ENSMUSG00000000486	chr7:127214447-127233130	protein_coding	2022-09-01	-0.40427	-1.32342	4.01417	16.2726	0.000549557	0.0654349	18.3726	18.2252	18.5146	14.5629	13.3941	13.7012
ENSMUSG00000111131	chr10:41826538-41829121	TEC	9930024M15Rik	0.523729	1.43767	2.69362	16.2578	0.000552017	0.0654349	5.4495	5.09642	5.20723	7.34798	8.315	6.93028
ENSMUSG00000086992	chr15:37421134-37433414	antisense_RNA	Gm15941	0.668504	1.58942	2.78867	16.2715	0.000549729	0.0654349	3.8925	6.50901	5.29625	9.15836	9.42093	6.53198
ENSMUSG00000058470	chr19:11485938-11512577	protein_coding	Gm8369	-0.453243	-1.36911	3.59598	16.2466	0.000553899	0.0655124	15.4532	13.9598	12.5285	9.77069	10.6497	10.1166
ENSMUSG00000069305	chr13:21831767-21832196	protein_coding	Hist1h4n	-0.775122	-1.71133	4.35373	16.2327	0.000556246	0.0656444	30.9064	26.3407	20.3839	9.85056	12.964	22.4637
ENSMUSG00000049517	chr13:90922958-90924950	protein_coding	Rps23	-0.38871	-1.30922	7.87728	16.2159	0.000559081	0.0658333	284.425	253.962	261.408	182.235	184.732	243.914
ENSMUSG00000072647	chr5:121518576-121522071	protein_coding	Adam1a	0.608886	1.52508	2.16457	16.1268	0.000574429	0.067129	3.81465	3.07447	3.60501	5.32463	5.8164	4.80605
ENSMUSG00000036854	chr7:30552178-30555443	protein_coding	Hspb6	-0.470149	-1.38525	3.12481	16.1328	0.000573391	0.067129	9.4977	10.3313	10.4145	7.85382	7.18858	6.82407
ENSMUSG00000022015	chr14:78277445-78308043	protein_coding	Tnfsf11	-1.54376	-2.91553	-1.35459	16.1157	0.000576377	0.067129	0.4671	0.526261	0.556328	0.159739	0.204803	0.159317
ENSMUSG00000075031	chr13:23746734-23747241	protein_coding	Hist1h2bb	-0.737122	-1.66685	4.11434	16.1193	0.000575743	0.067129	19.19	20.7457	24.79	11.6077	8.35596	19.0915
ENSMUSG00000024011	chr17:29318877-29329413	protein_coding	Pi16	-0.459596	-1.37516	4.28345	16.1412	0.000571916	0.067129	19.2289	22.9339	25.2351	14.27	17.5106	17.3124
ENSMUSG00000000782	chr11:52252371-52283014	protein_coding	Tcf7	-0.408597	-1.32739	5.09019	16.077	0.000583208	0.0675118	43.3235	33.2929	39.9444	27.0491	30.9252	29.7391
ENSMUSG00000076749	chr13:19214103-19217024	TR_C_gene	Tcrg-C1	-0.998806	-1.99834	0.160009	16.0884	0.000581185	0.0675118	1.2456	1.3849	1.64673	0.878563	0.69633	0.584161
ENSMUSG00000073008	chrX:107255878-107296769	protein_coding	Gpr174	-0.490975	-1.40539	3.04741	16.0756	0.000583461	0.0675118	10.354	9.44499	9.14604	6.20319	6.75849	7.5941
ENSMUSG00000070342	chr3:149221687-149225745	lincRNA	Gm10287	0.622045	1.53906	2.35	16.0539	0.000587338	0.0675211	3.15292	4.45937	4.16134	6.7889	6.18505	5.284
ENSMUSG00000105970	chr5:122492022-122494908	TEC	Gm43360	0.49839	1.41264	2.97829	16.0565	0.000586865	0.0675211	6.26692	7.09067	6.05285	9.34472	9.7691	8.28447
ENSMUSG00000009927	chr9:44407139-44410427	protein_coding	Rps25	-0.437377	-1.35414	7.48428	16.055	0.000587136	0.0675211	220.393	195.658	201.903	129.255	135.19	191.897
ENSMUSG00000104501	chr6:72749113-72751914	TEC	Gm37736	0.617138	1.53383	2.83165	16.0436	0.000589191	0.0675884	5.68305	5.4011	5.58554	9.3181	10.0763	6.10714
ENSMUSG00000106332	chr5:44516961-44517713	TEC	Gm43506	0.740299	1.67052	2.46373	15.9687	0.000602824	0.0688783	3.19185	4.98563	3.9388	6.73565	8.70412	4.85916
ENSMUSG00000053877	chr7:127511983-127561219	protein_coding	Srcap	0.395905	1.31577	5.14275	15.9676	0.000603018	0.0688783	29.3494	30.44	31.5104	43.023	42.9881	34.1469
ENSMUSG00000032609	chr9:108447636-108461581	protein_coding	Klhdc8b	0.504942	1.41907	4.81112	15.9297	0.000610057	0.0692376	24.4449	23.2386	21.8081	41.6918	30.9662	25.889
ENSMUSG00000060093	chr13:23760692-23761230	protein_coding	Hist1h4a	-0.630273	-1.54786	3.54447	15.9388	0.00060836	0.0692376	12.8452	12.1594	17.2907	8.78563	6.92234	11.7894
ENSMUSG00000090386	chr16:77236317-77691403	processed_transcript	Mir99ahg	0.403124	1.32237	5.1075	15.9338	0.000609296	0.0692376	27.0918	31.1325	30.5758	42.0646	41.7798	33.6689
ENSMUSG00000111254	chr9:37138553-37139624	TEC	AC164087.2	0.794317	1.73426	1.10581	15.9074	0.000614244	0.0694301	1.557	1.60648	1.40195	2.1831	3.13348	2.54907
ENSMUSG00000022820	chr16:37647170-37654453	protein_coding	Ndufb4	-0.44914	-1.36523	4.27479	15.9068	0.000614356	0.0694301	23.1214	20.4134	23.4103	15.3349	14.541	19.1977
ENSMUSG00000037563	chr7:28350652-28353155	protein_coding	Rps16	-0.392999	-1.31312	7.17626	15.8961	0.000616362	0.0695094	176.447	158.017	158.153	110.033	114.055	151.032
ENSMUSG00000029683	chr6:24597762-24605414	protein_coding	Lmod2	-0.67007	-1.59115	2.30523	15.8756	0.000620248	0.0698001	5.02132	5.318	7.61057	4.39282	3.70693	3.26599
ENSMUSG00000110738	chr9:121346556-121348368	TEC	AC115863.1	0.720978	1.6483	1.43299	15.8052	0.000633803	0.0710415	1.79055	2.21583	1.91377	3.27465	3.70693	2.78804
ENSMUSG00000058546	chr11:78180932-78183584	protein_coding	Rpl23a	-0.417191	-1.33533	7.97633	15.8045	0.000633942	0.0710415	307.507	274.431	282.014	186.655	192.74	267.599
ENSMUSG00000104503	chr1:84819968-84824683	TEC	Gm37738	0.538074	1.45203	3.38204	15.7741	0.000639884	0.071557	7.24005	8.36477	9.5911	12.0869	14.5	10.1166
ENSMUSG00000109051	chr7:49346094-49349083	TEC	Gm44913	0.716481	1.64317	1.86434	15.7563	0.000643409	0.071566	2.76367	2.6867	2.64812	5.53761	4.4647	3.29255
ENSMUSG00000088141	chr7:135566162-135566282	miRNA	Mir1962	1.638	3.11233	-1.2196	15.7511	0.000644436	0.071566	0.116775	0.13849	0.244784	0.665578	0.614409	0.371739
ENSMUSG00000037206	chr9:58156268-58204306	protein_coding	Islr	-0.504897	-1.41902	3.34359	15.756	0.000643468	0.071566	10.1983	12.2148	13.0848	9.50446	7.25002	8.39068
ENSMUSG00000101972	chr13:21782960-21783370	protein_coding	Hist1h3i	-0.785712	-1.72394	2.71528	15.7466	0.000645331	0.071566	8.52457	7.47844	8.85675	4.02009	3.2154	7.27546
ENSMUSG00000026941	chr2:25563115-25574845	protein_coding	Mamdc4	0.691913	1.61542	1.89833	15.7308	0.000648472	0.0717651	2.53012	2.90828	2.89291	5.0584	5.03815	3.39876
ENSMUSG00000026147	chr1:24177610-24252684	protein_coding	Col9a1	-3.41519	-10.6678	-2.30188	15.7034	0.000653964	0.0720738	0.038925	0.304677	0.445063	0	0.0614409	0
ENSMUSG00000020460	chr11:29545846-29548109	protein_coding	Rps27a	-0.343545	-1.26887	7.4373	15.7036	0.00065393	0.0720738	207.782	186.13	187.638	141.049	143.546	173.682
ENSMUSG00000051790	chr11:69823122-69837784	protein_coding	Nlgn2	0.38517	1.30601	5.18854	15.6664	0.000661466	0.0727504	28.8434	32.8774	32.8901	42.0113	45.0157	36.6163
ENSMUSG00000050064	chr3:98382461-98753812	protein_coding	Zfp697	0.357861	1.28152	5.48374	15.6518	0.000664461	0.0729294	41.2994	37.226	39.0097	46.1379	54.6414	49.7334
ENSMUSG00000101662	chr1:89568765-89576602	sense_intronic	Gm28499	0.982651	1.97609	0.684582	15.6271	0.000669554	0.0731872	1.05097	0.830938	1.17942	1.94349	2.68292	1.4073
ENSMUSG00000018293	chr11:70651850-70654644	protein_coding	Pfn1	-0.311191	-1.24073	7.4939	15.6289	0.00066918	0.0731872	197.817	195.021	205.886	151.246	156.101	175.248
ENSMUSG00000038690	chr5:145183698-145192062	protein_coding	Atp5j2	-0.458777	-1.37438	5.52878	15.5955	0.000676108	0.0733027	50.2132	52.4599	57.4798	32.2939	35.5128	48.8306
ENSMUSG00000076490	chr6:41538218-41539881	TR_C_gene	Trbc1	-0.622544	-1.53959	2.48955	15.6075	0.000673606	0.0733027	7.86285	5.84426	6.72045	4.79216	3.46117	5.01848
ENSMUSG00000017404	chr11:98026710-98030492	protein_coding	Rpl19	-0.350602	-1.27509	6.74148	15.6079	0.000673525	0.0733027	125.922	113.478	120.345	87.5102	85.7919	108.84
ENSMUSG00000049804	chrX:134686519-134696757	protein_coding	Armcx4	0.329441	1.25653	6.07862	15.6012	0.000674926	0.0733027	59.5942	63.0405	56.9013	72.0688	81.3067	72.1439
ENSMUSG00000004815	chr5:108646693-108669672	protein_coding	Dgkq	0.398966	1.31856	4.72217	15.5748	0.000680462	0.0736251	21.9537	22.9616	23.1655	32.4536	31.4782	25.8624
ENSMUSG00000004266	chr6:124720707-124738714	protein_coding	Ptpn6	-0.356001	-1.27987	5.69925	15.5645	0.000682624	0.0737096	53.6386	56.3653	64.7789	42.81	46.5517	47.2905
ENSMUSG00000056035	chr5:145854426-145879964	protein_coding	Cyp3a11	-6.8082	-112.065	-2.1112	16.0563	0.000684056	0.073715	0.038925	0	0.912379	0	0	0
ENSMUSG00000103793	chr18:37707039-37841873	protein_coding	Pcdhga6	0.499764	1.41398	3.86839	15.5499	0.000685714	0.0737447	11.1325	13.572	11.3714	17.4115	19.8249	13.7543
ENSMUSG00000079845	chrX:73074345-73082478	protein_coding	Xlr4a	-1.03915	-2.05502	0.951945	15.4968	0.000697084	0.0748166	1.44022	2.21583	3.78303	1.41103	1.08546	1.22143
ENSMUSG00000072596	chr14:44102654-44103534	protein_coding	Ear2	-0.427802	-1.34518	5.51798	15.4739	0.000702053	0.0751986	51.6535	52.7645	53.1627	32.6133	36.7007	47.8747
ENSMUSG00000094335	chr6:68121046-68121827	IG_V_gene	Igkv1-117	-0.829894	-1.77756	0.995545	15.4607	0.000704949	0.0753574	2.29657	3.01907	2.22531	1.27791	1.22882	1.75248
ENSMUSG00000032053	chr9:51213708-51240080	protein_coding	Pou2af1	-0.521089	-1.43504	4.177	15.4363	0.000710311	0.0757788	22.7322	23.4601	17.8025	11.5811	15.4421	17.4717
ENSMUSG00000068745	chr3:108364911-108380057	protein_coding	Mybphl	-0.835471	-1.78444	2.16098	15.3883	0.000720984	0.0767328	3.7368	5.95505	7.16551	3.51425	3.89125	2.09767
ENSMUSG00000104118	chr1:137909291-137913158	TEC	Gm37298	0.556414	1.47061	3.65801	15.3832	0.000722131	0.0767328	8.05747	11.4946	10.7705	17.9174	14.9506	11.9488
ENSMUSG00000094797	chr6:70406469-70406992	IG_V_gene	Igkv6-15	-0.887685	-1.8502	0.581221	15.3672	0.000725741	0.0768271	1.90732	2.13274	1.69124	1.17142	0.798731	1.14177
ENSMUSG00000010066	chr9:107399612-107529343	protein_coding	Cacna2d2	-1.65155	-3.14172	-0.125925	15.3665	0.000725898	0.0768271	0.272475	1.3295	2.1363	0.346101	0.512007	0.371739
ENSMUSG00000102844	chr3:52282241-52284309	TEC	Gm38034	0.520367	1.43432	3.26821	15.356	0.000728257	0.0769241	7.82392	8.58636	7.16551	12.0869	12.6773	8.97484
ENSMUSG00000030165	chr6:129591782-129598775	protein_coding	Klrd1	-0.528433	-1.44236	2.88812	15.3294	0.000734331	0.0774125	7.9407	8.55866	9.5466	5.88371	5.20199	7.06304
ENSMUSG00000102620	chr3:51872990-51875836	TEC	Gm37675	0.768158	1.70309	0.985335	15.3195	0.000736586	0.077497	1.2456	1.41259	1.53547	2.47595	2.51908	2.20388
ENSMUSG00000026692	chr1:162793188-162813972	protein_coding	Fmo4	0.590627	1.5059	2.0507	15.3027	0.000740466	0.0777518	3.46432	3.24066	3.07093	4.57918	4.79239	5.31056
ENSMUSG00000028341	chr4:48045153-48086447	protein_coding	Nr4a3	-0.535936	-1.44988	4.53165	15.2846	0.000744644	0.078037	26.7025	25.2882	29.9972	14.1635	18.0636	24.3755
ENSMUSG00000035458	chr7:4518305-4524229	protein_coding	Tnni3	-0.66241	-1.58272	4.54306	15.2714	0.000747722	0.0782059	20.0464	27.4763	37.7636	20.9524	19.9478	13.1702
ENSMUSG00000036751	chr7:30616861-30626151	protein_coding	Cox6b1	-0.398523	-1.31816	6.16898	15.2425	0.000754508	0.0787611	80.7694	79.5207	85.0515	55.3229	55.0305	75.8613
ENSMUSG00000023004	chr15:98931425-98934565	protein_coding	Tuba1b	-0.358824	-1.28238	7.02281	15.2295	0.00075759	0.0789284	137.366	139.93	160.868	104.256	105.863	131.702
ENSMUSG00000102875	chr2:24889448-24893866	TEC	Gm37139	0.530723	1.44465	2.71248	15.2045	0.000763518	0.079391	5.06025	6.01045	4.82893	7.88045	8.29452	6.77096
ENSMUSG00000074232	chr9:66797039-66799074	protein_coding	Gm10647	1.01268	2.01766	-0.106158	15.1847	0.00076826	0.0797286	0.583875	0.498563	0.623088	1.11817	1.1469	1.19488
ENSMUSG00000072601	chr14:43818765-43875517	protein_coding	Ear1	-0.534449	-1.44839	3.72818	15.1783	0.000769821	0.0797355	17.5941	15.3723	14.1085	8.81226	9.93294	13.7012
ENSMUSG00000029449	chr5:123103044-123132692	protein_coding	Rhof	-0.444878	-1.3612	3.348	15.1525	0.000776057	0.0797619	11.1715	11.3838	12.5063	7.90707	8.64268	9.24037
ENSMUSG00000103672	chr9:101116701-101122231	TEC	Gm37621	0.513768	1.42777	2.62017	15.156	0.000775205	0.0797619	4.55422	5.2903	5.11822	6.65578	7.63915	7.11615
ENSMUSG00000038860	chr2:32986224-33131654	protein_coding	Garnl3	0.422878	1.3406	4.37965	15.1707	0.000771648	0.0797619	17.2048	19.6378	16.3338	26.5965	23.5523	21.136
ENSMUSG00000103233	chr2:68891366-68894970	TEC	Gm37159	0.720786	1.64808	2.05913	15.1607	0.000774072	0.0797619	2.68582	3.10217	3.40473	6.0967	5.63208	3.50497
ENSMUSG00000103251	chr1:176974236-176976445	TEC	Gm37519	0.643201	1.56179	1.79299	15.1383	0.000779504	0.0799621	2.56905	2.52051	2.82615	4.52593	4.38278	3.47841
ENSMUSG00000104581	chr5:128239382-128241339	TEC	Gm42497	0.959332	1.94441	0.487327	15.0791	0.000794125	0.0813056	1.12882	0.775542	0.845619	2.10323	1.88419	1.27453
ENSMUSG00000035561	chr4:45799022-45804604	protein_coding	Aldh1b1	-0.926704	-1.90093	1.10634	15.0532	0.000800608	0.0818123	2.56905	2.52051	3.20445	1.70388	1.84323	0.796583
ENSMUSG00000044533	chr17:24718116-24721929	protein_coding	Rps2	-0.304043	-1.2346	7.73645	15.0422	0.00080337	0.0819376	248.731	217.983	240.156	184.978	187.702	199.836
ENSMUSG00000032198	chr9:21799860-21852635	protein_coding	Dock6	0.413562	1.33197	7.48392	15.0152	0.000810236	0.0824802	147.487	156.743	156.128	216.792	239.353	157.007
ENSMUSG00000112512	chr10:105392502-105394286	TEC	AC121844.3	0.659829	1.5799	1.59282	14.9753	0.000820463	0.0833621	2.0241	2.659	2.1363	3.59412	3.70693	3.50497
ENSMUSG00000108067	chr6:101325339-101328205	TEC	Gm43953	0.582161	1.49709	2.62989	14.9632	0.000823598	0.0835216	3.77572	5.3734	5.40751	7.05513	8.35596	6.53198
ENSMUSG00000105861	chr5:44623919-44627701	TEC	Gm43508	0.557624	1.47184	4.93685	14.9472	0.000827767	0.0837851	20.241	30.7447	23.0542	36.6601	44.6675	27.7211
ENSMUSG00000040212	chr7:45918023-45921404	protein_coding	Emp3	-0.451873	-1.36782	4.61384	14.9362	0.000830641	0.0839168	28.3374	25.6206	30.7761	17.731	19.231	25.0393
ENSMUSG00000029714	chr5:137518548-137527935	protein_coding	Gigyf1	0.378494	1.29998	6.2273	14.9226	0.000834218	0.0840419	68.4691	66.9182	59.9499	95.1245	88.6387	70.0197
ENSMUSG00000054146	chr11:100131758-100135928	protein_coding	Krt15	-1.4553	-2.74213	1.26725	14.9195	0.000835031	0.0840419	1.0899	3.29605	5.6523	2.0766	0.71681	1.03556
ENSMUSG00000097061	chr12:69197211-69199867	bidirectional_promoter_lncRNA	9330151L19Rik	0.48627	1.40082	3.01144	14.9034	0.000839286	0.0843111	6.18907	6.20434	7.49931	9.07849	10.1787	8.68276
ENSMUSG00000000594	chr11:55098115-55113029	protein_coding	Gm2a	-0.326788	-1.25422	6.75799	14.8938	0.000841819	0.0844066	122.147	113.838	125.218	84.9544	96.7694	106.264
ENSMUSG00000074207	chr3:138260991-138290698	protein_coding	Adh1	-0.410554	-1.3292	5.88353	14.8209	0.000861444	0.0860635	62.7471	60.52	78.6203	55.5359	42.7833	53.7694
ENSMUSG00000023952	chr17:46161032-46169370	protein_coding	Gtpbp2	0.36353	1.28657	5.98209	14.8205	0.000861571	0.0860635	52.6655	55.562	57.3908	78.1389	75.1217	59.8765
ENSMUSG00000083716	chr2:36807826-36808392	processed_pseudogene	Gm13436	-0.843773	-1.79474	0.691399	14.7888	0.000870256	0.0867686	2.06302	2.02195	2.02504	1.43765	0.921613	1.06211
ENSMUSG00000106696	chr5:65623934-65626863	TEC	Gm42729	1.168	2.24699	-0.32745	14.7611	0.00087791	0.0873684	0.661725	0.304677	0.42281	0.93181	1.10594	0.982453
ENSMUSG00000048480	chr1:74191785-74194631	protein_coding	Cxcr1	1.1214	2.17558	0.320634	14.7389	0.000884117	0.0876755	0.428175	0.637052	1.0459	1.41103	2.15043	1.19488
ENSMUSG00000004707	chr1:171588624-171607410	protein_coding	Ly9	-0.435906	-1.35276	3.19191	14.7383	0.000884283	0.0876755	11.0158	10.1374	10.3032	7.96032	7.39338	7.88618
ENSMUSG00000105728	chr3:98030687-98035807	TEC	Gm42819	0.397522	1.31724	4.10573	14.7241	0.000888275	0.0877451	15.4532	14.9846	13.9972	18.8758	21.2585	18.2949
ENSMUSG00000078247	chr17:12741311-12860122	antisense_RNA	Airn	0.460116	1.37565	4.69732	14.7281	0.000887154	0.0877451	19.696	21.7429	23.7886	32.64	33.772	23.4196
ENSMUSG00000040385	chr19:4192158-4195419	protein_coding	Ppp1ca	-0.333138	-1.25975	6.93696	14.7157	0.00089065	0.0878171	135.77	134.723	139.216	95.6037	105.494	124.161
ENSMUSG00000108268	chr6:88040539-88042467	TEC	Gm44187	0.478279	1.39308	3.16486	14.6603	0.000906474	0.0885588	7.43467	7.86621	7.00974	10.4096	11.7352	8.86863
ENSMUSG00000039891	chr10:17796226-17845665	protein_coding	Txlnb	-0.786506	-1.72489	2.96731	14.6815	0.000900384	0.0885588	6.77295	9.69427	12.8623	7.32136	6.24649	3.55807
ENSMUSG00000079017	chr12:103442167-103443680	protein_coding	Ifi27l2a	-0.595686	-1.51119	4.77119	14.6701	0.000903659	0.0885588	25.0288	34.5393	38.6759	16.9323	19.4153	28.8894
ENSMUSG00000024677	chr19:11516512-11531256	protein_coding	Ms4a6b	-0.348803	-1.2735	5.00368	14.6636	0.000905522	0.0885588	36.0835	34.7332	36.8957	26.3569	29.8398	28.3584
ENSMUSG00000040152	chr2:118111876-118127133	protein_coding	Thbs1	-0.329114	-1.25624	8.45687	14.6685	0.000904096	0.0885588	349.663	418.931	405.029	284.655	319.615	330.051
ENSMUSG00000107054	chr5:115039770-115041084	TEC	C730045M19Rik	0.624232	1.54139	2.11204	14.6289	0.000915558	0.0892828	3.114	3.51764	3.36022	5.298	6.04168	4.06258
ENSMUSG00000093629	chr12:85086374-85088228	antisense_RNA	Prox2os	0.800273	1.74143	1.11854	14.6133	0.000920135	0.0895654	1.557	1.49569	1.53547	3.2214	2.84676	1.9118
ENSMUSG00000023764	chr11:3131850-3193463	protein_coding	Sfi1	0.339778	1.26556	5.16116	14.6033	0.000923066	0.089687	30.2836	31.7141	32.5341	40.1477	41.7183	37.8112
ENSMUSG00000113880	chr1:82913325-82914130	protein_coding	A030005L19Rik	1.03799	2.05337	-0.275525	14.5688	0.000933259	0.089769	0.506025	0.470865	0.511822	1.0383	1.04449	0.982453
ENSMUSG00000105071	chr5:113900395-113904898	TEC	Gm43336	0.509924	1.42397	3.22943	14.5786	0.000930346	0.089769	7.86285	7.72772	7.4548	12.7525	11.469	8.55
ENSMUSG00000051331	chr6:118587240-119196418	protein_coding	Cacna1c	0.337081	1.2632	7.03359	14.5878	0.000927625	0.089769	114.712	112.537	119.878	154.654	159.869	123.948
ENSMUSG00000053024	chr1:132509427-132543256	protein_coding	Cntn2	-1.69997	-3.24894	-0.200124	14.575	0.000931414	0.089769	0.350325	1.13561	2.09179	0.532463	0.471047	0.132764
ENSMUSG00000093674	chr10:128548114-128549305	protein_coding	Rpl41	-0.366968	-1.28964	7.88195	14.5565	0.000936943	0.089769	278.937	252.605	265.569	186.788	184.138	247.18
ENSMUSG00000102543	chr18:37819513-37841873	protein_coding	Pcdhgc5	0.590445	1.50571	3.16992	14.5599	0.000935909	0.089769	5.83875	8.28168	7.14326	12.9655	11.2232	7.96583
ENSMUSG00000087785	chr2:128780376-128780499	snoRNA	Gm23172	0.965361	1.95255	0.117887	14.5786	0.000930353	0.089769	0.661725	0.830938	0.578582	1.17142	1.3517	1.51351
ENSMUSG00000031165	chrX:8081453-8090498	protein_coding	Was	-0.47342	-1.3884	3.64813	14.555	0.000937373	0.089769	13.3902	15.04	15.1321	8.38629	11.2437	11.7629
ENSMUSG00000094345	chr6:67896172-67896642	IG_V_gene	Igkv14-126	-1.63721	-3.11065	-0.918346	14.545	0.000940384	0.089895	0.661725	1.16331	0.445063	0.292854	0.327685	0.0796583
ENSMUSG00000026579	chr1:164151838-164220277	protein_coding	F5	-0.501937	-1.41611	3.56858	14.5394	0.000942059	0.089895	10.4319	15.677	15.3102	9.85056	10.0968	9.42624
ENSMUSG00000022477	chr15:81872309-81915133	protein_coding	Aco2	-0.295543	-1.22735	7.04871	14.531	0.00094458	0.0899746	140.519	139.598	157.419	118.952	115.058	122.568
ENSMUSG00000083834	chr4:58483252-58483825	processed_pseudogene	Gm12577	0.93823	1.91618	0.210288	14.5237	0.000946777	0.0900231	0.895275	0.637052	0.734353	1.30453	1.33122	1.67283
ENSMUSG00000104676	chr3:121755044-121758646	TEC	Gm42777	0.61251	1.52892	1.86809	14.5072	0.000951796	0.0900528	2.8026	2.96368	2.71488	4.02009	4.95623	3.95636
ENSMUSG00000108812	chr7:73527266-73528725	TEC	C130083A15Rik	0.521434	1.43538	2.99267	14.506	0.000952153	0.0900528	6.96757	6.59211	5.91933	10.2765	10.1582	7.40823
ENSMUSG00000110325	chr8:91633079-91634890	TEC	Gm45293	0.692275	1.61583	1.65997	14.5161	0.000949105	0.0900528	2.45227	2.40972	2.22531	4.09996	4.42374	2.8677
ENSMUSG00000109568	chr8:8637966-8639205	TEC	Gm45074	0.426146	1.34364	4.08689	14.4555	0.000967643	0.0913558	14.8693	14.6799	13.7969	20.1271	21.6886	16.33
ENSMUSG00000028307	chr4:49535995-49549546	protein_coding	Aldob	-3.2011	-9.1966	-2.13284	14.3854	0.00098963	0.0922882	0.038925	0.13849	0.689847	0.0532463	0.0204803	0.0265528
ENSMUSG00000047675	chr4:117153827-117156243	protein_coding	Rps8	-0.355479	-1.27941	7.97602	14.3943	0.000986819	0.0922882	299.333	279.5	269.063	196.053	205.704	260.934
ENSMUSG00000104547	chr5:43528626-43532893	TEC	Gm43022	0.660468	1.5806	3.92523	14.3885	0.000988644	0.0922882	11.7553	12.4364	10.9485	23.0556	21.4224	10.9663
ENSMUSG00000107118	chr5:129945580-129948964	TEC	Gm42986	0.510615	1.42466	3.11965	14.3959	0.000986289	0.0922882	6.5394	7.58923	7.14326	10.3032	11.8581	8.1517
ENSMUSG00000102277	chr1:137927251-137930273	TEC	A130050O07Rik	0.639706	1.55801	2.52337	14.4053	0.000983336	0.0922882	3.77572	4.84714	4.6064	8.73239	6.92234	5.07158
ENSMUSG00000006057	chr11:96068852-96075670	protein_coding	Atp5g1	-0.375247	-1.29706	4.76101	14.3871	0.000989103	0.0922882	28.6877	29.8307	33.1572	21.405	23.921	25.411
ENSMUSG00000071415	chr11:97777527-97782437	protein_coding	Rpl23	-0.394879	-1.31483	8.01828	14.409	0.000982174	0.0922882	305.561	291.715	286.242	194.322	199.068	278.592
ENSMUSG00000091079	chr14:24238172-24243391	sense_intronic	Gm17105	0.843039	1.79383	0.720757	14.3681	0.000995139	0.0924786	1.2456	0.969427	1.17942	2.34284	2.12995	1.59317
ENSMUSG00000001289	chr15:102326116-102331873	protein_coding	Pfdn5	-0.366267	-1.28901	6.14031	14.3683	0.000995084	0.0924786	84.7397	75.6153	77.9305	56.4943	55.5221	72.8343
ENSMUSG00000109638	chr7:142051165-142053075	TEC	Gm45630	0.476104	1.39098	3.12199	14.3566	0.00099883	0.0924993	7.20112	7.58923	6.87622	9.2116	11.6942	9.16071
ENSMUSG00000031097	chr7:142441808-142444410	protein_coding	Tnni2	-0.911129	-1.88052	0.274189	14.3604	0.00099759	0.0924993	1.28452	1.74497	1.53547	0.825317	0.675849	0.9559
ENSMUSG00000008845	chr6:124304656-124330527	protein_coding	Cd163	-0.425783	-1.3433	3.37153	14.3196	0.00101077	0.0934424	11.1715	12.8795	11.4159	8.59927	8.66316	9.16071
ENSMUSG00000079293	chr6:129461591-129472779	polymorphic_pseudogene	Clec7a	-0.332046	-1.2588	5.75338	14.2848	0.00102214	0.0943303	59.0103	58.8581	62.3533	47.2827	43.5206	52.4417
ENSMUSG00000022584	chr15:75108158-75111970	protein_coding	Ly6c2	-0.679777	-1.60189	3.60461	14.2776	0.00102449	0.0943843	12.8063	13.2673	18.6036	5.80384	10.4654	11.6832
ENSMUSG00000040808	chrX:162961992-162964599	protein_coding	S100g	-0.48566	-1.40023	4.73223	14.2664	0.00102819	0.0945615	32.3077	31.1325	29.5522	17.9972	19.6406	28.7832
ENSMUSG00000097246	chr7:19597293-19602294	lincRNA	Gm26890	0.564091	1.47846	2.46108	14.236	0.0010383	0.0951628	4.08712	4.45937	4.56189	7.58759	6.61513	5.2309
ENSMUSG00000102742	chr18:37755731-37841873	protein_coding	Pcdhga11	0.469917	1.38503	4.15001	14.2401	0.00103694	0.0951628	13.507	16.2864	14.6203	22.9225	22.5693	16.0644
ENSMUSG00000115381	chr15:26743232-26746137	TEC	AC102847.2	0.481017	1.39573	2.86002	14.2301	0.00104027	0.0951806	5.37165	6.56441	6.00835	7.77396	9.01133	8.31102
ENSMUSG00000021356	chr13:30749226-30766976	protein_coding	Irf4	-0.396262	-1.31609	3.82983	14.2171	0.00104464	0.0953516	14.9861	16.5911	16.7344	12.3531	12.7797	11.6036
ENSMUSG00000103749	chr18:37731009-37841873	protein_coding	Pcdhgb5	0.430983	1.34815	4.68057	14.2139	0.00104572	0.0953516	18.3337	24.5127	22.3644	30.0575	32.6865	25.3048
ENSMUSG00000094410	chr1:133619940-133661318	protein_coding	Gm38394	0.418972	1.33697	3.59552	14.2083	0.00104763	0.0953633	9.9648	10.7191	10.1474	13.7908	14.9916	12.4267
ENSMUSG00000004187	chr15:76660641-76668196	protein_coding	Kifc2	0.503882	1.41802	2.96623	14.1942	0.00105239	0.0956333	5.95552	7.17376	6.05285	9.85056	9.78958	7.56754
ENSMUSG00000113065	chr13:9344402-9348425	TEC	AC131743.1	0.497823	1.41208	3.89597	14.1767	0.00105835	0.0960113	10.2762	14.4029	12.0612	18.5297	19.4563	13.9933
ENSMUSG00000044043	chr18:37447656-37456350	protein_coding	Pcdhb14	0.448708	1.36482	3.06668	14.1676	0.00106145	0.0961289	6.65617	6.86909	7.49931	8.83888	10.0558	9.85108
ENSMUSG00000108195	chr6:87138741-87140852	TEC	Gm44415	0.77365	1.70959	1.32535	14.1546	0.00106591	0.0963694	1.79055	1.77267	1.82476	4.15321	2.47811	2.62873
ENSMUSG00000079523	chr6:72957347-72958748	protein_coding	Tmsb10	-0.383455	-1.30446	7.53288	14.1421	0.00107024	0.0965965	197.505	205.02	226.248	138.627	147.376	196.145
ENSMUSG00000062997	chr2:39001580-39005624	protein_coding	Rpl35	-0.360076	-1.28349	6.64291	14.1296	0.00107456	0.0968228	121.135	103.895	111.956	79.9759	78.6648	103.901
ENSMUSG00000102664	chr1:13354483-13356730	TEC	Gm38380	0.533598	1.44754	2.96021	14.0993	0.00108516	0.0974064	5.7609	6.92448	6.16412	9.95705	10.2811	7.06304
ENSMUSG00000105962	chr9:110041180-110042796	TEC	Gm42432	0.59848	1.51412	2.10366	14.0954	0.00108651	0.0974064	3.34755	3.90541	2.8484	4.97853	5.63208	4.62018
ENSMUSG00000079641	chrX:37082520-37085402	protein_coding	Rpl39	-0.453138	-1.36901	6.76384	14.0992	0.00108518	0.0974064	133.24	123.699	119.833	75.237	79.0949	120.895
ENSMUSG00000027861	chr3:102086415-102146514	protein_coding	Casq2	-0.879393	-1.8396	2.79567	14.0662	0.00109683	0.0977603	4.59315	9.77737	12.128	6.12332	5.16103	3.29255
ENSMUSG00000029614	chr5:121204481-121209241	protein_coding	Rpl6	-0.339647	-1.26545	7.70397	14.0635	0.00109779	0.0977603	248.419	221.916	228.451	164.744	173.755	213.67
ENSMUSG00000058600	chr15:34440505-34443640	protein_coding	Rpl30	-0.363614	-1.28665	7.64454	14.077	0.00109302	0.0977603	240.868	210.532	224.089	159.765	155.814	209.422
ENSMUSG00000057836	chrX:73086293-73097095	protein_coding	Xlr3a	-1.5007	-2.82979	0.503637	14.0678	0.00109627	0.0977603	0.661725	2.27123	2.93741	0.718825	0.286724	1.19488
ENSMUSG00000108542	chr7:75481999-75483394	TEC	Gm44834	0.514676	1.42867	2.74896	14.0474	0.00110353	0.0978446	6.18907	5.51189	4.80668	6.94864	8.74508	7.72686
ENSMUSG00000034463	chr14:65919394-65953935	protein_coding	Scara3	-0.593332	-1.50873	2.78954	14.0403	0.00110607	0.0978446	7.51252	7.78312	9.45758	7.10838	5.09959	4.275
ENSMUSG00000018830	chr16:14194527-14291408	protein_coding	Myh11	-0.315043	-1.24405	7.67322	14.0478	0.00110339	0.0978446	238.065	233.66	207.199	174.275	200.871	170.442
ENSMUSG00000099746	chr19:55841672-55845897	sense_intronic	Ppnr	0.459382	1.37495	3.37121	14.0415	0.00110564	0.0978446	8.79705	9.88816	7.32128	12.007	12.452	11.2053
ENSMUSG00000108560	chr7:75484861-75486491	TEC	Gm44695	0.624117	1.54127	2.42966	14.0289	0.00111018	0.0978832	3.8925	5.48419	3.1822	6.01683	6.8609	6.42577
ENSMUSG00000102153	chr9:32525145-32526958	TEC	Gm37474	0.439123	1.35578	3.87143	14.0333	0.0011086	0.0978832	11.7553	11.9655	13.3074	16.9057	19.1695	14.1526
ENSMUSG00000102352	chr9:32507745-32510383	TEC	Gm38346	0.470285	1.38538	3.93515	14.0205	0.00111322	0.0979891	11.5218	12.8518	13.8192	16.1602	21.6067	15.1882
ENSMUSG00000109203	chr7:49085083-49086981	lincRNA	Gm32849	0.751006	1.68297	1.43245	14.0119	0.00111631	0.0980994	1.28452	2.40972	2.06954	3.40776	3.52261	2.92081
ENSMUSG00000113650	chr13:9753741-9756879	TEC	AC153144.1	0.471317	1.38637	3.52155	14.0018	0.00111998	0.09826	8.01855	11.0238	9.5466	12.2733	14.9711	12.4798
ENSMUSG00000037202	chr10:61297833-61304680	protein_coding	Prf1	-0.535983	-1.44993	3.01169	13.9886	0.0011248	0.0985203	8.01855	9.58348	10.7928	6.60254	5.34535	7.77997
ENSMUSG00000009145	chr6:83057844-83067318	protein_coding	Dqx1	0.582189	1.49712	2.3094	13.974	0.00113013	0.0987775	3.34755	3.9608	4.33936	6.73565	5.95976	4.85916
ENSMUSG00000112468	chr12:56498688-56500828	TEC	AC154734.1	0.515366	1.42936	5.46624	13.9705	0.00113144	0.0987775	32.4634	40.162	36.2726	68.5546	48.5383	38.7405
ENSMUSG00000002100	chr2:91118144-91136516	protein_coding	Mybpc3	-0.961263	-1.94701	2.98143	13.9351	0.0011445	0.0997544	5.21595	10.3313	15.2211	5.77722	6.98378	3.15978
ENSMUSG00000037364	chr5:137295704-137307674	protein_coding	Srrt	0.31775	1.24639	6.33852	13.9248	0.00114836	0.0999278	68.0798	72.2362	75.5716	98.2926	90.359	80.5346
ENSMUSG00000000753	chr11:75409769-75422701	protein_coding	Serpinf1	-0.41695	-1.3351	3.95488	13.8874	0.0011624	0.100961	16.8934	16.5634	19.5605	13.8973	11.6533	14.2588
ENSMUSG00000044405	chr2:158502612-158508198	protein_coding	Adig	-1.02652	-2.0371	0.440432	13.8832	0.00116402	0.100961	1.0899	1.49569	2.55911	0.905187	0.71681	0.982453
ENSMUSG00000102494	chr2:4316479-4318886	sense_intronic	Gm36988	0.991728	1.98857	0.0147687	13.8516	0.00117604	0.101771	0.661725	0.553958	0.667594	1.30453	1.49506	0.929347
ENSMUSG00000083305	chr2:14721134-14722124	processed_pseudogene	Gm13315	0.726992	1.65518	1.6063	13.8487	0.00117717	0.101771	1.98517	2.27123	2.40334	4.55256	3.93221	2.60217
ENSMUSG00000109363	chr7:67367716-67370980	TEC	Gm44668	0.428552	1.34588	3.33346	13.8277	0.00118525	0.102303	8.91382	8.64175	8.07789	11.5278	12.452	10.4352
ENSMUSG00000020475	chr11:5801640-5803733	protein_coding	Pgam2	-0.733941	-1.66318	1.47688	13.8176	0.00118916	0.102475	2.72475	3.29605	4.16134	2.20972	2.37571	1.56661
ENSMUSG00000008668	chr17:33951999-33956001	protein_coding	Rps18	-0.355716	-1.27962	7.35732	13.8123	0.00119125	0.10249	197.661	174.94	179.627	128.59	131.463	171.478
ENSMUSG00000022032	chr14:65666403-65764826	protein_coding	Scara5	-0.441661	-1.35817	3.54464	13.8053	0.00119394	0.102556	11.7553	14.209	14.153	8.73239	9.93294	10.9397
ENSMUSG00000087366	chr4:95051534-95167318	antisense_RNA	Junos	0.401745	1.3211	4.10623	13.7926	0.00119894	0.102655	14.7915	16.0371	13.5299	20.979	20.1526	17.4186
ENSMUSG00000022868	chr16:22892042-22899438	protein_coding	Ahsg	-1.68909	-3.22454	-0.209023	13.7937	0.0011985	0.102655	0.272475	0.914032	2.31433	0.346101	0.307204	0.504503
ENSMUSG00000000290	chr10:77530252-77565708	protein_coding	Itgb2	-0.313808	-1.24298	6.62851	13.7581	0.00121251	0.10365	104.708	108.133	115.961	77.7928	90.1337	96.6521
ENSMUSG00000010608	chr12:83631236-83683123	protein_coding	Rbm25	0.280613	1.21471	7.96947	13.7415	0.00121913	0.10405	221.639	231.195	225.981	290.006	268.435	266.165
ENSMUSG00000102562	chr16:77685277-77687409	TEC	Gm37694	0.53682	1.45077	2.42708	13.7336	0.00122227	0.104151	3.77572	4.45937	4.67316	6.20319	7.04522	5.54953
ENSMUSG00000042079	chr6:117900324-117925622	protein_coding	Hnrnpf	-0.304172	-1.23471	7.05879	13.7261	0.00122528	0.104241	148.538	142.783	150.542	109.102	115.57	133.215
ENSMUSG00000032446	chr9:118478212-118486132	protein_coding	Eomes	-0.612532	-1.52894	1.75788	13.7193	0.00122802	0.104302	3.93142	4.07159	4.13908	2.50257	2.33475	3.13323
ENSMUSG00000096870	chr16:77400030-77403135	TEC	Gm21816	0.840389	1.79053	1.8077	13.7146	0.00122991	0.104302	1.82947	2.46512	2.93741	5.37787	5.18151	2.54907
ENSMUSG00000033253	chr4:118362743-118409273	protein_coding	Szt2	0.327898	1.25518	6.99064	13.684	0.00124231	0.105186	109.146	116.165	112.823	147.359	157.022	120.019
ENSMUSG00000101609	chr7:143212155-143296549	antisense_RNA	Kcnq1ot1	0.292309	1.2246	8.44906	13.6339	0.00126287	0.106589	322.221	321.518	298.704	384.917	409.811	359.286
ENSMUSG00000001943	chr9:37539255-37544205	protein_coding	Vsig2	0.37329	1.2953	5.04955	13.6364	0.00126182	0.106589	30.8286	28.3904	27.2378	32.9861	42.4761	36.3508
ENSMUSG00000101605	chr11:105994675-106005443	protein_coding	Ace3	0.62334	1.54044	2.1313	13.6264	0.00126599	0.106683	2.9583	4.12699	3.04868	5.24476	6.04168	4.3281
ENSMUSG00000091498	chr12:110858565-110858894	processed_pseudogene	Mpc1-ps	-0.758296	-1.69149	0.963416	13.616	0.00127031	0.106879	2.72475	2.10504	2.44784	1.27791	1.29026	1.72593
ENSMUSG00000057278	chr6:86371304-86379328	protein_coding	Snrpg	-0.432198	-1.34929	4.27898	13.5879	0.00128209	0.107489	22.1094	22.0198	22.6537	14.4564	14.8277	20.2598
ENSMUSG00000062933	chr9:96895658-96896147	processed_pseudogene	Gm10123	-0.67241	-1.59373	2.45278	13.5843	0.00128362	0.107489	6.8508	5.51189	7.69958	3.43438	3.39973	5.81506
ENSMUSG00000023723	chr11:88204388-88211507	protein_coding	Mrps23	-0.378944	-1.30039	4.07149	13.5938	0.0012796	0.107489	18.9565	18.1144	19.8275	13.7642	14.2133	15.7989
ENSMUSG00000099240	chr7:143293932-143294155	misc_RNA	Gm27539	1.03895	2.05473	-0.350758	13.5772	0.00128662	0.107527	0.4671	0.498563	0.445063	1.09155	0.962573	0.849689
ENSMUSG00000109812	chr8:90876581-90878476	TEC	Gm45640	0.533953	1.44789	2.45714	13.569	0.00129012	0.107527	3.7368	4.59786	4.85118	6.41618	7.0657	5.70885
ENSMUSG00000078528	chr19:16277797-16278776	processed_pseudogene	Gm17068	0.641777	1.56025	2.24521	13.5701	0.00128962	0.107527	3.15292	4.34857	3.38248	5.96358	6.77897	4.24845
ENSMUSG00000087231	chr6:67036599-67080654	processed_transcript	E230016M11Rik	0.620184	1.53707	1.85995	13.5559	0.00129569	0.107823	2.60797	3.01907	2.75939	4.9519	4.48518	3.47841
ENSMUSG00000001642	chr6:34302434-34317478	protein_coding	Akr1b3	-0.318879	-1.24736	5.67125	13.5495	0.00129842	0.107882	57.0251	54.8142	57.7469	42.3574	44.1965	49.4147
ENSMUSG00000038717	chr9:44912557-44920742	protein_coding	Atp5l	-0.348874	-1.27357	5.77479	13.5064	0.00131697	0.109253	58.5432	57.7779	67.4938	44.9398	44.9337	54.566
ENSMUSG00000024163	chr17:24892153-24936977	protein_coding	Mapk8ip3	0.321147	1.24932	6.81751	13.4669	0.00133424	0.110342	101.244	103.313	96.1558	130.001	138.385	107.194
ENSMUSG00000032946	chr19:6399340-6415216	protein_coding	Rasgrp2	0.353739	1.27787	6.28864	13.4681	0.00133373	0.110342	70.6099	66.6135	68.5397	83.9161	103.753	75.1178
ENSMUSG00000031633	chr8:46206797-46211284	protein_coding	Slc25a4	-0.30472	-1.23518	6.86791	13.4565	0.00133882	0.11055	126.039	124.474	136.59	95.9498	101.029	116.487
ENSMUSG00000103761	chr3:108532648-108534820	TEC	Gm37859	0.592839	1.50821	1.76086	13.4503	0.00134157	0.110606	2.41335	2.76979	2.71488	4.23308	4.13702	3.58463
ENSMUSG00000036478	chr10:96617006-96622809	protein_coding	Btg1	-0.321849	-1.24993	7.54199	13.4302	0.00135053	0.110878	229.463	201.558	190.22	148.743	167.283	180.851
ENSMUSG00000022354	chr15:58933756-58939488	protein_coding	Ndufb9	-0.419232	-1.33722	3.97387	13.4322	0.00134961	0.110878	18.4894	16.8403	18.5146	12.0337	12.452	15.7989
ENSMUSG00000031320	chrX:102184941-102189394	protein_coding	Rps4x	-0.337773	-1.2638	8.07743	13.4289	0.0013511	0.110878	321.131	290.44	293.163	215.834	220.184	279.84
ENSMUSG00000111539	chr10:94108739-94111153	TEC	AC127596.1	0.5574	1.47161	2.08609	13.4171	0.00135637	0.110968	3.19185	3.43454	3.47149	5.03177	5.48872	4.35466
ENSMUSG00000098166	chr8:33884774-33885747	sense_intronic	Gm26978	0.575418	1.49011	2.22995	13.418	0.00135599	0.110968	3.23077	3.90541	3.91655	4.97853	6.59465	4.93882
ENSMUSG00000028773	chr4:130308595-130315463	protein_coding	Fabp3	-0.513205	-1.42722	3.17472	13.3946	0.00136649	0.111455	9.57555	9.14032	12.9068	8.43953	7.45482	6.34611
ENSMUSG00000105368	chr5:112367212-112368472	TEC	Gm43759	0.79579	1.73603	0.992752	13.3968	0.00136553	0.111455	1.12882	1.80037	1.24618	2.82205	2.45763	2.01801
ENSMUSG00000065100	chr8:110923116-110923263	snoRNA	Gm26132	1.04135	2.05815	-0.195057	13.3848	0.00137093	0.111626	0.739575	0.498563	0.400556	1.17142	1.08546	1.00901
ENSMUSG00000110914	chr9:41109527-41112081	TEC	AC156031.1	0.789975	1.72904	1.7817	13.3808	0.00137277	0.111626	1.90732	2.40972	2.95967	5.43112	4.62854	2.68183
ENSMUSG00000069270	chr13:23681467-23683948	protein_coding	Hist1h2ac	-0.577514	-1.49228	2.20154	13.362	0.00138133	0.11211	5.4495	5.26261	5.6968	3.38114	3.113	4.54053
ENSMUSG00000077714	chr2:144265979-144266216	snoRNA	Snord17	0.673783	1.59525	4.57832	13.3585	0.00138294	0.11211	21.4866	17.2004	16.4896	41.8516	28.0785	17.8435
ENSMUSG00000054885	chr4:42735545-42846248	protein_coding	4930578G10Rik	0.896262	1.86124	0.724123	13.3533	0.00138533	0.112134	1.44022	0.969427	0.956885	2.04998	2.601	1.4604
ENSMUSG00000112744	chr10:95312870-95314853	TEC	AC153366.2	0.506177	1.42028	2.43347	13.3392	0.00139181	0.112148	3.93142	4.87483	4.36161	6.52267	6.26697	5.97438
ENSMUSG00000096929	chr1:194976375-195037904	processed_transcript	A330023F24Rik	0.399359	1.31892	6.24838	13.3395	0.00139164	0.112148	68.8583	71.7099	56.0556	69.2468	95.2948	94.5545
ENSMUSG00000048521	chr9:123806475-123811760	protein_coding	Cxcr6	-0.744538	-1.67544	1.64503	13.348	0.00138776	0.112148	3.93142	3.24066	4.45063	3.2214	1.80227	1.96491
ENSMUSG00000069044	chrY:1298961-1459782	protein_coding	Usp9y	-5.44387	-43.5281	-1.81307	13.3312	0.0013955	0.112276	0	1.44029	0	0	0	0.0265528
ENSMUSG00000104693	chr3:101595810-101597130	sense_intronic	Gm42941	0.547878	1.46193	2.25927	13.2927	0.00141341	0.113458	4.0482	3.62843	3.82754	4.65905	6.08264	6.02748
ENSMUSG00000062006	chr3:130726831-130730398	protein_coding	Rpl34	-0.395623	-1.31551	6.79926	13.2905	0.00141446	0.113458	133.085	119.544	126.954	81.0674	86.2015	121.293
ENSMUSG00000028483	chr4:83417724-83467676	protein_coding	Snapc3	0.325386	1.253	6.04546	13.25	0.00143361	0.114796	52.1984	63.0959	60.306	77.3136	75.8385	67.0192
ENSMUSG00000012848	chr7:12922290-12926686	protein_coding	Rps5	-0.354571	-1.27861	7.33425	13.2462	0.00143544	0.114796	198.284	171.339	173.686	124.064	132.344	168.451
ENSMUSG00000063021	chr13:21753435-21753827	protein_coding	Hist1h2ak	-0.730837	-1.6596	3.17885	13.2407	0.00143804	0.114832	11.1715	10.1928	12.4172	6.20319	4.0551	10.2494
ENSMUSG00000106383	chr3:95639304-95641045	TEC	E330034L11Rik	0.562704	1.47703	1.95192	13.2135	0.00145113	0.114882	3.07507	3.18526	2.93741	4.23308	5.01767	4.30155
ENSMUSG00000073147	chr5:23382308-23434269	lincRNA	5031425E22Rik	0.303603	1.23422	5.96565	13.2275	0.00144437	0.114882	53.4829	57.8887	56.2337	64.9072	74.2615	67.7096
ENSMUSG00000103899	chr6:28796463-28799713	TEC	Gm37940	0.44918	1.36526	3.32551	13.224	0.00144609	0.114882	8.44672	8.47556	8.32267	12.2733	12.6978	9.45279
ENSMUSG00000050440	chr7:30942368-30944032	protein_coding	Hamp	-0.798112	-1.73882	1.07891	13.2187	0.00144862	0.114882	2.0241	2.54821	3.2267	1.837	1.57698	1.11522
ENSMUSG00000110088	chr8:25687369-25688196	TEC	Gm45343	0.604602	1.52056	1.99807	13.2272	0.00144454	0.114882	2.45227	3.37915	3.40473	4.9519	5.12007	4.08913
ENSMUSG00000092515	chr12:56591059-56594996	lincRNA	C87198	0.605926	1.52196	1.72222	13.2125	0.00145158	0.114882	2.8026	2.6036	2.31433	4.28632	3.97318	3.42531
ENSMUSG00000026824	chr2:55435970-55598145	protein_coding	Kcnj3	-0.944853	-1.92499	2.49121	13.2046	0.00145545	0.115017	3.4254	7.45074	10.7928	4.84541	4.03462	2.54907
ENSMUSG00000104903	chr3:144493986-144497172	sense_intronic	Gm43707	0.558325	1.47256	3.08198	13.1948	0.00146019	0.115051	5.7609	7.33995	7.16551	12.5129	10.0149	7.46133
ENSMUSG00000037965	chr16:11136592-11176393	protein_coding	Zc3h7a	0.286811	1.21994	7.05829	13.1971	0.00145905	0.115051	112.96	127.161	119.855	155.106	147.192	136.933
ENSMUSG00000103657	chr9:100665839-100669799	TEC	Gm37204	0.441708	1.35821	3.45468	13.1461	0.00148405	0.116758	8.60242	10.082	8.99027	13.7908	13.2303	10.5946
ENSMUSG00000073975	chr7:102571442-102583011	protein_coding	Olfr550	0.614355	1.53087	1.69648	13.1317	0.00149121	0.117149	2.91937	2.57591	2.09179	3.72724	3.97318	3.79705
ENSMUSG00000021811	chr14:20384638-20388910	protein_coding	Dnajc9	-0.404823	-1.32393	3.97548	13.1028	0.00150565	0.118109	18.4115	16.5634	18.6926	12.0603	13.005	15.4803
ENSMUSG00000104145	chr1:137935189-137937346	TEC	D130019J16Rik	0.546341	1.46038	3.23651	13.0649	0.00152488	0.119267	6.15015	7.75542	8.74548	13.8973	10.6088	8.81552
ENSMUSG00000008682	chrX:74270812-74273135	protein_coding	Rpl10	-0.384989	-1.30585	8.39491	13.0663	0.00152417	0.119267	401.55	370.958	371.205	242.803	269.992	363.03
ENSMUSG00000103747	chr2:68906003-68909231	TEC	Gm38236	0.655237	1.57487	1.57814	13.028	0.00154379	0.12057	1.82947	2.40972	2.4701	3.78048	3.9527	2.92081
ENSMUSG00000041482	chr18:63010213-63387183	protein_coding	Piezo2	0.309122	1.23895	7.14846	13.0211	0.00154738	0.120673	127.285	128.324	124.417	160.165	174.553	136.03
ENSMUSG00000005220	chr5:72300025-72504473	protein_coding	Corin	-0.840175	-1.79027	1.95479	13.0151	0.00155047	0.120738	3.114	5.06872	6.38665	3.03504	3.48165	1.67283
ENSMUSG00000022956	chr16:91684398-91931687	protein_coding	Atp5o	-0.3577	-1.28138	5.54665	12.9923	0.00156235	0.121309	49.5126	51.2689	56.5452	36.7665	38.5029	47.6091
ENSMUSG00000055691	chrX:160902116-160907052	protein_coding	Gja6	0.732793	1.66185	1.36563	12.9928	0.00156214	0.121309	2.29657	1.96655	1.46871	3.83373	2.99012	2.57562
ENSMUSG00000038473	chr1:170302668-170589861	protein_coding	Nos1ap	0.378502	1.29999	4.04537	12.9619	0.0015784	0.122376	14.0519	15.4	13.4409	18.4498	20.0092	17.2593
ENSMUSG00000081730	chr2:92312154-92312843	processed_pseudogene	Gm13785	0.806025	1.74839	0.525689	12.9438	0.00158799	0.122941	0.9342	1.13561	0.912379	1.67726	1.98659	1.54006
ENSMUSG00000003348	chr10:80685253-80701977	protein_coding	Mob3a	-0.336364	-1.26257	5.27405	12.9344	0.00159302	0.123152	43.09	41.076	45.2629	30.377	36.3525	35.7666
ENSMUSG00000072235	chr15:98949841-98953551	protein_coding	Tuba1a	-0.304021	-1.23458	7.81889	12.9238	0.00159871	0.123413	240.712	238.535	269.063	202.416	182.09	221.742
ENSMUSG00000042099	chr17:33810520-33822918	protein_coding	Kank3	0.31406	1.2432	6.51197	12.898	0.00161263	0.124308	82.2096	82.6783	79.0654	97.2543	115.836	90.067
ENSMUSG00000111340	chr9:123644194-123646987	TEC	AC132852.2	0.963589	1.95016	0.173191	12.8848	0.00161982	0.124682	0.4671	0.830938	0.801113	1.78375	1.1469	1.30109
ENSMUSG00000107148	chr5:69311707-69316067	TEC	Gm42888	0.530716	1.44465	2.62852	12.847	0.00164051	0.125911	5.4495	5.62268	4.00556	7.66746	7.68011	6.29301
ENSMUSG00000105890	chr5:111028552-111029285	TEC	Gm42780	0.713461	1.63973	1.38421	12.8505	0.00163862	0.125911	1.82947	2.10504	1.82476	3.96685	3.15396	2.33664
ENSMUSG00000068856	chr3:96172332-96177564	protein_coding	Sf3b4	-0.371165	-1.2934	4.5724	12.8152	0.00165819	0.12654	29.4662	26.7285	24.3227	18.6362	21.1561	22.3574
ENSMUSG00000029060	chr4:155654677-155669198	protein_coding	Mib2	0.323943	1.25175	5.33733	12.8159	0.00165784	0.12654	36.2392	36.0904	35.2267	46.5639	47.6576	40.3602
ENSMUSG00000035674	chr7:3617373-3620327	protein_coding	Ndufa3	-0.397729	-1.31743	5.15211	12.8264	0.00165196	0.12654	40.8712	39.2757	41.0348	26.6498	27.5665	37.8112
ENSMUSG00000051457	chr7:127132232-127137823	protein_coding	Spn	-0.334108	-1.2606	5.30187	12.8191	0.00165602	0.12654	43.1678	40.0235	48.6231	36.6867	34.5298	33.4034
ENSMUSG00000041354	chr17:33929543-33937687	protein_coding	Rgl2	0.358191	1.28182	5.717	12.8087	0.00166184	0.126637	45.5033	47.1973	45.4186	64.8273	63.9599	48.2199
ENSMUSG00000110605	chr8:129263641-129282844	lincRNA	Gm32856	0.424657	1.34225	3.0852	12.796	0.00166898	0.126638	7.12327	7.28455	7.14326	10.3298	9.91246	8.68276
ENSMUSG00000087574	chr11:88718645-88728893	lincRNA	C030037D09Rik	0.547913	1.46197	2.28794	12.7998	0.00166685	0.126638	3.38647	3.68382	4.56189	5.0584	5.75496	6.31956
ENSMUSG00000095612	chr12:113597446-113597977	IG_V_gene	Ighv5-4	-1.42609	-2.68718	-1.41813	12.7997	0.00166691	0.126638	0.4671	0.443167	0.534075	0.159739	0.143362	0.238975
ENSMUSG00000069793	chr11:82978390-82991830	protein_coding	Slfn9	0.516892	1.43087	3.6712	12.7914	0.00167159	0.126656	9.8091	8.47556	12.8623	17.1985	12.0014	15.613
ENSMUSG00000063882	chr4:116066965-116075071	protein_coding	Uqcrh	-0.324633	-1.25235	5.84847	12.7494	0.00169545	0.127025	64.7323	62.5973	64.7789	48.2145	46.7565	58.4692
ENSMUSG00000100394	chr1:152878520-152880298	sense_intronic	Gm28791	0.554994	1.46916	2.03638	12.7498	0.00169518	0.127025	3.23077	3.21296	3.33797	5.43112	4.81287	4.14223
ENSMUSG00000025290	chr14:24487125-24496959	protein_coding	Rps24	-0.297962	-1.22941	8.45469	12.7566	0.00169132	0.127025	405.131	375.584	380.061	302.173	290.943	351.054
ENSMUSG00000020321	chr11:21556787-21572367	protein_coding	Mdh1	-0.324209	-1.25198	6.16562	12.7493	0.00169551	0.127025	74.8528	79.5207	84.8735	59.6358	58.6965	72.8874
ENSMUSG00000057322	chr11:114668524-114672331	protein_coding	Rpl38	-0.384934	-1.3058	7.01485	12.7521	0.00169389	0.127025	160.099	140.068	139.26	96.5621	99.8004	140.119
ENSMUSG00000018770	chr2:73908447-73911326	protein_coding	Atp5g3	-0.298411	-1.22979	5.89724	12.7502	0.00169498	0.127025	65.0047	66.6966	65.402	49.945	52.5115	57.832
ENSMUSG00000079547	chr17:34153072-34160230	protein_coding	H2-DMb1	-0.371582	-1.29377	5.05112	12.7706	0.00168335	0.127025	34.9157	37.1429	39.9444	33.5451	25.2727	27.8804
ENSMUSG00000039834	chr2:164891882-164911757	protein_coding	Zfp335	0.328994	1.25614	5.36992	12.7643	0.00168691	0.127025	38.0297	35.5641	36.2281	48.747	48.2925	40.8382
ENSMUSG00000075590	chr15:76085518-76091626	protein_coding	Nrbp2	0.309567	1.23934	6.48491	12.7054	0.00172086	0.128743	83.4163	79.5484	76.8846	113.015	94.066	90.1201
ENSMUSG00000022831	chr16:36934983-36963212	protein_coding	Hcls1	-0.321756	-1.24985	5.02915	12.7004	0.00172374	0.128779	35.7331	34.9548	38.0084	27.4751	29.9217	29.5798
ENSMUSG00000042737	chr3:89259358-89267079	protein_coding	Dpm3	-0.439486	-1.35612	3.53587	12.686	0.00173217	0.129027	14.3244	13.2396	12.4618	8.43953	9.37997	11.6567
ENSMUSG00000038370	chr1:171173262-171196268	protein_coding	Pcp4l1	-0.385187	-1.30603	5.51746	12.6823	0.00173433	0.129027	54.3782	49.2192	51.9833	48.4807	33.9358	36.7491
ENSMUSG00000114617	chr13:36252359-36256920	TEC	AC140397.1	0.491992	1.40639	2.78262	12.6833	0.00173374	0.129027	4.74885	6.25973	5.87483	8.12006	8.78604	6.93028
ENSMUSG00000021290	chr12:111961375-111966977	protein_coding	2010107E04Rik	-0.381097	-1.30233	4.53958	12.6664	0.00174369	0.129543	26.0408	25.2051	27.5494	18.6628	18.2684	23.632
ENSMUSG00000005540	chr8:3681737-3694175	protein_coding	Fcer2a	-0.399619	-1.31916	4.19882	12.6479	0.00175471	0.129912	19.8517	22.9893	19.7163	17.4914	16.4866	13.4357
ENSMUSG00000110242	chr8:36985573-37024238	antisense_RNA	G630064G18Rik	1.27202	2.41499	-0.487303	12.6457	0.00175596	0.129912	0.194625	0.304677	0.556328	0.718825	1.26978	0.690372
ENSMUSG00000006519	chr8:122424776-122432930	protein_coding	Cyba	-0.329613	-1.25668	5.39699	12.6528	0.0017518	0.129912	47.761	44.1782	48.7344	34.3172	36.1887	41.4489
ENSMUSG00000059534	chr11:4701973-4704342	protein_coding	Uqcr10	-0.387523	-1.30815	4.97902	12.6304	0.00176512	0.130409	36.317	34.0131	36.8067	24.4134	24.4739	33.0582
ENSMUSG00000107000	chr5:134267065-134270736	TEC	Gm43481	0.425124	1.34269	4.09438	12.6215	0.00177046	0.130622	13.3513	16.0094	14.153	22.044	20.5212	15.9051
ENSMUSG00000029195	chr5:65348314-65384007	protein_coding	Klb	-1.31008	-2.47955	-0.42339	12.602	0.00178219	0.130944	0.6228	0.914032	1.37969	0.692201	0.225283	0.318633
ENSMUSG00000062524	chr7:4337724-4345164	protein_coding	Ncr1	-0.588041	-1.5032	3.20043	12.6046	0.00178062	0.130944	8.99167	11.4946	12.3727	9.18498	5.01767	7.85962
ENSMUSG00000075010	chr19:11047617-11050566	lincRNA	AW112010	-0.428097	-1.34546	4.40469	12.6051	0.00178034	0.130944	24.0556	24.0418	24.6787	20.0472	13.8652	20.2863
ENSMUSG00000038304	chr3:96798763-96829351	protein_coding	Cd160	-1.31437	-2.48694	-1.00613	12.588	0.0017907	0.13127	0.350325	0.747844	0.77886	0.212985	0.245763	0.318633
ENSMUSG00000050856	chr5:108433244-108434448	protein_coding	Atp5k	-0.437922	-1.35465	4.53417	12.5785	0.00179647	0.13127	25.1066	27.2271	27.4826	16.8524	17.2034	24.9596
ENSMUSG00000024334	chr17:34092340-34095234	protein_coding	H2-Oa	-0.540404	-1.45438	2.07912	12.5845	0.00179285	0.13127	4.86562	5.42879	4.62865	3.83373	3.19492	3.23944
ENSMUSG00000027582	chr2:181364928-181383628	protein_coding	Zgpat	0.381617	1.3028	4.65599	12.5822	0.00179425	0.13127	21.4087	22.6292	21.452	32.3737	29.1844	23.7647
ENSMUSG00000076472	chr6:41141188-41141658	TR_V_gene	Trbv15	-1.48791	-2.80483	-1.32737	12.5726	0.0018001	0.131356	0.583875	0.637052	0.400556	0.186362	0.102401	0.292081
ENSMUSG00000106515	chr3:149284418-149445301	lincRNA	Gm30382	0.474129	1.38908	3.3292	12.5435	0.001818	0.131582	6.8508	8.55866	9.50209	12.6194	12.4725	9.69177
ENSMUSG00000107050	chr5:65680014-65682344	TEC	C030017G13Rik	0.545492	1.45952	2.25014	12.5561	0.0018102	0.131582	4.0482	4.0162	3.40473	6.22981	5.8164	4.62018
ENSMUSG00000072889	chr5:72513301-72559684	protein_coding	Nfxl1	0.321027	1.24922	5.05003	12.5446	0.00181733	0.131582	29.7776	30.8278	27.6161	36.101	38.3801	35.6604
ENSMUSG00000049422	chr10:75933130-75937747	protein_coding	Chchd10	-0.329092	-1.25622	5.71256	12.5457	0.00181662	0.131582	63.2531	54.2325	57.6579	51.8885	42.5785	44.9273
ENSMUSG00000084786	chr9:20642878-20647140	protein_coding	Ubl5	-0.356061	-1.27993	5.41706	12.5436	0.00181792	0.131582	49.9797	46.4217	47.4437	33.9179	34.2635	44.2104
ENSMUSG00000069744	chr11:97703399-97713500	protein_coding	Psmb3	-0.378216	-1.29973	5.29964	12.5606	0.00180747	0.131582	46.2818	41.3253	45.8637	30.5634	30.9457	41.2099
ENSMUSG00000028581	chr4:130913125-130936141	protein_coding	Laptm5	-0.279955	-1.21416	7.12705	12.5284	0.00182738	0.13194	158.191	142.672	158.954	118.659	134.351	125.648
ENSMUSG00000018341	chr6:67291318-67376188	protein_coding	Il12rb2	-0.573735	-1.48837	2.26112	12.5275	0.0018279	0.13194	4.8267	6.14894	6.0306	3.80711	3.09252	4.62018
ENSMUSG00000036199	chr8:69894180-69902558	protein_coding	Ndufa13	-0.355011	-1.279	5.63404	12.5034	0.00184301	0.132851	54.5728	53.4293	59.0598	39.4555	39.6294	51.6186
ENSMUSG00000102302	chr1:165230371-165235125	sense_intronic	Gm38190	0.428626	1.34595	3.55379	12.4944	0.00184865	0.133078	9.0306	10.9961	9.76913	12.6992	15.4421	11.9753
ENSMUSG00000102391	chr1:157354474-157355650	TEC	Gm37578	0.75172	1.6838	1.68778	12.4491	0.00187744	0.134968	1.59592	2.6313	2.67038	3.99347	4.99719	2.76149
ENSMUSG00000055839	chr17:23824740-23829109	protein_coding	Elob	-0.42352	-1.3412	5.52171	12.4412	0.0018825	0.13515	53.2883	49.4962	55.0098	32.6666	34.6526	50.3972
ENSMUSG00000059291	chr4:136028265-136053428	protein_coding	Rpl11	-0.335571	-1.26188	7.51028	12.4276	0.00189122	0.135487	217.513	193.165	199.544	146.88	144.796	191.897
ENSMUSG00000104293	chr1:156583108-156588248	TEC	Gm38043	0.489777	1.40423	3.4106	12.426	0.00189227	0.135487	8.05747	10.7191	7.56607	14.27	12.3496	10.3821
ENSMUSG00000032968	chr1:75507077-75510366	protein_coding	Inha	0.787115	1.72562	0.563929	12.4143	0.00189988	0.135667	0.85635	0.941729	1.24618	1.75713	1.90467	1.67283
ENSMUSG00000094936	chr19:4784293-4793901	protein_coding	Rbm4	0.387143	1.3078	4.20248	12.4168	0.00189821	0.135667	14.9083	16.7018	16.0223	23.4816	20.9513	17.9231
ENSMUSG00000085079	chr1:21383556-21386373	protein_coding	Khdc1b	-2.83903	-7.15539	-2.6798	12.4075	0.00190427	0.135739	0.116775	0.193885	0.244784	0	0.0204803	0.0531056
ENSMUSG00000044734	chr13:32842092-32851185	protein_coding	Serpinb1a	-0.353512	-1.27767	4.35689	12.4049	0.00190597	0.135739	21.9148	23.5986	23.299	17.1985	16.9577	19.7553
ENSMUSG00000028081	chr3:86137940-86142702	protein_coding	Rps3a1	-0.286069	-1.21931	8.32161	12.3738	0.00192635	0.137007	374.731	338.829	341.029	275.496	275.03	314.332
ENSMUSG00000045322	chr9:106222598-106226883	protein_coding	Tlr9	-0.509979	-1.42403	3.0898	12.353	0.00194008	0.1378	9.38092	10.1374	10.3477	6.38955	8.97037	5.54953
ENSMUSG00000027907	chr3:93520488-93526287	protein_coding	S100a11	-0.312954	-1.24225	7.15601	12.3405	0.00194841	0.138208	160.799	153.834	159.332	118.659	114.444	148.483
ENSMUSG00000103525	chr1:80326177-80327994	TEC	Gm37262	0.605306	1.5213	1.88934	12.3311	0.0019547	0.138286	2.41335	2.659	3.47149	4.71229	4.68999	3.71739
ENSMUSG00000027513	chr2:173153048-173159273	protein_coding	Pck1	-0.681285	-1.60357	3.89506	12.3324	0.00195381	0.138286	11.3661	21.7706	21.4075	15.4947	8.5198	10.3025
ENSMUSG00000041193	chr4:138799244-138863482	protein_coding	Pla2g5	-1.22518	-2.33785	-0.675565	12.3228	0.00196027	0.138496	0.6228	0.526261	1.22392	0.346101	0.348165	0.345186
ENSMUSG00000084799	chr1:63113078-63158290	lincRNA	Ino80dos	0.436736	1.35354	3.00817	12.2885	0.00198344	0.139602	6.11122	7.70002	6.47566	8.70576	9.60525	9.18726
ENSMUSG00000094420	chr6:68631963-68632442	IG_V_gene	Igkv10-96	-0.760477	-1.69405	0.643126	12.2923	0.00198088	0.139602	2.10195	2.02195	1.69124	0.958433	1.1469	1.30109
ENSMUSG00000035150	chrX:94188707-94212862	protein_coding	Eif2s3x	-0.458844	-1.37444	6.117	12.2881	0.00198377	0.139602	91.1234	60.2153	89.6801	71.137	49.2346	55.0174
ENSMUSG00000062713	chr16:94085260-94127032	protein_coding	Sim2	-4.19018	-18.2545	-2.68884	12.2669	0.0019982	0.140432	0	0.0830938	0.445063	0	0.0204803	0
ENSMUSG00000036912	chr9:14696230-14740733	protein_coding	Piwil4	0.482404	1.39707	2.62742	12.2583	0.00200411	0.140662	5.4495	5.4011	4.49513	6.68241	6.67657	8.01894
ENSMUSG00000039899	chr5:21372642-21378374	protein_coding	Fgl2	-0.311298	-1.24082	5.59843	12.2503	0.00200968	0.14078	54.1836	50.7703	55.8999	39.1094	44.8928	45.6177
ENSMUSG00000107286	chr5:118602716-118605132	TEC	Gm43788	0.414487	1.33282	3.55542	12.2483	0.00201106	0.14078	10.1205	10.4698	9.47984	12.8057	15.4217	11.7629
ENSMUSG00000031093	chrX:35888832-36076562	protein_coding	Dock11	-0.281226	-1.21523	5.8517	12.2347	0.00202043	0.14125	65.3161	61.2955	63.3769	51.8885	52.6139	51.8045
ENSMUSG00000110751	chr9:121319385-121321630	TEC	C230053D17Rik	0.539451	1.45342	2.7388	12.228	0.00202512	0.141393	4.59315	6.48131	5.00696	7.50772	9.40045	6.47888
ENSMUSG00000053977	chr6:71373427-71379173	protein_coding	Cd8a	-0.475538	-1.39044	2.61246	12.2225	0.00202895	0.141475	8.01855	6.97988	6.34214	5.37787	5.22247	4.67329
ENSMUSG00000105985	chr5:132015610-132022934	TEC	Gm42993	0.531161	1.44509	2.26384	12.2133	0.00203539	0.141585	3.54217	4.15469	3.87205	6.14994	5.98024	4.62018
ENSMUSG00000060802	chr2:122147686-122153083	protein_coding	B2m	-0.457892	-1.37353	9.37959	12.2126	0.00203584	0.141585	682.822	790.554	839.143	498.864	438.196	746.797
ENSMUSG00000012405	chr14:18267823-18271391	protein_coding	Rpl15	-0.27384	-1.20902	6.79068	12.2006	0.00204426	0.141985	123.859	116.719	122.882	94.592	97.0356	108.999
ENSMUSG00000040694	chr17:48419231-48432728	protein_coding	Apobec2	-0.805146	-1.74732	0.632907	12.1906	0.00205135	0.142293	1.47915	1.96655	2.24757	1.35778	0.921613	1.03556
ENSMUSG00000051695	chr6:86524492-86526321	protein_coding	Pcbp1	-0.2947	-1.22663	6.96599	12.1799	0.00205889	0.14263	138.067	135.609	139.438	97.8134	115.038	123.922
ENSMUSG00000072974	chr12:81376991-81379464	protein_coding	Gm4787	0.557372	1.47159	2.36048	12.1754	0.00206211	0.142668	3.69787	4.43167	4.11683	7.42785	5.85736	4.80605
ENSMUSG00000112846	chr10:121199141-121202649	lincRNA	4930432O09Rik	1.03672	2.05156	-0.10858	12.1713	0.00206502	0.142684	0.661725	0.720146	0.35605	1.46427	1.02401	1.00901
ENSMUSG00000047215	chr5:65388364-65391444	protein_coding	Rpl9	-0.339999	-1.26576	7.85441	12.1668	0.0020682	0.142719	273.37	257.812	244.495	179.68	187.313	245.799
ENSMUSG00000090053	chr4:57434247-57712016	protein_coding	Palm2	0.74325	1.67394	1.01753	12.1395	0.00208775	0.143511	1.59592	1.46799	1.33519	2.36946	3.05156	1.85869
ENSMUSG00000105893	chr5:3989006-3990717	processed_pseudogene	Wdr46-ps	0.724191	1.65197	1.71465	12.1415	0.00208632	0.143511	2.3355	2.35432	2.53686	5.0584	4.42374	2.46941
ENSMUSG00000096210	chr15:79028212-79030498	protein_coding	H1f0	-0.332151	-1.25889	6.55343	12.1411	0.00208658	0.143511	93.4589	108.659	111.688	78.4051	74.1182	96.9442
ENSMUSG00000095217	chr13:21754123-21754503	protein_coding	Hist1h2bn	-0.629573	-1.54711	3.6986	12.1272	0.00209663	0.143936	13.1566	15.3447	18.5369	9.50446	6.71753	14.4182
ENSMUSG00000104153	chr2:14611217-14613837	TEC	Gm38105	0.818341	1.76338	0.235006	12.113	0.0021069	0.144456	0.85635	0.858636	0.7121	1.4909	1.43362	1.32764
ENSMUSG00000103784	chr3:51991341-51991959	TEC	Gm37526	0.691417	1.61487	1.16319	12.1062	0.00211187	0.14461	1.67377	1.57878	1.71349	3.06166	2.9082	2.04456
ENSMUSG00000063694	chr6:50562563-50566538	protein_coding	Cycs	-0.381515	-1.30271	4.95629	12.0929	0.00212159	0.144718	32.3856	34.1238	38.6537	24.1206	24.6787	32.0492
ENSMUSG00000109570	chr7:131396258-131398535	TEC	Gm44624	1.16487	2.24212	-0.763977	12.0931	0.00212147	0.144718	0.38925	0.304677	0.289291	0.718825	0.901133	0.531056
ENSMUSG00000052374	chr13:12269426-12340760	protein_coding	Actn2	-0.691614	-1.61509	3.62201	12.0953	0.00211987	0.144718	10.5876	14.9569	19.694	10.0635	12.2063	5.81506
ENSMUSG00000003072	chr10:80138632-80145818	protein_coding	Atp5d	-0.311154	-1.2407	5.91231	12.081	0.00213032	0.145128	69.4422	62.8189	67.7385	49.5457	51.2417	60.4076
ENSMUSG00000103818	chr1:153283850-153287190	TEC	Gm38009	0.614083	1.53058	2.49992	12.0574	0.00214778	0.14576	3.34755	4.12699	5.58554	7.40123	7.70059	5.09813
ENSMUSG00000042978	chr7:126272619-126295016	protein_coding	Sbk1	-0.351153	-1.27558	4.23233	12.0602	0.0021457	0.14576	22.4986	20.6073	20.0723	16.0271	17.695	15.7192
ENSMUSG00000005763	chr1:165788681-165877277	protein_coding	Cd247	-0.469698	-1.38482	2.78349	12.0607	0.00214535	0.14576	8.2521	7.03527	8.58971	5.83047	4.99719	6.45233
ENSMUSG00000029204	chr5:65861213-65896700	protein_coding	Rhoh	-0.364315	-1.28727	4.19313	12.0496	0.00215358	0.145913	22.8879	20.6073	18.2921	16.0537	16.3023	15.5334
ENSMUSG00000079853	chr6:130363917-130386874	protein_coding	Klra1	-1.1099	-2.15831	-0.66234	12.047	0.00215551	0.145913	0.70065	0.886334	0.823366	0.532463	0.307204	0.292081
ENSMUSG00000102474	chr1:135480392-135481414	TEC	2610012C04Rik	0.974534	1.96501	0.357862	12.0387	0.00216171	0.146139	0.7785	0.997125	0.667594	1.54414	2.21187	0.982453
ENSMUSG00000085078	chr11:80507410-80509106	sense_intronic	C030013C21Rik	0.587148	1.50227	1.72234	12.0279	0.00216981	0.146139	2.8026	2.6867	2.29207	4.20646	4.11654	3.29255
ENSMUSG00000024696	chr19:12798606-12833807	protein_coding	Lpxn	-0.439251	-1.3559	2.62276	12.0311	0.00216744	0.146139	7.12327	7.00757	7.03199	5.21813	5.07911	5.31056
ENSMUSG00000025269	chrX:150519519-150589868	protein_coding	Apex2	0.365829	1.28862	4.17111	12.0322	0.00216658	0.146139	14.3633	16.9788	15.644	21.6712	20.5212	18.4276
ENSMUSG00000040867	chr12:109032187-109068217	protein_coding	Begain	0.704231	1.62928	1.57239	12.024	0.00217279	0.146155	2.10195	2.38202	2.1363	4.89866	2.64196	3.3191
ENSMUSG00000064023	chr7:43797577-43803826	protein_coding	Klk8	-0.50171	-1.41589	2.14436	12.0112	0.00218241	0.146617	5.4495	5.01332	5.00696	3.86035	3.54309	3.50497
ENSMUSG00000092341	chr19:5795690-5802672	lincRNA	Malat1	0.330682	1.25761	14.726	12.0074	0.00218528	0.146625	21305.2	27485.6	23231.3	30735.4	31171.9	28668.3
ENSMUSG00000085334	chr4:127033731-127049398	processed_transcript	Gm12940	0.368876	1.29135	4.58899	12.0013	0.0021899	0.146751	19.3068	22.8231	20.6509	23.5615	27.3617	30.2171
ENSMUSG00000022519	chr16:4480216-4541816	protein_coding	Srl	-0.60525	-1.52124	3.514	11.9952	0.00219457	0.146879	9.73125	13.572	17.669	9.90381	10.6702	6.47888
ENSMUSG00000003970	chr15:76904071-76906318	protein_coding	Rpl8	-0.303368	-1.23402	8.18878	11.9893	0.00219905	0.146995	341.217	312.876	312.924	234.523	251.273	297.789
ENSMUSG00000043931	chr6:48718621-48724636	protein_coding	Gimap7	-0.679906	-1.60204	1.65616	11.9836	0.00220335	0.147098	4.08712	3.62843	3.84979	1.67726	2.29379	3.23944
ENSMUSG00000103834	chr7:49195541-49199120	TEC	Gm37613	0.596575	1.51212	1.48391	11.9749	0.00221003	0.147176	2.41335	2.16044	1.98053	3.46101	3.35877	3.02702
ENSMUSG00000115157	chr15:37432477-37734335	processed_transcript	AC122263.2	0.907536	1.87584	0.591971	11.9783	0.00220741	0.147176	0.7785	1.21871	0.956885	2.31621	2.12995	1.14177
ENSMUSG00000106636	chr5:123406487-123411864	processed_transcript	Gm43813	0.442633	1.35908	4.20617	11.9677	0.00221559	0.147263	17.5941	15.4831	13.7969	16.9057	25.2932	21.2422
ENSMUSG00000003545	chr7:19302696-19310051	protein_coding	Fosb	-0.445279	-1.36158	3.60961	11.9624	0.00221962	0.147263	12.0278	16.4803	13.5299	11.9005	10.0149	9.02795
ENSMUSG00000104523	chr1:36105384-36106446	antisense_RNA	Gm37335	-5.02561	-32.5732	-3.32512	12.2733	0.00221962	0.147263	0.116775	0.0553958	0.133519	0	0	0
ENSMUSG00000105818	chr3:104187103-104190193	sense_intronic	Gm43256	0.470018	1.38513	4.58314	11.9436	0.0022342	0.148045	17.3605	20.9673	21.6523	34.3971	28.2628	20.605
ENSMUSG00000005681	chr1:171225054-171226379	protein_coding	Apoa2	-3.07594	-8.43241	-1.78075	11.9204	0.00225223	0.149055	0.07785	0.0276979	1.0459	0.0266231	0.0614409	0.0531056
ENSMUSG00000066154	chr4:62083476-62087342	protein_coding	Mup3	-6.18916	-72.9662	-2.57645	12.2035	0.00227163	0.149967	0	0	0.600835	0	0	0
ENSMUSG00000024803	chr19:36111965-36119844	protein_coding	Ankrd1	-0.454477	-1.37029	4.22182	11.8967	0.00227084	0.149967	15.9592	24.3742	24.0556	14.9888	17.5721	14.5509
ENSMUSG00000014778	chr8:105329163-105347953	protein_coding	Fhod1	0.386279	1.30702	6.30905	11.8754	0.00228773	0.150843	65.1994	66.5581	74.192	91.5037	108.3	69.3824
ENSMUSG00000025489	chr7:140948958-140950291	protein_coding	Ifitm5	0.879297	1.83948	0.0323985	11.8674	0.00229414	0.150893	0.7785	0.637052	0.623088	1.06493	1.43362	1.19488
ENSMUSG00000041538	chr17:34238903-34245907	protein_coding	H2-Ob	-0.332297	-1.25902	4.87475	11.8682	0.00229351	0.150893	32.4245	34.844	30.7538	24.3868	28.4471	24.9596
ENSMUSG00000079071	chr2:122484941-122528040	protein_coding	Gm14085	-0.612319	-1.52871	1.63228	11.8492	0.00230871	0.151664	4.2039	3.46224	3.53825	2.92854	2.00707	2.38975
ENSMUSG00000004896	chr3:87922601-87930717	protein_coding	Rrnad1	0.352693	1.27694	4.51149	11.8435	0.0023133	0.151779	18.178	22.3245	19.3602	25.5316	27.034	23.9241
ENSMUSG00000104706	chr5:106652809-106655713	TEC	Gm43421	0.457996	1.37363	3.26137	11.8378	0.00231792	0.151895	7.1622	8.86334	7.96662	11.8739	12.3087	8.81552
ENSMUSG00000113776	chr12:84184536-84187806	TEC	Gm19327	0.442262	1.35873	3.06548	11.8299	0.00232431	0.152127	7.0065	7.92161	6.20862	9.53108	10.5883	8.52344
ENSMUSG00000104571	chr3:126625880-126628757	TEC	Gm43010	0.500514	1.41472	3.55778	11.8227	0.0023301	0.15214	7.39575	10.6637	10.8373	16.2401	13.9061	10.9929
ENSMUSG00000034731	chr14:78558750-78732776	protein_coding	Dgkh	0.277098	1.21176	7.61072	11.8226	0.00233021	0.15214	182.831	173.001	174.264	200.951	236.793	204.483
ENSMUSG00000103194	chr18:65603834-65605093	TEC	Gm37643	0.697776	1.622	1.16351	11.8112	0.00233946	0.152557	1.63485	1.71727	1.60223	2.95517	3.09252	1.96491
ENSMUSG00000106815	chr5:76297600-76301775	TEC	Gm43658	0.538494	1.45246	2.92311	11.7971	0.00235102	0.153015	4.74885	7.03527	6.45341	7.32136	11.0184	8.25792
ENSMUSG00000060743	chr1:180800832-180813943	protein_coding	H3f3a	-0.367642	-1.29024	7.3375	11.7956	0.00235222	0.153015	181.897	180.313	184.367	118.446	127.285	177.957
ENSMUSG00000002204	chr7:44572380-44586862	protein_coding	Napsa	-0.325206	-1.25284	7.7732	11.7785	0.00236629	0.153565	279.053	229.117	221.842	171.506	195.341	215.662
ENSMUSG00000063511	chr7:45376453-45395742	protein_coding	Snrnp70	0.280485	1.2146	7.62738	11.7784	0.00236643	0.153565	175.279	187.487	172.751	234.736	220.511	195.19
ENSMUSG00000040265	chr1:161982453-162478034	protein_coding	Dnm3	0.312961	1.24226	5.07047	11.7638	0.00237852	0.153974	29.3884	31.6587	28.6843	36.2607	39.5679	35.6073
ENSMUSG00000016933	chr2:160731300-160775760	protein_coding	Plcg1	0.274014	1.20917	7.61212	11.7657	0.0023769	0.153974	168.039	186.906	176.2	219.561	226.225	196.491
ENSMUSG00000042747	chr3:89245966-89249906	protein_coding	Krtcap2	-0.41963	-1.33758	4.8727	11.7504	0.00238966	0.154508	34.3318	32.2958	33.8693	20.5264	22.6922	31.943
ENSMUSG00000009863	chr4:140961203-140979193	protein_coding	Sdhb	-0.326028	-1.25356	5.38459	11.7131	0.00242105	0.156348	43.7906	45.7293	49.7135	34.5568	34.8165	41.7941
ENSMUSG00000020886	chr11:70017085-70045532	protein_coding	Dlg4	0.372592	1.29468	4.55045	11.7005	0.00243172	0.156847	19.2289	22.1306	19.694	29.0725	27.7917	22.1981
ENSMUSG00000049690	chr1:125913620-126830799	protein_coding	Nckap5	0.281523	1.21548	8.31815	11.6953	0.00243617	0.156945	271.268	315.424	277.452	355.552	368.195	326.626
ENSMUSG00000048731	chr17:26973217-27036378	protein_coding	Ggnbp1	0.55725	1.47146	1.80584	11.6765	0.00245221	0.157787	2.41335	2.76979	3.07093	4.49931	3.87077	3.87671
ENSMUSG00000014786	chr8:105348843-105369881	protein_coding	Slc9a5	0.519538	1.4335	2.6009	11.6703	0.0024576	0.157944	4.8267	4.87483	5.05146	7.80058	8.04875	5.284
ENSMUSG00000103252	chr1:89825481-89827525	TEC	Gm37521	0.632374	1.55011	1.75907	11.6563	0.00246968	0.158339	2.29657	2.79749	2.64812	4.55256	4.58758	2.89425
ENSMUSG00000103049	chr16:77616311-77618334	TEC	Gm37311	0.511539	1.42557	2.76466	11.6587	0.00246759	0.158339	4.63207	5.95505	5.94159	9.07849	8.4174	6.1868
ENSMUSG00000059851	chr7:4740115-4747514	protein_coding	Kmt5c	0.366632	1.28934	4.60471	11.6448	0.00247965	0.158787	19.6571	22.4353	21.4298	30.8562	27.8327	23.2868
ENSMUSG00000115301	chr15:26728270-26730767	transcribed_processed_pseudogene	AC102847.1	0.521669	1.43562	2.47081	11.6392	0.00248455	0.15891	4.00927	4.90253	4.51739	7.80058	6.24649	5.31056
ENSMUSG00000029522	chr5:115466262-115474722	protein_coding	Pla2g1b	-0.482525	-1.39719	2.93787	11.631	0.00249167	0.159174	9.69232	8.19859	8.85675	6.7889	4.97671	7.40823
ENSMUSG00000022658	chr16:45711230-45724608	protein_coding	Tagln3	0.900313	1.86647	-0.183142	11.623	0.0024987	0.159432	0.506025	0.553958	0.623088	1.01168	1.10594	1.06211
ENSMUSG00000038642	chr3:95526786-95556403	protein_coding	Ctss	-0.27876	-1.21315	7.04866	11.6023	0.0025169	0.160003	151.924	135.277	148.139	111.684	115.714	131.436
ENSMUSG00000056529	chr4:132564067-132582683	protein_coding	Ptafr	-0.4425	-1.35896	3.24116	11.5891	0.00252864	0.160003	10.4708	10.3313	11.7274	6.38955	9.01133	8.52344
ENSMUSG00000095123	chr10:4391587-4396424	lincRNA	Gm21781	0.421877	1.33967	4.60383	11.5958	0.00252264	0.160003	17.9055	21.7706	22.3644	32.1607	29.3687	21.7467
ENSMUSG00000031672	chr8:95864134-95888547	protein_coding	Got2	-0.275162	-1.21013	5.92086	11.5974	0.00252121	0.160003	66.2893	64.9239	67.694	51.995	56.2593	56.106
ENSMUSG00000032330	chr9:79755361-79759878	protein_coding	Cox7a2	-0.410759	-1.32938	5.55519	11.5923	0.00252579	0.160003	53.444	52.5153	54.9207	34.4237	34.3454	52.3355
ENSMUSG00000114094	chr13:8833099-8834372	TEC	AC124732.4	0.464458	1.3798	2.427	11.5924	0.00252569	0.160003	4.3596	4.79174	4.2281	6.36293	6.32841	5.76195
ENSMUSG00000093587	chr13:72626213-72628564	lincRNA	Gm20554	0.377812	1.29937	3.27449	11.5918	0.00252617	0.160003	8.52457	8.25398	8.30042	11.1817	10.875	10.5149
ENSMUSG00000097859	chr13:9387139-9391741	lincRNA	Gm26601	0.432717	1.34977	3.57927	11.5763	0.00254001	0.160532	8.2521	11.9378	10.0362	14.4031	14.3157	12.2143
ENSMUSG00000102148	chr7:49469712-49471710	TEC	Gm38059	0.606394	1.52245	1.58108	11.5314	0.00258049	0.162477	2.60797	2.27123	2.11405	3.99347	3.70693	2.8677
ENSMUSG00000041737	chr9:31426196-31464462	protein_coding	Tmem45b	-0.87609	-1.83539	1.24496	11.5293	0.00258232	0.162477	1.79055	3.24066	3.84979	2.39608	1.18786	1.38074
ENSMUSG00000006476	chr2:25054355-25062881	protein_coding	Nsmf	0.319365	1.24778	5.09761	11.5253	0.00258601	0.162477	29.6219	30.6062	30.9541	42.0113	37.2946	34.5186
ENSMUSG00000086324	chr16:35966752-35983230	antisense_RNA	Gm15564	-2.37432	-5.18491	-0.490354	11.535	0.00257714	0.162477	0.1557	0.166188	2.69263	0.106493	0.266244	0.238975
ENSMUSG00000059734	chr19:3908870-3912717	protein_coding	Ndufs8	-0.384498	-1.30541	4.82367	11.527	0.00258448	0.162477	31.0621	31.1879	33.8025	21.4582	22.1187	30.0843
ENSMUSG00000038930	chr7:80293229-80324454	protein_coding	Rccd1	0.400325	1.31981	3.18089	11.506	0.00260368	0.163394	7.9407	7.92161	7.43255	11.022	10.5473	9.13416
ENSMUSG00000070461	chr2:180983924-180987275	sense_overlapping	9230112E08Rik	0.372921	1.29497	3.61555	11.4893	0.00261899	0.164162	10.393	11.2731	10.1919	12.8324	14.9301	13.4623
ENSMUSG00000103089	chr1:193259616-193261837	TEC	Gm38118	0.441507	1.35802	3.90792	11.4773	0.00263009	0.164664	12.8452	12.1594	12.9958	16.533	21.3814	13.595
ENSMUSG00000081104	chr5:110905244-110905741	processed_pseudogene	Gm15989	0.898809	1.86453	0.478403	11.4613	0.00264497	0.165402	0.973125	0.692448	1.0904	2.26297	1.78178	1.11522
ENSMUSG00000022097	chr14:70520949-70524081	protein_coding	Sftpc	-0.402818	-1.32209	12.9913	11.4481	0.00265732	0.16598	10125.7	9138.93	8551.66	5814.12	6292.34	8933.15
ENSMUSG00000027995	chr3:83836272-83841767	protein_coding	Tlr2	-0.33098	-1.25787	4.45748	11.4442	0.00266106	0.166019	25.6905	23.5986	24.0779	20.0738	17.9612	20.2863
ENSMUSG00000031880	chr8:104628070-104631327	protein_coding	Rrad	-0.525265	-1.4392	2.6242	11.4386	0.00266629	0.166151	5.9166	7.58923	8.07789	5.72397	5.42728	3.90326
ENSMUSG00000037033	chr3:144822623-144849357	protein_coding	Clca3b	-3.25602	-9.55345	-2.76287	11.4237	0.00268036	0.166638	0.038925	0.249281	0.222531	0.0532463	0	0
ENSMUSG00000113853	chr13:63210950-63214374	TEC	CT009757.5	0.556607	1.47081	1.84216	11.4249	0.00267925	0.166638	2.6469	3.26836	2.60362	3.75386	4.64902	4.11568
ENSMUSG00000001473	chr18:67390717-67402748	protein_coding	Tubb6	-0.447393	-1.36357	3.81444	11.4168	0.00268696	0.166854	14.9472	14.486	19.0487	9.42459	13.005	13.1702
ENSMUSG00000043263	chr1:173630917-173647928	protein_coding	Ifi209	-0.311681	-1.24115	5.23679	11.4067	0.0026965	0.167252	39.976	42.1285	43.0376	30.9893	37.0079	32.8192
ENSMUSG00000105750	chr5:13481028-13484934	TEC	Gm43130	0.58394	1.49894	2.50036	11.394	0.00270863	0.167666	4.74885	3.68382	4.96245	7.74733	7.59819	4.69984
ENSMUSG00000018411	chr11:104231390-104332090	protein_coding	Mapt	0.283541	1.21718	7.21531	11.3932	0.00270947	0.167666	128.063	141.121	132.74	148.051	182.438	158.706
ENSMUSG00000072621	chr11:83028130-83040042	transcribed_unprocessed_pseudogene	Slfn10-ps	0.759122	1.69246	1.71161	11.3886	0.00271381	0.16774	3.38647	1.63418	2.24757	5.32463	3.17444	3.63773
ENSMUSG00000103130	chr15:12633062-12635346	TEC	F830212C03Rik	0.809275	1.75233	0.700781	11.3811	0.0027211	0.167802	0.739575	1.44029	1.13491	1.89024	2.35523	1.64627
ENSMUSG00000008200	chr2:90745370-90781021	protein_coding	Fnbp4	0.296309	1.228	6.34611	11.3821	0.00272008	0.167802	67.0288	76.0031	75.7719	98.1595	91.2397	79.4194
ENSMUSG00000108640	chr7:55994014-55995170	TEC	Gm44508	0.982395	1.97574	0.0114336	11.3457	0.00275538	0.16972	0.583875	0.747844	0.556328	1.54414	1.43362	0.743478
ENSMUSG00000038453	chr11:97509340-97576186	protein_coding	Srcin1	0.376235	1.29795	4.42319	11.3304	0.0027704	0.170299	20.0074	18.4468	17.4465	28.5134	22.5693	21.4015
ENSMUSG00000045053	chr17:83585957-83631895	protein_coding	Kcng3	2.37387	5.1833	-2.4603	11.3296	0.00277117	0.170299	0.07785	0.0276979	0.0222531	0.266231	0.204803	0.159317
ENSMUSG00000022014	chr14:77904239-78002657	protein_coding	Epsti1	-0.35531	-1.27926	3.9843	11.3142	0.00278638	0.170841	15.8814	18.5853	18.6259	14.2168	14.2543	13.0905
ENSMUSG00000056481	chr19:5068078-5070637	protein_coding	Cd248	-0.38374	-1.30472	3.43496	11.3172	0.0027834	0.170841	10.8601	12.4641	13.1961	9.85056	9.01133	9.21382
ENSMUSG00000085396	chrX:50555744-50635321	processed_transcript	Firre	0.31038	1.24003	6.65948	11.3107	0.0027898	0.170853	86.686	93.619	90.2365	130.693	108.771	96.0945
ENSMUSG00000033545	chr8:111536097-111626030	protein_coding	Znrf1	0.298983	1.23028	6.19319	11.3016	0.00279884	0.171211	64.6933	69.2725	62.7093	79.3902	90.6662	71.8253
ENSMUSG00000063856	chr9:108338903-108340343	protein_coding	Gpx1	-0.271802	-1.20732	7.1146	11.2953	0.00280509	0.171396	154.104	149.153	151.433	115.811	121.243	139.561
ENSMUSG00000104061	chr9:101150312-101152195	TEC	Gm37953	0.842607	1.79329	0.333755	11.2805	0.00281992	0.172098	0.817425	1.08022	0.667594	1.27791	1.84323	1.43385
ENSMUSG00000115221	chr17:13911248-13936778	unitary_pseudogene	CT030652.1	0.98725	1.9824	-0.471892	11.2774	0.00282303	0.172098	0.38925	0.443167	0.467316	0.718825	1.00353	0.876242
ENSMUSG00000061518	chr1:36691484-36693681	protein_coding	Cox5b	-0.354311	-1.27838	5.32346	11.2669	0.0028335	0.17254	42.4672	42.2393	49.8915	31.4952	32.5637	41.3427
ENSMUSG00000025393	chr10:128083273-128090391	protein_coding	Atp5b	-0.29588	-1.22763	8.37382	11.2621	0.00283832	0.172636	350.948	356.306	389.408	271.982	280.805	340.619
ENSMUSG00000041220	chr3:129532355-129638495	protein_coding	Elovl6	-0.634665	-1.55258	3.85765	11.2585	0.00284196	0.172661	16.7377	12.7133	23.21	15.9206	8.90892	9.26692
ENSMUSG00000031029	chr7:108934417-108942951	protein_coding	Eif3f	-0.265029	-1.20166	6.58084	11.2551	0.00284548	0.172677	111.832	102.759	98.8707	81.5999	88.2086	90.9433
ENSMUSG00000105224	chr5:44700876-44706890	sense_intronic	Gm3364	0.491602	1.40601	2.687	11.2508	0.00284984	0.172746	5.7609	6.06585	4.13908	6.97526	8.06923	7.24891
ENSMUSG00000077549	chr8:109839295-109839379	snoRNA	Snord71	0.725465	1.65343	0.796865	11.2469	0.00285374	0.172786	1.4013	1.24641	1.15716	2.55582	1.92515	1.77904
ENSMUSG00000001025	chr3:90612882-90624181	protein_coding	S100a6	-0.355477	-1.27941	6.75711	11.2406	0.00286012	0.172933	123.12	125.942	115.138	78.5649	88.0243	118.08
ENSMUSG00000105761	chr5:102057033-102058069	TEC	Gm43787	0.595518	1.51102	1.69779	11.2356	0.00286521	0.172933	2.37442	2.85289	2.33658	3.88698	4.4647	3.05357
ENSMUSG00000026385	chr1:120113280-120121078	protein_coding	Dbi	-0.361655	-1.2849	5.53677	11.235	0.00286589	0.172933	50.0965	49.6901	56.6565	38.0178	34.7755	49.0961
ENSMUSG00000105340	chr5:121518613-121545482	protein_coding	Gm42878	0.492182	1.40657	2.29294	11.2283	0.00287269	0.173147	3.81465	4.57016	3.64951	5.43112	6.16457	5.31056
ENSMUSG00000101599	chr1:63117118-63126837	lincRNA	Gm20342	0.342546	1.26799	5.11915	11.2044	0.00289723	0.174142	26.1187	33.8469	31.6662	40.0944	40.9606	35.2886
ENSMUSG00000079671	chr1:9560832-9631175	processed_transcript	2610203C22Rik	0.42593	1.34344	2.85141	11.1996	0.00290225	0.174142	5.37165	6.09354	6.7427	7.80058	8.56076	8.20481
ENSMUSG00000074768	chr13:93616675-93637961	protein_coding	Bhmt	-4.34652	-20.3439	-2.57423	11.1999	0.00290184	0.174142	0.038925	0	0.556328	0	0	0.0265528
ENSMUSG00000024208	chr17:27122663-27133916	protein_coding	Uqcc2	-0.392197	-1.31239	3.63288	11.2007	0.00290102	0.174142	13.7794	13.1565	15.1544	10.0103	9.74862	12.3736
ENSMUSG00000076543	chr6:69184826-69185397	IG_V_gene	Igkv4-74	-2.28592	-4.87674	-2.56043	11.1947	0.00290731	0.174249	0.272475	0.166188	0.200278	0.0266231	0.0614409	0.0265528
ENSMUSG00000048489	chr6:116650609-116652794	protein_coding	8430408G22Rik	-0.433442	-1.35045	4.51223	11.1884	0.00291384	0.174316	32.3077	23.0724	23.4103	23.1355	16.9577	18.1356
ENSMUSG00000104391	chr1:177035040-177036936	TEC	Gm37960	0.55156	1.46567	1.91374	11.1873	0.00291496	0.174316	2.45227	3.04677	3.40473	4.73892	4.52614	3.90326
ENSMUSG00000067847	chr2:156144039-156145797	protein_coding	Romo1	-0.352076	-1.2764	4.16189	11.1816	0.00292088	0.174474	19.8907	19.3885	20.8067	14.909	14.5	17.7107
ENSMUSG00000089292	chr4:150321193-150321302	snRNA	Gm23209	0.813417	1.75737	0.567023	11.1775	0.00292511	0.174532	1.36237	0.858636	0.912379	2.02336	2.00707	1.35419
ENSMUSG00000065911	chr15:93234363-93234700	misc_RNA	Gm24447	-0.305143	-1.23554	5.3797	11.1682	0.00293485	0.174917	49.8629	41.6854	46.4645	37.0062	35.6767	38.9795
ENSMUSG00000112863	chr10:107061044-107061983	processed_pseudogene	Gm19181	0.923922	1.89727	-0.222508	11.1608	0.00294266	0.175187	0.6228	0.526261	0.511822	1.25129	0.880652	1.00901
ENSMUSG00000108142	chr6:84031588-84032671	processed_pseudogene	Gm7498	1.1389	2.20213	-0.722213	11.1402	0.00296428	0.175698	0.3114	0.443167	0.267038	1.01168	0.593928	0.66382
ENSMUSG00000034949	chr10:81233155-81252123	protein_coding	Zfr2	0.435579	1.35245	2.72245	11.1406	0.00296388	0.175698	5.17702	6.06585	5.38526	8.19993	7.3729	6.95683
ENSMUSG00000021127	chr12:80107754-80113013	protein_coding	Zfp36l1	-0.2681	-1.20422	8.44494	11.1414	0.00296311	0.175698	368.775	357.054	416.289	310.346	327.992	310.136
ENSMUSG00000022822	chr16:20331303-20426394	protein_coding	Abcc5	0.258921	1.19658	7.41678	11.1401	0.00296442	0.175698	144.918	164.775	156.796	193.923	183.606	180.771
ENSMUSG00000104814	chr5:129556147-129558374	TEC	Gm42979	0.437933	1.35466	3.01389	11.1317	0.00297339	0.176034	5.68305	8.0047	6.63143	8.78563	9.74862	9.08105
ENSMUSG00000106048	chr5:14604049-14608606	TEC	Gm42444	0.888169	1.85083	0.0251453	11.1236	0.00298198	0.176347	0.739575	0.80324	0.489569	1.0383	1.33122	1.32764
ENSMUSG00000043832	chr6:122952515-122969875	protein_coding	Clec4a3	-0.383354	-1.30437	3.51554	11.1164	0.00298965	0.176522	12.2224	11.9655	14.4645	9.39797	10.6497	9.61211
ENSMUSG00000061414	chr6:127561338-127674248	protein_coding	Cracr2a	0.3748	1.29666	6.16436	11.1146	0.00299156	0.176522	68.5469	60.3538	58.3922	100.023	77.2312	65.4526
ENSMUSG00000043716	chr1:16101295-16104662	protein_coding	Rpl7	-0.303406	-1.23405	8.22321	11.1114	0.00299498	0.176529	349.235	322.93	318.22	240.061	250.617	311.836
ENSMUSG00000038884	chr9:20868642-20874307	protein_coding	A230050P20Rik	0.407185	1.3261	4.37613	11.1072	0.00299945	0.176597	16.8545	18.2252	18.2476	27.7147	24.7811	18.2683
ENSMUSG00000107091	chr5:66524187-66526112	TEC	Gm43343	0.503642	1.41779	2.33878	11.0846	0.00302386	0.177838	4.39852	4.68095	3.36022	6.14994	6.00072	5.39021
ENSMUSG00000018567	chr11:69991143-69994951	protein_coding	Gabarap	-0.280833	-1.2149	7.17963	11.0688	0.00304091	0.178643	165.743	153.585	157.708	119.139	125.544	147.952
ENSMUSG00000044199	chr10:81497747-81500132	protein_coding	S1pr4	-0.385408	-1.30623	4.09246	11.0583	0.00305242	0.179122	18.4504	21.0504	18.3588	12.7791	17.3263	14.1261
ENSMUSG00000000409	chr4:129548344-129573641	protein_coding	Lck	-0.396506	-1.31632	3.51195	11.0512	0.00306012	0.179297	13.9351	11.6331	13.2629	11.1018	9.68718	8.68276
ENSMUSG00000103611	chr9:96219130-96222147	TEC	Gm37195	0.587005	1.50213	1.61905	11.0494	0.00306211	0.179297	2.9583	2.35432	1.98053	3.78048	3.56357	3.47841
ENSMUSG00000102786	chr3:51884276-51886891	TEC	Gm38252	0.661772	1.58202	1.44255	11.0066	0.00310945	0.18167	1.47915	2.18814	2.38109	3.96685	3.0106	2.76149
ENSMUSG00000025503	chr7:141392199-141402968	protein_coding	Taldo1	-0.311396	-1.24091	6.2881	11.0082	0.00310772	0.18167	85.3236	83.5092	90.6593	59.9021	68.3222	80.9329
ENSMUSG00000063286	chr7:106504239-106511671	transcribed_unprocessed_pseudogene	Gm8995	-0.278103	-1.2126	6.93654	10.9976	0.00311952	0.181894	138.028	124.142	140.506	120.47	112.232	99.3605
ENSMUSG00000042345	chr17:31207873-31242202	protein_coding	Ubash3a	-0.588545	-1.50373	1.36531	10.9971	0.00312012	0.181894	3.4254	2.7144	3.07093	2.10323	1.88419	2.12422
ENSMUSG00000103656	chr1:61654423-61657158	TEC	Gm37205	0.616756	1.53342	2.50374	10.9929	0.00312484	0.181971	2.9583	5.81656	4.33936	7.96032	6.98378	5.36366
ENSMUSG00000105842	chr3:105766966-105770197	sense_intronic	Gm43329	0.406637	1.32559	3.98429	10.9743	0.00314569	0.182786	12.9231	13.1565	14.509	18.0505	21.2585	14.4978
ENSMUSG00000027219	chr2:122426477-122461137	protein_coding	Slc28a2	-0.406126	-1.32512	3.51247	10.9755	0.00314438	0.182786	12.8063	13.1288	12.9736	10.8622	10.5883	7.88618
ENSMUSG00000022706	chr16:18872018-18876767	protein_coding	Mrpl40	-0.385459	-1.30627	3.54595	10.967	0.00315394	0.183066	13.2734	13.0457	13.2629	9.50446	9.09325	11.7363
ENSMUSG00000105382	chr5:124278307-124279912	TEC	Gm43339	0.716509	1.6432	0.632571	10.9577	0.00316459	0.183086	1.0899	1.2741	1.00139	1.837	2.02755	1.64627
ENSMUSG00000035237	chr8:105939551-105943382	protein_coding	Lcat	0.709714	1.63548	0.898305	10.962	0.00315972	0.183086	1.28452	1.2741	1.49096	2.31621	2.62148	1.69938
ENSMUSG00000031304	chrX:101264378-101268255	protein_coding	Il2rg	-0.34256	-1.268	4.04433	10.9589	0.00316321	0.183086	18.139	17.6159	19.4492	13.3914	15.4831	14.6571
ENSMUSG00000018845	chr11:82910550-82943403	protein_coding	Unc45b	-0.526705	-1.44064	4.56842	10.9466	0.00317723	0.183618	22.2262	32.9328	28.6398	15.3882	26.5629	16.1706
ENSMUSG00000031698	chr8:85324303-85386345	protein_coding	Mylk3	-0.662325	-1.58263	2.72211	10.9409	0.00318376	0.183797	5.06025	7.89391	10.8818	6.36293	4.97671	3.90326
ENSMUSG00000106022	chr3:121428046-121429331	TEC	Gm42929	0.445653	1.36193	2.71425	10.9223	0.00320503	0.184426	5.7609	5.48419	5.27399	8.35966	7.74155	6.34611
ENSMUSG00000028234	chr4:3831334-3835665	protein_coding	Rps20	-0.303383	-1.23403	6.9331	10.9239	0.00320329	0.184426	143.828	131.759	129.38	98.5588	101.214	128.356
ENSMUSG00000019179	chr5:135778480-135790398	protein_coding	Mdh2	-0.281465	-1.21543	6.10622	10.9237	0.00320344	0.184426	72.9065	73.9535	79.733	56.6008	62.1986	67.683
ENSMUSG00000027690	chr3:28697903-28731359	protein_coding	Slc2a2	-2.0759	-4.21608	-2.32909	10.9066	0.00322328	0.184479	0.1557	0.193885	0.35605	0.0266231	0.0819211	0.0531056
ENSMUSG00000055301	chr3:138217760-138233382	protein_coding	Adh7	-0.423759	-1.34142	3.57429	10.912	0.00321695	0.184479	12.0667	13.6551	14.9986	12.0603	8.47884	9.95729
ENSMUSG00000028459	chr4:43446462-43454628	protein_coding	Cd72	-0.431584	-1.34871	2.6707	10.9136	0.00321511	0.184479	6.96757	7.53384	7.29903	6.04345	5.07911	5.07158
ENSMUSG00000088583	chr5:122506789-122506889	snRNA	Gm22965	4.93358	30.5603	-3.2689	11.1635	0.00323016	0.184479	0	0	0	0.0798694	0.122882	0.0796583
ENSMUSG00000020423	chr1:134075170-134079120	protein_coding	Btg2	-0.283578	-1.21721	7.7347	10.9016	0.00322901	0.184479	245.734	201.669	254.086	187.267	190.528	198.509
ENSMUSG00000038193	chr8:57320983-57324633	protein_coding	Hand2	-1.52284	-2.87356	-1.46305	10.9099	0.0032194	0.184479	0.194625	0.470865	0.667594	0.212985	0.163842	0.106211
ENSMUSG00000069917	chr11:32296489-32297298	protein_coding	Hba-a2	-0.74897	-1.68059	6.2981	10.9087	0.00322079	0.184479	54.6507	107.551	133.118	87.244	47.6576	41.3427
ENSMUSG00000106432	chr3:104163924-104167200	sense_intronic	Gm43259	0.453707	1.36955	4.23434	10.8887	0.00324413	0.18505	14.4022	16.5911	16.4006	26.49	22.815	15.6927
ENSMUSG00000060126	chr14:75845093-75848525	protein_coding	Tpt1	-0.305701	-1.23602	9.33244	10.8861	0.0032471	0.18505	753.666	690.177	694.298	511.058	547.172	671.6
ENSMUSG00000103870	chr3:30272322-30274385	TEC	Gm38362	0.546111	1.46014	2.06266	10.8782	0.00325634	0.185201	2.88045	3.73922	3.33797	5.4045	5.28391	3.90326
ENSMUSG00000028656	chr4:122859047-122886056	protein_coding	Cap1	-0.293044	-1.22522	7.94124	10.875	0.00326016	0.185201	271.424	268.504	271.933	194.722	211.848	256.075
ENSMUSG00000055172	chr6:124512405-124523443	protein_coding	C1ra	-0.297297	-1.22884	5.58688	10.8778	0.00325688	0.185201	48.9676	53.6509	56.1669	40.973	41.2678	47.0781
ENSMUSG00000032690	chr5:120730333-120749853	protein_coding	Oas2	0.575036	1.48971	3.81366	10.8716	0.00326417	0.185202	7.82392	12.9072	12.7288	14.6693	22.4464	12.9578
ENSMUSG00000085452	chr11:14072103-14179041	lincRNA	4930554G24Rik	0.624473	1.54165	1.57643	10.8691	0.00326713	0.185202	2.14087	2.7144	2.00278	3.08828	4.38278	3.05357
ENSMUSG00000021214	chr13:4132615-4150654	protein_coding	Akr1c18	-1.67607	-3.19557	-1.80419	10.8647	0.00327222	0.185294	0.1557	0.553958	0.35605	0.133116	0.102401	0.106211
ENSMUSG00000031448	chr8:13221663-13254162	protein_coding	Adprhl1	-0.881316	-1.84206	1.45743	10.8484	0.00329157	0.186023	1.75162	3.73922	4.78442	2.36946	2.10947	1.19488
ENSMUSG00000031827	chr8:119809222-119840544	protein_coding	Cotl1	-0.27585	-1.21071	5.67696	10.848	0.00329206	0.186023	54.8064	54.648	58.5035	44.3808	48.313	46.0425
ENSMUSG00000027833	chr3:66971727-66981771	protein_coding	Shox2	-1.51169	-2.85145	-1.67797	10.8338	0.00330896	0.186385	0.350325	0.332375	0.489569	0.212985	0.122882	0.0796583
ENSMUSG00000029632	chr6:11900292-11907497	protein_coding	Ndufa4	-0.339504	-1.26532	5.69658	10.8348	0.00330775	0.186385	56.0131	56.0883	61.5299	40.8133	41.4111	55.097
ENSMUSG00000031231	chrX:106015700-106022450	protein_coding	Cox7b	-0.356805	-1.28059	5.42872	10.8368	0.00330532	0.186385	44.2188	46.671	53.9861	35.7282	32.7275	44.8476
ENSMUSG00000106867	chr6:31288963-31291693	TEC	Gm43800	0.576002	1.49071	1.64763	10.8228	0.00332207	0.186926	2.14087	2.74209	2.44784	3.86035	4.07558	3.02702
ENSMUSG00000036564	chr8:95676980-95715119	protein_coding	Ndrg4	-0.534253	-1.44819	2.32653	10.8164	0.00332977	0.187162	4.3596	6.50901	6.65369	4.44606	4.1575	3.58463
ENSMUSG00000025491	chr7:140967221-140969825	protein_coding	Ifitm1	-0.375611	-1.29739	4.41752	10.8094	0.00333825	0.187441	22.0315	21.2443	28.8846	17.2252	19.4972	18.9852
ENSMUSG00000102326	chr1:157347339-157350043	TEC	Gm37788	0.612222	1.52861	2.21236	10.8001	0.00334951	0.187875	3.65895	3.85001	3.31572	5.96358	6.88138	3.61118
ENSMUSG00000001334	chr4:129136999-129144593	protein_coding	Fndc5	-0.594177	-1.50961	2.12737	10.794	0.00335681	0.188087	4.2039	4.81944	6.47566	3.9136	3.80933	2.60217
ENSMUSG00000022617	chr15:89416405-89429908	protein_coding	Chkb	0.316355	1.24518	4.78214	10.775	0.00338001	0.189188	24.2892	24.7065	24.3449	33.1458	30.8024	27.3759
ENSMUSG00000073838	chr7:126487361-126490731	protein_coding	Tufm	-0.321806	-1.24989	4.4316	10.7715	0.00338433	0.189231	22.6154	24.4019	24.7455	17.8641	20.3164	19.2508
ENSMUSG00000022324	chr15:34306677-34436273	protein_coding	Matn2	-0.419183	-1.33717	3.07365	10.7653	0.00339182	0.189452	8.60242	9.05722	11.0153	7.37461	6.45129	7.72686
ENSMUSG00000102504	chr4:42714926-42719893	TEC	Gm21955	0.491339	1.40575	3.38602	10.7571	0.00340198	0.189821	10.393	8.80794	6.85397	14.057	12.8411	9.45279
ENSMUSG00000000739	chr8:123140192-123158315	protein_coding	Sult5a1	0.444288	1.36064	2.75523	10.7516	0.00340875	0.19	5.21595	6.37052	5.36301	7.37461	8.7246	6.95683
ENSMUSG00000098719	chr15:25948227-25948287	miRNA	Mir7212	0.973828	1.96405	-0.389595	10.7373	0.00342644	0.190587	0.506025	0.470865	0.445063	0.692201	0.921613	1.16832
ENSMUSG00000115543	chr15:27503912-27505532	TEC	AC130671.2	0.948874	1.93037	-0.0368909	10.7373	0.00342644	0.190587	0.428175	0.747844	0.645341	1.65063	0.962573	1.00901
ENSMUSG00000104546	chr3:152386260-152388037	TEC	Gm43858	0.429098	1.34639	3.16782	10.7239	0.00344308	0.190748	6.03337	8.39247	8.23366	9.37134	10.9979	10.3025
ENSMUSG00000106798	chr5:118618294-118619313	TEC	Gm43275	0.495216	1.40953	2.23655	10.7225	0.00344486	0.190748	4.12605	3.93311	3.53825	5.91034	5.79592	4.56708
ENSMUSG00000080237	chr2:155459501-155460892	processed_pseudogene	Gm14239	0.506571	1.42067	2.4945	10.7283	0.00343758	0.190748	4.00927	5.51189	4.2281	7.40123	6.75849	5.41677
ENSMUSG00000085028	chr2:181384250-181387586	transcribed_unitary_pseudogene	Slc2a4rg-ps	0.435858	1.35272	3.53668	10.7305	0.00343489	0.190748	8.79705	11.2177	9.34632	15.3083	13.8652	10.5946
ENSMUSG00000031101	chrX:48146436-48161565	protein_coding	Sash3	-0.324346	-1.2521	4.50788	10.7206	0.00344722	0.190748	25.1066	23.5155	27.1266	18.6894	20.9718	20.8439
ENSMUSG00000061143	chr3:51685907-52105076	protein_coding	Maml3	0.260146	1.1976	6.0951	10.7176	0.00345103	0.190762	63.7981	62.8189	59.8832	72.1487	77.7841	73.3388
ENSMUSG00000109429	chr7:90132492-90137629	TEC	Gm45223	0.372735	1.2948	5.55052	10.706	0.00346545	0.191218	41.1048	39.1372	42.1029	58.917	59.2699	40.1744
ENSMUSG00000020548	chr11:65151910-65159891	protein_coding	1700086D15Rik	0.515877	1.42986	2.35117	10.7052	0.00346646	0.191218	3.46432	4.79174	4.09458	6.33631	6.55369	4.83261
ENSMUSG00000022686	chr16:19760208-19772753	protein_coding	B3gnt5	-0.325856	-1.25341	4.24568	10.7023	0.00347014	0.191223	20.7081	21.8537	20.6287	18.1304	16.1589	16.1441
ENSMUSG00000040824	chr7:19149722-19153542	protein_coding	Snrpd2	-0.381399	-1.3026	4.3209	10.6757	0.00350385	0.192348	22.0315	21.9091	23.7441	16.1869	14.8072	21.0564
ENSMUSG00000097087	chr8:120880206-120882481	lincRNA	Gm26878	0.382046	1.30319	3.61991	10.6748	0.00350498	0.192348	10.7822	9.83276	11.2156	12.2999	15.8108	13.3295
ENSMUSG00000115095	chr15:37559026-37561830	TEC	AC122263.1	0.523392	1.43733	3.32894	10.6788	0.0034999	0.192348	5.72197	9.94355	8.70098	14.3765	10.916	10.037
ENSMUSG00000024426	chr17:35897595-35910075	protein_coding	Atat1	0.333147	1.25976	4.12518	10.6833	0.00349417	0.192348	14.7915	15.954	15.3769	20.4732	19.8659	17.7904
ENSMUSG00000103088	chr18:37742094-37841873	protein_coding	Pcdhgb6	0.331955	1.25872	4.80054	10.6646	0.00351803	0.192668	26.2744	24.5404	23.0988	32.427	33.5467	26.9245
ENSMUSG00000024451	chr18:37972624-37997574	protein_coding	Arap3	0.265527	1.20208	7.8654	10.6665	0.00351556	0.192668	203.656	217.484	214.031	255.342	277.733	230.452
ENSMUSG00000103427	chr1:137949422-137954643	TEC	Gm37534	0.430766	1.34795	4.0739	10.6573	0.00352736	0.192981	12.6506	13.7382	16.3338	22.7628	19.9888	15.0023
ENSMUSG00000089746	chr3:79551314-79552193	sense_intronic	Gm3513	0.719448	1.64655	0.816653	10.6521	0.00353398	0.193012	1.20667	1.3849	1.22392	1.94349	2.64196	1.67283
ENSMUSG00000004814	chr5:135569937-135573049	protein_coding	Ccl24	-1.24956	-2.37768	-1.17745	10.6427	0.00354602	0.193012	0.506025	0.387771	0.756607	0.292854	0.225283	0.185869
ENSMUSG00000069309	chr13:21786826-21787218	protein_coding	Hist1h2an	-0.884682	-1.84636	0.822677	10.6462	0.0035415	0.193012	2.1798	2.04965	2.5146	1.30453	0.614409	1.80559
ENSMUSG00000041130	chr17:24669752-24682015	protein_coding	Zfp598	0.293542	1.22565	5.4799	10.6511	0.00353529	0.193012	40.4041	40.3282	39.4103	49.1996	53.6174	44.3697
ENSMUSG00000100937	chr19:5502767-5503787	protein_coding	1700020D05Rik	1.01137	2.01582	0.279532	10.6445	0.00354376	0.193012	0.70065	0.747844	0.801113	2.10323	1.7613	0.690372
ENSMUSG00000111165	chr10:8860864-8861443	TEC	4930553I21Rik	0.984335	1.9784	0.00793186	10.6348	0.00355631	0.193375	0.85635	0.692448	0.400556	1.19804	1.61794	0.876242
ENSMUSG00000070390	chr11:71153102-71230733	protein_coding	Nlrp1b	0.525497	1.43943	2.78693	10.6266	0.00356685	0.193554	5.21595	5.81656	5.71906	10.2765	8.13067	5.76195
ENSMUSG00000024948	chr19:6341135-6355615	protein_coding	Map4k2	0.275769	1.21064	6.79339	10.6286	0.0035643	0.193554	104.475	97.1089	99.338	127.099	131.361	105.733
ENSMUSG00000035355	chr11:100740376-100759942	protein_coding	Kcnh4	0.800012	1.74112	0.287399	10.6039	0.00359652	0.194965	1.01205	0.66475	0.867872	1.54414	1.63842	1.19488
ENSMUSG00000068129	chr2:150570415-150578944	protein_coding	Cst7	-0.888916	-1.85178	0.0287877	10.5947	0.00360848	0.195415	1.05097	1.3295	1.40195	0.638955	0.491527	0.9559
ENSMUSG00000032399	chr9:64173375-64178666	protein_coding	Rpl4	-0.303635	-1.23425	8.81031	10.5916	0.00361263	0.195441	529.185	482.719	476.017	362.847	371.123	471.524
ENSMUSG00000024048	chr17:70993656-71002878	protein_coding	Myl12a	-0.363286	-1.28635	8.24342	10.5771	0.00363171	0.196274	362.08	326.503	334.398	214.556	246.009	334.671
ENSMUSG00000078974	chr11:16500530-16508484	protein_coding	Sec61g	-0.414541	-1.33287	4.92659	10.5725	0.00363777	0.196403	34.5265	33.8192	35.783	22.0706	22.0163	34.1203
ENSMUSG00000098235	chr18:9748722-9749724	processed_pseudogene	Gm7497	0.775292	1.71154	1.32171	10.5671	0.00364494	0.196591	1.90732	1.52339	1.93602	4.28632	3.09252	1.80559
ENSMUSG00000107136	chr5:67843120-67844420	TEC	Gm42466	0.335072	1.26144	3.81094	10.5546	0.00366163	0.197017	12.3392	12.2702	12.4395	15.0421	16.3842	15.2944
ENSMUSG00000108152	chr6:86873786-86875476	TEC	Gm44152	0.495955	1.41025	2.2524	10.5541	0.00366234	0.197017	3.30862	4.65325	3.67177	5.45774	5.79592	5.20435
ENSMUSG00000016427	chrX:37187588-37191163	protein_coding	Ndufa1	-0.376127	-1.29785	4.82135	10.5529	0.00366393	0.197017	31.2957	32.5451	31.8442	21.7511	21.4019	30.6419
ENSMUSG00000105598	chr5:132534425-132535248	TEC	Gm43186	0.923912	1.89725	-0.272654	10.5479	0.00367063	0.197179	0.506025	0.526261	0.534075	1.0383	1.18786	0.743478
ENSMUSG00000114496	chr14:22927926-22933500	sense_intronic	AC161884.1	0.899881	1.86591	0.563932	10.539	0.00368248	0.197616	0.739575	0.830938	1.29068	2.26297	2.12995	1.06211
ENSMUSG00000026208	chr1:75360329-75368579	protein_coding	Des	-0.270755	-1.20644	6.45699	10.5349	0.00368798	0.197713	89.9167	103.895	94.242	74.5448	86.6521	77.5607
ENSMUSG00000062209	chr1:68032186-69108059	protein_coding	Erbb4	-0.821108	-1.76676	0.957347	10.5252	0.00370117	0.198135	2.1798	2.07734	2.98192	1.91687	1.43362	0.770031
ENSMUSG00000059674	chr14:54631231-54641364	protein_coding	Cdh24	0.617308	1.53401	1.11269	10.5236	0.00370328	0.198135	1.59592	1.80037	1.55772	2.76881	2.601	2.23043
ENSMUSG00000103149	chr16:17922043-17923208	TEC	AA914427	0.817207	1.76199	0.0869764	10.5099	0.00372184	0.198729	0.70065	0.66475	0.77886	1.25129	1.49506	1.03556
ENSMUSG00000015659	chr17:6042196-6079741	protein_coding	Serac1	0.376937	1.29858	3.45307	10.5126	0.00371813	0.198729	9.0306	10.5529	8.81224	12.8057	12.8821	11.1787
ENSMUSG00000106320	chr5:131986549-131993384	TEC	Gm42992	0.507316	1.4214	2.21651	10.5004	0.0037348	0.199023	3.4254	3.85001	4.00556	5.45774	6.22601	4.38121
ENSMUSG00000112948	chr13:9445900-9448419	TEC	AC124579.1	0.488398	1.40289	2.53503	10.5024	0.00373202	0.199023	4.0482	5.76117	4.42837	6.73565	7.43434	5.84161
ENSMUSG00000113341	chr12:98762048-98762972	TEC	9430031K09Rik	0.541466	1.45545	1.68169	10.4971	0.00373922	0.19906	2.29657	2.52051	2.8039	4.17983	3.44069	3.55807
ENSMUSG00000024186	chr17:26202951-26211324	protein_coding	Rgs11	0.404343	1.32349	3.47342	10.4897	0.00374942	0.199205	10.5097	9.41729	8.65647	14.483	12.5544	10.6742
ENSMUSG00000109836	chr18:36292626-36296041	TEC	Gm45884	0.265302	1.20189	5.81274	10.4908	0.00374797	0.199205	52.9769	51.3243	48.7344	59.343	62.1372	62.3725
ENSMUSG00000105681	chr3:135872113-135875957	TEC	Gm43428	0.474572	1.38951	3.07203	10.4741	0.00377092	0.200148	6.92865	6.7306	7.25452	11.9272	9.95342	7.1958
ENSMUSG00000050608	chr4:139101814-139131113	protein_coding	Minos1	-0.365931	-1.28871	5.2712	10.4621	0.00378745	0.200668	44.3356	42.7102	43.3269	29.3653	29.6759	42.1658
ENSMUSG00000030342	chr6:125460266-125494791	protein_coding	Cd9	-0.317404	-1.24609	7.97152	10.4615	0.00378826	0.200668	278.703	287.394	269.285	193.444	206.257	270.732
ENSMUSG00000049184	chr8:33386325-33417467	protein_coding	Purg	0.352315	1.27661	3.46895	10.4585	0.00379241	0.200689	9.38092	9.66658	9.9249	11.8473	13.0459	12.1081
ENSMUSG00000037243	chr11:58307069-58314627	protein_coding	Zfp692	0.392459	1.31263	3.12679	10.4547	0.00379767	0.200769	6.61725	7.83851	7.94437	10.7025	9.60525	9.21382
ENSMUSG00000035632	chr7:3645268-3661109	protein_coding	Cnot3	0.274435	1.20952	5.88889	10.4499	0.00380439	0.200925	51.4588	53.7894	55.4326	66.3715	68.7728	59.2393
ENSMUSG00000102516	chr7:36721846-36725853	TEC	Gm38340	0.54353	1.45753	2.47873	10.4396	0.00381869	0.201281	3.65895	5.3734	4.31711	6.73565	7.80299	4.96537
ENSMUSG00000103238	chr1:151496557-151499585	TEC	Gm36527	0.443703	1.36009	2.7654	10.4419	0.00381551	0.201281	5.68305	5.76117	5.6523	7.29474	9.23661	6.66475
ENSMUSG00000106057	chr3:144523229-144524001	sense_intronic	Gm43560	0.682687	1.60513	1.76177	10.4316	0.00383002	0.20129	2.88045	2.18814	2.60362	5.61748	3.97318	2.68183
ENSMUSG00000107115	chr5:118687618-118689245	TEC	Gm43052	0.482007	1.39669	2.2215	10.4314	0.00383018	0.20129	4.00927	4.07159	3.44924	5.16489	6.00072	4.85916
ENSMUSG00000035566	chr14:84443563-84539002	protein_coding	Pcdh17	0.280448	1.21457	6.84589	10.4355	0.00382457	0.20129	90.5785	111.844	108.907	135.325	125.688	117.337
ENSMUSG00000018566	chr11:69942539-69948188	protein_coding	Slc2a4	-0.565292	-1.47969	2.43626	10.4257	0.00383819	0.201512	5.72197	5.45649	7.96662	5.51099	4.13702	3.3722
ENSMUSG00000081485	chr11:75599763-75599954	processed_pseudogene	Gm12338	-1.09102	-2.13025	-0.869563	10.4133	0.00385573	0.201837	0.70065	0.553958	0.801113	0.399347	0.348165	0.212422
ENSMUSG00000002379	chr17:56717762-56724248	protein_coding	Ndufa11	-0.375633	-1.29741	4.36781	10.4156	0.00385254	0.201837	22.6154	23.4324	23.7663	16.0804	15.7903	22.0123
ENSMUSG00000001750	chr19:3896050-3907133	protein_coding	Tcirg1	0.305959	1.23624	5.49375	10.4178	0.00384933	0.201837	39.5867	38.3616	42.726	53.1132	52.8391	43.2545
ENSMUSG00000005682	chr10:128303335-128321358	protein_coding	Pan2	0.306535	1.23673	5.50475	10.4074	0.00386412	0.20188	38.419	42.7379	40.4117	54.817	51.9994	43.5731
ENSMUSG00000027368	chr2:127336159-127338376	protein_coding	Dusp2	-0.456844	-1.37254	2.27767	10.4085	0.00386251	0.20188	6.11122	5.20721	5.45202	3.94022	3.97318	4.275
ENSMUSG00000026574	chr1:164796644-164824266	protein_coding	Dpt	-0.360674	-1.28403	6.61733	10.392	0.00388603	0.202826	108.056	111.429	111.533	70.4448	77.3745	110.061
ENSMUSG00000029635	chr5:146231230-146302874	protein_coding	Cdk8	0.263446	1.20034	6.18731	10.3855	0.00389529	0.203111	65.6275	70.6574	62.2643	81.1739	82.2283	74.8788
ENSMUSG00000003053	chr19:39269405-39330713	protein_coding	Cyp2c29	-5.77866	-54.8971	-2.85901	10.6212	0.00390237	0.203282	0	0	0.445063	0	0	0
ENSMUSG00000022098	chr14:70474558-70520234	protein_coding	Bmp1	0.350212	1.27475	6.29656	10.3629	0.00392766	0.204399	66.7953	67.6106	72.6787	109.661	82.0645	72.3829
ENSMUSG00000049382	chr15:101996711-102004342	protein_coding	Krt8	-0.256412	-1.1945	6.57186	10.3572	0.00393592	0.204629	109.107	93.7021	107.794	84.8213	85.669	89.5094
ENSMUSG00000070934	chr4:86575668-86577285	protein_coding	Rraga	-0.30427	-1.23479	5.11474	10.344	0.00395504	0.205423	39.0418	36.8659	38.854	28.327	30.0446	34.5717
ENSMUSG00000017733	chr2:164588343-164593594	protein_coding	Eppin	2.47868	5.57389	-2.13431	10.3387	0.00396271	0.205622	0.116775	0.0553958	0	0.133116	0.512007	0.159317
ENSMUSG00000106229	chr5:30815620-30818477	sense_intronic	Gm19409	0.494178	1.40852	2.23737	10.3338	0.00396984	0.205791	4.08712	4.40397	3.13769	5.13826	5.65256	5.49643
ENSMUSG00000061068	chr14:56059629-56062313	protein_coding	Mcpt4	-1.17133	-2.25218	-0.835692	10.3303	0.00397494	0.205856	0.38925	0.609354	1.0459	0.346101	0.327685	0.265528
ENSMUSG00000040952	chr7:24884371-24889806	protein_coding	Rps19	-0.286083	-1.21932	7.51057	10.3051	0.004012	0.206824	215.722	194.412	190.954	148.158	156.142	188.604
ENSMUSG00000031495	chr8:3871824-3878555	protein_coding	Cd209d	-1.16345	-2.23992	-1.16662	10.3101	0.00400459	0.206824	0.739575	0.498563	0.489569	0.266231	0.266244	0.212422
ENSMUSG00000113106	chr12:99359871-99362028	TEC	AC125409.2	0.498446	1.41269	2.0718	10.3044	0.00401303	0.206824	2.9583	3.76692	3.49374	4.49931	5.36583	4.62018
ENSMUSG00000006356	chr12:113140236-113145506	protein_coding	Crip2	-0.266969	-1.20328	8.03323	10.3105	0.00400407	0.206824	293.222	277.644	287.444	210.376	243.9	258.996
ENSMUSG00000039218	chr17:23790662-23824741	protein_coding	Srrm2	0.286361	1.21956	9.63076	10.3071	0.00400901	0.206824	711.432	719.814	711.611	956.463	912.745	744.115
ENSMUSG00000030495	chr7:35186385-35201114	protein_coding	Slc7a10	0.356619	1.28042	4.697	10.2952	0.00402661	0.207324	19.0343	22.2968	26.548	26.7296	30.8843	29.5267
ENSMUSG00000028927	chr4:140906344-140952586	protein_coding	Padi2	-0.395565	-1.31546	3.28113	10.2851	0.00404173	0.207902	9.77017	10.1928	12.9291	8.65252	8.39692	8.04549
ENSMUSG00000045868	chr7:106156556-106215326	protein_coding	Gvin1	-0.464838	-1.38016	3.55215	10.2824	0.00404567	0.207904	12.4171	12.5749	15.5994	12.5395	7.68011	9.34658
ENSMUSG00000101365	chr9:97047444-97067307	lincRNA	Gm19325	0.406634	1.32559	2.6764	10.2776	0.00405283	0.208071	5.37165	5.76117	5.18498	7.34798	7.29098	6.98338
ENSMUSG00000104910	chr3:105787633-105789321	sense_intronic	Gm43331	0.367861	1.29044	3.82944	10.2726	0.00406035	0.208257	12.4171	11.3285	13.2851	15.6544	18.0636	14.0464
ENSMUSG00000029445	chr5:123171807-123182727	protein_coding	Hpd	-5.39145	-41.9749	-3.10129	10.5045	0.00406654	0.208374	0	0.0276979	0.311544	0	0	0
ENSMUSG00000105742	chr5:122165597-122167937	TEC	Gm42748	0.432816	1.34987	3.02113	10.2609	0.00407786	0.208753	6.57832	6.37052	7.54381	10.2499	9.99438	7.46133
ENSMUSG00000020272	chr11:32533305-32624587	protein_coding	Stk10	-0.284784	-1.21823	6.07803	10.2578	0.00408249	0.20879	71.5052	69.7434	81.1794	55.4294	66.6019	60.5669
ENSMUSG00000101355	chr13:21717659-21718069	protein_coding	Hist1h3h	-0.640796	-1.55919	1.92244	10.2479	0.00409749	0.209357	4.70992	4.43167	4.62865	2.92854	1.90467	4.06258
ENSMUSG00000044285	chr14:46084028-46085000	transcribed_processed_pseudogene	Gm1821	-0.63154	-1.54922	2.35886	10.2355	0.00411628	0.210115	6.34477	6.97988	5.34075	2.95517	3.2154	5.89472
ENSMUSG00000103002	chr1:61805221-61806140	TEC	Gm38075	0.486043	1.4006	2.14636	10.2293	0.00412562	0.210391	3.69787	3.65613	3.53825	5.03177	5.79592	4.38121
ENSMUSG00000009687	chr7:31032722-31042481	protein_coding	Fxyd5	-0.330236	-1.25722	5.72193	10.2229	0.00413549	0.210693	57.4922	56.6146	62.1308	37.7782	49.6442	52.7604
ENSMUSG00000054514	chr4:155761178-155769264	antisense_RNA	Atad3aos	0.650251	1.56944	0.848425	10.2199	0.00413999	0.210721	1.44022	1.16331	1.44645	2.12985	2.02755	2.20388
ENSMUSG00000106758	chr5:135471779-135473419	TEC	Gm42731	0.582615	1.49756	1.90931	10.2116	0.00415277	0.211134	2.68582	3.18526	2.93741	4.81879	5.24295	3.13323
ENSMUSG00000061723	chr7:142498836-142516009	protein_coding	Tnnt3	-0.530021	-1.44395	1.61469	10.2063	0.00416091	0.211134	3.38647	3.62843	3.69402	2.50257	2.21187	2.73494
ENSMUSG00000026688	chr1:167371966-167393841	protein_coding	Mgst3	-0.382295	-1.30341	4.14565	10.2056	0.00416186	0.211134	19.2289	19.4716	21.2295	13.3914	13.8652	18.7994
ENSMUSG00000102419	chr9:56414031-56416066	TEC	Gm36940	0.465842	1.38112	3.02293	10.202	0.00416749	0.211134	5.37165	8.28168	6.54242	8.25317	10.7522	8.97484
ENSMUSG00000104927	chr16:19212660-19236776	lincRNA	Gm43388	-0.934478	-1.9112	-0.49739	10.2017	0.0041679	0.211134	0.7785	0.969427	0.867872	0.346101	0.512007	0.504503
ENSMUSG00000028834	chr4:134315120-134329629	protein_coding	Trim63	-0.964332	-1.95116	0.60655	10.1954	0.0041777	0.211229	0.85635	2.21583	2.60362	0.772071	1.3517	0.823136
ENSMUSG00000037805	chr17:28328471-28331032	protein_coding	Rpl10a	-0.265983	-1.20246	6.59817	10.1975	0.00417441	0.211229	113.155	101.181	102.988	82.1057	83.9692	97.7673
ENSMUSG00000061132	chr19:40928927-40994535	protein_coding	Blnk	-0.322858	-1.25081	3.9515	10.1832	0.00419652	0.21198	17.2438	17.7544	16.4896	13.7908	14.07	13.2764
ENSMUSG00000026668	chr2:4976122-4985748	protein_coding	Ucma	-3.24214	-9.46198	-2.76916	10.1739	0.00421091	0.212505	0.038925	0.0830938	0.35605	0	0.0409606	0
ENSMUSG00000107461	chr6:100256708-100259227	TEC	Gm44045	0.425878	1.34339	2.63646	10.1697	0.00421744	0.212615	5.09917	5.53958	5.09597	7.90707	6.90186	6.34611
ENSMUSG00000026489	chr1:180165238-180199602	protein_coding	Coq8a	-0.390846	-1.31116	3.54023	10.1649	0.00422503	0.212615	12.9231	12.0763	14.4423	11.7408	9.62573	8.76242
ENSMUSG00000022216	chr14:55578123-55581529	protein_coding	Psme1	-0.266204	-1.20264	6.13312	10.1669	0.0042219	0.212615	75.0863	74.452	80.2226	65.0669	58.0411	68.0282
ENSMUSG00000042249	chr5:112910482-113015791	protein_coding	Grk3	0.264824	1.20149	6.88195	10.1528	0.00424401	0.212767	109.574	106.637	105.079	143.712	127.121	115.159
ENSMUSG00000001663	chr10:75783813-75798584	protein_coding	Gstt1	-0.370266	-1.29259	5.30574	10.1549	0.00424059	0.212767	45.2698	42.5994	45.8192	31.2289	28.8362	43.4404
ENSMUSG00000071866	chr11:6415443-6419817	protein_coding	Ppia	-0.294616	-1.22656	7.72508	10.1594	0.00423367	0.212767	244.06	218.952	236.239	177.15	169.659	223.309
ENSMUSG00000040276	chr17:27655509-27711106	protein_coding	Pacsin1	-0.670598	-1.59173	1.0873	10.1553	0.00424009	0.212767	2.8026	1.80037	3.09319	1.57076	1.61794	1.64627
ENSMUSG00000007207	chr5:135023482-135051100	protein_coding	Stx1a	0.491341	1.40575	2.41193	10.1459	0.00425485	0.21311	4.63207	4.54246	3.96106	7.10838	6.45129	4.83261
ENSMUSG00000091898	chr14:31208312-31211729	protein_coding	Tnnc1	-0.636299	-1.55434	2.80296	10.135	0.00427201	0.213169	5.64412	9.05722	10.4145	6.01683	6.71753	3.50497
ENSMUSG00000086859	chr11:117076790-117078955	lincRNA	Snhg20	0.401401	1.32079	2.86881	10.1401	0.00426392	0.213169	5.87767	6.7306	6.07511	9.07849	7.76203	7.88618
ENSMUSG00000033450	chr17:7926000-7934897	protein_coding	Tagap	-0.431259	-1.34841	3.79039	10.1365	0.00426965	0.213169	17.0102	15.2893	15.3324	8.70576	12.3701	14.1792
ENSMUSG00000024565	chr18:80966376-80986578	protein_coding	Sall3	-4.76587	-27.2063	-3.45471	10.3683	0.00426776	0.213169	0.116775	0.0830938	0.0667594	0	0	0
ENSMUSG00000106993	chr5:74048299-74053505	TEC	Gm43417	0.479352	1.39412	2.80124	10.1323	0.00427624	0.21318	5.06025	6.28743	5.87483	9.90381	7.88491	6.31956
ENSMUSG00000056737	chr6:72544391-72562983	protein_coding	Capg	-0.302949	-1.23366	5.05662	10.1285	0.00428224	0.21328	37.9129	35.7026	36.5842	26.916	29.3073	33.0848
ENSMUSG00000106341	chr3:105782875-105785027	sense_intronic	Gm43330	0.396471	1.31628	3.87395	10.1226	0.00429173	0.213355	13.3513	11.4669	12.9958	15.468	20.1116	14.073
ENSMUSG00000109828	chr8:91258438-91260535	TEC	Gm45662	0.835716	1.78474	-0.0873932	10.1243	0.00428894	0.213355	0.583875	0.747844	0.556328	1.27791	1.04449	1.06211
ENSMUSG00000036446	chr10:97565128-97572703	protein_coding	Lum	-0.677071	-1.59889	3.10666	10.0968	0.00433296	0.215204	7.6293	9.66658	14.1085	6.76228	4.03462	9.13416
ENSMUSG00000110125	chr7:142591744-142620804	lincRNA	Gm33148	2.47552	5.56168	-2.42832	10.0911	0.00434204	0.215254	0	0	0.0890125	0.292854	0.163842	0.212422
ENSMUSG00000018924	chr11:70344152-70352031	protein_coding	Alox15	-0.852299	-1.80538	0.580922	10.0914	0.00434167	0.215254	1.20667	2.13274	2.18081	1.06493	0.675849	1.4073
ENSMUSG00000025409	chr10:127281956-127289018	protein_coding	Mbd6	0.276617	1.21135	5.88372	10.0768	0.00436518	0.2162	53.444	53.9556	52.6287	67.7026	68.8547	57.2478
ENSMUSG00000032338	chr9:58823412-58863175	protein_coding	Hcn4	-0.957853	-1.94242	1.136	10.0617	0.00438975	0.217215	0.973125	3.12987	4.13908	1.57076	1.51554	1.27453
ENSMUSG00000105243	chr3:121020486-121020776	TEC	Gm43444	1.68671	3.21923	-1.83667	10.0546	0.00440135	0.217272	0.07785	0.0830938	0.133519	0.452593	0.389125	0.159317
ENSMUSG00000109314	chr7:28920951-28943528	sense_intronic	Gm44699	0.370042	1.29239	3.4623	10.0535	0.00440312	0.217272	10.1594	8.94643	9.5911	12.7259	13.476	10.807
ENSMUSG00000016356	chr2:180986535-181018363	protein_coding	Col20a1	0.459274	1.37485	2.5738	10.0539	0.00440246	0.217272	5.17702	4.70865	4.9847	6.57591	8.11019	5.6823
ENSMUSG00000029352	chr5:113075839-113081584	protein_coding	Crybb3	0.71939	1.64649	0.444222	10.0405	0.00442439	0.21812	0.973125	0.80324	1.13491	1.4909	1.6589	1.67283
ENSMUSG00000031780	chr8:94810453-94812036	protein_coding	Ccl17	-0.65583	-1.57552	1.65256	10.0368	0.00443048	0.218218	4.2039	3.71152	3.58275	2.28959	1.63842	3.39876
ENSMUSG00000102142	chr1:137932041-137933284	sense_intronic	Gm26930	0.456024	1.37176	2.85251	10.0302	0.00444143	0.218556	5.41057	6.6198	6.00835	9.90381	8.27404	6.6382
ENSMUSG00000090210	chr3:96645584-96664519	protein_coding	Itga10	0.517576	1.43155	1.73997	10.0076	0.00447884	0.219902	2.56905	2.7144	2.75939	3.70062	4.3623	3.45186
ENSMUSG00000036887	chr4:136895917-136898803	protein_coding	C1qa	-0.394063	-1.31409	4.05147	10.0078	0.00447851	0.219902	15.9982	20.6073	19.6495	14.057	12.0219	16.8876
ENSMUSG00000097415	chr7:75769038-75782099	lincRNA	AU020206	0.298544	1.2299	7.43675	10.0063	0.00448114	0.219902	138.768	183.803	143.355	202.522	192.842	177.771
ENSMUSG00000029720	chr5:137629175-137642899	protein_coding	Gm20605	1.28192	2.43162	-0.872194	9.99075	0.00450709	0.220672	0.350325	0.415469	0.111266	0.50584	0.921613	0.584161
ENSMUSG00000029823	chr6:38551334-38609470	protein_coding	Luc7l2	0.261549	1.19877	8.57268	9.98454	0.00451753	0.220672	345.304	353.758	339.739	447.002	429.697	368.553
ENSMUSG00000107411	chr6:114738534-114743259	processed_pseudogene	Gm19040	0.537753	1.45171	2.29903	9.98456	0.00451749	0.220672	3.38647	3.93311	4.45063	6.0967	6.84042	4.22189
ENSMUSG00000022371	chr15:55307750-55520803	protein_coding	Col14a1	-0.309223	-1.23904	6.14192	9.98606	0.00451496	0.220672	76.6044	71.3222	86.3422	72.0156	54.3752	62.8239
ENSMUSG00000023912	chr17:43641900-43667015	protein_coding	Slc25a27	0.458938	1.37453	3.18005	9.99044	0.00450761	0.220672	5.9166	9.2788	7.41029	12.1135	9.9739	9.16071
ENSMUSG00000027447	chr2:148871722-148875692	protein_coding	Cst3	-0.33784	-1.26386	8.15996	9.97833	0.00452799	0.220981	317.239	316.864	323.828	211.228	229.441	317.332
ENSMUSG00000107363	chr5:69217421-69220290	TEC	Gm43373	0.648177	1.56719	1.22658	9.96856	0.00454449	0.221045	1.4013	2.38202	1.49096	2.8753	2.8058	2.62873
ENSMUSG00000069268	chr13:23573736-23574196	protein_coding	Hist1h2bf	-0.768577	-1.70359	2.01391	9.9688	0.00454408	0.221045	3.97035	4.59786	6.43116	2.20972	1.98659	4.75295
ENSMUSG00000090509	chr17:35601549-35650571	protein_coding	Sfta2	-0.416021	-1.33424	5.162	9.96774	0.00454588	0.221045	46.204	41.353	35.2935	25.1589	27.2183	39.6168
ENSMUSG00000034028	chr18:89197431-89270201	protein_coding	Cd226	-0.430185	-1.34741	3.21376	9.97179	0.00453903	0.221045	8.8749	11.0515	11.7719	9.3181	6.65609	7.70031
ENSMUSG00000000399	chr6:126821721-126849136	protein_coding	Ndufa9	-0.301945	-1.23281	5.321	9.95401	0.0045692	0.221372	43.8295	43.4026	45.0626	31.9478	34.6322	40.7585
ENSMUSG00000030325	chr6:128778485-128789215	protein_coding	Klrb1c	-0.502775	-1.41694	2.21922	9.9548	0.00456787	0.221372	5.09917	5.2903	5.83032	4.09996	2.99012	4.43431
ENSMUSG00000071178	chr12:103728156-103830373	protein_coding	Serpina1b	-4.33546	-20.1885	-2.57585	9.95603	0.00456577	0.221372	0	0	0.578582	0.0266231	0	0
ENSMUSG00000089769	chr17:12818793-12819537	processed_pseudogene	Gm16574	0.605437	1.52144	1.7057	9.9542	0.00456889	0.221372	1.82947	2.76979	2.87065	3.9136	4.54662	3.02702
ENSMUSG00000028071	chr3:87846755-87855722	protein_coding	Sh2d2a	-0.417827	-1.33591	2.5814	9.94907	0.00457763	0.221378	7.55145	6.25973	6.67594	5.00515	5.28391	4.99192
ENSMUSG00000028936	chr4:152325742-152334071	protein_coding	Rpl22	-0.276881	-1.21157	6.75135	9.9502	0.0045757	0.221378	121.641	118.492	113.914	88.9213	90.4205	112.876
ENSMUSG00000087041	chr9:118924873-118925777	lincRNA	Gm16295	0.792779	1.73241	0.270798	9.94658	0.00458188	0.221383	0.9342	0.775542	0.801113	1.25129	1.86371	1.16832
ENSMUSG00000020573	chr12:32173473-32208659	protein_coding	Pik3cg	-0.28689	-1.22001	4.83128	9.94233	0.00458915	0.221396	30.3615	30.7724	32.5786	25.4251	26.4196	24.9862
ENSMUSG00000022982	chr16:90220742-90226322	protein_coding	Sod1	-0.3166	-1.24539	7.56089	9.94157	0.00459045	0.221396	225.843	198.705	203.794	148.85	151.124	204.536
ENSMUSG00000104044	chr1:105708573-105712927	TEC	Gm37566	0.417888	1.33597	2.57882	9.93713	0.00459806	0.221563	4.9824	4.95793	5.20723	6.62916	7.41386	6.1868
ENSMUSG00000028339	chr4:47208161-47313167	protein_coding	Col15a1	-0.428233	-1.34558	4.69206	9.92355	0.00462142	0.221729	25.7683	28.0026	34.9152	28.1407	18.0431	19.9411
ENSMUSG00000095651	chr8:92336668-92339250	lincRNA	Gm21817	0.680618	1.60283	2.11453	9.92688	0.00461569	0.221729	3.34755	2.79749	3.64951	7.80058	4.48518	3.47841
ENSMUSG00000052373	chr11:101999652-102028461	protein_coding	Mpp3	0.602024	1.51784	3.16702	9.9326	0.00460583	0.221729	9.84802	4.45937	7.09875	8.25317	12.4725	11.3911
ENSMUSG00000112343	chr12:56488321-56529427	processed_transcript	Sfta3-ps	0.324247	1.25201	7.7841	9.92304	0.0046223	0.221729	191.939	204.051	191.065	302.173	225.857	207.032
ENSMUSG00000059040	chr18:48045335-48048378	protein_coding	Eno1b	-2.83493	-7.13508	-2.67854	9.92375	0.00462108	0.221729	0.194625	0.0830938	0.289291	0	0	0.0796583
ENSMUSG00000019254	chr7:4481520-4501680	protein_coding	Ppp1r12c	0.279883	1.2141	6.2512	9.90528	0.00465307	0.222804	71.2717	68.7739	66.2476	82.2921	94.4141	73.6043
ENSMUSG00000032725	chr7:101839988-101857194	protein_coding	Folr2	-0.685517	-1.60828	1.16744	9.90584	0.00465208	0.222804	1.82947	3.26836	2.95967	1.86362	1.3517	1.88525
ENSMUSG00000108286	chr6:93079108-93080570	TEC	Gm44224	0.593185	1.50857	1.99978	9.90075	0.00466094	0.222885	3.07507	4.18239	2.18081	4.36619	4.95623	4.83261
ENSMUSG00000088901	chr15:79375228-79375300	miRNA	Mir1943	0.913249	1.88328	-0.19928	9.8995	0.00466312	0.222885	0.70065	0.387771	0.600835	0.905187	1.29026	0.929347
ENSMUSG00000020682	chr11:83440768-83463071	protein_coding	Mmp28	-0.419136	-1.33713	4.47788	9.88921	0.00468108	0.223544	21.1363	27.4209	27.6829	17.1187	24.0029	15.9051
ENSMUSG00000049960	chr14:20389304-20393634	protein_coding	Mrps16	-0.362245	-1.28542	3.68043	9.88647	0.00468588	0.223572	13.5459	13.9598	15.5772	9.93043	10.9774	12.6657
ENSMUSG00000113196	chr12:98766105-98770355	TEC	AC159193.2	0.398435	1.31808	3.06946	9.87701	0.00470249	0.224164	6.03337	8.30938	7.121	9.53108	9.52333	9.34658
ENSMUSG00000033730	chr14:70077203-70082614	protein_coding	Egr3	-0.632888	-1.55067	2.83361	9.87444	0.00470701	0.22418	7.90177	7.17376	10.7038	8.22655	3.80933	4.75295
ENSMUSG00000029206	chr5:66259897-66298026	protein_coding	Nsun7	0.390517	1.31086	3.24508	9.86093	0.00473085	0.22432	6.92865	8.30938	9.07928	11.3947	11.0184	9.61211
ENSMUSG00000033024	chr6:130178675-130193112	protein_coding	Klra9	-0.68943	-1.61265	1.14373	9.8539	0.00474332	0.22432	2.1798	2.76979	3.02643	1.837	1.12642	2.07112
ENSMUSG00000020121	chr10:121780991-122047315	protein_coding	Srgap1	0.285768	1.21906	5.34518	9.8555	0.00474047	0.22432	34.8768	36.0904	38.6982	48.5606	43.6435	41.5817
ENSMUSG00000112596	chr10:121829018-121832058	TEC	AC153494.1	0.557111	1.47132	2.26308	9.85812	0.00473584	0.22432	3.38647	4.34857	3.69402	6.41618	6.51273	3.90326
ENSMUSG00000102411	chr9:72728140-72730888	TEC	Gm36936	0.363571	1.28661	4.41848	9.85138	0.00474779	0.22432	15.6089	20.8288	19.3602	25.7446	25.5389	20.6581
ENSMUSG00000065037	chr9:78175303-78175633	misc_RNA	Rn7sk	-0.365618	-1.28843	14.2482	9.85281	0.00474524	0.22432	24724.3	20173.4	20840.6	14206.7	15744.5	21070.6
ENSMUSG00000046805	chr19:12460779-12465284	protein_coding	Mpeg1	-0.264604	-1.20131	7.78222	9.85841	0.00473532	0.22432	243.242	230.641	246.787	176.538	202.386	220.972
ENSMUSG00000039521	chrX:7579676-7595243	protein_coding	Foxp3	-0.793773	-1.7336	-0.115048	9.8624	0.00472825	0.22432	1.05097	1.19101	1.11266	0.638955	0.634889	0.66382
ENSMUSG00000102831	chr1:55559460-55561055	TEC	Gm37382	0.566152	1.48057	2.11765	9.86414	0.00472518	0.22432	3.114	4.18239	3.00417	5.43112	6.0212	3.7705
ENSMUSG00000033831	chr3:83040141-83049863	protein_coding	Fgb	-5.63476	-49.6858	-2.95129	10.0652	0.00475669	0.224342	0	0	0.400556	0	0	0
ENSMUSG00000032083	chr9:46228580-46230466	protein_coding	Apoa1	-2.78822	-6.90777	-1.98311	9.84669	0.00475613	0.224342	0	0.0830938	0.845619	0.0532463	0.0409606	0.0531056
ENSMUSG00000103739	chr1:160915324-160918901	TEC	Gm37653	0.387442	1.30807	3.69821	9.84035	0.00476744	0.224651	9.61447	13.0734	10.7928	15.1752	15.8927	12.7984
ENSMUSG00000108037	chr6:125039816-125051542	processed_transcript	Gm44597	0.943351	1.92299	-0.171716	9.83602	0.00477518	0.224817	0.272475	0.692448	0.645341	0.93181	1.26978	1.00901
ENSMUSG00000030750	chr7:125467640-125491596	protein_coding	Nsmce1	-0.332873	-1.25952	4.11231	9.83291	0.00478074	0.22488	19.4625	18.5299	19.7385	13.3914	15.7289	16.7017
ENSMUSG00000084052	chr11:117134598-117135045	processed_pseudogene	Gm11745	0.574625	1.48929	1.31812	9.83037	0.00478528	0.224896	2.0241	1.71727	2.09179	2.74218	3.29733	2.62873
ENSMUSG00000104030	chr6:31108827-31110920	TEC	5330406M23Rik	0.402768	1.32204	4.48702	9.82744	0.00479054	0.224944	21.1363	22.3522	14.42	25.5582	27.6074	23.1275
ENSMUSG00000036905	chr4:136880129-136886187	protein_coding	C1qb	-0.39251	-1.31268	3.75851	9.82493	0.00479505	0.224958	12.9231	16.7018	16.2225	10.8622	10.4449	13.7543
ENSMUSG00000035189	chr10:88948994-89344762	protein_coding	Ano4	-1.40903	-2.65558	-1.44334	9.82023	0.00480351	0.224959	0.350325	0.470865	0.556328	0.186362	0.266244	0.0531056
ENSMUSG00000025132	chr11:120578104-120581624	protein_coding	Arhgdia	-0.258837	-1.19651	8.12919	9.82073	0.00480261	0.224959	315.526	294.927	304.556	227.575	259.792	277.317
ENSMUSG00000113840	chr12:117723972-117724620	processed_pseudogene	Gm18955	0.38921	1.30968	3.04116	9.81091	0.00482032	0.225351	7.51252	7.17376	6.56467	8.09343	9.95342	9.69177
ENSMUSG00000024953	chr19:6906697-6910106	protein_coding	Prdx5	-0.266717	-1.20307	6.01471	9.81123	0.00481974	0.225351	72.0502	69.3279	70.3644	55.5359	55.3173	65.1605
ENSMUSG00000039086	chr2:180042509-180070201	protein_coding	Ss18l1	0.335171	1.26153	3.56545	9.80292	0.00483478	0.225829	10.8601	10.1374	10.2587	13.6577	13.0459	12.6922
ENSMUSG00000021957	chr14:30548359-30574720	protein_coding	Tkt	-0.253156	-1.19181	6.79646	9.80006	0.00483998	0.225874	120.823	113.451	128.223	98.5588	95.1514	110.513
ENSMUSG00000083596	chrX:151215167-151215649	processed_pseudogene	Rpl21-ps15	-1.72262	-3.30035	-2.17609	9.79303	0.00485274	0.226272	0.272475	0.249281	0.289291	0.0532463	0.122882	0.0531056
ENSMUSG00000084319	chr6:99877816-99878334	processed_pseudogene	Tpt1-ps3	-0.353121	-1.27732	3.39376	9.77985	0.00487681	0.227183	11.5996	11.4392	12.1947	8.46616	9.07277	10.0635
ENSMUSG00000022312	chr15:51786558-51865523	protein_coding	Eif3h	-0.261397	-1.19864	6.4519	9.7765	0.00488294	0.227183	98.3245	94.1175	93.8192	75.2104	74.1591	89.4563
ENSMUSG00000087594	chr2:145675367-145753672	processed_transcript	BC039771	0.36599	1.28877	3.94252	9.77535	0.00488505	0.227183	12.5728	15.0677	12.4618	17.4115	19.3744	14.8696
ENSMUSG00000032060	chr9:50751325-50756636	protein_coding	Cryab	-0.310005	-1.23971	6.8569	9.77115	0.00489276	0.227343	125.027	129.737	130.047	85.5934	100.271	124.586
ENSMUSG00000038271	chr6:125145241-125161782	protein_coding	Iffo1	0.37241	1.29451	4.46415	9.76106	0.00491134	0.228008	18.2169	19.7763	19.4937	28.2471	26.8906	19.3039
ENSMUSG00000086000	chr4:44967769-44971096	antisense_RNA	Gm12493	-4.77555	-27.3895	-3.45378	9.97074	0.00492152	0.228083	0.1557	0.0553958	0.0667594	0	0	0
ENSMUSG00000072770	chr6:125049689-125063267	protein_coding	Acrbp	0.505502	1.41962	2.10014	9.75624	0.00492023	0.228083	3.2697	3.51764	3.62726	5.08502	5.77544	3.92981
ENSMUSG00000065604	chr6:31063023-31063093	miRNA	Mir29b-1	4.80904	28.0327	-3.33049	9.9646	0.00493245	0.228193	0	0	0	0.0798694	0.122882	0.0531056
ENSMUSG00000107856	chr6:95925741-95926929	processed_pseudogene	Gm7838	4.80904	28.0327	-3.33049	9.9646	0.00493245	0.228193	0	0	0	0.0798694	0.122882	0.0531056
ENSMUSG00000036469	chr8:65617900-66471637	protein_coding	2022-03-01	-0.315206	-1.24419	5.03426	9.74596	0.00493928	0.228311	39.937	34.3454	34.7149	25.4251	31.6216	30.4295
ENSMUSG00000015943	chr3:96196588-96219709	protein_coding	Bola1	-0.397291	-1.31703	2.95835	9.74133	0.00494788	0.22851	8.91382	8.69715	8.78999	6.17657	6.08264	7.80652
ENSMUSG00000086596	chr9:114057140-114098728	protein_coding	Susd5	-0.912459	-1.88225	-0.132891	9.72918	0.00497053	0.229358	1.0899	1.19101	1.13491	0.692201	0.778251	0.318633
ENSMUSG00000105601	chr5:65531568-65535760	TEC	Gm42725	0.60151	1.5173	1.55403	9.7229	0.00498228	0.229702	1.51807	2.6036	2.58136	3.16815	3.80933	3.34565
ENSMUSG00000104990	chr5:44664694-44666731	TEC	Gm43504	0.427396	1.3448	4.14582	9.70625	0.00501359	0.23049	13.2734	18.5299	13.2629	18.1836	24.6992	17.6842
ENSMUSG00000087516	chr5:119570130-119671365	antisense_RNA	Tbx3os1	0.384402	1.30532	3.34631	9.70711	0.00501197	0.23049	8.83597	7.81081	9.61335	12.4862	11.9605	9.85108
ENSMUSG00000023456	chr6:124810586-124814296	protein_coding	Tpi1	-0.273002	-1.20832	5.88156	9.70947	0.00500753	0.23049	65.4718	62.9851	64.9792	51.2495	49.1527	59.7172
ENSMUSG00000053714	chr7:25376819-25566417	antisense_RNA	4732471J01Rik	0.461136	1.37663	2.39629	9.70462	0.00501667	0.23049	4.00927	4.84714	4.2281	6.92201	5.98024	5.15124
ENSMUSG00000115087	chr14:78597770-78600476	TEC	AC126251.1	0.534703	1.44864	1.75171	9.69409	0.0050366	0.23099	2.60797	3.26836	2.22531	4.12659	3.76837	3.8236
ENSMUSG00000102841	chr1:194677002-194680565	TEC	Gm38036	0.525421	1.43935	3.24192	9.69202	0.00504053	0.23099	10.5097	6.97988	5.85257	9.07849	10.7522	13.3826
ENSMUSG00000092397	chr2:114054335-114064868	antisense_RNA	C130080G10Rik	-0.959857	-1.94512	-0.110335	9.69511	0.00503467	0.23099	0.85635	1.3295	1.26843	0.772071	0.71681	0.292081
ENSMUSG00000110244	chr8:78604294-78604707	processed_pseudogene	Gm2253	0.922296	1.89513	0.0756852	9.68449	0.00505486	0.231447	0.661725	0.747844	0.623088	1.33116	1.7613	0.716925
ENSMUSG00000053964	chr7:28833854-28841708	protein_coding	Lgals4	0.502387	1.41656	2.44105	9.67351	0.0050758	0.232207	3.54217	5.2903	4.38387	6.84215	6.92234	5.04503
ENSMUSG00000085936	chr13:28460034-28885620	processed_transcript	2610307P16Rik	0.347131	1.27203	4.15813	9.66953	0.00508343	0.232357	14.013	16.7572	16.1113	20.8459	21.7091	17.1531
ENSMUSG00000091509	chr14:105109390-105114676	processed_transcript	Gm17066	0.337767	1.2638	3.53688	9.6654	0.00509134	0.232519	9.61447	10.4421	10.4812	13.2051	12.1653	13.3029
ENSMUSG00000106475	chr3:126600029-126604461	TEC	Gm43011	0.352188	1.27649	4.5628	9.6511	0.00511887	0.232605	17.0102	22.5738	22.3644	27.129	28.6314	23.4992
ENSMUSG00000030577	chr7:30865402-30880342	protein_coding	Cd22	-0.314176	-1.2433	4.91124	9.66101	0.00509978	0.232605	32.7359	33.4868	33.7135	28.1673	29.4507	22.7292
ENSMUSG00000020372	chr11:48800332-48806434	protein_coding	Rack1	-0.268644	-1.20467	7.85359	9.65121	0.00511865	0.232605	268.349	249.891	240.022	191.021	200.338	238.019
ENSMUSG00000021520	chr13:66900617-66905378	protein_coding	Uqcrb	-0.340978	-1.26662	5.88185	9.65148	0.00511815	0.232605	63.2531	63.2344	71.032	45.6054	45.8349	64.6295
ENSMUSG00000026094	chr1:53755506-53785224	protein_coding	Stk17b	-0.384126	-1.30507	6.74008	9.65083	0.00511939	0.232605	144.1	112.62	106.57	69.9922	97.9982	110.114
ENSMUSG00000054293	chrX:107148927-107173661	protein_coding	A630033H20Rik	-0.426782	-1.34423	2.50978	9.65898	0.00510367	0.232605	6.81187	6.01045	6.67594	5.11164	4.2599	5.15124
ENSMUSG00000034220	chr1:92831645-92860779	protein_coding	Gpc1	-0.358103	-1.28174	4.17888	9.64818	0.00512452	0.23264	18.1001	20.6073	22.1196	14.1103	18.4937	14.8696
ENSMUSG00000068917	chr3:89164795-89176921	protein_coding	Clk2	0.269352	1.20527	5.71866	9.62331	0.00517284	0.233641	44.8027	49.3854	48.8456	60.2215	59.4543	52.7869
ENSMUSG00000106596	chr3:136701211-136702739	TEC	Gm42822	0.434925	1.35184	3.24835	9.62607	0.00516746	0.233641	6.81187	8.91873	8.23366	11.6609	12.3701	8.44378
ENSMUSG00000105646	chr6:70719074-70740554	lincRNA	Gm30211	-0.511253	-1.42529	2.09532	9.62796	0.00516377	0.233641	6.228	4.37627	4.49513	3.19478	3.89125	3.39876
ENSMUSG00000019929	chr10:97479609-97518143	protein_coding	Dcn	-0.39108	-1.31137	6.96775	9.63024	0.00515933	0.233641	117.437	156.106	152.234	89.5336	95.5201	139.88
ENSMUSG00000085415	chr11:23558058-23558842	processed_transcript	Selenok-ps1	1.02464	2.03445	-0.741953	9.63123	0.00515739	0.233641	0.506025	0.304677	0.289291	0.85194	0.655369	0.66382
ENSMUSG00000027131	chr2:112363011-112368027	protein_coding	Emc4	-0.308579	-1.23849	4.27477	9.62414	0.00517122	0.233641	21.5255	20.9396	21.6746	16.107	17.0191	18.6666
ENSMUSG00000104874	chr3:103781914-103782979	sense_intronic	Gm43387	0.579009	1.49382	1.7433	9.61798	0.00518325	0.233913	2.56905	2.6867	2.60362	3.03504	5.12007	3.53152
ENSMUSG00000053310	chr9:37544492-37552904	protein_coding	Nrgn	-0.714778	-1.64123	3.09966	9.61296	0.00519311	0.233962	5.56627	14.0982	11.8609	8.94537	5.83688	4.64674
ENSMUSG00000057789	chr17:27019810-27029009	protein_coding	Bak1	-0.294667	-1.2266	4.94915	9.6135	0.00519205	0.233962	32.0353	34.1238	35.7608	25.9576	26.8292	30.3764
ENSMUSG00000030399	chr7:19404776-19422841	protein_coding	Ckm	-0.680689	-1.6029	2.40711	9.61036	0.00519821	0.233994	4.12605	6.39822	8.67872	4.33957	5.12007	2.60217
ENSMUSG00000021798	chr14:34526603-34588682	protein_coding	Ldb3	-0.54471	-1.45873	3.67833	9.59857	0.00522142	0.234841	10.6265	17.422	17.1794	11.9538	12.1448	7.00993
ENSMUSG00000100779	chr11:116529215-116533077	antisense_RNA	Gm29292	-0.727274	-1.65551	0.624522	9.57895	0.00526028	0.236389	2.37442	1.66188	1.69124	0.85194	1.39266	1.14177
ENSMUSG00000106757	chr5:129964366-129966226	TEC	Gm43482	0.487474	1.40199	2.12511	9.57407	0.00527002	0.236428	3.15292	4.26548	3.27121	5.00515	5.4068	4.59363
ENSMUSG00000051510	chr11:120625117-120633600	protein_coding	Mafg	0.2541	1.19259	6.00725	9.57625	0.00526567	0.236428	60.8787	58.6642	56.3449	69.087	74.4254	66.143
ENSMUSG00000003184	chr7:44997648-45002848	protein_coding	Irf3	0.258666	1.19637	5.59971	9.56381	0.00529051	0.236949	43.9074	43.735	44.6398	53.9118	54.2932	50.052
ENSMUSG00000110342	chr8:54959819-54961193	TEC	Gm45263	0.565347	1.47974	1.63767	9.56555	0.00528703	0.236949	2.06302	2.7144	2.5146	3.14153	4.4647	3.21289
ENSMUSG00000102674	chr2:11338366-11398501	lincRNA	8030442B05Rik	2.74802	6.71797	-2.85563	9.55865	0.00530085	0.237213	0	0.0276979	0.0222531	0.106493	0.184323	0.132764
ENSMUSG00000015968	chr14:30039939-30491455	protein_coding	Cacna1d	0.27569	1.21057	6.52342	9.54684	0.00532461	0.238077	79.0956	79.3546	90.9708	96.8816	114.034	91.076
ENSMUSG00000054428	chr4:132530555-132533659	protein_coding	Atpif1	-0.275041	-1.21003	5.36872	9.54176	0.00533487	0.238136	45.4644	44.4829	45.6634	37.9113	34.1611	40.0416
ENSMUSG00000029417	chr5:92321347-92328079	protein_coding	Cxcl9	-1.02905	-2.04068	-0.199361	9.54187	0.00533464	0.238136	1.51807	0.941729	1.00139	0.825317	0.266244	0.610714
ENSMUSG00000029603	chr5:120680202-120711927	protein_coding	Dtx1	-0.389545	-1.30998	2.85187	9.53543	0.00534767	0.238508	8.95275	7.61693	7.94437	6.60254	6.34889	5.70885
ENSMUSG00000040441	chr10:127171393-127180645	protein_coding	Slc26a10	0.737834	1.66767	0.582083	9.50735	0.00540489	0.240658	0.85635	1.24641	1.06815	2.04998	2.00707	1.27453
ENSMUSG00000026922	chr2:26593057-26604417	protein_coding	Agpat2	-0.309406	-1.2392	4.32748	9.50752	0.00540456	0.240658	21.4866	21.1058	23.8999	18.5563	16.6914	18.4807
ENSMUSG00000069310	chr13:23744973-23745602	protein_coding	Hist1h3c	-0.717039	-1.6438	3.00601	9.50273	0.00541438	0.240879	7.785	8.25398	13.5744	5.99021	3.37925	8.92173
ENSMUSG00000106059	chr3:122861913-122862372	processed_pseudogene	Gm9364	1.45984	2.75077	-1.55826	9.49954	0.00542095	0.24097	0.038925	0.13849	0.222531	0.479216	0.450566	0.292081
ENSMUSG00000041476	chrX:157698910-157752591	protein_coding	Smpx	-0.794615	-1.73461	1.09859	9.49312	0.00543417	0.241357	1.79055	2.43742	3.60501	1.70388	1.94563	0.902795
ENSMUSG00000018774	chr11:69664213-69666153	protein_coding	Cd68	-0.313649	-1.24285	4.71656	9.48407	0.00545287	0.241986	28.4152	28.8335	30.0195	21.1654	22.2006	26.898
ENSMUSG00000107364	chr5:118707402-118710079	TEC	Gm43051	0.471365	1.38642	2.13499	9.4729	0.00547603	0.242208	4.28175	3.51764	3.15995	5.0584	5.09959	4.91226
ENSMUSG00000020022	chr10:94198955-94221443	protein_coding	Ndufa12	-0.311644	-1.24112	4.90804	9.47409	0.00547357	0.242208	31.6849	32.3512	35.5383	26.277	23.7367	30.3233
ENSMUSG00000023987	chr17:47726842-47734482	protein_coding	Pgc	-0.747553	-1.67894	0.273558	9.47536	0.00547092	0.242208	1.67377	1.3018	1.46871	1.11817	0.778251	0.743478
ENSMUSG00000062070	chrX:106187100-106203699	protein_coding	Pgk1	-0.280032	-1.21422	5.61456	9.47835	0.00546473	0.242208	53.0548	52.5707	55.4326	41.2126	41.6159	49.8661
ENSMUSG00000026547	chr1:172500047-172507380	protein_coding	Tagln2	-0.279775	-1.21401	8.16082	9.46717	0.00548798	0.242334	321.209	301.353	318.887	221.851	256.29	297.338
ENSMUSG00000113902	chr12:101968090-101977068	bidirectional_promoter_lncRNA	AC121965.1	-0.352389	-1.27667	4.60845	9.46869	0.00548481	0.242334	26.8582	26.7008	28.3727	18.6096	19.3948	26.2341
ENSMUSG00000030149	chr6:129610323-129623864	protein_coding	Klrk1	-0.474092	-1.38904	3.44527	9.46427	0.00549403	0.242401	10.354	13.5166	13.8637	8.972	6.75849	11.6301
ENSMUSG00000086313	chr15:37762832-37765401	sense_intronic	Gm15940	0.707906	1.63343	1.70363	9.46068	0.00550153	0.242531	1.51807	3.18526	2.42559	4.71229	4.50566	2.57562
ENSMUSG00000105287	chr5:5154571-5157914	sense_intronic	Gm43577	0.451981	1.36792	2.2246	9.44794	0.00552822	0.243472	3.50325	3.9885	4.11683	5.11164	5.89832	4.91226
ENSMUSG00000044827	chr5:64924679-64933563	protein_coding	Tlr1	-0.393815	-1.31386	3.00898	9.44392	0.00553669	0.243472	8.2521	9.97125	9.03477	6.97526	7.74155	6.02748
ENSMUSG00000107205	chr5:75020236-75023081	TEC	Gm42576	0.379734	1.3011	3.56834	9.43889	0.00554728	0.243472	9.92587	11.2731	9.5466	13.7642	15.1145	11.0725
ENSMUSG00000029291	chr5:88565040-88651392	protein_coding	Rufy3	0.296273	1.22797	5.03859	9.43477	0.00555598	0.243472	29.6219	30.2184	28.5063	37.1925	39.445	31.7837
ENSMUSG00000019689	chr6:38533502-38539449	protein_coding	Fmc1	-0.479066	-1.39384	2.37494	9.43582	0.00555375	0.243472	5.52735	6.17664	6.25313	3.5675	3.97318	5.39021
ENSMUSG00000112280	chr10:33987216-33995055	processed_transcript	AC153962.3	0.399597	1.31914	2.78964	9.43885	0.00554736	0.243472	5.83875	6.59211	5.29625	7.74733	8.315	7.27546
ENSMUSG00000015093	chr2:25456838-25458776	protein_coding	Clic3	-0.284503	-1.21799	6.06688	9.44042	0.00554406	0.243472	82.4821	67.306	71.0988	54.6839	60.2735	66.2757
ENSMUSG00000067224	chr12:81372213-81373221	processed_pseudogene	Gm3695	0.733824	1.66304	0.888052	9.43316	0.00555938	0.243472	1.36237	1.44029	1.22392	3.08828	2.08899	1.51351
ENSMUSG00000020836	chr11:77462411-77470484	protein_coding	Coro6	0.421672	1.33948	2.86777	9.43003	0.005566	0.243562	6.03337	5.95505	6.52017	9.26485	8.9294	6.61164
ENSMUSG00000053565	chr7:28971372-28981864	protein_coding	Eif3k	-0.279421	-1.21371	5.7249	9.42456	0.00557762	0.24387	61.3069	55.3958	57.2128	46.6704	43.2748	53.3445
ENSMUSG00000109358	chr8:11290558-11291267	TEC	Gm44716	0.457091	1.37277	2.53669	9.41487	0.00559822	0.24437	4.28175	4.76404	5.36301	5.45774	7.74155	6.6382
ENSMUSG00000079588	chr1:40805601-40856887	protein_coding	Tmem182	-0.723803	-1.65153	1.1245	9.41625	0.00559528	0.24437	1.90732	2.79749	3.1822	2.23634	1.49506	1.11522
ENSMUSG00000022987	chr15:98285588-98296130	protein_coding	Zfp641	0.314752	1.2438	4.61941	9.40308	0.00562339	0.245268	22.304	23.2109	20.0723	26.6764	30.2289	24.5613
ENSMUSG00000029071	chr4:155847402-155859303	protein_coding	Dvl1	0.281253	1.21525	5.4584	9.39046	0.00565051	0.246132	40.0149	39.2203	39.6773	51.5158	50.6068	42.3517
ENSMUSG00000029033	chr4:155891822-155907251	protein_coding	Acap3	0.368223	1.29076	4.79067	9.38855	0.00565461	0.246132	25.7294	22.7954	23.8331	36.1808	33.2395	23.871
ENSMUSG00000054737	chrX:21028939-21062316	protein_coding	Zfp182	0.28814	1.22107	4.78809	9.38742	0.00565705	0.246132	23.0436	26.3407	25.0125	30.8828	31.1096	28.916
ENSMUSG00000095174	chr12:102612680-102618516	antisense_RNA	Gm20069	-2.37324	-5.18104	-2.51836	9.37313	0.00568794	0.247275	0.428175	0.110792	0.178025	0	0.0409606	0.0796583
ENSMUSG00000037210	chr5:34369933-34486456	protein_coding	Fam193a	0.246962	1.18671	6.48903	9.36055	0.00571531	0.248262	79.2124	87.1654	79.8888	99.0913	103.61	89.536
ENSMUSG00000073969	chr7:102664899-102673270	protein_coding	Olfr556	1.21606	2.32311	-1.17484	9.34123	0.00575759	0.249726	0.23355	0.304677	0.155772	0.452593	0.71681	0.398292
ENSMUSG00000092384	chr10:127289696-127290788	processed_transcript	Gm4189	0.916203	1.88714	-0.480908	9.34088	0.00575837	0.249726	0.428175	0.553958	0.378303	0.718825	0.839692	1.00901
ENSMUSG00000040048	chr17:24722060-24724478	protein_coding	Ndufb10	-0.291466	-1.22388	5.03726	9.33763	0.00576551	0.249833	35.8888	33.9577	38.4312	27.7413	28.2218	32.5537
ENSMUSG00000018965	chr5:33018816-33027966	protein_coding	Ywhah	-0.27921	-1.21353	6.66483	9.33349	0.00577464	0.24998	108.095	108.52	116.962	81.6265	85.6486	107.698
ENSMUSG00000097971	chr17:39843013-39846341	lincRNA	Gm26917	0.408987	1.32775	14.5873	9.33184	0.00577829	0.24998	23194.6	20688.5	19565.7	32233.8	32570.5	19439.9
ENSMUSG00000110279	chr7:45121917-45124144	antisense_RNA	Gm45552	-0.43776	-1.3545	2.27065	9.32556	0.00579217	0.250377	6.18907	5.12412	5.29625	3.99347	4.28038	3.92981
ENSMUSG00000110397	chr8:56311304-56314909	TEC	Gm45540	0.41862	1.33665	5.0874	9.31674	0.00581172	0.251019	25.8462	35.7026	25.5243	31.3887	48.7636	36.1649
ENSMUSG00000030126	chr6:116018611-116193486	protein_coding	Tmcc1	0.250983	1.19002	6.46613	9.2897	0.00587212	0.253218	74.7749	84.7833	82.4034	94.8582	103.978	89.1642
ENSMUSG00000063684	chr2:108948806-108950233	processed_pseudogene	Gm13910	-0.955202	-1.93885	-0.742692	9.29007	0.00587128	0.253218	0.7785	0.80324	0.645341	0.452593	0.389125	0.292081
ENSMUSG00000004565	chr8:3515384-3544267	protein_coding	Pnpla6	0.275511	1.21042	5.86172	9.28674	0.00587875	0.253299	47.8777	57.7502	51.9611	68.1286	64.3286	58.3896
ENSMUSG00000112148	chr10:51490956-51496611	protein_coding	Lilrb4a	0.388258	1.30881	4.09959	9.28319	0.00588675	0.253439	13.3902	14.7907	16.089	15.8408	23.8391	18.2949
ENSMUSG00000005054	chr10:78425669-78427622	protein_coding	Cstb	-0.365314	-1.28816	4.49825	9.27811	0.0058982	0.253523	26.8972	23.3494	26.0139	17.3583	17.4082	24.4551
ENSMUSG00000091537	chr9:109074568-109082587	protein_coding	Tma7	-0.347565	-1.27241	5.25193	9.27906	0.00589606	0.253523	41.3773	42.5163	43.9722	28.8595	29.7374	41.9799
ENSMUSG00000034341	chr11:116078573-116086995	protein_coding	Wbp2	-0.244252	-1.18448	6.59082	9.27006	0.00591641	0.254101	112.649	103.286	97.6468	82.3986	89.7651	92.4568
ENSMUSG00000076327	chr6:128094917-128095026	miRNA	Gm26338	0.738359	1.66828	0.0989342	9.25988	0.00593952	0.254698	0.7785	0.775542	0.7121	1.19804	1.39266	1.16832
ENSMUSG00000019326	chr11:101330605-101341938	protein_coding	Aoc3	-0.483809	-1.39843	3.7734	9.25973	0.00593986	0.254698	14.519	14.9015	18.2031	15.3882	10.6702	8.0986
ENSMUSG00000049676	chr7:29181321-29214035	protein_coding	Catsperg1	0.464599	1.37993	2.50622	9.2437	0.00597645	0.256061	3.81465	5.15181	5.07371	7.29474	6.84042	5.36366
ENSMUSG00000035296	chr14:61219115-61258490	protein_coding	Sgcg	-0.497451	-1.41172	1.68263	9.23926	0.00598664	0.256291	3.30862	3.65613	4.11683	2.68894	2.49859	2.70838
ENSMUSG00000094872	chr6:68049983-68050456	IG_V_gene	Igkv9-120	-0.980082	-1.97258	-0.30906	9.20984	0.00605456	0.258784	1.12882	0.914032	1.0459	0.479216	0.286724	0.823136
ENSMUSG00000101823	chr6:72104201-72106813	TEC	Gm29438	0.509329	1.42339	2.39115	9.21066	0.00605266	0.258784	3.15292	5.17951	4.36161	6.86877	6.32841	5.01848
ENSMUSG00000103585	chr18:37720369-37841870	protein_coding	Pcdhgb4	0.408564	1.32736	4.51353	9.20263	0.00607134	0.259293	17.8666	23.017	17.7803	27.5549	30.6795	19.596
ENSMUSG00000032525	chr9:121719169-121756843	protein_coding	Nktr	0.235854	1.1776	8.05164	9.19485	0.00608951	0.259653	232.149	251.054	247.633	303.983	286.232	270.493
ENSMUSG00000003279	chr17:69969073-70821413	protein_coding	Dlgap1	-1.12514	-2.18123	-1.21032	9.19667	0.00608523	0.259653	0.583875	0.526261	0.511822	0.319478	0.163842	0.265528
ENSMUSG00000071177	chr12:103763594-103773592	protein_coding	Serpina1d	-3.91177	-15.0508	-2.85766	9.1912	0.00609803	0.259748	0	0.0276979	0.400556	0	0	0.0265528
ENSMUSG00000002111	chr2:91082390-91115756	protein_coding	Spi1	-0.34684	-1.27177	4.38875	9.18766	0.00610634	0.259748	24.1724	21.549	24.5452	15.3882	21.5657	18.2152
ENSMUSG00000026080	chr1:38863867-38898161	protein_coding	Chst10	-0.577709	-1.49248	1.10156	9.18826	0.00610492	0.259748	2.72475	2.29893	2.58136	1.4909	1.67938	1.9118
ENSMUSG00000057400	chr8:93099015-93131283	protein_coding	Ces1c	-3.76574	-13.6019	-2.94919	9.18508	0.00611238	0.259798	0	0.0553958	0.333797	0	0	0.0265528
ENSMUSG00000029465	chr5:122391878-122414184	protein_coding	Arpc3	-0.337112	-1.26323	6.22269	9.17816	0.00612865	0.260184	86.141	80.8502	83.0264	54.9235	59.4338	83.5882
ENSMUSG00000038239	chr7:45335290-45338974	protein_coding	Hrc	-0.645932	-1.56475	2.53738	9.17691	0.0061316	0.260184	4.5153	7.33995	9.01252	5.80384	4.77191	2.89425
ENSMUSG00000102642	chr1:54913845-54916594	TEC	A130048G24Rik	0.363793	1.2868	4.88779	9.17501	0.00613608	0.260184	22.0315	30.1907	25.1683	30.5634	39.6294	29.447
ENSMUSG00000064065	chr10:6885796-7052478	protein_coding	Ipcef1	-0.324394	-1.25214	4.06837	9.16657	0.00615602	0.260822	20.241	17.1173	18.5591	13.7642	16.3023	14.4978
ENSMUSG00000107362	chr5:65541929-65543680	TEC	Gm40309	0.379763	1.30113	3.62763	9.16097	0.00616929	0.261177	10.0426	11.5777	10.3922	14.2966	16.077	11.2584
ENSMUSG00000024170	chr17:25099570-25115967	protein_coding	Telo2	0.348085	1.27287	3.77234	9.15861	0.00617489	0.261206	11.7164	11.9101	12.2392	16.9323	15.9337	12.7984
ENSMUSG00000027834	chr3:75557547-75643495	protein_coding	Serpini1	-0.606388	-1.52244	0.884728	9.13694	0.00622658	0.262252	2.37442	2.10504	2.11405	1.59739	1.26978	1.4604
ENSMUSG00000028062	chr3:88549819-88553074	protein_coding	Lamtor2	-0.352347	-1.27664	4.36466	9.14335	0.00621125	0.262252	23.5885	21.9645	23.6551	15.2551	17.0396	21.9326
ENSMUSG00000028435	chr4:41092722-41098183	protein_coding	Aqp3	-0.807301	-1.74993	0.754636	9.14011	0.00621898	0.262252	1.59592	1.85576	2.73714	1.81037	0.880652	0.929347
ENSMUSG00000109321	chr7:61930137-61982358	processed_transcript	A330076H08Rik	0.39943	1.31899	3.38121	9.13688	0.00622673	0.262252	7.90177	10.1374	8.67872	14.0836	11.1413	10.1166
ENSMUSG00000063458	chr14:22019712-23056085	protein_coding	Lrmda	0.492821	1.40719	3.05582	9.13383	0.00623404	0.262252	5.48842	7.11837	7.7886	10.7291	11.3461	6.77096
ENSMUSG00000025153	chr11:120805846-120824547	protein_coding	Fasn	-0.243074	-1.18351	9.891	9.13629	0.00622815	0.262252	1008.7	1006.29	1072.69	855.747	824.147	929.082
ENSMUSG00000099517	chr13:23535422-23535951	protein_coding	Hist1h3g	-0.796892	-1.73735	1.26635	9.13501	0.00623122	0.262252	2.4912	2.659	3.78303	1.4909	1.00353	2.76149
ENSMUSG00000106837	chr5:67833350-67836828	TEC	D630030B08Rik	0.317858	1.24648	4.35876	9.12565	0.0062537	0.262872	18.5672	18.9454	17.1349	20.5264	25.6618	21.8264
ENSMUSG00000105472	chr3:99144603-99148954	sense_intronic	Gm43024	0.425664	1.34319	2.4475	9.10311	0.00630824	0.264493	4.78777	4.59786	4.42837	6.97526	6.18505	5.36366
ENSMUSG00000063696	chr8:102864845-102865798	processed_pseudogene	Gm8730	-0.728334	-1.65672	0.253637	9.09921	0.00631773	0.264493	1.75162	1.24641	1.37969	0.798694	1.02401	0.770031
ENSMUSG00000076939	chr16:19241207-19241690	IG_V_gene	Iglv3	-0.628232	-1.54567	0.972406	9.10198	0.00631098	0.264493	1.94625	2.88058	2.15855	1.62401	1.31074	1.61972
ENSMUSG00000045038	chr17:86167785-86657919	protein_coding	Prkce	0.231444	1.17401	6.71934	9.10087	0.00631368	0.264493	93.8482	101.097	95.6662	107.557	120.506	113.115
ENSMUSG00000056209	chr19:45747734-45749591	protein_coding	Npm3	-0.357908	-1.28157	3.21369	9.09745	0.00632201	0.264493	9.26415	10.4144	11.3714	7.69409	8.64268	7.93928
ENSMUSG00000051177	chr2:134786067-135475258	protein_coding	Plcb1	0.364139	1.28711	6.47851	9.10631	0.00630046	0.264493	80.7304	88.8272	64.3116	86.3122	125.524	88.8456
ENSMUSG00000044471	chr6:31093559-31218474	lincRNA	Lncpint	0.310476	1.24012	5.34757	9.08933	0.00634184	0.264825	40.6377	38.3339	30.064	44.7269	47.5347	42.6969
ENSMUSG00000096515	chr6:68519012-68519477	IG_V_gene	Igkv14-100	-1.14951	-2.21838	-1.30194	9.0881	0.00634483	0.264825	0.54495	0.609354	0.378303	0.186362	0.245763	0.238975
ENSMUSG00000024063	chr17:72918305-72941942	protein_coding	Lbh	-0.244371	-1.18458	7.86956	9.08891	0.00634286	0.264825	248.886	237.094	274.737	214.05	227.413	200.739
ENSMUSG00000102496	chr18:35574907-35577066	TEC	Gm36989	0.338025	1.26402	3.81985	9.0851	0.00635218	0.264924	10.9379	13.6274	12.5953	14.7226	17.0806	15.2413
ENSMUSG00000069804	chr11:77785453-77787747	protein_coding	Gm10277	1.32708	2.50894	-1.55435	9.07623	0.00637395	0.26543	0.116775	0.166188	0.178025	0.266231	0.430086	0.504503
ENSMUSG00000018428	chr11:88830792-88864586	protein_coding	Akap1	-0.314827	-1.24386	4.67081	9.07513	0.00637667	0.26543	27.8703	28.0857	28.6398	23.668	25.2112	19.0915
ENSMUSG00000075528	chr11:101406839-101417615	protein_coding	Aarsd1	0.680417	1.6026	0.337258	9.07409	0.00637923	0.26543	0.9342	0.941729	0.890125	1.59739	1.4541	1.38074
ENSMUSG00000104616	chr3:41485733-41486195	processed_pseudogene	Gm6069	-4.59232	-24.1227	-3.52633	9.25432	0.00639968	0.265452	0.07785	0.0830938	0.0667594	0	0	0
ENSMUSG00000085009	chr4:133871830-133876533	antisense_RNA	Gm12977	-4.75394	-26.9822	-3.45579	9.25749	0.00639214	0.265452	0.038925	0.166188	0.0445063	0	0	0
ENSMUSG00000040146	chr9:21968711-21989446	protein_coding	Rgl3	0.339788	1.26557	3.68324	9.06862	0.0063927	0.265452	10.4708	11.6054	11.7051	16.0804	13.7013	13.064
ENSMUSG00000049744	chr2:43748824-44395953	protein_coding	Arhgap15	-0.265364	-1.20194	5.29357	9.06614	0.00639882	0.265452	46.0093	41.1037	41.3018	34.9828	36.3525	35.4214
ENSMUSG00000101970	chr7:73539203-73558395	processed_transcript	1810026B05Rik	0.246712	1.1865	6.32077	9.05804	0.00641887	0.265521	70.9603	76.0031	72.1892	90.492	91.0963	78.4369
ENSMUSG00000098973	chr9:110281287-110281409	miRNA	Mir6236	-0.60243	-1.51827	4.79327	9.05775	0.00641958	0.265521	24.9898	24.3465	50.4479	28.1407	16.5481	21.4281
ENSMUSG00000081769	chr11:53783418-53859256	protein_coding	Gm12216	0.380723	1.30199	4.28128	9.05708	0.00642125	0.265521	14.2855	17.7821	18.2921	25.7712	22.4259	17.5514
ENSMUSG00000112756	chr12:95724956-95726255	TEC	AC125487.2	0.753685	1.68609	0.226443	9.06066	0.00641238	0.265521	1.12882	0.692448	0.7121	1.51752	1.33122	1.32764
ENSMUSG00000026930	chr2:26315515-26348237	protein_coding	Gpsm1	0.299914	1.23107	4.91597	9.05431	0.00642812	0.2656	28.3763	26.1468	26.5257	34.0244	36.7007	28.9425
ENSMUSG00000094338	chr13:21715763-21716143	protein_coding	Hist1h2bl	-0.737365	-1.66713	1.81088	9.05105	0.00643622	0.265728	3.46432	3.9885	5.45202	2.63569	1.41314	3.85015
ENSMUSG00000038538	chr6:38433950-38524825	protein_coding	Ubn2	0.239904	1.18091	7.71792	9.04783	0.00644423	0.265853	195.871	206.322	176.89	233.165	234.294	216.299
ENSMUSG00000107795	chr6:90793896-90794475	sense_intronic	Gm44105	1.61405	3.06111	-2.10157	9.04327	0.00645557	0.266115	0.07785	0.0830938	0.0890125	0.239608	0.307204	0.238975
ENSMUSG00000031059	chrX:20615326-20617619	protein_coding	Ndufb11	-0.290387	-1.22297	5.4356	9.0406	0.00646225	0.266185	47.5663	45.8678	49.2907	35.0094	36.885	44.8476
ENSMUSG00000104170	chr1:13297036-13298907	TEC	Gm37702	0.490266	1.4047	2.15781	9.02973	0.00648945	0.267099	4.3596	3.62843	3.07093	5.67073	5.38632	4.3281
ENSMUSG00000103580	chr5:108864833-108868354	TEC	Gm10417	0.499424	1.41365	2.65064	9.02307	0.00650616	0.267104	6.3837	5.42879	3.78303	8.09343	7.72107	5.97438
ENSMUSG00000073971	chr7:102638432-102642555	protein_coding	Olfr554	1.21874	2.32743	-1.20681	9.02234	0.006508	0.267104	0.07785	0.276979	0.267038	0.42597	0.634889	0.47795
ENSMUSG00000004665	chr10:79988584-79996062	protein_coding	Cnn2	-0.244842	-1.18496	7.82845	9.02171	0.00650961	0.267104	261.265	225.267	253.018	193.79	209.698	220.574
ENSMUSG00000026728	chr2:13573927-13582826	protein_coding	Vim	-0.245696	-1.18566	8.98038	9.02513	0.006501	0.267104	535.686	547.283	560.846	432.093	443.992	510.371
ENSMUSG00000025889	chr6:60731575-60829855	protein_coding	Snca	-0.65292	-1.57235	2.5681	9.01499	0.00652653	0.267185	4.12605	7.45074	9.72462	5.96358	3.50213	4.3281
ENSMUSG00000024338	chr17:34197721-34201454	protein_coding	Psmb8	-0.312926	-1.24222	5.41014	9.01588	0.00652429	0.267185	42.7786	44.7875	53.5188	41.399	32.5637	39.8026
ENSMUSG00000027408	chr2:130390775-130397574	protein_coding	Cpxm1	-0.387128	-1.30779	3.46227	9.01496	0.00652661	0.267185	9.77017	13.5443	13.8637	9.07849	9.11373	10.3821
ENSMUSG00000108093	chr6:97579427-97581092	TEC	Gm44102	0.60562	1.52163	1.50825	9.00961	0.00654012	0.267328	1.98517	2.18814	2.38109	4.2597	3.46117	2.31009
ENSMUSG00000090516	chr9:59471759-59472233	processed_pseudogene	Rps11-ps1	0.531789	1.44572	2.06414	9.01029	0.0065384	0.267328	2.3355	3.71152	3.8943	5.48437	4.81287	4.275
ENSMUSG00000065915	chr8:122982837-122982943	snRNA	Gm24445	1.05694	2.08052	-0.830707	8.99623	0.00657407	0.26851	0.272475	0.193885	0.467316	0.718825	0.73729	0.557608
ENSMUSG00000001281	chr15:102215995-102231935	protein_coding	Itgb7	-0.312853	-1.24216	4.56756	8.99051	0.00658864	0.268899	26.4301	23.7648	28.484	22.5764	22.0982	18.6666
ENSMUSG00000105772	chr5:128295628-128298868	TEC	Gm42496	0.826592	1.77349	0.260947	8.98023	0.00661492	0.269318	0.7785	1.05252	0.623088	1.70388	1.67938	0.929347
ENSMUSG00000008496	chr7:25087344-25179726	protein_coding	Pou2f2	-0.312	-1.24143	4.51108	8.9781	0.00662038	0.269318	25.2623	24.2634	26.1252	20.8459	22.5283	17.5248
ENSMUSG00000025508	chr7:141447370-141451585	protein_coding	Rplp2	-0.236104	-1.17781	6.6884	8.97663	0.00662416	0.269318	120.59	107.108	106.949	89.8265	94.7828	99.4136
ENSMUSG00000020917	chr11:100476353-100528000	protein_coding	Acly	-0.241492	-1.18221	8.09625	8.97795	0.00662078	0.269318	286.099	288.723	314.526	242.989	236.465	272.909
ENSMUSG00000113864	chr12:100440697-100444660	TEC	AC160340.1	0.440838	1.35739	2.39486	8.98111	0.00661268	0.269318	3.77572	5.15181	4.2281	6.30968	6.16457	5.44332
ENSMUSG00000112009	chr10:121423664-121462694	sense_intronic	AC140264.1	0.599167	1.51484	1.49466	8.97047	0.00664	0.269509	1.59592	2.04965	2.78164	3.67399	3.54309	2.68183
ENSMUSG00000097260	chr1:182392543-182393535	processed_pseudogene	Gm5706	1.37157	2.58752	-1.17828	8.96891	0.00664401	0.269509	0.350325	0.193885	0.133519	0.878563	0.512007	0.265528
ENSMUSG00000022025	chr14:79637690-79662170	protein_coding	Cnmd	-2.63432	-6.2088	-2.53413	8.9712	0.0066381	0.269509	0	0.249281	0.333797	0	0.0614409	0.0265528
ENSMUSG00000090222	chr1:173776529-173798270	unprocessed_pseudogene	Ifi203-ps	0.503438	1.41759	4.55446	8.95514	0.00667955	0.270745	15.7257	23.5155	18.7594	32.2406	32.5637	17.5248
ENSMUSG00000039196	chr4:63344560-63348163	protein_coding	Orm1	-0.936349	-1.91368	-0.347005	8.95077	0.00669088	0.270793	1.28452	0.747844	0.979138	0.718825	0.348165	0.504503
ENSMUSG00000007783	chr7:44959372-44974851	protein_coding	Cpt1c	0.42726	1.34468	2.4981	8.95239	0.00668669	0.270793	4.39852	4.98563	4.85118	6.76228	7.0657	5.33711
ENSMUSG00000036781	chr9:66946086-66949516	protein_coding	Rps27l	-0.378471	-1.29996	4.94254	8.94804	0.00669796	0.270855	33.9037	33.4591	36.7622	22.5232	22.9174	34.7576
ENSMUSG00000025784	chr9:123150946-123157432	protein_coding	Clec3b	-0.388539	-1.30907	5.49493	8.94431	0.00670765	0.270855	40.7934	54.2602	58.0139	29.951	41.7798	45.3522
ENSMUSG00000024830	chr19:4156713-4163354	protein_coding	Rps6kb2	0.310829	1.24042	4.08672	8.94521	0.00670533	0.270855	14.9472	14.8461	15.5104	19.5946	19.8454	16.7548
ENSMUSG00000114555	chr13:35798750-35802136	TEC	AC141476.1	0.549921	1.46401	2.13903	8.93738	0.00672572	0.271379	3.50325	3.71152	3.33797	6.52267	5.42728	3.47841
ENSMUSG00000100005	chr7:70364910-70489972	processed_transcript	B130024G19Rik	0.461727	1.37719	3.86651	8.93247	0.00673855	0.271691	9.61447	12.4918	14.331	21.7245	15.8313	12.9312
ENSMUSG00000027133	chr2:112261926-112263269	protein_coding	Nop10	-0.417096	-1.33524	4.3786	8.9297	0.00674578	0.271777	23.9778	24.4019	22.8985	13.631	16.0361	23.7382
ENSMUSG00000033257	chr1:74661745-74703730	protein_coding	Ttll4	0.258241	1.19602	6.05792	8.92569	0.00675629	0.271996	62.3968	62.3757	57.1238	75.3967	77.2312	64.8153
ENSMUSG00000046186	chr9:78615546-78716253	protein_coding	Cd109	-0.534761	-1.4487	1.49342	8.91347	0.00678842	0.273083	2.84152	2.99138	3.9388	2.42271	2.27331	2.09767
ENSMUSG00000001986	chrX:41400854-41678601	protein_coding	Gria3	0.26816	1.20427	5.19444	8.9093	0.00679942	0.273319	34.2151	32.7943	32.5118	36.873	42.1484	40.7585
ENSMUSG00000085414	chr6:145951656-145957534	antisense_RNA	Sspnos	-4.60218	-24.2881	-3.52541	9.08879	0.00680759	0.273442	0.116775	0.0553958	0.0667594	0	0	0
ENSMUSG00000058558	chr5:107900502-107909005	protein_coding	Rpl5	-0.250705	-1.18979	8.03401	8.9001	0.00682376	0.273685	296.725	274.597	283.06	224.433	223.829	269.829
ENSMUSG00000044770	chr10:42860370-42960780	protein_coding	Scml4	-0.340277	-1.266	3.59365	8.90004	0.00682392	0.273685	14.4412	12.9349	13.0403	10.7025	11.7352	9.39968
ENSMUSG00000040860	chr4:141016637-141060550	protein_coding	Crocc	0.385332	1.30616	3.93464	8.89214	0.00684491	0.273909	12.4171	13.1011	14.0195	20.979	17.2854	13.4623
ENSMUSG00000030157	chr6:129180615-129186534	protein_coding	Clec2d	-0.270368	-1.20612	8.03594	8.89467	0.00683818	0.273909	263.016	316.587	281.146	212.453	233.598	267.679
ENSMUSG00000004637	chr8:114439655-115352708	protein_coding	Wwox	0.31937	1.24779	4.30651	8.89246	0.00684406	0.273909	18.0612	17.2835	17.3129	23.4816	23.5728	18.5869
ENSMUSG00000019505	chr11:62551171-62553213	protein_coding	Ubb	-0.359677	-1.28314	8.40835	8.8889	0.00685354	0.274049	394.816	378.769	372.006	242.297	258.277	392.264
ENSMUSG00000089542	chr11:69668852-69668995	snoRNA	Gm25835	0.593392	1.50879	1.79432	8.88476	0.00686459	0.274285	3.114	2.43742	2.62587	5.56423	3.74789	2.97391
ENSMUSG00000022346	chr15:61985391-61990374	protein_coding	Myc	-0.394519	-1.3145	3.07234	8.88276	0.0068699	0.274292	11.4439	8.28168	8.96801	7.58759	6.57417	7.5941
ENSMUSG00000030214	chr6:136612070-136661928	protein_coding	Plbd1	-0.304362	-1.23487	5.21531	8.86948	0.00690548	0.275095	36.6284	39.7742	46.5091	29.9776	36.5983	33.0317
ENSMUSG00000074516	chr9:7751725-7752204	processed_pseudogene	Gm10709	-1.52493	-2.87772	-1.8437	8.87168	0.00689959	0.275095	0.428175	0.360073	0.289291	0.0266231	0.163842	0.159317
ENSMUSG00000093387	chr15:68340983-68363176	lincRNA	Gm20732	0.461732	1.37719	2.06572	8.86979	0.00690466	0.275095	3.15292	3.51764	3.67177	5.16489	5.03815	4.08913
ENSMUSG00000078485	chr4:156221456-156234857	protein_coding	Plekhn1	0.338492	1.26443	4.80679	8.85769	0.00693723	0.276153	23.5107	25.0943	25.3241	37.086	31.2324	25.2251
ENSMUSG00000032279	chr9:54586334-54604661	protein_coding	Idh3a	-0.279104	-1.21344	5.42586	8.84646	0.00696764	0.277157	45.7758	45.0645	50.3811	37.6451	35.4923	43.3341
ENSMUSG00000078453	chr10:18011260-18023288	protein_coding	Abracl	-0.303476	-1.23411	4.49931	8.84301	0.006977	0.277323	25.0288	24.0972	25.7024	20.0206	18.0431	22.623
ENSMUSG00000041959	chr3:93555080-93564643	protein_coding	S100a10	-0.328086	-1.25535	6.08864	8.83383	0.00700199	0.277562	75.4366	72.5686	79.1321	50.371	54.9076	75.7285
ENSMUSG00000019738	chr7:30231948-30233390	protein_coding	Polr2i	-0.351268	-1.27568	3.41566	8.83502	0.00699874	0.277562	12.3781	11.4946	11.9277	8.25317	9.07277	10.7273
ENSMUSG00000054203	chr1:174011998-174031810	protein_coding	Ifi205	-0.419917	-1.33785	2.3773	8.83702	0.00699331	0.277562	6.0723	5.20721	6.43116	4.28632	4.23942	4.7264
ENSMUSG00000022053	chr14:67233292-67430918	protein_coding	Ebf2	-0.897902	-1.86335	0.440222	8.83315	0.00700383	0.277562	1.12882	1.2741	2.58136	1.33116	0.71681	0.716925
ENSMUSG00000111505	chr9:27021553-27024921	TEC	AC156163.1	0.553084	1.46722	1.69485	8.82737	0.00701964	0.277982	1.94625	2.99138	2.67038	3.62075	4.48518	3.13323
ENSMUSG00000090399	chr1:135606447-135688105	lincRNA	Gm38399	0.381801	1.30297	3.33905	8.82162	0.00703538	0.278399	9.10845	8.11549	8.96801	10.9954	13.5375	9.5059
ENSMUSG00000027994	chr3:129914960-129970206	protein_coding	Mcub	-0.396083	-1.31593	2.50236	8.81636	0.00704982	0.278642	6.03337	6.25973	6.85397	4.79216	4.64902	5.15124
ENSMUSG00000025701	chr6:116410077-116461178	protein_coding	Alox5	-0.335736	-1.26202	3.82407	8.81558	0.00705199	0.278642	15.8814	15.4831	15.9332	10.6493	12.7183	14.0995
ENSMUSG00000062683	chr15:102662864-102672352	protein_coding	Atp5g2	-0.29875	-1.23008	5.13414	8.80762	0.00707391	0.279301	39.431	37.226	39.4548	27.9543	29.8398	36.6163
ENSMUSG00000114605	chr13:78112482-78116319	TEC	AC154548.1	0.441419	1.35794	2.32516	8.79497	0.00710888	0.280475	3.69787	4.43167	4.38387	6.30968	5.9188	4.83261
ENSMUSG00000027318	chr2:131050591-131063814	protein_coding	Adam33	0.451227	1.3672	3.0579	8.78766	0.00712919	0.280941	6.50047	7.39535	6.98748	11.3415	10.4859	6.74441
ENSMUSG00000016349	chr2:181147653-181157014	protein_coding	Eef1a2	-0.770991	-1.70644	2.27737	8.78693	0.00713124	0.280941	4.00927	5.95505	8.01113	3.94022	4.97671	1.64627
ENSMUSG00000096349	chr12:54696782-54696945	snRNA	Gm22513	0.328527	1.25573	6.73875	8.78025	0.00714985	0.281467	100.855	95.4747	87.6328	149.329	96.8718	110.353
ENSMUSG00000058773	chr13:21779883-21780625	protein_coding	Hist1h1b	-0.528134	-1.44206	3.3815	8.77299	0.00717015	0.282057	11.2104	11.4115	14.0862	8.81226	5.34535	11.4974
ENSMUSG00000085133	chr14:121248706-121253971	sense_intronic	B930095G15Rik	0.324973	1.25264	4.73396	8.76806	0.00718396	0.282393	22.9657	23.9864	23.7218	30.377	33.9768	24.1365
ENSMUSG00000104034	chr2:14673404-14674812	TEC	2900092N22Rik	0.487712	1.40222	2.41296	8.76471	0.00719336	0.282554	3.4254	5.15181	4.45063	7.26812	6.16457	4.96537
ENSMUSG00000086012	chr12:44959647-44970878	sense_intronic	Gm15902	0.410244	1.32891	3.1269	8.75997	0.00720671	0.28287	6.30585	8.89103	7.05424	8.972	11.5509	9.08105
ENSMUSG00000001494	chr11:101962458-101967015	protein_coding	Sost	-0.852662	-1.80583	-0.149005	8.75796	0.00721236	0.282884	0.817425	1.05252	1.37969	0.825317	0.491527	0.531056
ENSMUSG00000035372	chr19:3708333-3717881	protein_coding	1810055G02Rik	-0.351053	-1.27549	3.15974	8.75358	0.00722473	0.28316	10.0426	9.86046	10.0362	7.29474	7.35242	8.84208
ENSMUSG00000051124	chr6:48676129-48679114	protein_coding	Gimap9	-0.340812	-1.26647	3.47025	8.74371	0.00725265	0.283935	12.3392	11.2731	13.3964	9.58433	9.01133	10.6742
ENSMUSG00000109073	chr7:99122070-99123459	TEC	Gm44975	0.677304	1.59915	0.688723	8.74283	0.00725514	0.283935	0.895275	1.41259	1.20167	2.0766	2.10947	1.48696
ENSMUSG00000108643	chr7:80603239-80603783	TEC	Gm44931	0.710179	1.63601	0.467172	8.73815	0.00726846	0.28404	1.01205	0.830938	1.13491	1.97011	1.69986	1.22143
ENSMUSG00000052125	chr12:33111711-33147597	bidirectional_promoter_lncRNA	F730043M19Rik	0.41022	1.32889	3.37991	8.73917	0.00726554	0.28404	7.04542	9.58348	9.85814	14.1635	10.6088	10.6742
ENSMUSG00000109136	chr7:19760906-19762254	TEC	Gm45114	0.591036	1.50633	0.984559	8.72992	0.00729189	0.284312	1.36237	1.74497	1.44645	2.44933	2.43715	1.99146
ENSMUSG00000102427	chr1:177229891-177230686	TEC	Gm37463	0.542805	1.4568	1.89059	8.72991	0.00729191	0.284312	2.6469	3.48994	2.71488	4.71229	5.01767	3.15978
ENSMUSG00000089508	chr11:85778812-85778927	rRNA	Gm23473	1.03155	2.04422	-0.742119	8.72821	0.00729676	0.284312	0.3114	0.498563	0.244784	0.745448	0.880652	0.504503
ENSMUSG00000017188	chr11:101277968-101279114	protein_coding	Coa3	-0.287424	-1.22046	4.64547	8.73269	0.00728397	0.284312	27.4032	26.0637	28.9291	21.0057	22.0777	24.4551
ENSMUSG00000094377	chr5:115490254-115490394	snRNA	Gm24407	0.667509	1.58833	2.58914	8.72511	0.00730561	0.28433	5.56627	4.48706	3.84979	11.5012	4.85383	5.62919
ENSMUSG00000076469	chr6:41121396-41121832	TR_V_gene	Trbv13-2	-0.93989	-1.91838	-0.789467	8.72432	0.00730787	0.28433	0.583875	0.747844	0.756607	0.399347	0.286724	0.424845
ENSMUSG00000087632	chr1:157383931-157384329	processed_pseudogene	Gm6058	0.834052	1.78268	1.36817	8.72112	0.00731704	0.284479	1.0899	2.29893	1.89152	4.04672	3.99366	1.51351
ENSMUSG00000059981	chr7:126865678-126884703	protein_coding	Taok2	0.224925	1.16872	7.87921	8.71102	0.00734602	0.285391	221.366	222.885	206.976	260.161	259.588	241.285
ENSMUSG00000086924	chr11:119938511-119942074	lincRNA	Gm11766	-4.84967	-28.8334	-3.39384	8.88266	0.00735653	0.285391	0	0.0553958	0.178025	0	0	0
ENSMUSG00000098771	chr12:26414901-26415010	miRNA	Mir6538	1.10727	2.15438	-0.7838	8.70794	0.0073549	0.285391	0.272475	0.360073	0.333797	1.01168	0.757771	0.345186
ENSMUSG00000112642	chr10:111179952-111180804	processed_pseudogene	Gm17849	0.726248	1.65433	0.49763	8.68936	0.00740861	0.286188	0.7785	1.10792	1.0904	1.51752	2.17091	1.27453
ENSMUSG00000020553	chr11:89982665-90002894	protein_coding	Pctp	-0.325445	-1.25305	3.61901	8.69526	0.00739151	0.286188	14.013	12.8795	13.9972	12.007	10.2811	10.3556
ENSMUSG00000069308	chr13:21787461-21789213	protein_coding	Hist1h2bp	-0.916621	-1.88769	-0.484903	8.69128	0.00740303	0.286188	0.895275	0.66475	1.06815	0.50584	0.327685	0.584161
ENSMUSG00000015468	chr17:34564268-34588503	protein_coding	Notch4	0.248545	1.18801	7.1932	8.69781	0.00738412	0.286188	136.51	129.959	134.676	153.642	179.592	143.226
ENSMUSG00000059336	chr18:78100091-78142119	protein_coding	Slc14a1	-0.559083	-1.47333	1.6442	8.68914	0.00740927	0.286188	2.8026	3.76692	4.33936	2.90192	2.601	1.96491
ENSMUSG00000024644	chr18:84667470-84685633	protein_coding	Cndp2	-0.267086	-1.20337	5.77914	8.69459	0.00739345	0.286188	62.3968	59.2459	58.2365	45.0996	48.1901	56.1591
ENSMUSG00000075706	chr10:80047166-80056439	protein_coding	Gpx4	-0.258009	-1.19583	6.73482	8.68157	0.00743126	0.286378	117.943	114.476	115.494	86.6051	92.0794	112.265
ENSMUSG00000036054	chr8:70234226-70279915	protein_coding	Sugp2	0.315653	1.24457	5.15806	8.68184	0.00743047	0.286378	28.3763	33.2652	33.5132	43.9282	41.8003	32.8192
ENSMUSG00000003847	chr8:107293470-107379517	protein_coding	Nfat5	0.223775	1.16779	8.54104	8.68006	0.00743566	0.286378	343.98	352.29	334.531	395.54	418.433	389.742
ENSMUSG00000024248	chr17:83501919-83514333	protein_coding	Cox7a2l	-0.276984	-1.21166	6.2251	8.68153	0.00743139	0.286378	85.1679	81.5704	79.0876	60.115	63.2022	79.5521
ENSMUSG00000111933	chr12:80018415-80081434	lincRNA	Gm36660	0.672389	1.59371	0.497066	8.67802	0.00744162	0.2864	1.16775	1.10792	0.867872	1.43765	1.90467	1.59317
ENSMUSG00000047284	chr11:69901072-69913820	protein_coding	Neurl4	0.274456	1.20954	5.62988	8.67398	0.0074534	0.286647	43.3624	43.5411	47.3324	56.4943	58.7375	47.1577
ENSMUSG00000096054	chr10:5020917-5551482	protein_coding	Syne1	0.262013	1.19915	9.61541	8.66682	0.00747437	0.287246	680.72	798.143	660.985	903.536	886.428	776.032
ENSMUSG00000080575	chr12:101021673-101021768	miRNA	Mir1190	0.969527	1.9582	-0.465238	8.66339	0.00748443	0.287426	0.38925	0.609354	0.333797	0.798694	1.16738	0.610714
ENSMUSG00000041355	chr3:88575876-88588419	protein_coding	Ssr2	-0.269878	-1.20571	6.0351	8.65764	0.00750135	0.287869	71.116	70.3804	73.4353	54.1781	55.2353	68.9045
ENSMUSG00000051550	chr7:4983483-4996158	protein_coding	Zfp579	0.323614	1.25146	4.73625	8.63813	0.00755901	0.288822	23.4718	24.4573	22.9207	33.4653	31.1915	23.9772
ENSMUSG00000041375	chr7:16274042-16286795	protein_coding	Ccdc9	0.265539	1.20209	5.46664	8.63641	0.00756411	0.288822	40.7545	41.4638	38.1196	50.3177	50.8526	43.4138
ENSMUSG00000097934	chr1:20888650-20890473	lincRNA	6720483E21Rik	1.36157	2.56964	-1.55151	8.64138	0.00754937	0.288822	0.07785	0.13849	0.222531	0.585709	0.307204	0.345186
ENSMUSG00000110238	chr8:57639330-57640133	TEC	Gm19269	0.723613	1.65131	0.211043	8.63677	0.00756305	0.288822	0.70065	0.997125	0.756607	1.54414	1.39266	1.14177
ENSMUSG00000064325	chr8:79965851-80058006	protein_coding	Hhip	0.257636	1.19552	6.14222	8.64542	0.00753739	0.288822	63.5256	70.4358	58.904	70.4182	78.1937	81.9153
ENSMUSG00000102764	chr14:64835855-64839259	TEC	Gm37183	0.431846	1.34896	2.96428	8.64485	0.00753909	0.288822	5.95552	7.20146	6.54242	9.55771	10.363	6.66475
ENSMUSG00000103364	chr1:34032100-34033797	TEC	Gm38157	0.579284	1.49411	1.16186	8.63766	0.0075604	0.288822	1.557	1.60648	2.00278	2.95517	2.7034	2.12422
ENSMUSG00000021886	chr12:98268635-98276644	protein_coding	Gpr65	-0.437365	-1.35413	2.19453	8.62926	0.0075854	0.289014	5.56627	4.68095	5.45202	3.51425	3.76837	4.30155
ENSMUSG00000009549	chr2:118475850-118479711	protein_coding	Srp14	-0.29913	-1.2304	5.37004	8.63085	0.00758065	0.289014	45.5812	47.0034	44.1947	32.3471	35.0213	43.8121
ENSMUSG00000008136	chr1:43123074-43196984	protein_coding	Fhl2	-0.510105	-1.42415	2.0759	8.63178	0.00757787	0.289014	4.16497	4.62555	5.83032	3.64737	3.99366	2.65528
ENSMUSG00000070547	chr7:48444113-48456342	protein_coding	Mrgprb1	-2.53037	-5.77719	-2.84943	8.62579	0.00759573	0.289202	0.07785	0.166188	0.200278	0.0532463	0	0.0265528
ENSMUSG00000074782	chr13:91701665-91741872	antisense_RNA	4833422C13Rik	0.486172	1.40072	1.59282	8.61815	0.00761858	0.289865	2.41335	2.35432	2.58136	3.16815	3.70693	3.42531
ENSMUSG00000084611	chr4:32514787-32515053	misc_RNA	Gm24371	-0.683567	-1.60611	0.224145	8.60747	0.00765063	0.289945	1.36237	1.3295	1.46871	0.772071	0.983054	0.823136
ENSMUSG00000029580	chr5:142903115-142906754	protein_coding	Actb	-0.264136	-1.20092	11.8675	8.60901	0.007646	0.289945	4050.81	3910.84	4271.38	3018.66	3382.16	3785.6
ENSMUSG00000030579	chr7:30413760-30417585	protein_coding	Tyrobp	-0.377629	-1.2992	5.34227	8.61201	0.007637	0.289945	43.1289	44.8706	49.3575	25.8511	35.7995	44.1307
ENSMUSG00000112540	chr10:119018346-119021670	lincRNA	AC160060.1	1.03573	2.05015	-0.836362	8.60715	0.00765161	0.289945	0.194625	0.443167	0.311544	0.85194	0.655369	0.504503
ENSMUSG00000100320	chr18:35830389-35831093	antisense_RNA	Gm29417	-2.81636	-7.04381	-3.04025	8.60658	0.00765331	0.289945	0.1557	0.13849	0.111266	0	0.0409606	0
ENSMUSG00000042439	chr18:65580230-65689443	protein_coding	Zfp532	0.242946	1.18341	6.10623	8.61401	0.00763099	0.289945	60.5284	64.8962	63.6662	78.272	77.3745	68.161
ENSMUSG00000040269	chr3:8802146-8923918	protein_coding	Mrps28	-0.369611	-1.292	3.09171	8.60006	0.00767296	0.290483	9.4977	8.86334	10.3255	6.33631	7.61867	8.25792
ENSMUSG00000021431	chr13:38204938-38227665	protein_coding	Snrnp48	0.249965	1.18918	5.76475	8.59781	0.00767976	0.290535	46.0093	53.2077	49.5577	57.7456	61.3794	57.8585
ENSMUSG00000003038	chr4:133964738-133968650	protein_coding	Hmgn2	-0.252982	-1.19167	5.79672	8.59212	0.00769695	0.290612	61.6572	59.6336	59.9499	51.9151	45.7734	54.4332
ENSMUSG00000038260	chr7:45302632-45333780	protein_coding	Trpm4	0.292732	1.22496	5.28807	8.5885	0.00770793	0.290612	37.1344	33.4037	34.6926	47.895	44.3603	36.5632
ENSMUSG00000047909	chr2:11777876-11790329	protein_coding	Ankrd16	0.343577	1.2689	5.05408	8.58813	0.00770904	0.290612	25.418	31.1048	31.0209	43.8217	37.4584	29.9781
ENSMUSG00000093336	chr2:32652329-32652414	miRNA	Mir1954	0.696661	1.62075	0.554876	8.59522	0.00768757	0.290612	0.85635	0.997125	1.29068	1.97011	1.90467	1.30109
ENSMUSG00000083380	chr15:73809507-73809896	processed_pseudogene	Gm3244	-2.8899	-7.41218	-2.99231	8.58933	0.00770541	0.290612	0.1557	0.0553958	0.200278	0	0.0409606	0
ENSMUSG00000028464	chr4:43514711-43523765	protein_coding	Tpm2	-0.283654	-1.21727	5.17156	8.57783	0.00774038	0.290639	40.5598	41.0206	37.0737	33.7315	35.2466	28.4115
ENSMUSG00000029524	chr5:115478010-115484725	protein_coding	Sirt4	0.370065	1.29241	2.98036	8.57769	0.00774079	0.290639	5.7609	7.47844	7.14326	9.23823	8.58124	8.65621
ENSMUSG00000107638	chr6:140955609-141044134	lincRNA	Gm30524	0.942111	1.92134	-0.51487	8.57575	0.00774671	0.290639	0.272475	0.498563	0.489569	1.0383	0.880652	0.584161
ENSMUSG00000032081	chr9:46232933-46235636	protein_coding	Apoc3	-4.9711	-31.3653	-3.3309	8.74589	0.00774789	0.290639	0	0.0276979	0.222531	0	0	0
ENSMUSG00000059278	chr11:69395487-69396680	protein_coding	Naa38	-0.436716	-1.35352	3.85497	8.57614	0.00774554	0.290639	16.9713	15.5385	17.3129	9.74407	10.3425	16.7814
ENSMUSG00000015092	chr2:25557847-25562082	protein_coding	Edf1	-0.309397	-1.23919	5.70049	8.58243	0.00772637	0.290639	55.7406	56.116	60.6398	40.4938	42.1894	56.6105
ENSMUSG00000020599	chr11:109225355-109298129	protein_coding	Rgs9	0.284644	1.21811	4.93576	8.58559	0.00771676	0.290639	25.3012	28.2519	28.9736	30.164	35.2671	35.1824
ENSMUSG00000111358	chr10:39657428-39658426	TEC	2900078I11Rik	0.722806	1.65039	0.465609	8.56721	0.00777282	0.291369	1.0899	0.914032	0.979138	1.86362	1.92515	1.08866
ENSMUSG00000062981	chr10:95480805-95501940	protein_coding	Mrpl42	-0.31358	-1.24279	4.44039	8.55539	0.0078091	0.292523	22.1872	24.6789	25.1238	17.7044	17.9817	22.3309
ENSMUSG00000029273	chr5:87554645-87569027	protein_coding	Sult1d1	-0.496347	-1.41064	4.11613	8.55257	0.00781776	0.292531	17.0102	19.2778	24.3004	20.2336	12.4725	10.4352
ENSMUSG00000024076	chr17:78508063-78627409	protein_coding	Vit	-0.661096	-1.58128	0.491244	8.55172	0.0078204	0.292531	1.59592	1.82806	1.60223	1.30453	1.00353	0.876242
ENSMUSG00000014361	chr2:128698956-128802894	protein_coding	Mertk	0.236246	1.17792	6.31075	8.54998	0.00782577	0.292531	76.3708	74.1196	68.0946	80.3486	87.6351	89.3767
ENSMUSG00000093858	chr11:70864660-70872754	sense_intronic	Gm19967	0.512594	1.42661	2.13255	8.54703	0.00783486	0.292666	3.114	4.43167	3.09319	5.45774	5.73448	3.98292
ENSMUSG00000030546	chr7:79720218-79732903	protein_coding	Plin1	-0.76952	-1.7047	3.77685	8.54494	0.00784132	0.292702	12.4949	18.613	20.3616	17.3317	4.79239	8.41723
ENSMUSG00000105374	chr5:43248185-43249757	TEC	Gm42551	0.585624	1.50069	1.06174	8.54219	0.00784982	0.292745	1.47915	1.57878	1.758	2.95517	2.21187	2.12422
ENSMUSG00000097462	chr6:92940329-93272979	antisense_RNA	9530026P05Rik	0.38626	1.307	5.16739	8.53952	0.00785808	0.292745	34.4486	35.121	23.8776	38.3107	49.1322	34.3327
ENSMUSG00000021917	chr14:30999826-31001672	protein_coding	Spcs1	-0.303339	-1.234	5.47863	8.53925	0.00785892	0.292745	48.8119	48.5822	50.2476	35.3555	36.2091	48.1402
ENSMUSG00000056569	chr1:171150711-171161130	protein_coding	Mpz	-0.59656	-1.51211	1.5703	8.5294	0.00788953	0.29368	2.6469	3.9885	3.84979	3.06166	2.19139	1.75248
ENSMUSG00000067599	chr6:130218605-130233322	protein_coding	Klra7	-0.560506	-1.47479	1.37312	8.52332	0.00790847	0.29418	2.56905	2.76979	3.69402	1.86362	1.88419	2.44286
ENSMUSG00000014453	chr14:63372836-63417037	protein_coding	Blk	-0.324622	-1.25234	3.54788	8.52011	0.00791849	0.294347	12.7285	13.3227	12.8401	10.8889	10.9365	9.21382
ENSMUSG00000084088	chr4:127046383-127046602	processed_pseudogene	Gm12941	0.764145	1.69836	0.778543	8.51367	0.00793864	0.294527	0.85635	1.3849	1.33519	1.19804	2.53956	2.4163
ENSMUSG00000039016	chr9:50603910-50605320	protein_coding	Timm8b	-0.331256	-1.25811	3.95683	8.51575	0.00793213	0.294527	18.2947	16.4526	17.0904	12.859	12.3087	16.0379
ENSMUSG00000049539	chr13:23763666-23764406	protein_coding	Hist1h1a	-0.641745	-1.56021	2.82777	8.51327	0.00793988	0.294527	7.51252	8.25398	9.9694	6.17657	2.8058	7.72686
ENSMUSG00000104625	chr5:14599919-14602562	TEC	Gm42448	0.948528	1.9299	-0.682555	8.50284	0.00797266	0.295332	0.272475	0.443167	0.400556	0.85194	0.819211	0.531056
ENSMUSG00000076441	chr2:31470207-31520672	protein_coding	Ass1	-0.323769	-1.2516	3.81062	8.5037	0.00796996	0.295332	15.6478	13.9321	17.0682	13.1252	11.428	12.7719
ENSMUSG00000039883	chr5:21543559-21575904	protein_coding	Lrrc17	-0.503373	-1.41752	2.4827	8.49683	0.00799161	0.295386	6.228	5.17951	8.05564	5.37787	3.50213	4.96537
ENSMUSG00000061991	chr13:23533906-23534304	protein_coding	Hist1h2af	-0.654824	-1.57442	2.3077	8.49535	0.00799629	0.295386	5.06025	5.56728	7.29903	3.08828	2.47811	5.97438
ENSMUSG00000099757	chr19:11470166-11484578	processed_transcript	BE692007	-0.310998	-1.24057	4.27046	8.49644	0.00799283	0.295386	19.8517	23.2109	20.8957	15.9206	19.3129	16.3034
ENSMUSG00000109459	chrX:94731399-94745359	lincRNA	Gm39526	0.532564	1.4465	1.63043	8.49918	0.0079842	0.295386	2.88045	2.54821	2.06954	4.15321	3.66597	2.92081
ENSMUSG00000047867	chr6:48701582-48708225	protein_coding	Gimap6	-0.22248	-1.16674	6.63993	8.49255	0.00800512	0.295508	109.963	109.49	102.676	87.0044	92.2022	96.838
ENSMUSG00000026357	chr1:144752683-144775435	protein_coding	Rgs18	-0.516352	-1.43033	2.10929	8.48512	0.00802867	0.29581	3.5811	5.48419	5.87483	4.12659	3.17444	3.26599
ENSMUSG00000032582	chr9:107773559-107873237	protein_coding	Rbm6	0.220596	1.16521	7.20665	8.48472	0.00802993	0.29581	135.77	140.041	133.341	164.318	163.023	149.386
ENSMUSG00000022780	chr16:31878810-31899020	protein_coding	Meltf	-2.18577	-4.54969	-1.97725	8.48673	0.00802356	0.29581	0	0.387771	0.534075	0	0.122882	0.0796583
ENSMUSG00000066366	chr12:103853589-103863562	protein_coding	Serpina1a	-4.9801	-31.5616	-3.32999	8.6448	0.00805208	0.296421	0.038925	0	0.222531	0	0	0
ENSMUSG00000046844	chr8:114205612-114374071	protein_coding	Vat1l	-0.997899	-1.99709	-0.593081	8.4757	0.00805862	0.296457	0.895275	0.997125	0.645341	0.665578	0.266244	0.345186
ENSMUSG00000036504	chr2:25573430-25575224	protein_coding	Phpt1	0.972846	1.96271	-0.701878	8.47094	0.00807379	0.29681	0.4671	0.360073	0.311544	0.665578	0.962573	0.531056
ENSMUSG00000079435	chrX:134585654-134588062	protein_coding	Rpl36a	-0.267521	-1.20374	6.39672	8.46698	0.00808647	0.297072	94.6656	88.5226	92.8401	72.3883	67.5645	89.4032
ENSMUSG00000110928	chr9:40363217-40366902	TEC	AC132474.1	0.536318	1.45027	1.39498	8.46116	0.0081051	0.297268	2.06302	2.16044	2.04729	3.62075	3.0106	2.46941
ENSMUSG00000022843	chr16:20702964-20717746	protein_coding	Clcn2	0.479996	1.39474	2.16732	8.45978	0.00810952	0.297268	3.15292	3.35145	4.47288	5.93696	5.07911	4.43431
ENSMUSG00000024387	chr17:35116196-35122053	protein_coding	Csnk2b	-0.255816	-1.19401	5.33158	8.45835	0.00811411	0.297268	44.2188	42.4609	44.6843	34.9828	35.6971	39.3512
ENSMUSG00000024084	chr17:79051906-79090243	protein_coding	Qpct	-0.415502	-1.33376	2.88282	8.46016	0.0081083	0.297268	8.01855	7.86621	9.23505	6.20319	5.07911	7.6472
ENSMUSG00000094087	chr12:115359140-115359572	IG_V_gene	Ighv1-61	-2.0637	-4.18058	-2.67638	8.45092	0.00813801	0.297939	0.1557	0.249281	0.133519	0.0532463	0.0409606	0.0265528
ENSMUSG00000000031	chr7:142575529-142578143	lincRNA	H19	-0.78964	-1.72864	0.39179	8.44811	0.00814706	0.298066	0.973125	1.3572	2.33658	0.905187	0.983054	0.876242
ENSMUSG00000076467	chr6:41116007-41116468	TR_V_gene	Trbv13-1	-1.0805	-2.11476	-1.15782	8.42651	0.00821705	0.299884	0.6228	0.387771	0.645341	0.212985	0.225283	0.345186
ENSMUSG00000095007	chr6:69858420-69858884	IG_V_gene	Igkv12-41	-1.17206	-2.25334	-1.15753	8.42584	0.00821923	0.299884	0.7785	0.692448	0.311544	0.266231	0.184323	0.318633
ENSMUSG00000107749	chr6:71276494-71279348	TEC	Gm44321	0.336368	1.26257	3.42468	8.43016	0.00820515	0.299884	8.99167	10.1374	9.14604	12.6726	12.493	10.5415
ENSMUSG00000031146	chrX:7667941-7671390	protein_coding	Plp2	-0.258977	-1.19663	5.43144	8.42711	0.00821506	0.299884	48.0334	44.8152	48.089	37.0328	37.95	42.8031
ENSMUSG00000106516	chr5:131905695-131906442	TEC	Gm42441	0.983008	1.97658	-0.87112	8.41851	0.00824312	0.30055	0.194625	0.415469	0.333797	0.692201	0.655369	0.584161
ENSMUSG00000112307	chr10:9482929-9487202	TEC	AC112274.1	0.439669	1.35629	2.00449	8.41636	0.00825014	0.3006	3.15292	3.62843	3.24896	4.73892	4.28038	4.62018
ENSMUSG00000001270	chr12:111669361-111672338	protein_coding	Ckb	-0.269879	-1.20571	4.92499	8.41193	0.00826466	0.300719	30.4393	33.7361	35.249	26.4634	27.9761	28.0928
ENSMUSG00000032501	chr15:59648350-59657099	protein_coding	Trib1	-0.277859	-1.21239	5.73703	8.41208	0.00826414	0.300719	66.8342	51.2966	57.2573	45.1528	48.4768	50.9017
ENSMUSG00000103698	chr3:9971188-9972001	processed_pseudogene	Gm17877	4.67304	25.5108	-3.39483	8.57441	0.00827172	0.30077	0	0	0	0.0266231	0.122882	0.0796583
ENSMUSG00000098525	chr6:17695354-17695530	misc_RNA	Gm27365	0.943513	1.92321	-0.675204	8.40519	0.00828674	0.301111	0.350325	0.387771	0.400556	0.745448	0.942093	0.504503
ENSMUSG00000076695	chr12:114682632-114683065	IG_V_gene	Ighv1-18	-1.0362	-2.05081	-0.820818	8.40121	0.00829986	0.301383	0.583875	1.05252	0.489569	0.266231	0.430086	0.318633
ENSMUSG00000054135	chr1:181225986-181228498	lincRNA	A430110L20Rik	0.49497	1.40929	1.8154	8.39879	0.0083078	0.301466	2.37442	3.21296	2.93741	4.2597	4.44422	3.3722
ENSMUSG00000108940	chr7:130456012-130457673	TEC	Gm45719	0.483603	1.39823	2.24623	8.38895	0.00834032	0.30244	3.38647	4.57016	3.69402	6.49604	5.57064	4.275
ENSMUSG00000044951	chr13:32700834-32783954	protein_coding	Mylk4	-0.598983	-1.51465	2.00393	8.38377	0.00835748	0.302856	3.85357	5.04102	5.36301	3.38114	4.11654	1.9118
ENSMUSG00000103505	chr1:84807158-84809190	TEC	Gm38374	0.392647	1.3128	2.68421	8.38101	0.00836662	0.302982	5.17702	5.95505	5.34075	7.96032	7.49578	6.1868
ENSMUSG00000110269	chr8:102780190-102781042	TEC	Gm45258	0.718334	1.64528	0.830412	8.37733	0.00837888	0.30322	1.12882	1.41259	1.31293	3.11491	1.7613	1.54006
ENSMUSG00000009633	chr1:193272161-193273217	protein_coding	G0s2	-0.35622	-1.28007	4.80537	8.37455	0.0083881	0.303348	34.9157	25.4821	33.7358	22.7095	21.5453	29.2877
ENSMUSG00000058715	chr1:171229572-171234365	protein_coding	Fcer1g	-0.321386	-1.24953	4.73826	8.37152	0.00839822	0.303508	27.52	27.4763	33.7358	20.0472	25.1908	25.8359
ENSMUSG00000109819	chr8:34589420-34640316	lincRNA	B930018H19Rik	1.52599	2.87983	-1.80903	8.36306	0.00842648	0.304323	0.194625	0.13849	0.0445063	0.399347	0.389125	0.212422
ENSMUSG00000028248	chr4:21847583-21876475	protein_coding	Pnisr	0.233972	1.17607	7.77457	8.35573	0.00845106	0.304809	182.208	219.368	201.903	245.252	231.857	232.762
ENSMUSG00000066037	chr4:136310942-136359447	protein_coding	Hnrnpr	0.222709	1.16692	7.27779	8.35393	0.00845708	0.304809	137.016	149.264	143.177	171.24	173.489	156.449
ENSMUSG00000052889	chr7:122288751-122634402	protein_coding	Prkcb	-0.275341	-1.21028	5.02307	8.35397	0.00845697	0.304809	35.6553	36.5613	34.5146	27.8212	32.8913	27.4025
ENSMUSG00000100313	chr1:51877110-51879608	sense_intronic	Gm28323	0.38931	1.30977	3.20756	8.35103	0.00846685	0.304955	7.04542	9.77737	6.96523	11.4213	10.2197	9.559
ENSMUSG00000046865	chr7:28169710-28179269	protein_coding	Fbl	-0.283618	-1.21724	4.44611	8.34496	0.00848729	0.305485	25.5737	21.8537	24.3004	19.2219	19.5382	20.127
ENSMUSG00000022020	chr14:79325269-79390778	protein_coding	Naa16	0.352221	1.27652	5.42267	8.34106	0.00850048	0.305548	37.9908	42.9318	32	40.547	44.2784	59.2658
ENSMUSG00000096842	chr13:111593534-111593611	processed_pseudogene	Gm10736	-0.316519	-1.24532	4.74921	8.34108	0.00850041	0.305548	31.4125	27.781	30.2198	22.4699	20.8899	28.4646
ENSMUSG00000027737	chr3:49892526-50443614	protein_coding	Slc7a11	0.429007	1.34631	2.45819	8.33787	0.00851127	0.30573	5.09917	4.93023	3.91655	5.83047	7.14762	5.65574
ENSMUSG00000022452	chr15:82338959-82349091	protein_coding	Smdt1	-0.284235	-1.21776	5.17424	8.33222	0.00853039	0.306004	38.3022	39.1649	41.3241	29.9776	30.1265	37.5191
ENSMUSG00000005696	chrX:42502453-42529330	protein_coding	Sh2d1a	-0.657815	-1.57769	0.416029	8.33299	0.0085278	0.306004	1.79055	1.3295	1.66899	1.09155	0.880652	1.06211
ENSMUSG00000030881	chr7:105634203-105640416	protein_coding	Arfip2	0.247466	1.18712	5.32836	8.3277	0.00854575	0.306349	34.9936	37.2814	37.7191	43.4223	43.5411	43.6793
ENSMUSG00000023259	chr9:108853283-108913049	protein_coding	Slc26a6	0.448567	1.36468	2.26759	8.32017	0.00857139	0.307062	3.77572	3.87771	4.33936	5.93696	6.10313	4.35466
ENSMUSG00000044468	chr3:100451628-100489324	protein_coding	Fam46c	-0.255678	-1.1939	6.45161	8.3178	0.00857947	0.307145	94.1985	94.3391	97.0904	92.5686	73.5857	73.1529
ENSMUSG00000094088	chr12:115507545-115508031	IG_V_gene	Ighv1-64	-0.938029	-1.91591	-0.473349	8.30686	0.00861692	0.308279	0.739575	1.3295	0.623088	0.372724	0.491527	0.531056
ENSMUSG00000105434	chr5:122482800-122484999	TEC	Gm43359	0.346029	1.27106	3.60431	8.28815	0.00868139	0.309581	9.30307	12.2979	10.2809	13.8973	14.5	12.1877
ENSMUSG00000064451	chr7:110046364-110046547	snoRNA	Snora23	0.604181	1.52012	1.02267	8.28787	0.00868234	0.309581	1.67377	1.63418	1.40195	3.03504	2.08899	2.01801
ENSMUSG00000102760	chr1:182006060-182007686	TEC	Gm37258	0.513551	1.42756	1.46302	8.29313	0.00866418	0.309581	2.06302	2.6036	1.98053	3.24802	2.86724	3.39876
ENSMUSG00000102670	chr9:107818928-107820012	TEC	Gm37436	0.445329	1.36162	2.15413	8.29274	0.00866553	0.309581	3.38647	3.71152	3.98331	5.69735	5.20199	4.24845
ENSMUSG00000032596	chr9:107975505-107984060	protein_coding	Uba7	0.350643	1.27513	5.7313	8.29091	0.00867184	0.309581	41.6887	48.9976	49.1127	73.5597	59.4133	45.4584
ENSMUSG00000015437	chr14:56258838-56262260	protein_coding	Gzmb	-0.498174	-1.41242	2.07016	8.28213	0.00870224	0.310083	4.00927	5.3457	5.18498	3.64737	2.66244	4.08913
ENSMUSG00000103391	chr1:160604115-160606190	TEC	Gm38302	0.538806	1.45277	1.87305	8.27121	0.00874022	0.310724	2.84152	3.01907	2.91516	5.48437	4.28038	3.00046
ENSMUSG00000040459	chr8:8665075-8690521	protein_coding	Arglu1	0.224886	1.16869	7.12067	8.27028	0.00874343	0.310724	121.485	133.255	130.047	160.83	147.007	141.951
ENSMUSG00000022537	chr16:30511855-30550842	protein_coding	Tmem44	0.296671	1.22831	5.84104	8.27026	0.00874351	0.310724	43.6349	58.6365	51.7608	69.1403	64.8201	55.4157
ENSMUSG00000002768	chr17:46681137-46683105	protein_coding	Mea1	-0.343877	-1.26916	4.33508	8.27059	0.00874236	0.310724	21.8758	21.0227	24.6565	16.2135	15.4217	21.6936
ENSMUSG00000085771	chr5:105580440-105581772	sense_intronic	C230066G23Rik	0.462285	1.37772	2.0477	8.26782	0.00875201	0.310819	3.65895	3.43454	3.20445	5.6441	4.42374	4.08913
ENSMUSG00000006218	chr4:141368220-141384175	protein_coding	Fam131c	-1.02525	-2.03531	-0.989454	8.25932	0.00878175	0.311046	0.6228	0.637052	0.600835	0.319478	0.409606	0.159317
ENSMUSG00000102269	chr1:4522905-4526737	processed_pseudogene	Gm7357	0.629803	1.54735	0.605394	8.26109	0.00877555	0.311046	1.0899	1.19101	1.13491	1.99674	1.86371	1.43385
ENSMUSG00000019883	chr10:29313166-29347469	protein_coding	Echdc1	-0.31715	-1.24587	4.5819	8.26297	0.00876898	0.311046	24.2503	27.3932	27.8609	20.1271	18.719	25.0924
ENSMUSG00000020098	chr10:61089331-61094324	protein_coding	Pcbd1	-0.473291	-1.38827	1.73279	8.2603	0.00877832	0.311046	3.85357	3.62843	3.98331	3.19478	2.45763	2.62873
ENSMUSG00000026202	chr1:75214228-75219865	protein_coding	Tuba4a	-0.289548	-1.22226	4.84946	8.25442	0.00879892	0.311446	29.583	31.5756	33.7803	23.242	25.3546	29.155
ENSMUSG00000028998	chr5:23838944-23844161	protein_coding	Tomm7	-0.302841	-1.23357	5.26968	8.25118	0.00881031	0.311446	41.2994	43.5688	42.815	31.2289	30.7204	41.6348
ENSMUSG00000016319	chrX:36795651-36798807	protein_coding	Slc25a5	-0.265945	-1.20242	6.84171	8.25112	0.00881053	0.311446	126.818	119.461	129.313	92.6485	96.5031	123.258
ENSMUSG00000020143	chr11:34226815-34783892	protein_coding	Dock2	-0.22217	-1.16649	7.054	8.2473	0.00882396	0.311714	137.717	140.927	150.453	127.046	126.302	114.549
ENSMUSG00000037907	chr11:77470485-77489678	protein_coding	Ankrd13b	0.378383	1.29988	2.78771	8.24122	0.0088454	0.311888	6.3837	6.14894	5.36301	8.59927	7.65963	6.93028
ENSMUSG00000021506	chr13:55825051-55836192	protein_coding	Pitx1	-2.46849	-5.53465	-2.8924	8.24093	0.00884643	0.311888	0.116775	0.193885	0.133519	0.0266231	0	0.0531056
ENSMUSG00000027078	chr2:84798828-84810335	protein_coding	Ube2l6	-0.346854	-1.27178	4.38213	8.241	0.0088462	0.311888	19.19	22.4353	28.0835	19.4615	16.4457	19.118
ENSMUSG00000104325	chr6:28563490-28565361	TEC	Gm37321	0.444257	1.36061	2.64262	8.23632	0.00886273	0.31205	5.56627	6.17664	4.02782	6.89539	8.08971	6.31956
ENSMUSG00000064080	chr6:91212455-91272540	protein_coding	Fbln2	-0.336703	-1.26287	4.39643	8.23649	0.00886213	0.31205	20.9027	21.3551	27.9944	18.9823	20.296	16.4362
ENSMUSG00000097572	chr9:122295869-122310928	lincRNA	Gm26797	0.479102	1.39388	1.9477	8.23255	0.00887608	0.312151	3.69787	2.6036	3.24896	5.00515	4.01414	4.24845
ENSMUSG00000024131	chr17:85028347-85064243	protein_coding	Slc3a1	0.59701	1.51258	0.829954	8.23221	0.0088773	0.312151	1.0899	1.52339	1.4242	1.94349	2.00707	2.23043
ENSMUSG00000059447	chr5:30155248-30184593	protein_coding	Hadhb	-0.237725	-1.17913	6.07454	8.22823	0.00889143	0.312442	67.7684	73.3718	77.4409	60.328	59.782	65.373
ENSMUSG00000086308	chr2:116067225-116085911	lincRNA	G630016G05Rik	0.988092	1.98356	-0.976477	8.22407	0.00890622	0.312756	0.272475	0.276979	0.333797	0.692201	0.634889	0.451397
ENSMUSG00000092187	chr7:64337550-64345964	antisense_RNA	Gm20457	-0.577211	-1.49196	0.917862	8.21671	0.00893244	0.313058	2.60797	2.04965	2.06954	1.62401	1.37218	1.48696
ENSMUSG00000115686	chr14:48134224-48137246	TEC	AC154528.2	0.474228	1.38917	2.45638	8.21852	0.00892597	0.313058	5.1381	4.76404	3.78303	5.03177	7.86443	5.92127
ENSMUSG00000054827	chr19:40089688-40113950	protein_coding	Cyp2c50	-5.19011	-36.5072	-3.21222	8.37595	0.00892778	0.313058	0	0	0.289291	0	0	0
ENSMUSG00000097385	chr6:4942147-4946295	TEC	Gm26814	0.463304	1.3787	2.21357	8.20924	0.00895917	0.313558	3.7368	4.15469	3.62726	6.04345	5.75496	4.06258
ENSMUSG00000029798	chr6:57581000-57664632	protein_coding	Herc6	0.332629	1.25931	5.07415	8.20779	0.00896435	0.313558	22.81	33.8746	32.3783	38.3107	34.9394	39.245
ENSMUSG00000021255	chr12:86361117-86521628	protein_coding	Esrrb	-1.36204	-2.57049	-1.91587	8.20782	0.00896426	0.313558	0.3114	0.276979	0.35605	0.159739	0.102401	0.106211
ENSMUSG00000104018	chr1:78465448-78466926	TEC	4833412K13Rik	0.470631	1.38572	1.70397	8.20097	0.00898884	0.31397	2.60797	2.82519	2.58136	3.72724	4.09606	3.26599
ENSMUSG00000031877	chr8:104961718-104969537	protein_coding	Ces2g	-0.303863	-1.23445	4.35284	8.19974	0.00899325	0.31397	24.6006	20.4688	22.6092	20.2868	16.7529	17.7638
ENSMUSG00000003528	chr16:17925211-17928219	protein_coding	Slc25a1	-0.260206	-1.19765	5.1773	8.19942	0.00899442	0.31397	39.1975	37.8908	41.0793	34.1575	30.2084	34.3593
ENSMUSG00000031373	chrX:163976822-164027997	protein_coding	Car5b	-0.321363	-1.24951	3.60879	8.19796	0.00899967	0.31397	12.8452	13.4889	14.153	11.3415	9.56429	11.577
ENSMUSG00000028931	chr4:152390742-152477871	protein_coding	Kcnab2	-0.308689	-1.23858	4.05157	8.19307	0.00901727	0.314378	18.9954	17.3112	18.6481	15.2018	16.1794	12.9312
ENSMUSG00000097564	chr1:82691928-82725169	processed_transcript	C430014B12Rik	0.676517	1.59828	0.221128	8.18827	0.00903461	0.314632	0.817425	0.747844	0.956885	1.46427	1.3517	1.24798
ENSMUSG00000028842	chr4:126331704-126429556	protein_coding	Ago3	0.214105	1.15998	6.58149	8.18535	0.00904518	0.314632	90.1503	91.1262	84.6064	101.727	101.5	105.149
ENSMUSG00000110504	chr8:94610777-94612697	TEC	Gm45797	0.458405	1.37402	1.99126	8.18711	0.00903883	0.314632	3.03615	3.12987	3.64951	4.12659	5.22247	4.16879
ENSMUSG00000020911	chr11:100140810-100148665	protein_coding	Krt19	-0.245235	-1.18529	6.77927	8.18453	0.00904815	0.314632	118.488	114.392	124.417	98.6653	89.335	113.54
ENSMUSG00000106484	chr5:114108926-114109990	processed_pseudogene	Gm17833	0.726127	1.65419	-0.0852421	8.18158	0.00905882	0.314685	0.583875	0.692448	0.689847	1.11817	1.10594	1.06211
ENSMUSG00000103567	chr18:37694380-37841873	protein_coding	Pcdhga5	0.361903	1.28512	4.05136	8.18086	0.00906146	0.314685	12.1446	15.677	15.3992	20.7927	19.9478	14.9492
ENSMUSG00000109956	chr8:91305967-91307755	TEC	Gm45428	0.733889	1.66312	0.00131041	8.17651	0.00907723	0.315028	0.7785	0.581656	0.756607	1.35778	1.12642	1.03556
ENSMUSG00000034258	chr12:85746539-85813585	protein_coding	Flvcr2	-0.287344	-1.22039	4.42958	8.16271	0.00912756	0.316568	24.367	22.4907	24.1001	18.929	17.8588	21.375
ENSMUSG00000028837	chr4:126677630-126709714	protein_coding	Psmb2	-0.292771	-1.22499	5.24658	8.15365	0.00916073	0.317306	42.6229	39.8573	42.815	30.5367	31.4168	40.3602
ENSMUSG00000028952	chr4:152019774-152027671	protein_coding	Zbtb48	0.319367	1.24778	3.3647	8.15489	0.0091562	0.317306	9.92587	8.75254	8.70098	11.2083	11.5304	11.338
ENSMUSG00000053541	chr7:106417848-106424469	unprocessed_pseudogene	Gm4759	-0.268764	-1.20478	4.75247	8.13612	0.00922533	0.319336	30.7507	28.6397	28.9068	25.9576	24.5354	22.7557
ENSMUSG00000033788	chr6:84008590-84211060	protein_coding	Dysf	0.285534	1.21886	5.07323	8.13209	0.00924025	0.319617	27.481	31.6864	31.5995	37.1126	40.9811	32.6068
ENSMUSG00000031070	chr7:145300828-145309557	protein_coding	Mrgprf	-0.483188	-1.39783	1.5984	8.12908	0.00925141	0.319617	3.5811	3.18526	3.69402	2.1831	2.8058	2.46941
ENSMUSG00000020734	chr11:115249169-115267243	protein_coding	Grin2c	0.73459	1.66392	0.195442	8.13011	0.00924761	0.319617	0.7785	0.858636	0.77886	1.11817	1.78178	1.08866
ENSMUSG00000096632	chr6:67942074-67942540	IG_V_gene	Igkv9-124	-1.51472	-2.85744	-1.5374	8.12028	0.00928415	0.320126	0.23355	0.80324	0.289291	0.106493	0.0819211	0.292081
ENSMUSG00000020120	chr11:16971206-17052381	protein_coding	Plek	-0.252055	-1.1909	6.39426	8.12174	0.00927872	0.320126	79.1734	93.619	101.23	79.896	72.5821	77.8262
ENSMUSG00000020891	chr11:69183932-69197843	protein_coding	Alox8	-1.7594	-3.38558	-2.1262	8.12318	0.00927337	0.320126	0.07785	0.304677	0.400556	0.0266231	0.0819211	0.132764
ENSMUSG00000020297	chr11:32000463-32059202	protein_coding	Nsg2	-0.459269	-1.37485	1.89103	8.11717	0.00929574	0.320319	5.06025	3.79462	4.00556	2.98179	3.17444	3.13323
ENSMUSG00000108218	chr11:52154722-52168159	transcribed_unprocessed_pseudogene	Olfr1372-ps1	0.333859	1.26038	3.1177	8.11142	0.00931721	0.320851	8.13532	7.86621	6.92073	9.69082	9.6667	9.45279
ENSMUSG00000038803	chr5:30905885-30907788	protein_coding	Ost4	-0.304097	-1.23465	5.69783	8.10315	0.00934821	0.321449	58.9714	54.3987	58.5925	40.1743	42.2099	56.9292
ENSMUSG00000037437	chr8:24836140-24948804	protein_coding	Adam32	0.794465	1.73443	-0.20988	8.10197	0.00935264	0.321449	0.506025	0.498563	0.7121	0.93181	1.20834	0.876242
ENSMUSG00000041449	chr12:104247905-104253669	transcribed_unprocessed_pseudogene	Serpina3h	0.790771	1.73	0.625859	8.10271	0.00934986	0.321449	0.70065	1.46799	1.00139	1.11817	2.37571	2.04456
ENSMUSG00000040466	chr7:27447978-27466144	protein_coding	Blvrb	-0.308368	-1.23831	3.54832	8.09791	0.00936793	0.321704	12.5338	12.658	13.4854	10.2233	9.95342	11.0991
ENSMUSG00000034880	chr8:71464959-71465747	protein_coding	Mrpl34	-0.323327	-1.25121	3.39415	8.0931	0.00938603	0.321704	12.0278	11.1346	11.7942	8.54603	9.13421	10.2494
ENSMUSG00000021458	chr13:62964893-63326096	protein_coding	2010111I01Rik	0.259926	1.19742	6.92649	8.09577	0.00937595	0.321704	105.526	111.207	115.16	150.847	134.678	111.973
ENSMUSG00000023050	chr15:102497649-102517064	protein_coding	Map3k12	0.337303	1.26339	3.76297	8.09199	0.00939021	0.321704	12.3003	11.9378	11.5939	17.7576	14.6639	12.825
ENSMUSG00000042514	chr18:21550377-21654718	protein_coding	Klhl14	-0.564662	-1.47904	0.998119	8.09385	0.00938321	0.321704	2.10195	2.74209	2.15855	1.7305	1.57698	1.43385
ENSMUSG00000022225	chr14:55941451-55944675	protein_coding	Cma1	-0.897795	-1.86322	0.271291	8.08506	0.00941641	0.322394	1.05097	1.52339	1.89152	1.19804	0.368645	0.929347
ENSMUSG00000011158	chr12:112960085-113000704	protein_coding	Brf1	0.240257	1.1812	5.80854	8.07431	0.00945718	0.323582	49.279	53.9002	50.7817	62.378	63.1817	56.3185
ENSMUSG00000004285	chr6:29467718-29470512	protein_coding	Atp6v1f	-0.315185	-1.24417	5.03406	8.07259	0.00946372	0.323598	36.4338	37.3645	35.0932	23.6413	29.1844	34.6779
ENSMUSG00000098859	chr7:143273053-143273247	misc_RNA	Gm27389	0.830449	1.77824	-0.42981	8.07101	0.00946976	0.323598	0.506025	0.498563	0.467316	1.06493	0.860172	0.690372
ENSMUSG00000056536	chr1:105518422-105663677	protein_coding	Pign	0.228375	1.17151	6.13834	8.05041	0.00954857	0.325041	62.0075	68.5247	63.8888	75.4233	79.4225	72.9405
ENSMUSG00000023473	chr9:108826320-108852969	protein_coding	Celsr3	0.824058	1.77038	0.289417	8.05059	0.00954787	0.325041	0.54495	0.941729	0.934632	1.51752	1.98659	0.849689
ENSMUSG00000071516	chr13:21716422-21716814	protein_coding	Hist1h2ai	-0.603091	-1.51897	1.52523	8.0543	0.00953363	0.325041	3.50325	2.90828	3.87205	2.28959	1.49506	3.05357
ENSMUSG00000032621	chr13:103739348-103774608	protein_coding	Srek1	0.225456	1.16915	6.92977	8.05167	0.00954373	0.325041	106.421	118.824	111.755	142.274	125.462	126.365
ENSMUSG00000020963	chr12:91384563-91549808	protein_coding	Tshr	-0.722025	-1.6495	0.437304	8.05121	0.0095455	0.325041	1.05097	1.91116	1.84701	1.11817	0.757771	1.11522
ENSMUSG00000103851	chr16:77561650-77564765	TEC	Gm37606	0.375025	1.29686	3.00454	8.05085	0.00954688	0.325041	7.12327	6.56441	7.09875	9.6642	9.9739	7.27546
ENSMUSG00000046854	chr2:32574797-32583782	protein_coding	Pip5kl1	1.12372	2.17909	-1.22402	8.04486	0.0095699	0.325188	0.350325	0.249281	0.133519	0.452593	0.573448	0.47795
ENSMUSG00000021665	chr13:97176331-97198357	protein_coding	Hexb	-0.258071	-1.19588	5.28318	8.04483	0.00957004	0.325188	39.7813	43.4303	43.8387	33.8912	33.8744	38.5546
ENSMUSG00000048040	chrX:135993824-135995355	protein_coding	Arxes2	-0.334369	-1.26083	3.03325	8.04453	0.00957117	0.325188	9.342	8.61405	9.32406	6.89539	7.0657	7.67375
ENSMUSG00000053158	chr7:80377756-80387946	protein_coding	Fes	0.302044	1.23289	5.14107	8.04155	0.00958269	0.325372	29.8944	29.249	35.4047	41.399	42.4556	32.7927
ENSMUSG00000111264	chr9:44618253-44621018	TEC	E030022I16Rik	0.298795	1.23012	4.41492	8.03742	0.00959863	0.325706	17.5941	20.8288	18.7371	24.9459	24.6992	20.7112
ENSMUSG00000056228	chr8:11513977-11550783	protein_coding	Cars2	0.278064	1.21257	4.49893	8.03398	0.00961195	0.325951	20.0464	21.1889	19.8943	26.3037	25.2727	22.5433
ENSMUSG00000078695	chr11:97685826-97688621	protein_coding	Cisd3	-0.363445	-1.28649	3.01541	8.03132	0.00962225	0.326093	9.53662	8.08779	9.56885	6.0967	7.18858	7.83307
ENSMUSG00000066842	chr1:150562524-150993435	protein_coding	Hmcn1	0.279227	1.21354	9.03796	8.02613	0.00964238	0.326567	427.941	562.933	433.714	561.775	634.234	532.808
ENSMUSG00000087380	chr6:31220351-31337404	processed_transcript	2210408F21Rik	0.381749	1.30292	2.71001	8.021	0.00966235	0.326583	4.78777	6.42592	5.58554	7.50772	7.55723	6.90372
ENSMUSG00000108348	chr7:16983086-16988152	protein_coding	Gm42372	-0.932291	-1.9083	-0.911077	8.02143	0.00966065	0.326583	0.7785	0.609354	0.578582	0.346101	0.389125	0.265528
ENSMUSG00000103038	chr1:137924388-137926379	TEC	Gm37124	0.501908	1.41608	2.18206	8.01658	0.00967957	0.326583	3.46432	4.43167	3.20445	6.73565	4.73095	4.275
ENSMUSG00000104284	chr2:4091140-4094489	sense_intronic	Gm10862	4.55648	23.5308	-3.45829	8.16938	0.00967283	0.326583	0	0	0	0.0798694	0.0409606	0.106211
ENSMUSG00000046207	chr11:68503019-68552698	protein_coding	Pik3r6	0.325874	1.25342	3.62662	8.01668	0.00967918	0.326583	9.8091	12.1594	10.6815	14.1901	14.4386	12.347
ENSMUSG00000090565	chr17:63305446-63312973	sense_intronic	4930405O22Rik	0.459166	1.37475	2.36138	8.01938	0.00966866	0.326583	3.62002	4.48706	4.6064	5.61748	7.20906	4.69984
ENSMUSG00000028601	chr4:108165437-108179308	protein_coding	Echdc2	0.298669	1.23001	3.93643	8.01328	0.00969246	0.326605	13.6237	13.9044	13.4854	18.6362	16.0565	15.7724
ENSMUSG00000038812	chr19:6909698-6911049	protein_coding	Trmt112	-0.296644	-1.22828	3.99599	8.0133	0.00969236	0.326605	18.2947	16.3972	17.9805	13.1785	14.3362	15.3475
ENSMUSG00000089824	chr2:156091958-156111978	protein_coding	Rbm12	0.267672	1.20386	4.98237	8.0106	0.00970292	0.326751	26.8193	29.1105	29.886	34.7698	37.0488	31.5447
ENSMUSG00000110077	chr7:105622817-105624704	TEC	Gm45632	0.478308	1.39311	2.95204	7.99655	0.00975807	0.328177	4.16497	8.42017	6.45341	8.972	9.72814	8.04549
ENSMUSG00000023064	chr14:34370274-34374789	protein_coding	Sncg	-0.742723	-1.67333	1.14824	7.996	0.00976024	0.328177	3.38647	1.57878	3.29346	2.20972	1.10594	1.64627
ENSMUSG00000021963	chr14:57798180-57806638	protein_coding	Sap18	-0.252656	-1.1914	5.82952	7.99233	0.00977471	0.328177	62.8639	60.3538	62.1753	46.2178	51.5489	57.832
ENSMUSG00000009741	chr9:113930934-113977202	protein_coding	Ubp1	0.226818	1.17025	6.36141	7.99447	0.00976626	0.328177	72.0502	78.8837	76.1502	92.0894	91.8131	81.8888
ENSMUSG00000113448	chr13:12734379-12734762	processed_pseudogene	Gm7042	0.724193	1.65198	0.451414	7.99199	0.00977602	0.328177	0.70065	1.08022	1.0904	1.75713	1.96611	1.08866
ENSMUSG00000028078	chr3:86786151-86920852	protein_coding	Dclk2	0.339696	1.26549	3.34691	7.9721	0.00985485	0.330514	7.785	9.91586	8.99027	12.3531	11.0184	10.5149
ENSMUSG00000110841	chr10:45875291-45876086	transcribed_processed_pseudogene	Gpx4-ps2	-0.487937	-1.40244	1.77023	7.9713	0.00985803	0.330514	4.0482	3.54533	4.2281	2.36946	2.62148	3.45186
ENSMUSG00000103183	chr4:156018556-156022660	TEC	Gm37090	0.444067	1.36043	1.99316	7.96949	0.00986523	0.330547	3.03615	3.46224	3.40473	4.55256	5.03815	3.90326
ENSMUSG00000015647	chr2:180176373-180225859	protein_coding	Lama5	0.235047	1.17695	8.07082	7.96689	0.00987561	0.330687	254.725	248.755	237.463	294.984	318.243	258.704
ENSMUSG00000038128	chr18:32939041-33195767	protein_coding	Camk4	-0.48428	-1.39889	2.65086	7.95761	0.00991272	0.331721	8.4078	5.17951	8.32267	6.41618	4.62854	4.62018
ENSMUSG00000104583	chr3:104144199-104145855	sense_intronic	Gm42701	0.391204	1.31149	2.72214	7.94932	0.00994598	0.332626	5.83875	4.95793	6.14187	8.12006	7.82347	6.26646
ENSMUSG00000107290	chr5:66969429-66971585	TEC	Gm43282	0.36154	1.2848	3.25894	7.93963	0.00998504	0.333541	7.74607	8.75254	8.41169	9.47784	12.8207	9.69177
ENSMUSG00000038871	chr6:34476207-34505613	protein_coding	Bpgm	-0.371649	-1.29383	5.01803	7.93701	0.00999559	0.333541	27.3643	38.6109	43.2823	32.8796	24.2487	27.6149
ENSMUSG00000020018	chr10:93583029-93589706	protein_coding	Snrpf	-0.338381	-1.26434	4.25778	7.93633	0.00999836	0.333541	21.4087	19.527	23.0097	14.9356	15.0735	20.6315
ENSMUSG00000103748	chr1:21838948-21840514	TEC	Gm38243	0.509434	1.42349	2.01356	7.93649	0.00999773	0.333541	3.46432	3.18526	3.1822	4.65905	5.89832	3.34565
ENSMUSG00000030695	chr7:126795234-126800751	protein_coding	Aldoa	-0.223712	-1.16773	7.96593	7.92997	0.0100241	0.334192	266.87	268.171	272.935	212.346	228.109	251.481
ENSMUSG00000008035	chrX:10715013-10719690	protein_coding	Mid1ip1	-0.238011	-1.17937	7.0812	7.92728	0.010035	0.334346	148.421	144.86	146.27	112.217	119.154	141.34
ENSMUSG00000030158	chr6:129375515-129385874	protein_coding	Clec12b	0.522271	1.43621	1.31323	7.92558	0.0100419	0.334368	2.25765	2.02195	1.73574	3.11491	2.47811	3.00046
ENSMUSG00000071478	chr13:23574381-23574952	protein_coding	Hist1h2ad	-0.616439	-1.53309	1.57747	7.924	0.0100484	0.334373	3.93142	3.18526	3.64951	1.75713	1.78178	3.50497
ENSMUSG00000086863	chr6:145182275-145187630	antisense_RNA	Gm15543	-1.10397	-2.14945	-0.888561	7.9209	0.010061	0.334376	0.350325	0.830938	0.77886	0.42597	0.368645	0.132764
ENSMUSG00000016206	chr17:37270220-37274484	protein_coding	H2-M3	-0.353078	-1.27728	3.76897	7.9211	0.0100602	0.334376	13.3902	16.1756	16.089	14.4564	10.8341	10.568
ENSMUSG00000055323	chr7:126768082-126776818	processed_transcript	Gm9967	0.779483	1.71652	-0.026773	7.91705	0.0100767	0.334688	0.7785	0.526261	0.734353	1.54414	1.00353	0.9559
ENSMUSG00000109021	chr7:70574834-70585751	lincRNA	Gm44812	0.961828	1.94778	-0.823633	7.90489	0.0101264	0.336131	0.4671	0.221583	0.35605	0.718825	0.73729	0.531056
ENSMUSG00000106087	chr3:121762193-121764904	TEC	Gm43609	0.367765	1.29035	2.86924	7.90018	0.0101458	0.336241	5.37165	6.31513	7.16551	8.70576	7.86443	7.91273
ENSMUSG00000035448	chr9:124021972-124031689	protein_coding	Ccr3	-1.34253	-2.53596	-0.827529	7.89804	0.0101546	0.336241	0.973125	0.637052	0.7121	0.186362	0.0614409	0.690372
ENSMUSG00000018678	chr11:96953341-96982959	protein_coding	Sp2	-0.27776	-1.21231	4.96	7.89795	0.0101549	0.336241	32.8138	32.6282	36.7177	24.7063	30.106	29.4736
ENSMUSG00000038781	chr17:55997081-56005570	protein_coding	Stap2	0.290732	1.22326	4.30322	7.90215	0.0101377	0.336241	16.8934	18.0037	18.1586	24.3335	20.3369	20.3129
ENSMUSG00000047793	chr1:93235841-93301065	protein_coding	Sned1	0.291934	1.22428	6.43592	7.88631	0.0102029	0.337312	76.9936	72.984	83.338	112.35	97.0356	76.3127
ENSMUSG00000042138	chr9:37489319-37524625	protein_coding	Msantd2	0.292807	1.22502	4.42087	7.88551	0.0102063	0.337312	17.5162	21.272	18.7371	23.4284	25.4365	21.6405
ENSMUSG00000039956	chr16:90738324-90749785	protein_coding	Mrap	-0.759888	-1.69336	0.621051	7.8879	0.0101964	0.337312	0.895275	2.43742	2.15855	1.0383	1.08546	1.19488
ENSMUSG00000038347	chr17:13482553-13761825	protein_coding	Tcte2	0.326421	1.2539	3.25012	7.88325	0.0102156	0.337413	8.36887	8.36477	8.41169	11.6077	10.4245	9.5059
ENSMUSG00000036362	chr3:59207892-59210882	protein_coding	P2ry13	-0.414759	-1.33308	2.42924	7.88149	0.0102229	0.337444	5.95552	5.51189	6.83171	3.88698	4.60806	5.25745
ENSMUSG00000084808	chr8:111128886-111145480	processed_transcript	9430091E24Rik	0.502745	1.41691	1.52345	7.87792	0.0102377	0.337724	2.29657	2.46512	2.20306	3.46101	3.74789	2.62873
ENSMUSG00000030884	chr7:120635176-120659524	protein_coding	Uqcrc2	-0.239199	-1.18034	6.04816	7.87308	0.0102578	0.337992	72.2448	69.1894	73.3686	59.1566	55.8293	67.0458
ENSMUSG00000020155	chr11:33963013-33973641	protein_coding	Kcnmb1	-0.366085	-1.28885	2.57072	7.87291	0.0102585	0.337992	6.61725	7.11837	6.23088	5.21813	5.26343	4.99192
ENSMUSG00000096954	chr12:32821872-32826904	lincRNA	Gdap10	0.264182	1.20096	4.55075	7.86924	0.0102738	0.338288	20.6692	22.2691	20.7622	24.7595	26.0714	25.6765
ENSMUSG00000059195	chr4:103563402-103564529	processed_pseudogene	Gm12715	-0.498135	-1.41239	1.84609	7.86174	0.0103051	0.338698	3.38647	3.62843	5.34075	2.82205	2.92868	3.08012
ENSMUSG00000026589	chr1:157506728-157568425	protein_coding	Sec16b	0.351856	1.2762	3.17369	7.86169	0.0103053	0.338698	7.39575	8.36477	7.81085	10.7025	10.9979	8.39068
ENSMUSG00000040280	chr10:127514967-127517154	protein_coding	Ndufa4l2	-0.322212	-1.25025	3.78208	7.86359	0.0102974	0.338698	14.519	15.5385	15.644	10.2499	12.8002	13.5154
ENSMUSG00000068523	chr3:146499807-146505572	protein_coding	Gng5	-0.315238	-1.24422	5.80512	7.85709	0.0103246	0.338704	61.4626	60.9908	63.3992	42.3308	44.135	62.9832
ENSMUSG00000020092	chr10:61319656-61383530	protein_coding	Pald1	0.238857	1.18006	6.34045	7.85773	0.0103219	0.338704	77.85	72.9563	72.1002	85.5934	97.7729	79.5256
ENSMUSG00000110558	chr8:72417409-72421472	TEC	Gm45779	0.341259	1.26686	3.70726	7.8573	0.0103237	0.338704	10.8601	11.827	11.6606	13.8174	17.3263	12.347
ENSMUSG00000106959	chr6:28233081-28237013	TEC	Gm42548	0.321976	1.25004	3.33652	7.83662	0.0104108	0.339786	8.79705	9.2788	8.67872	10.3298	12.3496	10.7273
ENSMUSG00000029784	chr6:30509849-30520254	protein_coding	Ssmem1	1.61886	3.07132	-2.09927	7.83931	0.0103994	0.339786	0.038925	0.166188	0.0445063	0.292854	0.266244	0.238975
ENSMUSG00000064109	chr7:30417712-30419854	protein_coding	Hcst	-0.521705	-1.43565	1.11269	7.84437	0.010378	0.339786	2.76367	2.29893	2.49235	1.75713	1.6589	1.83214
ENSMUSG00000040134	chr10:127884028-127888817	protein_coding	Rdh7	-5.08189	-33.8689	-3.27069	7.98174	0.0104101	0.339786	0	0	0.267038	0	0	0
ENSMUSG00000088171	chr2:25339651-25339745	snRNA	Gm25220	1.06733	2.09554	-1.12717	7.84081	0.010393	0.339786	0.23355	0.387771	0.155772	0.50584	0.573448	0.531056
ENSMUSG00000020718	chr11:106768253-106779537	protein_coding	Polg2	0.356015	1.27989	3.27992	7.84661	0.0103686	0.339786	8.36887	9.58348	7.4548	11.7408	11.428	9.29347
ENSMUSG00000007041	chr17:35049966-35058749	protein_coding	Clic1	-0.264655	-1.20135	6.35613	7.83936	0.0103992	0.339786	87.0363	87.7193	93.3074	65.4929	69.6739	88.049
ENSMUSG00000093686	chr17:66413631-66413984	processed_pseudogene	Gm4705	0.604786	1.52075	0.646416	7.83565	0.0104149	0.339786	1.16775	1.41259	1.00139	1.75713	1.86371	1.80559
ENSMUSG00000050379	chrX:36911326-36991794	protein_coding	2022-09-06	-0.270321	-1.20608	4.73723	7.846	0.0103712	0.339786	27.9871	29.1105	30.2198	26.2238	22.0368	24.2161
ENSMUSG00000107320	chr6:28219167-28226170	TEC	Gm42549	0.322957	1.25089	3.86035	7.83387	0.0104224	0.339823	11.1325	14.6799	12.6398	14.6693	17.101	16.4096
ENSMUSG00000020100	chr10:60712072-60752794	protein_coding	Slc29a3	-0.257305	-1.19524	4.78949	7.82447	0.0104623	0.340846	29.5051	29.1936	31.4882	26.1439	24.2896	25.0658
ENSMUSG00000033427	chr10:75401115-75441679	protein_coding	Upb1	-0.829622	-1.77722	-0.172317	7.82347	0.0104665	0.340846	1.32345	0.692448	1.26843	0.745448	0.471047	0.637267
ENSMUSG00000108886	chr7:59292518-59293101	TEC	Gm44830	0.727971	1.65631	0.0973712	7.81814	0.0104893	0.341378	0.506025	0.830938	0.867872	1.33116	1.37218	1.03556
ENSMUSG00000032611	chr9:108392805-108410934	protein_coding	1700102P08Rik	0.624471	1.54165	0.780586	7.81091	0.0105201	0.342173	1.36237	1.41259	1.13491	1.54414	2.47811	1.93835
ENSMUSG00000084333	chr1:62660839-62661716	processed_pseudogene	Gm11599	2.64073	6.23645	-2.90091	7.80601	0.0105411	0.342647	0.038925	0.0276979	0	0.106493	0.204803	0.0796583
ENSMUSG00000050721	chr9:65552698-65580040	protein_coding	Plekho2	-0.266791	-1.20313	5.60771	7.80336	0.0105525	0.342808	50.0575	50.7426	58.7705	43.1295	49.378	40.1478
ENSMUSG00000027284	chr2:120716154-120850128	protein_coding	Cdan1	0.282397	1.21621	4.5183	7.79644	0.0105822	0.343565	20.5524	20.6073	20.6954	27.2088	26.0509	21.9592
ENSMUSG00000086407	chr2:150606233-150610254	processed_transcript	Gm14123	-1.59555	-3.02209	-2.23082	7.79399	0.0105928	0.343699	0.272475	0.193885	0.289291	0.0798694	0.0409606	0.132764
ENSMUSG00000107726	chr4:103217702-103219592	lincRNA	Gm44037	0.594136	1.50957	1.01613	7.78638	0.0106256	0.344137	1.05097	1.71727	1.8025	2.34284	2.58052	2.09767
ENSMUSG00000004952	chr5:136083916-136111860	protein_coding	Rasa4	0.324494	1.25223	3.5702	7.78716	0.0106223	0.344137	10.5876	10.3036	10.5702	12.6194	15.1145	11.6036
ENSMUSG00000036281	chr2:26362765-26380653	protein_coding	Snapc4	0.316255	1.24509	4.3724	7.78853	0.0106164	0.344137	17.8276	18.2806	19.0264	25.079	25.0679	18.5073
ENSMUSG00000024847	chr19:4114446-4125858	protein_coding	Aip	-0.306578	-1.23677	5.17029	7.78343	0.0106384	0.344341	38.5357	39.9127	40.8568	27.3153	29.9422	39.2716
ENSMUSG00000106443	chr3:104135785-104140001	sense_intronic	Gm42702	0.378987	1.30043	3.98432	7.78142	0.0106471	0.344414	12.3392	13.295	15.3547	21.7511	18.1251	13.5685
ENSMUSG00000103075	chr17:88533027-88533207	TEC	Gm38109	0.646275	1.56512	0.53448	7.77827	0.0106608	0.344648	0.9342	0.886334	1.35744	1.89024	1.67938	1.48696
ENSMUSG00000037742	chr9:78478449-78489151	protein_coding	Eef1a1	-0.234871	-1.1768	11.0774	7.77355	0.0106813	0.345102	2463.29	2281.98	2263.74	1884.57	1907.62	2163.76
ENSMUSG00000105719	chr3:132767407-132769373	TEC	Gm42872	0.619608	1.53646	0.820535	7.76459	0.0107204	0.34515	1.36237	1.3849	1.26843	2.04998	2.56004	1.51351
ENSMUSG00000086385	chr4:100119621-100120841	sense_intronic	Gm12701	0.667444	1.58826	0.884741	7.75945	0.0107429	0.34515	1.05097	1.63418	1.37969	2.68894	2.39619	1.43385
ENSMUSG00000081873	chr10:42330786-42331263	processed_pseudogene	Gm15197	0.861391	1.81679	-0.693161	7.75805	0.010749	0.34515	0.4671	0.332375	0.400556	0.798694	0.655369	0.716925
ENSMUSG00000055862	chr10:80702184-80705373	protein_coding	Izumo4	0.317539	1.2462	3.57382	7.75679	0.0107545	0.34515	10.3151	11.1623	10.1474	14.8025	12.6773	11.9488
ENSMUSG00000111058	chr9:63926655-63937121	lincRNA	Gm36033	0.865993	1.82259	-0.454966	7.76029	0.0107392	0.34515	0.54495	0.360073	0.511822	0.85194	1.08546	0.610714
ENSMUSG00000113775	chr13:14171053-14174488	sense_intronic	CT025604.1	0.327512	1.25485	3.69775	7.75544	0.0107605	0.34515	12.8842	11.8824	9.70237	14.9888	14.7868	13.3029
ENSMUSG00000015377	chr15:89182217-89196474	protein_coding	Dennd6b	0.385698	1.30649	2.87184	7.77068	0.0106938	0.34515	6.03337	6.78599	6.0306	9.39797	8.64268	6.58509
ENSMUSG00000036529	chr15:89288236-89315311	protein_coding	Sbf1	0.249918	1.18914	6.66687	7.76874	0.0107023	0.34515	95.5609	93.6744	89.1238	117.754	120.486	92.6427
ENSMUSG00000043008	chr16:19946499-19983037	protein_coding	Klhl6	-0.286956	-1.22006	4.26917	7.75695	0.0107538	0.34515	23.1993	19.9148	20.4284	17.0654	16.3023	18.6666
ENSMUSG00000034382	chr17:47436615-47470638	protein_coding	AI661453	-0.251907	-1.19078	5.71408	7.75664	0.0107552	0.34515	63.7202	51.7674	55.6996	46.1113	47.3095	50.2379
ENSMUSG00000041488	chr19:11775118-11819403	protein_coding	Stx3	0.258372	1.19613	5.65896	7.76837	0.0107039	0.34515	45.4644	50.9919	41.4353	50.6372	57.1195	57.115
ENSMUSG00000002007	chrX:73774405-73778925	protein_coding	Srpk3	-0.521912	-1.43586	1.53412	7.7659	0.0107147	0.34515	3.69787	3.26836	3.20445	2.90192	2.39619	1.75248
ENSMUSG00000040533	chr4:130944385-130955475	protein_coding	Matn1	-3.39644	-10.53	-2.65131	7.75101	0.0107799	0.345358	0	0	0.511822	0	0.0204803	0.0265528
ENSMUSG00000040659	chr4:141858142-141874920	protein_coding	Efhd2	-0.227705	-1.17097	5.87936	7.7517	0.0107769	0.345358	66.1336	61.0462	63.2434	51.7021	55.6859	55.1767
ENSMUSG00000083700	chr5:93195798-93196179	processed_pseudogene	Gm2986	1.09192	2.13158	-1.2124	7.74667	0.010799	0.345762	0.194625	0.360073	0.155772	0.532463	0.552968	0.424845
ENSMUSG00000107583	chr6:99658442-99662218	TEC	Gm44104	0.540547	1.45452	1.60025	7.73883	0.0108336	0.346662	2.14087	2.43742	2.60362	3.83373	4.19846	2.44286
ENSMUSG00000028689	chr4:116708509-116751206	protein_coding	Ccdc163	0.346549	1.27152	2.84303	7.73702	0.0108416	0.346709	5.9166	6.92448	5.91933	7.8272	8.15115	7.88618
ENSMUSG00000104566	chr4:133717050-133717108	miRNA	Mir7227	0.686578	1.60946	0.216033	7.7257	0.0108918	0.348106	0.817425	0.830938	0.867872	1.7305	1.20834	1.14177
ENSMUSG00000028066	chr3:88394143-88410331	protein_coding	Pmf1	-0.373964	-1.29591	2.77928	7.71858	0.0109235	0.348285	7.0065	7.14606	8.879	6.20319	5.34535	6.31956
ENSMUSG00000108211	chr6:71432104-71435107	TEC	Gm44130	0.533979	1.44792	1.40194	7.72272	0.010905	0.348285	1.75162	2.21583	2.26982	2.47595	3.72741	2.8677
ENSMUSG00000093668	chr13:78024902-78026295	protein_coding	Pou5f2	0.501632	1.41581	1.83885	7.71887	0.0109222	0.348285	2.68582	3.40684	2.60362	4.33957	4.81287	3.13323
ENSMUSG00000022587	chr15:74955051-74959905	protein_coding	Ly6e	-0.232699	-1.17503	9.19171	7.71959	0.010919	0.348285	633.855	631.374	630.12	477.326	550.08	585.595
ENSMUSG00000100555	chr1:111804934-111807775	processed_pseudogene	Gm8173	1.30128	2.46448	-1.62166	7.71521	0.0109386	0.348392	0.194625	0.221583	0.0667594	0.452593	0.348165	0.345186
ENSMUSG00000059481	chr17:12378609-12419384	protein_coding	Plg	-2.7893	-6.91295	-2.6845	7.7149	0.0109399	0.348392	0	0.166188	0.333797	0.0798694	0	0
ENSMUSG00000102989	chr8:108867562-108869267	TEC	Gm38318	0.497144	1.41142	1.77872	7.70245	0.0109957	0.349543	2.99722	3.07447	2.33658	3.86035	4.71047	3.18633
ENSMUSG00000115555	chr14:48196760-48198030	TEC	AC174647.1	0.539714	1.45368	1.69461	7.70099	0.0110023	0.349543	3.07507	2.82519	1.93602	3.75386	4.48518	2.97391
ENSMUSG00000113764	chr12:37049217-37147149	sense_intronic	CT010456.2	0.981085	1.97395	-0.257116	7.7047	0.0109856	0.349543	0.70065	0.581656	0.333797	1.57076	0.962573	0.557608
ENSMUSG00000055745	chr15:84553398-84557823	protein_coding	Rtl6	-0.327668	-1.25498	3.25448	7.7015	0.011	0.349543	9.1863	11.3561	11.1043	8.14668	8.76556	8.36413
ENSMUSG00000064758	chr8:89589435-89589541	snRNA	Gm26331	-4.55781	-23.5526	-3.52971	7.82248	0.0110853	0.351971	0	0.0830938	0.111266	0	0	0
ENSMUSG00000010376	chr14:55662263-55672124	protein_coding	Nedd8	-0.313993	-1.24314	5.23516	7.67236	0.0111318	0.353028	41.9222	42.0178	41.1906	29.3387	29.3892	41.9799
ENSMUSG00000044067	chr12:31706867-31713947	protein_coding	Gpr22	-2.91563	-7.54557	-2.94709	7.67276	0.01113	0.353028	0	0.110792	0.267038	0.0266231	0	0.0265528
ENSMUSG00000023089	chr6:24518666-24528013	protein_coding	Ndufa5	-0.27003	-1.20583	4.46589	7.66597	0.011161	0.353743	23.3161	24.3742	24.6342	19.3018	19.0057	21.7202
ENSMUSG00000105866	chr5:24009887-24010412	processed_pseudogene	Gm6745	0.634969	1.5529	0.469856	7.66179	0.0111801	0.353982	1.05097	0.80324	1.22392	1.51752	1.74082	1.54006
ENSMUSG00000106751	chr5:130226216-130227662	TEC	Gm42467	0.459567	1.37513	1.83885	7.65852	0.0111951	0.353982	3.15292	3.29605	2.4701	4.49931	3.91173	3.79705
ENSMUSG00000054717	chr8:57511907-57515999	protein_coding	Hmgb2	-0.315339	-1.2443	4.93049	7.66094	0.011184	0.353982	31.1011	32.2958	37.8081	26.5965	22.7536	32.1554
ENSMUSG00000083397	chr2:181896823-181898712	processed_pseudogene	Gm5466	0.732531	1.66155	-0.140373	7.65912	0.0111923	0.353982	0.54495	0.66475	0.667594	1.17142	1.10594	0.876242
ENSMUSG00000025145	chr11:120713925-120721128	protein_coding	Lrrc45	0.310994	1.24056	4.60738	7.65615	0.011206	0.354116	21.4477	22.186	21.452	32.214	26.01	22.5433
ENSMUSG00000068699	chr6:29433256-29461883	protein_coding	Flnc	-0.388059	-1.30863	4.24837	7.65467	0.0112127	0.35412	17.2827	22.9893	24.0779	16.4265	20.1321	12.6657
ENSMUSG00000098068	chr10:31574400-31575013	processed_pseudogene	Gm7909	0.594788	1.51025	0.920453	7.65175	0.0112262	0.354281	1.4013	1.52339	1.4242	2.42271	2.53956	1.59317
ENSMUSG00000025816	chr2:5870987-5895432	protein_coding	Sec61a2	0.269235	1.20517	4.46684	7.65068	0.0112311	0.354281	20.0074	20.6073	19.3825	25.4783	24.5559	22.2512
ENSMUSG00000030972	chr7:119519463-119545551	protein_coding	Acsm5	-0.985209	-1.9796	-1.11501	7.64672	0.0112493	0.354465	0.583875	0.66475	0.445063	0.292854	0.327685	0.212422
ENSMUSG00000056201	chr19:5490455-5495201	protein_coding	Cfl1	-0.265553	-1.2021	8.30539	7.64652	0.0112502	0.354465	343.085	338.524	354.403	247.356	270.831	343.699
ENSMUSG00000114539	chr14:25480054-25481105	sense_intronic	AC157650.2	0.487786	1.40229	1.30239	7.64457	0.0112592	0.354538	1.90732	1.99425	2.06954	2.76881	2.99012	2.62873
ENSMUSG00000076577	chr6:70117061-70117620	IG_V_gene	Igkv8-30	-0.904716	-1.87218	-0.529083	7.64216	0.0112703	0.35468	0.895275	1.08022	0.623088	0.665578	0.348165	0.371739
ENSMUSG00000042506	chr11:61151785-61175055	protein_coding	Usp22	-0.222059	-1.1664	6.24906	7.63867	0.0112865	0.354978	85.0122	79.1607	81.4465	74.4383	70.6979	65.3995
ENSMUSG00000003380	chr7:24969752-24972754	protein_coding	Rabac1	-0.272774	-1.20813	6.18798	7.62976	0.0113277	0.355857	85.0511	78.5513	75.7052	54.4709	67.7283	75.7816
ENSMUSG00000093921	chr17:35699203-35699309	snRNA	Gm23864	1.07026	2.09981	-1.14554	7.63016	0.0113259	0.355857	0.194625	0.249281	0.289291	0.692201	0.573448	0.318633
ENSMUSG00000036353	chr3:59216272-59262871	protein_coding	P2ry12	-0.535507	-1.44945	2.21468	7.62679	0.0113416	0.355872	3.46432	6.01045	6.65369	4.33957	3.0106	3.95636
ENSMUSG00000061589	chr10:80755206-80795461	protein_coding	Dot1l	0.253941	1.19246	6.0773	7.62742	0.0113386	0.355872	56.9862	64.4808	63.0654	77.5266	79.3611	63.2222
ENSMUSG00000020828	chr11:70540064-70558110	protein_coding	Pld2	0.263913	1.20073	5.09054	7.62497	0.01135	0.355928	30.9064	30.8278	30.9764	41.399	36.844	33.0848
ENSMUSG00000106063	chr3:104155533-104156248	sense_intronic	C030032O16Rik	0.515871	1.42986	2.07751	7.62132	0.011367	0.356251	2.88045	4.15469	3.15995	5.43112	5.714	3.45186
ENSMUSG00000022450	chr15:82350139-82354291	protein_coding	Ndufa6	-0.30814	-1.23811	4.91675	7.61607	0.0113915	0.35681	36.3559	31.3541	32.5118	23.4017	25.0064	32.5006
ENSMUSG00000015355	chr1:171682009-171705258	protein_coding	Cd48	-0.295014	-1.2269	3.75034	7.6108	0.0114162	0.357372	14.1298	14.2644	15.911	12.22	11.3461	12.6126
ENSMUSG00000062007	chr8:72189638-72201527	protein_coding	Hsh2d	-0.489033	-1.4035	1.50985	7.60834	0.0114277	0.357523	2.8026	3.60073	3.38248	2.5292	2.49859	1.96491
ENSMUSG00000107085	chr5:147439390-147439611	processed_pseudogene	Gm42883	0.616488	1.53314	0.743253	7.60334	0.0114512	0.358048	1.16775	1.2741	1.33519	2.20972	2.19139	1.4073
ENSMUSG00000054435	chr6:48684549-48692060	protein_coding	Gimap4	-0.213277	-1.15932	6.6632	7.59866	0.0114732	0.358526	102.412	114.06	109.819	91.0511	91.0144	99.4667
ENSMUSG00000049866	chr1:88673125-88702221	protein_coding	Arl4c	-0.242577	-1.1831	6.22533	7.59228	0.0115033	0.358836	90.9288	71.9038	80.4451	65.626	68.4042	71.4801
ENSMUSG00000104420	chr7:36727177-36729562	TEC	E230020A03Rik	0.474206	1.38915	1.6266	7.59279	0.0115009	0.358836	2.1798	2.76979	2.58136	3.51425	3.93221	3.05357
ENSMUSG00000018585	chr11:55446641-55461239	protein_coding	Atox1	-0.339191	-1.26505	4.33232	7.59361	0.011497	0.358836	22.304	22.6292	22.4534	14.0836	17.2649	21.9326
ENSMUSG00000003363	chr7:27532000-27553218	protein_coding	Pld3	-0.243128	-1.18356	5.94235	7.58516	0.011537	0.359676	67.963	66.7243	65.2017	50.9034	54.7233	63.2487
ENSMUSG00000035435	chr17:24264259-24351029	protein_coding	Abca17	0.42095	1.33881	2.14708	7.58285	0.0115479	0.359808	3.85357	4.09929	3.27121	5.37787	5.16103	4.43431
ENSMUSG00000028116	chr3:123006206-123035015	protein_coding	Myoz2	-0.509538	-1.42359	2.74896	7.57416	0.0115892	0.360462	5.37165	7.977	9.9694	5.69735	6.71753	4.06258
ENSMUSG00000031494	chr8:3743397-3748984	protein_coding	Cd209a	-0.444038	-1.36041	2.73123	7.57555	0.0115826	0.360462	7.3179	7.36765	8.12239	5.13826	4.2599	7.46133
ENSMUSG00000062727	chr13:22035870-22036345	protein_coding	Hist1h2bk	-0.622641	-1.53969	1.8481	7.57664	0.0115774	0.360462	3.69787	4.0162	5.16273	2.1831	1.96611	4.3281
ENSMUSG00000091881	chr3:88722090-88722670	antisense_RNA	Gm17146	0.631239	1.54889	0.594448	7.57001	0.011609	0.360867	0.817425	1.44029	1.0904	1.81037	1.82275	1.61972
ENSMUSG00000109909	chr8:104152706-104154337	TEC	Gm45663	1.14168	2.20638	-1.46669	7.56245	0.0116452	0.361149	0.194625	0.13849	0.222531	0.319478	0.491527	0.424845
ENSMUSG00000025647	chr9:109038565-109057777	protein_coding	Shisa5	-0.214724	-1.16048	7.68621	7.5635	0.0116401	0.361149	225.376	215.822	222.465	175.606	192.781	203.474
ENSMUSG00000078651	chr11:101325063-101329702	protein_coding	Aoc2	0.43522	1.35212	1.94627	7.56584	0.0116289	0.361149	3.34755	3.35145	2.98192	4.6058	4.68999	3.74394
ENSMUSG00000024990	chr19:38116620-38125321	protein_coding	Rbp4	-0.413084	-1.33153	3.47263	7.565	0.011633	0.361149	13.3513	11.2177	13.3741	12.6194	7.39338	8.55
ENSMUSG00000008999	chr2:172868012-172940321	protein_coding	Bmp7	-0.527888	-1.44182	1.02651	7.55809	0.0116661	0.361587	2.45227	2.18814	2.44784	1.70388	1.7613	1.43385
ENSMUSG00000096150	chr12:116000028-116000461	IG_V_gene	Ighv1-85	-1.38689	-2.61515	-1.98848	7.55463	0.0116827	0.361891	0.23355	0.415469	0.244784	0.133116	0.122882	0.0796583
ENSMUSG00000026199	chr1:75192151-75199387	protein_coding	Ankzf1	0.281961	1.21585	4.27774	7.55068	0.0117016	0.36198	16.621	18.5576	17.1349	22.7095	21.7501	19.1711
ENSMUSG00000084845	chr4:155734800-155740564	protein_coding	Tmem240	0.575817	1.49052	0.682205	7.54911	0.0117093	0.36198	1.32345	1.21871	1.17942	1.81037	2.02755	1.67283
ENSMUSG00000104920	chr5:21214009-21214260	processed_pseudogene	Gm43215	0.558756	1.473	1.76833	7.55061	0.011702	0.36198	2.68582	2.88058	2.53686	5.48437	3.74789	2.70838
ENSMUSG00000036578	chr7:31042513-31051467	protein_coding	Fxyd7	0.896773	1.8619	-0.443693	7.54699	0.0117195	0.36198	0.3114	0.526261	0.534075	1.22466	0.593928	0.849689
ENSMUSG00000026778	chr2:11172108-11301222	protein_coding	Prkcq	-0.267932	-1.20408	4.44938	7.54822	0.0117135	0.36198	24.367	23.9587	23.1878	21.4316	18.6575	19.3039
ENSMUSG00000087435	chr2:30413716-30415338	antisense_RNA	Gm16323	-3.2407	-9.45252	-3.26141	7.54037	0.0117514	0.362757	0.07785	0.193885	0.0445063	0.0266231	0	0
ENSMUSG00000057092	chr7:31068172-31076704	protein_coding	Fxyd3	-0.374646	-1.29652	3.19405	7.53166	0.0117936	0.36364	7.82392	10.8576	11.9944	8.35966	7.4753	7.99239
ENSMUSG00000081248	chr2:91344022-91344189	processed_pseudogene	Gm13787	1.21438	2.3204	-1.5472	7.53241	0.01179	0.36364	0.1557	0.249281	0.111266	0.50584	0.327685	0.371739
ENSMUSG00000073096	chr6:48554796-48570722	protein_coding	Lrrc61	-0.290421	-1.223	3.60896	7.52533	0.0118244	0.363715	12.962	13.1565	13.9972	11.1551	10.9979	10.6742
ENSMUSG00000020692	chr11:82900768-82908411	protein_coding	Nle1	0.411076	1.32968	2.45712	7.52414	0.0118302	0.363715	5.41057	4.32088	4.31711	7.05513	6.30793	5.20435
ENSMUSG00000094164	chr12:113611187-113611617	IG_V_gene	Ighv2-3	2.09084	4.25997	-0.0720159	7.52496	0.0118262	0.363715	0.583875	0.276979	0.222531	3.86035	0.0409606	0.557608
ENSMUSG00000032845	chr18:65265529-65393888	protein_coding	Alpk2	-0.921988	-1.89472	1.10556	7.52639	0.0118193	0.363715	0.9342	3.04677	4.00556	1.59739	1.92515	0.770031
ENSMUSG00000031145	chrX:7657260-7668186	protein_coding	Prickle3	0.298897	1.2302	3.54258	7.52952	0.011804	0.363715	10.1594	10.5806	10.4145	13.5246	13.0255	11.7894
ENSMUSG00000000346	chr15:100615628-100620731	protein_coding	Dazap2	-0.249348	-1.18867	7.65581	7.51909	0.0118548	0.364263	231.059	219.423	206.62	159.952	180.575	212.21
ENSMUSG00000028798	chr4:129591960-129600648	protein_coding	Eif3i	-0.267172	-1.20345	5.27787	7.51091	0.0118949	0.365073	43.5571	41.3807	42.1029	31.4952	33.5467	40.5195
ENSMUSG00000030359	chr6:128483567-128526720	protein_coding	Pzp	-0.839422	-1.78933	-0.20984	7.512	0.0118895	0.365073	0.7785	0.747844	1.53547	0.559086	0.675849	0.504503
ENSMUSG00000028070	chr3:88056520-88058495	protein_coding	Naxe	-0.265158	-1.20177	5.20603	7.5042	0.0119278	0.365111	42.3893	37.3922	41.0125	32.2672	30.5771	37.6784
ENSMUSG00000042766	chr3:89234177-89246309	protein_coding	Trim46	0.452647	1.36855	1.82791	7.50524	0.0119227	0.365111	2.72475	2.99138	3.07093	4.65905	4.01414	3.39876
ENSMUSG00000073902	chr7:106596743-106604035	unprocessed_pseudogene	Gm1966	-0.251796	-1.19069	6.49812	7.50749	0.0119116	0.365111	92.9918	94.4776	107.104	88.9479	88.3724	70.1259
ENSMUSG00000061833	chr13:75954136-75955013	processed_pseudogene	Gm6311	-4.41755	-21.3706	-3.59973	7.63631	0.0119372	0.365111	0.116775	0.0276979	0.0667594	0	0	0
ENSMUSG00000113387	chr12:28910229-29041874	lincRNA	AC162181.1	1.59691	3.02495	-2.24119	7.50275	0.0119349	0.365111	0.038925	0.110792	0.0667594	0.186362	0.266244	0.238975
ENSMUSG00000095170	chr12:115567149-115567591	IG_V_gene	Ighv8-11	-4.41755	-21.3706	-3.59973	7.63631	0.0119372	0.365111	0.116775	0.0276979	0.0667594	0	0	0
ENSMUSG00000081344	chr2:172509521-172509691	processed_pseudogene	Gm14303	-0.649772	-1.56892	0.901752	7.5005	0.011946	0.365172	2.06302	2.04965	2.55911	1.17142	1.06497	2.07112
ENSMUSG00000101587	chr5:45768867-45769743	transcribed_processed_pseudogene	Gm29036	0.487636	1.40215	1.3748	7.49341	0.011981	0.365337	2.25765	2.27123	1.82476	3.16815	2.8058	2.89425
ENSMUSG00000093756	chr5:108821721-108823123	processed_pseudogene	Gm18594	0.622968	1.54004	0.977172	7.49578	0.0119693	0.365337	1.557	1.88346	1.0904	2.71556	2.41667	1.77904
ENSMUSG00000030811	chr7:127744543-127769483	protein_coding	Fbxl19	0.272269	1.20771	4.4309	7.49213	0.0119873	0.365337	18.8397	20.081	19.4937	25.3452	23.88	21.3484
ENSMUSG00000103123	chr1:180372669-180373540	TEC	Gm37390	0.452831	1.36872	2.70687	7.49108	0.0119925	0.365337	5.83875	4.62555	5.89708	8.54603	8.56076	5.2309
ENSMUSG00000032068	chr9:50494525-50505482	protein_coding	Plet1	-0.268348	-1.20443	5.79146	7.49785	0.0119591	0.365337	65.8611	56.5592	59.1043	51.0365	43.0086	56.6636
ENSMUSG00000020385	chr11:51261730-51281766	protein_coding	Clk4	0.221372	1.16584	6.54151	7.49481	0.0119741	0.365337	83.027	91.9571	82.8707	97.7335	94.2912	108.654
ENSMUSG00000030283	chr6:142821545-142964452	protein_coding	St8sia1	-0.402344	-1.32165	2.43555	7.48145	0.0120403	0.366583	6.228	5.92736	6.20862	5.59086	4.38278	3.92981
ENSMUSG00000070319	chr9:20894349-20898623	protein_coding	Eif3g	-0.257403	-1.19533	5.35359	7.47662	0.0120643	0.366922	47.0603	42.1839	44.2615	33.4919	36.8645	41.2896
ENSMUSG00000059555	chr2:25192966-25196886	protein_coding	Tor4a	-0.237912	-1.17928	5.30914	7.47644	0.0120652	0.366922	42.2725	43.098	43.2156	34.477	36.1272	38.4484
ENSMUSG00000050628	chr11:116434094-116439077	protein_coding	Ubald2	-0.293574	-1.22567	4.30769	7.47357	0.0120795	0.367147	20.3188	22.6846	22.2531	15.681	17.4082	20.2067
ENSMUSG00000105804	chr3:127829555-127832971	TEC	Gm43654	0.415954	1.33418	2.47005	7.47179	0.0120884	0.367208	3.77572	5.15181	5.02921	6.20319	7.14762	5.36366
ENSMUSG00000050592	chr2:32050055-32084857	protein_coding	Fam78a	-0.297345	-1.22888	3.97433	7.46975	0.0120986	0.367309	18.2558	15.6216	18.025	14.5362	15.012	12.6391
ENSMUSG00000022102	chr14:70766036-70778495	protein_coding	Dok2	-0.360373	-1.28376	2.60698	7.46813	0.0121066	0.367344	6.228	6.92448	7.21002	5.67073	4.91527	5.33711
ENSMUSG00000018446	chr11:70977836-70983026	protein_coding	C1qbp	-0.276545	-1.21129	4.24408	7.46394	0.0121276	0.367772	22.3429	19.6101	20.2726	16.0005	17.3058	18.0028
ENSMUSG00000081487	chr2:80549712-80550396	processed_pseudogene	Gm13689	0.454122	1.36995	1.99824	7.45323	0.0121814	0.369192	2.76367	3.46224	3.62726	4.52593	5.24295	3.79705
ENSMUSG00000103151	chr9:32477333-32480377	TEC	Gm38292	0.419116	1.33711	2.85107	7.45053	0.012195	0.369396	4.94347	6.6198	6.65369	6.70903	10.1377	7.5941
ENSMUSG00000032496	chr9:111019271-111042767	protein_coding	Ltf	-0.515191	-1.42918	5.7811	7.44869	0.0122042	0.369466	38.7693	69.7157	85.007	45.6853	32.7275	57.5133
ENSMUSG00000016255	chr2:174450695-174457882	protein_coding	Tubb1	-0.458509	-1.37412	3.49384	7.44425	0.0122267	0.369934	7.97962	15.8155	14.9096	8.49278	9.70766	10.1697
ENSMUSG00000036570	chr7:31051678-31057199	protein_coding	Fxyd1	-0.465668	-1.38096	4.61216	7.44195	0.0122383	0.370076	27.4421	30.2738	27.2823	13.9239	17.5311	30.164
ENSMUSG00000031950	chr8:111940703-111953612	protein_coding	Gabarapl2	-0.290195	-1.22281	5.43245	7.43071	0.0122953	0.371308	50.3689	46.3663	45.7524	33.1192	36.6392	46.7329
ENSMUSG00000064225	chr9:95559657-95568023	protein_coding	Paqr9	-0.755051	-1.68769	1.24075	7.42981	0.0122999	0.371308	1.7127	2.32663	4.47288	2.39608	1.5565	1.22143
ENSMUSG00000021660	chr13:98309896-98317006	protein_coding	Btf3	-0.233508	-1.17569	6.46204	7.43007	0.0122986	0.371308	98.2856	93.4805	93.975	74.0123	76.883	92.1382
ENSMUSG00000076672	chr12:114288152-114288582	IG_V_gene	Ighv3-6	-0.70985	-1.63563	-0.0190604	7.41692	0.0123657	0.373082	1.0899	1.46799	0.979138	0.825317	0.69633	0.637267
ENSMUSG00000096336	chr6:67609713-67610508	IG_V_gene	Igkv1-135	-0.566557	-1.48098	1.11659	7.4118	0.0123919	0.37324	2.29657	3.35145	2.00278	1.67726	1.67938	1.80559
ENSMUSG00000046733	chr6:135065651-135084709	protein_coding	Gprc5a	-0.249567	-1.18885	8.79317	7.41445	0.0123783	0.37324	518.403	452.944	474.281	353.369	400.984	461.567
ENSMUSG00000052812	chr12:4917353-5047394	protein_coding	Atad2b	0.204652	1.15241	6.76723	7.41263	0.0123876	0.37324	97.7407	105.806	99.8943	119.085	118.683	111.947
ENSMUSG00000018995	chr7:96951505-97064758	protein_coding	Nars2	0.281963	1.21585	3.86134	7.40853	0.0124087	0.373535	13.507	12.9903	12.7065	15.0687	15.7289	16.8345
ENSMUSG00000086556	chr3:96209627-96220168	antisense_RNA	Gm15444	-1.14344	-2.20907	-1.50197	7.40383	0.0124329	0.373873	0.6228	0.304677	0.400556	0.186362	0.225283	0.159317
ENSMUSG00000021819	chr14:20707552-20723619	protein_coding	Zswim8	0.215357	1.16099	6.96768	7.40226	0.0124409	0.373873	114.517	114.309	118.498	135.325	145.328	122.568
ENSMUSG00000007564	chr17:20945311-20965916	protein_coding	Ppp2r1a	-0.204963	-1.15266	6.87087	7.40259	0.0124392	0.373873	125.3	124.779	125.819	101.86	112.498	111.734
ENSMUSG00000107478	chr6:124739189-124756021	protein_coding	Gm45234	0.846125	1.79767	-0.118583	7.39381	0.0124845	0.374972	0.350325	0.526261	0.867872	1.27791	1.2493	0.743478
ENSMUSG00000026771	chr2:23506220-23572106	protein_coding	Spopl	0.214806	1.16055	6.27688	7.39058	0.0125013	0.375263	71.3495	72.5963	71.21	87.5102	84.7269	77.4545
ENSMUSG00000094902	chr6:68680379-68680848	IG_V_gene	Igkv10-95	-2.2996	-4.92323	-2.98867	7.38465	0.0125321	0.375447	0.116775	0.193885	0.0890125	0.0266231	0.0204803	0.0265528
ENSMUSG00000108256	chr6:93194941-93197851	TEC	Gm43923	0.417302	1.33543	3.62995	7.38285	0.0125414	0.375447	10.5487	12.4641	8.65647	13.5512	17.8588	10.7008
ENSMUSG00000107690	chr6:100272610-100273698	TEC	Gm44044	0.550374	1.46447	1.64142	7.38504	0.01253	0.375447	2.0241	2.24353	3.04868	3.94022	4.32134	2.54907
ENSMUSG00000081370	chr7:109387478-109388875	processed_pseudogene	Gm9105	0.833916	1.78252	-0.479517	7.38258	0.0125428	0.375447	0.38925	0.66475	0.35605	0.825317	0.798731	0.902795
ENSMUSG00000002102	chr2:91054009-91066369	protein_coding	Psmc3	-0.258779	-1.19647	6.21015	7.38127	0.0125496	0.375447	82.9102	76.9725	81.9806	60.4878	61.8709	79.8177
ENSMUSG00000085596	chr2:167553314-167607845	processed_transcript	Gm11476	0.722257	1.64976	0.405967	7.38521	0.0125291	0.375447	0.7785	1.19101	0.845619	1.09155	2.12995	1.4073
ENSMUSG00000084127	chr4:146239954-146241633	processed_pseudogene	Gm13169	-3.11014	-8.63466	-3.32485	7.37592	0.0125775	0.375649	0.07785	0.13849	0.0667594	0	0.0204803	0
ENSMUSG00000102459	chr1:153889741-153892297	TEC	Gm38352	0.759853	1.69332	-0.208574	7.37595	0.0125773	0.375649	0.661725	0.637052	0.511822	0.825317	0.942093	1.27453
ENSMUSG00000027602	chr2:155276297-155278073	protein_coding	Map1lc3a	-0.28498	-1.21839	5.48303	7.37696	0.012572	0.375649	55.1567	47.9728	44.2837	35.8347	38.1548	46.8922
ENSMUSG00000025137	chr11:120610087-120617936	protein_coding	Pcyt2	0.264762	1.20144	4.70989	7.37296	0.0125929	0.375899	23.1214	23.7648	24.2337	31.1224	28.7338	25.6234
ENSMUSG00000061983	chr10:23785183-23787275	protein_coding	Rps12	-0.215573	-1.16117	7.97497	7.36958	0.0126106	0.376216	284.736	263.712	262.565	222.277	223.665	252.464
ENSMUSG00000106224	chr3:121721595-121723402	TEC	Gm43823	-0.63408	-1.55195	0.431703	7.36391	0.0126403	0.376446	1.94625	1.3849	1.51321	0.958433	1.22882	0.876242
ENSMUSG00000040552	chr6:122847138-122856161	protein_coding	C3ar1	-0.407963	-1.32681	2.4673	7.36137	0.0126536	0.376446	4.9824	6.48131	7.18776	5.27138	4.48518	4.40776
ENSMUSG00000030647	chr7:97400003-97407802	protein_coding	Ndufc2	-0.296759	-1.22838	5.3204	7.36154	0.0126527	0.376446	43.0121	43.3473	45.6412	30.9095	32.6251	43.998
ENSMUSG00000112927	chr10:50696472-50696841	TEC	AC153529.1	0.78968	1.72869	-0.475989	7.36491	0.0126351	0.376446	0.54495	0.498563	0.42281	0.825317	0.73729	0.9559
ENSMUSG00000002010	chrX:73778963-73786897	protein_coding	Idh3g	-0.243168	-1.18359	5.6234	7.36532	0.0126329	0.376446	53.9111	50.3271	55.9444	42.7568	42.8038	49.813
ENSMUSG00000030167	chr6:129666015-129678973	protein_coding	Klrc1	-0.529111	-1.44304	1.54449	7.35973	0.0126622	0.376492	3.46432	3.93311	2.87065	2.84868	1.74082	2.54907
ENSMUSG00000042254	chr9:65265180-65280605	protein_coding	Cilp	-0.509386	-1.42344	2.29273	7.35322	0.0126965	0.376881	4.28175	4.59786	8.03338	3.96685	3.78885	4.275
ENSMUSG00000078656	chr11:101253707-101259549	protein_coding	Vps25	0.704014	1.62903	-0.0250309	7.3542	0.0126913	0.376881	0.739575	0.80324	0.578582	1.33116	1.04449	1.06211
ENSMUSG00000114598	chr13:98798611-98801410	sense_intronic	AC129085.2	0.355199	1.27916	3.3377	7.35469	0.0126887	0.376881	7.59037	10.6637	8.12239	11.9272	11.8581	10.0104
ENSMUSG00000047767	chr7:101263034-101302251	protein_coding	Atg16l2	0.281483	1.21544	4.46393	7.34632	0.0127329	0.37748	19.5793	20.9396	19.0709	25.1056	26.2762	21.0033
ENSMUSG00000031636	chr8:45885461-45919548	protein_coding	Pdlim3	-0.30822	-1.23818	4.19123	7.34538	0.0127379	0.37748	18.8397	19.4716	22.1196	18.9024	15.8313	14.1526
ENSMUSG00000031710	chr8:83290352-83298452	protein_coding	Ucp1	-2.39178	-5.24803	0.80252	7.34627	0.0127332	0.37748	0.54495	0.193885	7.21002	1.62401	0	0.0531056
ENSMUSG00000079555	chr5:34153880-34169527	protein_coding	Haus3	0.296064	1.22779	3.72441	7.33822	0.0127758	0.378393	12.0278	11.8824	11.5271	14.1103	13.2917	16.1175
ENSMUSG00000103420	chr3:28324357-28326094	TEC	Gm37537	0.608924	1.52512	0.355109	7.3318	0.0128099	0.378562	0.973125	0.858636	1.0459	1.46427	1.4541	1.48696
ENSMUSG00000109199	chr7:89388344-89391323	TEC	Gm44996	0.65935	1.57937	0.710815	7.33047	0.012817	0.378562	0.895275	1.74497	0.979138	1.65063	2.00707	2.09767
ENSMUSG00000111490	chr9:123138466-123139641	TEC	AC134248.1	0.52626	1.44019	1.59016	7.33363	0.0128002	0.378562	1.8684	2.6313	2.64812	4.31295	3.42021	2.68183
ENSMUSG00000092014	chr15:99810289-99810582	processed_pseudogene	Gm4468	0.977054	1.96844	0.100673	7.3314	0.0128121	0.378562	0.506025	0.775542	0.7121	2.31621	1.1469	0.557608
ENSMUSG00000027170	chr2:104999656-105017080	protein_coding	Eif3m	-0.247302	-1.18698	5.72601	7.33559	0.0127897	0.378562	59.6331	54.8696	57.7691	43.9015	46.6541	54.566
ENSMUSG00000006241	chr9:21927471-21935872	protein_coding	Ccdc159	0.572299	1.48689	1.51203	7.32866	0.0128267	0.378566	2.14087	2.18814	2.35883	4.44606	3.37925	2.15078
ENSMUSG00000114456	chr13:23541714-23543392	protein_coding	Hist1h2bh	-0.595467	-1.51096	2.18171	7.32779	0.0128313	0.378566	4.2039	5.15181	6.7427	3.08828	2.39619	5.33711
ENSMUSG00000103828	chr11:19005607-19006473	TEC	2610001A08Rik	0.512048	1.42607	1.98346	7.32639	0.0128387	0.378576	2.76367	4.0162	2.8039	5.83047	4.30086	3.58463
ENSMUSG00000106767	chr5:65616949-65619771	TEC	Gm42727	0.577852	1.49263	0.743825	7.32054	0.01287	0.378681	1.2456	1.46799	1.15716	1.65063	2.19139	1.9118
ENSMUSG00000025375	chr11:120007313-120047167	protein_coding	Aatk	0.290596	1.22315	4.46544	7.32041	0.0128707	0.378681	19.696	20.0256	19.7163	24.2803	27.7303	20.6315
ENSMUSG00000115012	chr15:30961300-30962878	antisense_RNA	AC139197.1	4.38288	20.863	-3.52983	7.44881	0.0128698	0.378681	0	0	0	0.0798694	0.0614409	0.0531056
ENSMUSG00000084932	chrX:155622789-155623361	antisense_RNA	Gm15156	-1.8202	-3.53131	-2.63818	7.32376	0.0128528	0.378681	0.194625	0.166188	0.178025	0.0266231	0.0614409	0.0531056
ENSMUSG00000102635	chr13:101752806-101753205	TEC	Gm36638	0.478864	1.39365	1.6927	7.31326	0.012909	0.379599	2.60797	2.52051	2.78164	4.04672	4.1575	2.81459
ENSMUSG00000022890	chr16:84827866-84835625	protein_coding	Atp5j	-0.26306	-1.20002	6.16084	7.30833	0.0129355	0.380167	79.4459	77.9697	76.6398	57.3196	59.8639	77.8793
ENSMUSG00000025783	chr2:9881252-9883921	protein_coding	4930412O13Rik	1.60779	3.04785	-1.86297	7.30572	0.0129495	0.380371	0.116775	0.110792	0.0890125	0.319478	0.532487	0.0796583
ENSMUSG00000106570	chr5:131882966-131885938	TEC	C230071H17Rik	0.63144	1.54911	0.518953	7.30194	0.0129699	0.380426	0.7785	1.21871	1.15716	1.78375	1.82275	1.35419
ENSMUSG00000110744	chr10:30780857-30782271	processed_pseudogene	Gm5171	0.66713	1.58791	0.619452	7.30077	0.0129762	0.380426	0.817425	1.3849	1.15716	2.39608	1.43362	1.61972
ENSMUSG00000050335	chr14:47367751-47386160	protein_coding	Lgals3	-0.299166	-1.23043	6.25711	7.30009	0.0129799	0.380426	85.3625	83.9801	83.7163	54.3112	65.967	85.3937
ENSMUSG00000092622	chr9:73101836-73104438	protein_coding	Khdc3	0.894295	1.8587	-0.837703	7.30162	0.0129717	0.380426	0.38925	0.276979	0.378303	0.50584	0.757771	0.66382
ENSMUSG00000106237	chr5:137510253-137517501	lincRNA	Gm8066	0.433685	1.35068	1.82484	7.29642	0.0129997	0.380458	3.19185	2.90828	2.8039	4.31295	4.1575	3.50497
ENSMUSG00000030054	chr6:87778072-87779768	protein_coding	Gp9	-0.622622	-1.53967	1.02129	7.29593	0.0130024	0.380458	1.47915	2.90828	2.71488	1.86362	1.47458	1.35419
ENSMUSG00000021996	chr14:74732297-74750765	protein_coding	Esd	-0.25924	-1.19685	5.46628	7.29669	0.0129983	0.380458	46.3986	48.0282	49.9138	36.1808	38.2572	46.2284
ENSMUSG00000104378	chr1:127270524-127275285	TEC	Gm37510	0.37302	1.29506	2.44505	7.28804	0.0130452	0.381082	4.5153	4.76404	4.76217	6.84215	5.75496	5.62919
ENSMUSG00000044021	chr15:91838326-91934555	processed_transcript	Muc19	0.800598	1.74182	-0.434009	7.29026	0.0130331	0.381082	0.583875	0.553958	0.378303	0.745448	0.839692	1.00901
ENSMUSG00000031168	chrX:8185329-8193512	protein_coding	Ebp	-0.269433	-1.20533	4.75351	7.2892	0.0130389	0.381082	30.5172	28.0857	29.7524	23.8543	22.0163	27.4556
ENSMUSG00000024868	chr19:30545863-30549665	protein_coding	Dkk1	2.51646	5.72177	-2.99353	7.28612	0.0130556	0.381177	0	0.0276979	0.0222531	0.159739	0.0819211	0.132764
ENSMUSG00000106691	chr5:134519325-134520789	TEC	2700029L08Rik	0.517327	1.4313	1.39857	7.28101	0.0130834	0.381475	2.0241	1.93885	2.33658	3.2214	3.52261	2.28354
ENSMUSG00000113869	chr13:9352028-9352689	processed_pseudogene	AC131743.3	0.497608	1.41187	1.84688	7.28242	0.0130757	0.381475	2.4912	3.12987	3.09319	5.19151	4.11654	3.08012
ENSMUSG00000000823	chr2:181582103-181592803	protein_coding	Zfp512b	0.248926	1.18832	5.55115	7.28031	0.0130872	0.381475	43.2846	42.0178	43.0821	55.8287	52.1838	44.529
ENSMUSG00000001794	chr7:30186936-30198811	protein_coding	Capns1	-0.264419	-1.20115	7.25822	7.27126	0.0131366	0.382706	166.054	167.462	167.588	117.488	131.524	168.212
ENSMUSG00000022974	chr16:91014037-91044543	protein_coding	Paxbp1	0.222179	1.16649	5.9944	7.26569	0.0131672	0.383386	54.9232	61.4617	59.9277	71.4831	68.8752	65.3995
ENSMUSG00000055692	chr16:17276309-17283229	protein_coding	Tmem191c	0.558663	1.4729	0.674159	7.26202	0.0131873	0.383763	1.2456	1.24641	1.22392	1.97011	1.78178	1.72593
ENSMUSG00000084939	chr4:95464724-95487394	processed_transcript	Gm830	-0.542628	-1.45662	1.32996	7.25677	0.0132162	0.384184	3.7368	2.659	2.55911	2.42271	1.61794	2.07112
ENSMUSG00000024008	chr17:29156550-29237797	protein_coding	Cpne5	-0.363617	-1.28665	3.25462	7.25804	0.0132092	0.384184	11.1325	10.913	10.1029	7.61422	6.98378	10.4087
ENSMUSG00000043822	chr10:80339110-80348412	protein_coding	Adamtsl5	0.277759	1.21231	4.71019	7.25274	0.0132384	0.384621	23.6275	24.5681	22.6314	28.8861	32.154	24.7472
ENSMUSG00000076545	chr6:69226854-69227433	IG_V_gene	Igkv4-72	-1.02698	-2.03775	-0.893877	7.24705	0.0132699	0.384696	0.54495	0.997125	0.467316	0.479216	0.204803	0.318633
ENSMUSG00000023904	chr17:23673596-23675227	protein_coding	Hcfc1r1	-0.270181	-1.20596	4.79559	7.25077	0.0132493	0.384696	32.3077	28.8612	29.8637	22.8426	24.2487	28.3584
ENSMUSG00000025068	chr19:47854970-47864790	protein_coding	Gsto1	-0.218455	-1.16349	6.48098	7.24835	0.0132627	0.384696	86.647	97.9953	103.321	83.9161	79.7502	83.9865
ENSMUSG00000027533	chr3:10012548-10016607	protein_coding	Fabp5	-0.296897	-1.2285	5.75538	7.24752	0.0132673	0.384696	59.672	57.4178	61.4409	43.7418	41.1859	60.4872
ENSMUSG00000105412	chr3:94575777-94577034	sense_intronic	Gm43768	0.509789	1.42384	1.31669	7.23824	0.0133187	0.384851	1.90732	2.04965	2.02504	3.35451	2.94916	2.23043
ENSMUSG00000028524	chr4:102741297-102973628	protein_coding	Sgip1	0.249792	1.18904	5.42111	7.23739	0.0133235	0.384851	37.368	39.6357	40.2114	43.5288	52.2452	43.5997
ENSMUSG00000078503	chr4:145510759-145539188	protein_coding	Zfp990	4.39133	20.9856	-3.52887	7.35724	0.0133546	0.384851	0	0	0	0.0798694	0.0409606	0.0796583
ENSMUSG00000104587	chr5:28577273-28578960	TEC	Gm43161	0.755882	1.68866	0.4152	7.23612	0.0133305	0.384851	0.70065	1.05252	1.02364	2.36946	1.41314	1.00901
ENSMUSG00000082487	chr11:102492439-102492609	processed_pseudogene	Gm11628	0.669192	1.59018	0.239572	7.23552	0.0133339	0.384851	0.739575	0.969427	0.845619	1.27791	1.69986	1.08866
ENSMUSG00000069267	chr13:23752267-23752886	protein_coding	Hist1h3b	-0.807287	-1.74992	2.70808	7.23367	0.0133442	0.384851	5.83875	7.42304	11.3046	3.43438	2.23235	8.65621
ENSMUSG00000064565	chr16:11167105-11167267	snRNA	Gm24145	0.694428	1.61824	-0.0726154	7.23197	0.0133536	0.384851	0.661725	0.80324	0.578582	1.17142	1.04449	1.08866
ENSMUSG00000044117	chr16:13986604-14101500	protein_coding	2900011O08Rik	-4.38193	-20.8494	-3.60311	7.36814	0.0132958	0.384851	0.038925	0.0276979	0.111266	0	0	0
ENSMUSG00000022708	chr16:42875881-43642602	protein_coding	Zbtb20	0.216486	1.1619	9.75244	7.23379	0.0133435	0.384851	808.745	811.605	773.319	879.495	1000.65	900.989
ENSMUSG00000037326	chr17:25958364-25985796	protein_coding	Capn15	0.260575	1.19796	5.15362	7.23979	0.0133101	0.384851	29.583	35.3426	32	40.547	40.7353	34.8904
ENSMUSG00000044349	chr2:158375638-158386145	protein_coding	Snhg11	0.351206	1.27563	5.27837	7.23642	0.0133288	0.384851	32.5802	37.8354	31.7107	56.8936	35.308	38.1829
ENSMUSG00000103467	chr1:189913339-189915959	TEC	Gm38245	0.649749	1.56889	0.226291	7.2251	0.013392	0.385096	0.85635	1.05252	0.689847	1.33116	1.39266	1.32764
ENSMUSG00000072893	chr11:59505662-59513647	processed_transcript	4933439C10Rik	0.375646	1.29742	2.78756	7.22633	0.0133851	0.385096	5.09917	6.81369	5.87483	8.83888	7.53675	6.79751
ENSMUSG00000082315	chr2:39157486-39162235	transcribed_processed_pseudogene	Gm16523	0.447742	1.3639	2.22465	7.2285	0.013373	0.385096	3.4254	4.76404	3.47149	6.07007	5.52968	4.3281
ENSMUSG00000065347	chr2:141640490-141640596	snRNA	Gm25583	2.99173	7.95428	-3.20949	7.22699	0.0133814	0.385096	0	0	0.0222531	0.0798694	0.102401	0.106211
ENSMUSG00000102700	chr1:89097073-89098818	TEC	Gm38312	0.515181	1.42917	1.21944	7.22304	0.0134035	0.38513	2.06302	1.57878	1.95828	2.84868	2.88772	2.23043
ENSMUSG00000037300	chr8:124671333-124721983	protein_coding	Ttc13	0.239341	1.18045	5.3871	7.22231	0.0134076	0.38513	39.5867	38.1954	37.2295	48.6937	45.2819	41.741
ENSMUSG00000022665	chr16:45093402-45127924	protein_coding	Ccdc80	-0.294249	-1.22625	5.42337	7.21832	0.01343	0.385565	37.7572	48.5822	55.121	40.8665	36.1067	38.6343
ENSMUSG00000043251	chr8:105289924-105296101	protein_coding	Exoc3l	0.326115	1.25363	3.78964	7.21646	0.0134404	0.385618	10.9379	13.3227	12.306	16.7193	16.5686	12.6126
ENSMUSG00000041736	chr15:83563592-83574203	protein_coding	Tspo	-0.295354	-1.22719	5.48741	7.21541	0.0134462	0.385618	51.4978	49.6901	47.0654	32.8529	39.1378	48.7775
ENSMUSG00000109652	chr8:22873589-22876190	TEC	Gm45555	0.363369	1.28643	3.72286	7.20634	0.0134973	0.386875	9.84802	12.7687	11.7497	14.6427	17.8793	11.7363
ENSMUSG00000037239	chr7:29158829-29170411	protein_coding	Spred3	0.384895	1.30576	2.71148	7.19385	0.013568	0.388691	5.64412	6.45362	4.80668	8.49278	7.0657	6.47888
ENSMUSG00000051851	chrX:53608032-53608432	protein_coding	Rtl8c	-0.349217	-1.27387	2.82685	7.18816	0.0136002	0.389407	7.66822	8.14319	7.89986	6.07007	5.44776	7.1427
ENSMUSG00000051703	chr1:75479532-75485705	protein_coding	Tmem198	0.648933	1.56801	0.663939	7.18276	0.013631	0.390079	0.973125	1.3572	1.17942	2.39608	1.88419	1.27453
ENSMUSG00000084823	chr6:148213367-148214573	lincRNA	Gm17216	0.952772	1.93559	-1.05821	7.18045	0.0136442	0.390246	0.38925	0.276979	0.222531	0.479216	0.573448	0.610714
ENSMUSG00000092695	chr3:27584900-27584995	miRNA	Mir3092	1.11336	2.1635	-1.23723	7.16843	0.013713	0.391641	0.3114	0.276979	0.133519	0.665578	0.512007	0.318633
ENSMUSG00000104745	chr3:97273876-97275064	TEC	Gm43073	0.669484	1.5905	0.387274	7.16808	0.013715	0.391641	1.0899	0.969427	0.845619	1.75713	1.7613	1.03556
ENSMUSG00000059908	chr6:121838541-121889057	protein_coding	Mug1	-3.68092	-12.8253	-3.0001	7.17036	0.0137019	0.391641	0	0	0.35605	0	0.0204803	0
ENSMUSG00000026832	chr2:58129137-58195532	protein_coding	Cytip	-0.305937	-1.23622	6.70957	7.16538	0.0137305	0.391801	138.456	99.6571	109.152	75.3701	98.0186	107.273
ENSMUSG00000027342	chr2:132249162-132253314	protein_coding	Pcna	-0.326138	-1.25365	5.35674	7.16455	0.0137353	0.391801	44.102	42.6271	49.847	31.6283	30.9252	46.5205
ENSMUSG00000110159	chr7:132837698-132840223	TEC	Gm45501	0.421139	1.33898	2.36422	7.16183	0.0137509	0.392038	3.15292	4.79174	4.9402	5.77722	5.89832	5.76195
ENSMUSG00000036752	chr2:25222160-25224702	protein_coding	Tubb4b	-0.207706	-1.15485	7.56296	7.15961	0.0137637	0.392193	198.05	194.246	215.566	183.194	166.218	177.027
ENSMUSG00000064390	chr3:86140618-86140688	snoRNA	Rnu73b	0.543957	1.45797	0.81239	7.15623	0.0137832	0.392237	1.44022	1.44029	1.26843	2.1831	1.86371	1.99146
ENSMUSG00000081355	chr3:94720023-94758116	unprocessed_pseudogene	Gm15264	0.879374	1.83958	-0.88956	7.15552	0.0137873	0.392237	0.3114	0.360073	0.333797	0.745448	0.593928	0.531056
ENSMUSG00000105429	chr5:32799904-32800965	TEC	Gm43692	0.498649	1.41289	1.19234	7.15715	0.0137779	0.392237	1.557	1.85576	2.04729	2.76881	2.58052	2.44286
ENSMUSG00000034932	chr10:81264713-81266934	protein_coding	Mrpl54	-0.286278	-1.21949	3.684	7.15245	0.0138051	0.392298	14.8304	13.572	13.886	11.4479	10.8955	12.3205
ENSMUSG00000026655	chr2:3570488-3782142	protein_coding	Fam107b	-0.220704	-1.1653	6.20562	7.15162	0.0138099	0.392298	86.9195	74.7567	76.6175	65.3864	68.9981	69.9931
ENSMUSG00000061393	chr9:119402118-119434995	protein_coding	Acvr2b	0.275569	1.21047	4.18371	7.15006	0.0138189	0.392298	15.8425	17.9483	15.3547	20.4732	20.4188	18.5869
ENSMUSG00000102673	chr2:14944908-14946844	TEC	Gm37437	0.614155	1.53066	0.81129	7.15102	0.0138133	0.392298	1.47915	1.10792	1.4242	2.5292	2.12995	1.4604
ENSMUSG00000024965	chr19:6998958-7019469	protein_coding	Fermt3	-0.251869	-1.19075	4.63181	7.14605	0.0138421	0.392748	25.418	27.0332	28.217	22.0706	23.5114	22.1981
ENSMUSG00000039981	chr10:7832470-7870396	protein_coding	Zc3h12d	-0.305376	-1.23574	3.24985	7.14115	0.0138706	0.393135	10.5876	10.2482	10.5925	8.46616	9.15469	7.77997
ENSMUSG00000031980	chr8:124556534-124569706	protein_coding	Agt	-0.749906	-1.68168	-0.151466	7.1399	0.0138779	0.393135	0.973125	1.3018	0.956885	0.42597	0.73729	0.743478
ENSMUSG00000037966	chr13:49187485-49196244	protein_coding	Ninj1	-0.333818	-1.26034	3.78166	7.14124	0.01387	0.393135	15.2586	13.8213	16.7789	9.82394	12.5544	14.0199
ENSMUSG00000094694	chr12:114583569-114584002	IG_V_gene	Ighv1-9	-0.825922	-1.77267	-0.411034	7.13781	0.01389	0.39327	1.28452	0.581656	0.934632	0.479216	0.532487	0.531056
ENSMUSG00000067547	chr15:6653923-6654741	transcribed_processed_pseudogene	Gm7666	0.876899	1.83642	-0.797284	7.13652	0.0138975	0.393274	0.272475	0.332375	0.445063	0.692201	0.757771	0.531056
ENSMUSG00000034163	chr10:115384959-115432772	protein_coding	Zfc3h1	0.221588	1.16602	7.16879	7.13119	0.0139286	0.393736	121.913	146.661	129.758	155.452	163.904	145.164
ENSMUSG00000103285	chr2:156084610-156086291	TEC	Gm37274	0.409002	1.32777	2.85579	7.13121	0.0139285	0.393736	4.55422	7.70002	6.09736	8.73239	8.54028	7.24891
ENSMUSG00000061816	chr1:66924295-66945404	protein_coding	Myl1	-0.761388	-1.69512	1.34063	7.12642	0.0139565	0.394315	1.20667	3.48994	4.40612	1.81037	2.23235	1.43385
ENSMUSG00000098492	chr9:72289667-72290111	processed_pseudogene	Gm19353	0.581178	1.49607	1.0995	7.12219	0.0139813	0.394806	1.75162	1.68957	1.55772	2.84868	2.92868	1.64627
ENSMUSG00000026927	chr2:26382802-26389316	protein_coding	Sdccag3	0.22369	1.16772	5.5462	7.12023	0.0139928	0.394922	42.1947	43.7073	43.2378	50.9301	51.7127	48.1667
ENSMUSG00000102037	chr9:88956900-88962419	protein_coding	Bcl2a1a	-0.437331	-1.3541	1.8939	7.11851	0.0140029	0.394999	4.12605	3.9885	4.56189	3.27465	2.58052	3.55807
ENSMUSG00000102602	chr4:131878628-131883237	TEC	A930004J17Rik	0.258358	1.19612	4.99941	7.10812	0.014064	0.396514	27.0529	31.1325	28.9736	36.7665	36.4139	31.1199
ENSMUSG00000106166	chr3:37488827-37494792	TEC	Gm43484	0.340589	1.26627	3.00057	7.10682	0.0140717	0.396521	6.34477	7.39535	7.21002	9.61095	9.37997	7.5941
ENSMUSG00000102566	chr3:65933485-65933908	processed_pseudogene	Gm37037	2.49973	5.65578	-2.99357	7.10469	0.0140843	0.396666	0.038925	0	0.0222531	0.106493	0.102401	0.159317
ENSMUSG00000103901	chr2:14149820-14153297	TEC	Gm37499	0.347691	1.27252	3.00491	7.10127	0.0141046	0.397027	8.29102	6.7306	6.11961	8.35966	9.56429	8.78897
ENSMUSG00000104737	chr3:101580304-101581055	sense_intronic	Gm42937	0.561346	1.47565	0.976002	7.1	0.0141121	0.397029	1.2456	1.3849	1.89152	1.97011	2.58052	2.20388
ENSMUSG00000021238	chr12:84430717-84451004	protein_coding	Aldh6a1	-0.217166	-1.16245	6.25843	7.08255	0.0142159	0.399739	86.4135	79.2715	81.1572	67.0371	68.5885	76.6844
ENSMUSG00000015340	chrX:9435252-9487771	protein_coding	Cybb	-0.213981	-1.15988	6.74247	7.07892	0.0142376	0.400138	116.97	103.729	124.15	100.449	95.3972	101.511
ENSMUSG00000098236	chr14:32897719-32898729	processed_pseudogene	Gm7734	1.06594	2.09353	-1.19236	7.07651	0.014252	0.400333	0.23355	0.13849	0.333797	0.399347	0.675849	0.424845
ENSMUSG00000038179	chr1:171632403-171653035	protein_coding	Slamf7	-0.371623	-1.29381	3.58442	7.07291	0.0142736	0.400348	12.456	13.7105	14.242	13.5512	9.27757	8.49689
ENSMUSG00000069301	chr13:22042460-22042944	protein_coding	Hist1h2ag	-0.596214	-1.51174	1.17176	7.0727	0.0142749	0.400348	2.60797	2.6867	2.71488	1.86362	1.10594	2.38975
ENSMUSG00000033047	chr15:79075223-79094400	protein_coding	Eif3l	-0.227793	-1.17104	5.88901	7.07267	0.0142751	0.400348	65.7054	61.6002	64.3783	50.7171	53.0849	59.8765
ENSMUSG00000001444	chr11:97098071-97115331	protein_coding	Tbx21	-0.532333	-1.44627	1.63515	7.06702	0.014309	0.401089	2.56905	3.85001	4.31711	3.06166	1.96611	2.52251
ENSMUSG00000015452	chr17:34597862-34600936	protein_coding	Ager	-0.266157	-1.2026	10.1169	7.06577	0.0143166	0.401089	1257.74	1200.26	1179.55	866.503	942.114	1216.12
ENSMUSG00000088442	chr13:9109305-9109599	misc_RNA	Gm23553	0.60795	1.52409	0.698595	7.06089	0.014346	0.401681	1.12882	1.46799	1.0904	1.89024	2.27331	1.43385
ENSMUSG00000061474	chr13:100735955-100744659	protein_coding	Mrps36	-0.383782	-1.30476	2.6716	7.05977	0.0143527	0.401681	7.59037	6.7306	7.23227	4.79216	4.93575	6.79751
ENSMUSG00000086502	chr7:127448636-127460360	processed_transcript	B130055M24Rik	0.328132	1.25539	3.20412	7.05468	0.0143835	0.401909	7.35682	8.78024	8.14465	10.2499	11.3666	8.89518
ENSMUSG00000032598	chr9:108808368-108818844	protein_coding	Nckipsd	0.310622	1.24024	3.88263	7.05705	0.0143692	0.401909	13.1177	12.2979	13.886	17.731	17.5721	13.4357
ENSMUSG00000081434	chr2:152353615-152354566	processed_pseudogene	Gm14165	-1.63973	-3.11608	-2.45482	7.05498	0.0143816	0.401909	0.23355	0.193885	0.200278	0.0266231	0.0819211	0.0796583
ENSMUSG00000038143	chr8:47180048-47446362	protein_coding	Stox2	0.227443	1.17076	5.57645	7.04959	0.0144143	0.402485	42.4672	43.8735	45.3296	54.817	50.5453	48.8571
ENSMUSG00000096464	chr12:113588267-113588702	IG_V_gene	Ighv2-2	-1.11103	-2.16	-1.35309	7.04878	0.0144192	0.402485	0.4671	0.443167	0.511822	0.106493	0.184323	0.371739
ENSMUSG00000034868	chr17:70973920-70990787	protein_coding	Myl12b	-0.293521	-1.22563	7.98781	7.04342	0.0144518	0.403184	294.039	273.462	271.177	188.199	206.892	289.186
ENSMUSG00000086728	chr9:57099950-57131290	antisense_RNA	Man2c1os	0.45153	1.36749	1.76516	7.04048	0.0144697	0.403472	2.21872	2.82519	3.29346	3.70062	4.07558	3.74394
ENSMUSG00000108737	chr7:34250252-34251355	TEC	BC060293	0.346893	1.27182	2.74926	7.033	0.0145154	0.404534	5.79982	6.45362	5.34075	6.92201	8.13067	7.27546
ENSMUSG00000035048	chr9:102626296-102634425	protein_coding	Anapc13	-0.30675	-1.23692	4.38391	7.02272	0.0145784	0.405655	24.406	21.7983	22.9875	16.6661	16.63	22.6495
ENSMUSG00000092958	chr2:37688201-37688284	miRNA	Mir5128	1.15527	2.22726	-1.4801	7.02378	0.0145718	0.405655	0.07785	0.221583	0.222531	0.532463	0.327685	0.398292
ENSMUSG00000079563	chr17:32413100-32424167	protein_coding	Pglyrp2	-0.549721	-1.4638	1.23881	7.02397	0.0145707	0.405655	2.88045	2.52051	2.89291	2.5292	1.7613	1.38074
ENSMUSG00000088775	chr1:89684802-89685112	misc_RNA	Gm26037	0.685999	1.60882	0.122163	7.01589	0.0146204	0.406612	0.739575	0.997125	0.623088	1.27791	1.4541	1.03556
ENSMUSG00000109539	chr7:67268906-67272242	TEC	Gm44667	0.285892	1.21916	4.58057	7.01274	0.0146398	0.40694	20.2799	23.3494	20.8512	26.5433	29.6145	22.4371
ENSMUSG00000020810	chr11:116645595-116654313	protein_coding	Cygb	-0.27931	-1.21361	4.51435	7.01024	0.0146553	0.407157	25.5737	22.4076	27.0598	22.8426	20.4188	18.5869
ENSMUSG00000019851	chr10:18845020-18857073	protein_coding	Perp	-0.263259	-1.20019	4.32077	7.00486	0.0146885	0.407263	22.3429	20.9673	21.9861	18.4498	16.671	19.3039
ENSMUSG00000085638	chr9:29590484-29592510	sense_intronic	Gm15521	4.37445	20.7416	-3.53079	7.12206	0.014696	0.407263	0	0	0	0.0798694	0.0819211	0.0265528
ENSMUSG00000102204	chr9:102764635-102766509	TEC	Gm36958	4.37445	20.7416	-3.53079	7.12206	0.014696	0.407263	0	0	0	0.0798694	0.0819211	0.0265528
ENSMUSG00000113811	chr13:13862534-13893979	lincRNA	CT009546.2	4.37445	20.7416	-3.53079	7.12206	0.014696	0.407263	0	0	0	0.0798694	0.0819211	0.0265528
ENSMUSG00000103937	chr16:4170776-4173636	TEC	Gm37186	0.319987	1.24832	3.81361	7.00345	0.0146973	0.407263	11.3661	13.4335	12.484	15.3615	18.1251	13.064
ENSMUSG00000025428	chr18:77773729-77782869	protein_coding	Atp5a1	-0.204482	-1.15227	8.18908	7.0017	0.0147082	0.407353	310.349	303.902	323.093	259.07	265.384	289.054
ENSMUSG00000098280	chr8:120538696-120538754	miRNA	Mir7687	1.21626	2.32344	-1.767	6.99739	0.0147349	0.407882	0.1557	0.110792	0.155772	0.399347	0.327685	0.265528
ENSMUSG00000027698	chr3:27182965-27284608	protein_coding	Nceh1	-0.220783	-1.16537	6.63267	6.98506	0.0148118	0.407893	114.712	102.372	103.299	81.9993	93.5335	99.2809
ENSMUSG00000105624	chr5:132490343-132492739	TEC	Gm43187	0.648063	1.56706	0.764819	6.98589	0.0148066	0.407893	1.12882	1.55108	1.11266	2.0766	2.53956	1.30109
ENSMUSG00000041361	chr9:71504347-71592360	protein_coding	Myzap	0.233241	1.17547	5.86657	6.98762	0.0147958	0.407893	48.8898	58.775	53.007	62.9637	66.6224	59.3455
ENSMUSG00000044894	chr11:53427922-53430831	protein_coding	Uqcrq	-0.276879	-1.21157	4.93223	6.98782	0.0147945	0.407893	32.1131	31.8249	36.2281	25.3985	25.1908	32.182
ENSMUSG00000018378	chr11:88098058-88194140	protein_coding	Cuedc1	0.225123	1.16888	5.4373	6.98708	0.0147992	0.407893	40.4041	39.8019	39.4993	46.2444	48.866	44.768
ENSMUSG00000113540	chr12:99829953-99832219	TEC	AC160931.3	1.05787	2.08186	-1.28714	6.99077	0.0147761	0.407893	0.194625	0.304677	0.178025	0.559086	0.532487	0.318633
ENSMUSG00000079015	chr12:103894926-103904887	protein_coding	Serpina1c	-4.83577	-28.5569	-3.39536	7.11309	0.0147501	0.407893	0	0	0.222531	0	0	0
ENSMUSG00000097732	chr17:23790532-23794241	lincRNA	D930048G16Rik	0.64328	1.56188	0.245408	6.98785	0.0147944	0.407893	0.817425	1.05252	0.756607	1.54414	1.41314	1.14177
ENSMUSG00000087445	chr2:157544266-157545469	antisense_RNA	Gm14286	0.555077	1.46925	0.862676	6.99399	0.014756	0.407893	1.557	1.2741	1.44645	2.50257	1.96611	1.80559
ENSMUSG00000016256	chr2:174427493-174439039	protein_coding	Ctsz	-0.214952	-1.16066	6.28466	6.99298	0.0147624	0.407893	83.027	84.6172	83.4938	66.1319	72.0496	78.1979
ENSMUSG00000107312	chr5:69275721-69277570	TEC	Gm43229	0.574277	1.48893	1.20073	6.98137	0.0148348	0.407897	1.75162	2.43742	1.22392	2.47595	2.88772	2.62873
ENSMUSG00000044006	chr8:69880369-69887687	protein_coding	Cilp2	-0.88846	-1.8512	-0.332978	6.98159	0.0148335	0.407897	0.6228	0.941729	1.26843	0.745448	0.552968	0.265528
ENSMUSG00000047746	chr16:36963460-36990467	protein_coding	Fbxo40	-0.639355	-1.55763	0.638156	6.98326	0.014823	0.407897	1.20667	1.91116	2.29207	1.41103	1.1469	0.982453
ENSMUSG00000017167	chr11:101170523-101190724	protein_coding	Cntnap1	0.416052	1.33427	2.24189	6.97545	0.014872	0.408315	3.30862	3.9885	4.58415	6.04345	5.34535	4.59363
ENSMUSG00000024038	chr17:31520115-31531326	protein_coding	Ndufv3	-0.25395	-1.19247	5.05193	6.97529	0.014873	0.408315	33.5923	36.8105	37.6523	28.2738	28.7338	33.6955
ENSMUSG00000035678	chr17:57105385-57107757	protein_coding	Tnfsf9	-0.508292	-1.42237	1.35784	6.977	0.0148623	0.408315	3.50325	2.82519	2.67038	2.1831	1.6589	2.46941
ENSMUSG00000109257	chr7:92778505-92779423	TEC	Gm45200	0.962964	1.94931	-1.16723	6.97075	0.0149016	0.408889	0.23355	0.249281	0.289291	0.638955	0.430086	0.47795
ENSMUSG00000097885	chr3:51560035-51567117	processed_transcript	5031434O11Rik	0.430119	1.34734	1.82786	6.96768	0.0149209	0.409208	2.60797	3.10217	3.13769	4.36619	4.13702	3.47841
ENSMUSG00000092415	chr17:34293073-34305720	lincRNA	Gm20513	-1.18805	-2.27844	-1.75302	6.96445	0.0149413	0.409557	0.506025	0.304677	0.289291	0.159739	0.143362	0.159317
ENSMUSG00000109479	chr7:82342268-82343340	TEC	Gm44919	1.60974	3.05196	-1.787	6.96152	0.0149598	0.409643	0.038925	0.221583	0.0667594	0.638955	0.286724	0.132764
ENSMUSG00000103885	chr2:14707665-14710338	TEC	Gm37006	0.392122	1.31232	2.86174	6.96225	0.0149552	0.409643	4.70992	7.61693	6.23088	8.19993	8.9294	7.35512
ENSMUSG00000105606	chr6:68302427-68303158	IG_V_gene	Igkv2-109	-0.766441	-1.70107	-0.54517	6.95855	0.0149786	0.409948	0.895275	0.830938	0.734353	0.42597	0.450566	0.557608
ENSMUSG00000093656	chr3:96267075-96270289	antisense_RNA	Gm20628	-0.729104	-1.65761	0.314282	6.95463	0.0150034	0.41022	1.20667	2.21583	1.0904	0.772071	0.819211	1.14177
ENSMUSG00000040189	chr7:45924072-45948963	protein_coding	Ccdc114	0.32655	1.25401	3.55239	6.95275	0.0150154	0.41022	10.9768	9.94355	10.1697	15.6544	11.6123	11.7098
ENSMUSG00000052456	chr8:85017931-85025281	protein_coding	Asna1	-0.252176	-1.191	4.58438	6.9532	0.0150125	0.41022	24.9898	25.4821	27.5939	20.9524	21.5453	23.1009
ENSMUSG00000104983	chr9:110543211-110545297	TEC	Gm42763	0.358126	1.28176	2.49768	6.95213	0.0150193	0.41022	4.59315	4.90253	5.14047	6.92201	6.08264	5.81506
ENSMUSG00000103495	chr1:13234809-13236434	TEC	Gm37409	0.425326	1.34288	1.84648	6.93734	0.0151135	0.410754	2.91937	3.40684	2.71488	3.99347	4.40326	3.71739
ENSMUSG00000005103	chr5:38526813-38563221	protein_coding	Wdr1	-0.204072	-1.15194	7.64132	6.94416	0.01507	0.410754	209.533	205.574	225.958	175.846	185.49	195.216
ENSMUSG00000104940	chr5:123401072-123401941	TEC	Gm42908	0.48917	1.40364	1.88668	6.94035	0.0150943	0.410754	3.77572	2.659	2.71488	3.2214	5.03815	4.40776
ENSMUSG00000030651	chr7:101576970-101585600	protein_coding	Art2b	-0.561954	-1.47627	0.95824	6.9396	0.0150991	0.410754	1.79055	2.16044	2.75939	1.837	1.39266	1.38074
ENSMUSG00000073982	chr7:102239123-102256054	protein_coding	Rhog	-0.241103	-1.1819	5.76315	6.94681	0.0150531	0.410754	59.2438	57.6948	59.4604	42.8899	53.003	53.318
ENSMUSG00000045545	chr11:100203162-100207548	protein_coding	Krt14	-1.43327	-2.70057	-2.11954	6.93801	0.0151092	0.410754	0.1557	0.360073	0.267038	0.133116	0.0614409	0.106211
ENSMUSG00000034566	chr11:115415689-115419962	protein_coding	Atp5h	-0.242712	-1.18321	6.3356	6.94577	0.0150597	0.410754	87.7759	86.3621	88.3449	67.5695	67.2573	87.0666
ENSMUSG00000020740	chr11:115584255-115604051	protein_coding	Gga3	0.260069	1.19754	5.21968	6.93577	0.0151236	0.410754	33.9037	32.822	34.8262	40.5737	45.9373	35.0497
ENSMUSG00000021451	chr13:51701246-51793747	protein_coding	Sema4d	-0.246755	-1.18654	5.54375	6.93673	0.0151174	0.410754	47.1771	49.33	55.1655	41.7451	47.0842	39.0326
ENSMUSG00000001525	chr17:35833921-35838306	protein_coding	Tubb5	-0.240742	-1.1816	7.90425	6.9437	0.0150729	0.410754	239.272	246.428	292.54	215.94	197.799	245.082
ENSMUSG00000049775	chrX:167207093-167209315	protein_coding	Tmsb4x	-0.279119	-1.21345	10.1905	6.94237	0.0150814	0.410754	1281.49	1271.14	1290.84	905.479	948.811	1313.14
ENSMUSG00000042312	chr3:90514435-90524581	protein_coding	S100a13	-0.295092	-1.22696	4.70372	6.93195	0.015148	0.41081	31.0232	26.7839	28.2837	21.7511	20.3984	28.0132
ENSMUSG00000103272	chr1:86120883-86123561	TEC	Gm37914	0.417583	1.33569	1.99096	6.92919	0.0151657	0.41081	2.9583	3.26836	3.73853	4.15321	5.01767	4.19534
ENSMUSG00000009013	chr5:115297110-115300999	protein_coding	Dynll1	-0.278228	-1.2127	6.71743	6.92681	0.015181	0.41081	115.568	113.201	117.141	79.0707	87.2665	118.956
ENSMUSG00000032959	chr5:117282654-117287625	protein_coding	Pebp1	-0.231597	-1.17413	5.69958	6.93183	0.0151488	0.41081	56.7137	55.0358	56.523	44.3808	45.8963	53.0525
ENSMUSG00000078816	chr7:3289179-3331099	protein_coding	Prkcg	0.423801	1.34146	2.4605	6.92692	0.0151803	0.41081	4.43745	5.04102	4.42837	6.20319	7.70059	4.69984
ENSMUSG00000014782	chr8:105373274-105382862	protein_coding	Plekhg4	1.03809	2.0535	-1.28644	6.92584	0.0151872	0.41081	0.272475	0.276979	0.155772	0.452593	0.573448	0.371739
ENSMUSG00000112719	chr12:3228579-3229891	transcribed_processed_pseudogene	Gm45925	1.37066	2.58589	-2.02193	6.93072	0.0151559	0.41081	0.116775	0.110792	0.0890125	0.186362	0.307204	0.318633
ENSMUSG00000113003	chr12:99366544-99369913	TEC	AC125409.1	0.358795	1.28235	2.96497	6.92862	0.0151694	0.41081	6.5394	6.95218	6.83171	9.87718	9.33901	6.85062
ENSMUSG00000035513	chr2:29194541-29253005	protein_coding	Ntng2	0.356414	1.28024	3.6365	6.92152	0.015215	0.411353	9.9648	10.7468	11.7497	13.844	16.9782	10.7539
ENSMUSG00000078812	chr11:69916714-69921958	protein_coding	Eif5a	-0.211325	-1.15775	7.33147	6.91751	0.0152409	0.411844	172.126	167.766	178.47	137.429	146.291	164.043
ENSMUSG00000003037	chr8:72161200-72183904	protein_coding	Rab8a	-0.222044	-1.16638	5.90381	6.91437	0.0152611	0.412182	62.8249	63.7052	66.7149	51.4891	54.2523	59.9827
ENSMUSG00000024193	chr17:26933127-26937890	protein_coding	Phf1	0.241197	1.18197	5.49341	6.913	0.01527	0.412214	42.4282	39.4695	41.8136	53.2729	49.4804	43.4404
ENSMUSG00000108120	chr6:87805472-87806336	TEC	9930120I10Rik	0.45532	1.37109	1.62811	6.91167	0.0152786	0.412237	2.1798	2.57591	2.82615	3.70062	3.78885	2.97391
ENSMUSG00000042750	chrX:136066564-136068236	protein_coding	Bex2	-0.300245	-1.23135	4.10446	6.90727	0.0153071	0.412798	20.6692	17.4497	18.7816	15.7343	13.0869	17.3921
ENSMUSG00000021364	chr13:41182381-41220405	protein_coding	Elovl2	-1.70155	-3.25251	-2.15593	6.89703	0.0153737	0.414383	0.116775	0.13849	0.489569	0.0266231	0.0819211	0.132764
ENSMUSG00000025289	chrX:155323918-155340754	protein_coding	Prdx4	-0.289558	-1.22227	4.13899	6.89438	0.015391	0.41464	21.0195	18.336	18.7371	15.0953	14.2748	18.1356
ENSMUSG00000109498	chr7:90145948-90150254	TEC	Gm45222	0.312692	1.24202	5.1248	6.88341	0.0154627	0.416362	33.1641	29.1936	30.8874	42.4905	43.9712	29.2081
ENSMUSG00000000318	chr11:70156197-70170834	protein_coding	Clec10a	-0.476773	-1.39163	1.51208	6.87931	0.0154897	0.416808	2.8026	3.65613	3.31572	2.84868	2.15043	2.07112
ENSMUSG00000115837	chr15:35787154-35790279	TEC	AC144772.3	0.411354	1.32993	2.10537	6.87773	0.0155001	0.416808	3.2697	4.18239	3.42698	5.298	4.97671	4.22189
ENSMUSG00000006456	chr19:4800569-4811634	protein_coding	Rbm14	0.239148	1.1803	5.16799	6.87732	0.0155027	0.416808	32.3467	32.5174	33.8693	36.6334	42.4761	37.4129
ENSMUSG00000022876	chr16:75858793-76022281	protein_coding	Samsn1	-0.300238	-1.23135	3.65635	6.87401	0.0155246	0.417185	13.8573	12.3533	15.3769	10.3564	11.2846	12.1612
ENSMUSG00000104486	chr3:30160253-30161886	TEC	Gm38066	0.423342	1.34103	2.76465	6.87249	0.0155345	0.417242	4.63207	6.86909	5.6523	9.79731	6.67657	6.6913
ENSMUSG00000038181	chr5:24586741-24594556	protein_coding	Chpf2	0.224908	1.1687	5.4422	6.87002	0.0155509	0.417471	39.976	40.7713	39.3658	47.7885	48.5383	44.0245
ENSMUSG00000105586	chr3:126644461-126648026	TEC	Gm43009	0.360414	1.28379	2.90638	6.86663	0.0155733	0.417862	5.2938	6.97988	7.121	8.43953	9.27757	7.30202
ENSMUSG00000085311	chr1:135152963-135153806	antisense_RNA	Gm15445	0.582152	1.49708	0.889491	6.85872	0.0156256	0.418982	1.32345	1.66188	1.29068	2.20972	2.601	1.56661
ENSMUSG00000071691	chr19:4625734-4698668	protein_coding	Gm960	1.22512	2.33775	-1.74456	6.85795	0.0156307	0.418982	0.194625	0.166188	0.0890125	0.372724	0.368645	0.265528
ENSMUSG00000082248	chr4:147443471-147444029	processed_pseudogene	Gm13161	1.04863	2.06856	-1.1533	6.85458	0.0156531	0.419372	0.1557	0.415469	0.178025	0.665578	0.471047	0.451397
ENSMUSG00000087177	chr10:39621412-39732007	antisense_RNA	E130307A14Rik	0.277008	1.21168	4.31389	6.85129	0.015675	0.419747	18.3337	18.0867	17.3797	23.6946	22.7741	18.6666
ENSMUSG00000110304	chr8:91788508-91794248	lincRNA	Gm36380	1.41067	2.6586	-2.09722	6.84783	0.0156981	0.420154	0.1557	0.0830938	0.0667594	0.266231	0.266244	0.238975
ENSMUSG00000059022	chr6:29473162-29507952	protein_coding	Kcp	0.524147	1.43808	1.42504	6.84231	0.0157349	0.420614	1.59592	2.46512	2.29207	3.62075	3.25637	2.3632
ENSMUSG00000112909	chr10:128011776-128012132	processed_pseudogene	Gm10120	4.36598	20.6202	-3.53175	6.95609	0.0157335	0.420614	0	0	0	0.0532463	0.102401	0.0265528
ENSMUSG00000006930	chr11:100347327-100356128	protein_coding	Hap1	0.312879	1.24218	3.62848	6.84172	0.0157389	0.420614	11.3272	11.0238	10.5925	15.9206	13.3941	11.577
ENSMUSG00000108525	chr6:83792602-83792979	processed_pseudogene	Gm7443	-2.31012	-4.95924	-2.9876	6.83809	0.0157632	0.421051	0.194625	0.110792	0.111266	0	0.0204803	0.0531056
ENSMUSG00000063730	chr3:98709255-98724543	protein_coding	Hsd3b2	1.71118	3.2743	-2.46333	6.82654	0.0158408	0.421437	0.07785	0.0276979	0.0667594	0.159739	0.245763	0.159317
ENSMUSG00000056763	chr1:10037987-10136768	protein_coding	Cspp1	0.209559	1.15633	6.51719	6.82761	0.0158336	0.421437	81.1197	91.2647	82.2698	104.203	98.2439	92.0585
[truncated: 51,343 more rows]
