# Supplementary material for: A-Kinase Anchor Protein 1 deficiency causes mitochondrial dysfunction in mouse model of hyperoxia induced acute lung injury
Source: Front Pharmacol. 2022 Oct 3;13:980723. doi: 10.3389/fphar.2022.980723 (PMC9574061; doi:10.3389/fphar.2022.980723)
Supplement: Supplementary file 6 [file Table1.xlsx]

## Sheet: KO_norm-hyp_edgeR_QLF
Symbol	Location	Type	Name	logFC	linearFC	logCPM	F	PValue	FDR	AK190__KO_Normoxia	AK192_KO_Normoxia	AK226_KO_Normoxia	AK183_KO_Hyperoxia	AK184_KO_Hyperoxa	AK188_KO_Hyperoxia
ENSMUSG00000038508	chr8:70629393-70632456	protein_coding	Gdf15	7.53851	185.917	6.33482	3096.9	1.17e-24	6.27e-20	0.81317	0.929559	0.820246	137.331	176.199	167.032
ENSMUSG00000032715	chr2:152337422-152344032	protein_coding	Trib3	4.71077	26.1868	5.21085	1834.58	3.05e-22	8.13e-18	2.95698	2.59897	2.58502	68.4793	75.2646	69.2975
ENSMUSG00000005667	chr6:83305691-83325908	protein_coding	Mthfd2	3.87815	14.7041	5.07398	1382.36	6.07e-21	1.08e-16	4.16441	4.07868	4.57349	59.7005	65.9722	62.6188
ENSMUSG00000024803	chr19:36111965-36119844	protein_coding	Ankrd1	3.60544	12.1715	6.59075	1122.82	5.43e-20	7.24e-16	13.8732	16.2768	13.6211	154.1	197.311	182.079
ENSMUSG00000030717	chr7:126623249-126630861	protein_coding	Nupr1	4.19144	18.2704	8.97016	1009.94	1.65e-19	1.76e-15	44.1576	48.0905	63.8797	1061.8	954.051	836.205
ENSMUSG00000055561	chr18:43963235-44022501	protein_coding	Spink5	3.49424	11.2686	5.70144	975.304	2.38e-19	2.12e-15	8.59989	7.20883	9.61925	103.835	87.7968	94.2582
ENSMUSG00000040010	chr8:121881150-121907694	protein_coding	Slc7a5	3.06641	8.37686	5.11884	941.061	3.46e-19	2.64e-15	7.41709	7.56927	7.13365	56.8545	62.3941	66.1593
ENSMUSG00000029752	chr6:7675169-7693254	protein_coding	Asns	3.23546	9.41823	5.99868	896.958	5.73e-19	3.82e-15	10.0784	12.5965	14.0436	113.359	116.368	116.258
ENSMUSG00000084960	chr8:41017468-41024216	antisense_RNA	B430010I23Rik	-3.89826	-14.9105	4.4091	874.299	7.49e-19	4.44e-15	45.7593	38.0171	36.2151	2.16734	2.77703	3.04162
ENSMUSG00000020256	chr10:83487450-83534140	protein_coding	Aldh1l2	3.73529	13.3179	3.99507	839.212	1.15e-18	6.13e-15	2.43951	2.42824	1.71506	30.299	28.6959	29.1771
ENSMUSG00000046694	chr4:133480132-133487938	protein_coding	Fam46b	2.83328	7.1269	5.12006	821.33	1.44e-18	6.97e-15	9.06807	8.0625	8.45102	56.4385	62.6611	63.0694
ENSMUSG00000027313	chr2:119351229-119354381	protein_coding	Chac1	3.29886	9.84135	3.79791	814.597	1.57e-18	6.97e-15	2.53808	2.69383	2.36131	25.023	26.0257	23.9307
ENSMUSG00000036390	chr6:67035096-67037457	protein_coding	Gadd45a	2.96652	7.81648	5.28412	781.025	2.43e-18	9.99e-15	7.63887	9.06795	9.69381	70.165	72.7545	63.6005
ENSMUSG00000032802	chr2:152105516-152111376	protein_coding	Srxn1	2.95733	7.76687	6.11222	756.309	3.4e-18	1.3e-14	12.9614	17.1115	17.1257	126.866	127.031	113.087
ENSMUSG00000034457	chrX:97333840-97377216	protein_coding	Eda2r	3.21913	9.31224	4.45767	743.296	4.08e-18	1.45e-14	3.84408	4.04074	4.82205	36.6697	44.2544	37.2881
ENSMUSG00000042808	chr12:76792333-76795554	protein_coding	Gpx2	2.59072	6.024	5.37755	724.227	5.35e-18	1.68e-14	10.6451	12.3688	12.3534	73.821	70.4582	68.9596
ENSMUSG00000054136	chr15:89322972-89324728	protein_coding	Adm2	9.0821	541.983	2.29562	723.97	5.37e-18	1.68e-14	0.049283	0	0	8.36288	9.91541	10.1709
ENSMUSG00000028128	chr3:121723537-121735048	protein_coding	F3	3.42566	10.7455	7.53652	708.319	6.74e-18	1.97e-14	30.999	28.6456	35.1463	273.676	327.778	416.606
ENSMUSG00000062991	chr8:31814551-32884029	protein_coding	Nrg1	2.74763	6.71614	5.93556	705.572	7.02e-18	1.97e-14	13.2818	16.6941	17.4737	102.347	104.495	112.025
ENSMUSG00000029762	chr6:34354119-34368463	protein_coding	Akr1b8	2.79055	6.91892	5.26116	680.218	1.03e-17	2.74e-14	9.11736	9.08692	10.7626	67.3847	73.4132	59.4967
ENSMUSG00000020326	chr11:40748552-40755311	protein_coding	Ccng1	2.61144	6.11113	8.17149	656.531	1.48e-17	3.77e-14	73.7027	76.793	92.6629	465.672	536.287	483.876
ENSMUSG00000041313	chr5:148327410-148399904	protein_coding	Slc7a1	2.27627	4.84423	6.65641	622.804	2.56e-17	6.05e-14	32.4036	37.7136	33.2572	154.166	176.252	170.588
ENSMUSG00000000567	chr11:112782224-112787760	protein_coding	Sox9	3.79577	13.888	3.3664	621.746	2.61e-17	6.05e-14	1.23208	1.38485	1.4665	15.3465	19.3502	22.0799
ENSMUSG00000040918	chr1:164249046-164265385	protein_coding	Slc19a2	2.52943	5.77342	4.50132	602.03	3.64e-17	8.1e-14	6.43143	6.52589	6.98452	36.0567	41.7622	37.2881
ENSMUSG00000024640	chr19:15904678-15947337	protein_coding	Psat1	2.84588	7.18946	5.06645	594.469	4.15e-17	8.86e-14	7.46638	7.15192	9.8678	54.6433	62.6077	58.4185
ENSMUSG00000029816	chr6:49036546-49070929	protein_coding	Gpnmb	2.3907	5.24412	5.68064	585.291	4.88e-17	1e-13	14.9081	15.9353	18.3188	81.4834	92.71	83.5562
ENSMUSG00000027663	chr3:32334792-32366014	protein_coding	Zmat3	2.19886	4.59115	7.03403	581.982	5.17e-17	1.02e-13	45.0693	48.6975	46.7043	192.237	229.194	223.567
ENSMUSG00000041801	chr1:135766119-135769136	protein_coding	Phlda3	2.4734	5.5535	5.88433	575.187	5.84e-17	1.07e-13	17.7665	19.4638	16.6783	87.0659	112.434	100.1
ENSMUSG00000038539	chr7:44812256-44816658	protein_coding	Atf5	2.32273	5.00277	7.06147	576.605	5.69e-17	1.07e-13	39.5743	49.7219	44.0199	226.498	206.283	234.495
ENSMUSG00000068739	chr3:108424865-108445209	protein_coding	Sars	2.00247	4.00684	7.24651	559.12	7.83e-17	1.39e-13	57.6858	60.8197	63.3081	238.714	248.117	241.688
ENSMUSG00000053398	chr3:98313170-98339990	protein_coding	Phgdh	2.53576	5.79881	4.45493	531.544	1.32e-16	2.23e-13	7.09675	5.42559	6.76081	36.7573	37.2584	37.4812
ENSMUSG00000024359	chr18:34937414-34954357	protein_coding	Hspa9	2.1902	4.56368	8.23784	530.739	1.34e-16	2.23e-13	96.5454	107.867	120.999	484.325	507.377	493.371
ENSMUSG00000022346	chr15:61985391-61990374	protein_coding	Myc	2.91067	7.5197	4.84909	524.595	1.51e-16	2.44e-13	7.02283	6.08956	7.1088	39.9536	57.9259	53.848
ENSMUSG00000028893	chr4:132492032-132510501	protein_coding	Sesn2	2.19349	4.5741	5.61218	512.939	1.9e-16	2.99e-13	15.6227	18.3446	18.5177	73.8867	83.56	82.7193
ENSMUSG00000029378	chr5:91139599-91148432	protein_coding	Areg	2.5613	5.90239	4.38741	507.478	2.13e-16	3.24e-13	7.1214	5.57736	5.39374	35.0059	37.3653	34.2947
ENSMUSG00000027737	chr3:49892526-50443614	protein_coding	Slc7a11	3.94194	15.3689	5.57158	503.398	2.31e-16	3.42e-13	5.39649	6.62074	5.29431	108.542	100.97	57.7104
ENSMUSG00000032350	chr9:77754535-77794485	protein_coding	Gclc	2.36912	5.16627	9.11147	491.108	2.98e-16	4.18e-13	159.159	168.781	210.157	931.629	997.344	850.882
ENSMUSG00000042734	chr12:81631249-81667557	protein_coding	Ttc9	1.93841	3.83284	5.76173	491.823	2.94e-16	4.18e-13	22.2266	21.285	23.7126	84.1323	86.9067	86.5334
ENSMUSG00000020250	chr10:82833951-82897712	protein_coding	Txnrd1	2.06198	4.17558	7.68648	474.857	4.21e-16	5.76e-13	70.2037	82.8826	85.5541	334.099	348.624	313.851
ENSMUSG00000026628	chr1:191170296-191218039	protein_coding	Atf3	3.0916	8.52444	5.5061	470.438	4.63e-16	6.18e-13	9.61019	8.42295	10.5389	58.9342	95.5404	88.5772
ENSMUSG00000020303	chr11:31357307-31370074	protein_coding	Stc2	3.08101	8.46206	3.85553	466.61	5.04e-16	6.56e-13	3.94264	2.86456	2.28675	25.0886	26.0969	25.7009
ENSMUSG00000030641	chr7:92857525-92874247	protein_coding	Ddias	3.10285	8.59114	2.57903	464.418	5.29e-16	6.72e-13	1.15815	1.15721	1.34222	9.96102	11.0013	10.4284
ENSMUSG00000049580	chr7:98350668-98361328	protein_coding	Tsku	2.32206	5.00045	5.32992	462.261	5.55e-16	6.88e-13	14.9328	13.6778	11.4586	68.0196	72.4519	60.0117
ENSMUSG00000011179	chr12:17544794-17551505	protein_coding	Odc1	2.36938	5.16718	7.15537	454.393	6.61e-16	8.02e-13	47.2624	43.5375	47.7731	194.338	282.295	239.21
ENSMUSG00000028278	chr4:32983037-33022180	protein_coding	Rragd	2.01459	4.04066	5.16079	451.356	7.08e-16	8.22e-13	15.3763	13.1846	13.8945	59.4815	55.3803	56.6
ENSMUSG00000048078	chr7:96171246-96911093	protein_coding	Tenm4	3.63596	12.4318	5.40235	451.932	6.99e-16	8.22e-13	9.21592	5.04618	4.6232	75.9227	74.1253	83.8458
ENSMUSG00000068744	chr3:108383839-108388231	protein_coding	Psrc1	3.35785	10.2521	2.79729	441.909	8.8e-16	9.98e-13	1.45385	1.15721	1.01909	10.3989	13.5291	13.2447
ENSMUSG00000021996	chr14:74732297-74750765	protein_coding	Esd	2.0622	4.17622	6.59848	439.796	9.24e-16	1.03e-12	33.4878	35.4371	43.2742	159.749	163.88	144.855
ENSMUSG00000033715	chr13:4049011-4090688	protein_coding	Akr1c14	2.27611	4.8437	7.22101	436.161	1.01e-15	1.1e-12	43.1473	48.8872	61.0213	229.038	254.899	257.299
ENSMUSG00000072812	chr12:112772194-112802657	protein_coding	Ahnak2	1.83552	3.56899	6.7333	426.927	1.25e-15	1.34e-12	44.5518	48.3561	46.6297	161.412	183.017	153.674
ENSMUSG00000030609	chr7:78895854-78911209	protein_coding	Aen	2.06881	4.19539	5.72435	416.728	1.6e-15	1.68e-12	19.935	21.4557	19.487	73.208	95.754	86.5334
ENSMUSG00000050708	chr7:45457944-45459884	protein_coding	Ftl1	2.00649	4.01803	9.92988	412.559	1.78e-15	1.82e-12	333.301	404.415	428.417	1610.91	1535.86	1538.88
ENSMUSG00000025190	chr19:43499752-43524605	protein_coding	Got1	1.93477	3.82317	4.55898	411.783	1.81e-15	1.82e-12	9.38841	10.1682	9.59439	36.407	37.294	37.8352
ENSMUSG00000020080	chr10:62383137-62422491	protein_coding	Hkdc1	2.12523	4.36274	4.57952	406.931	2.04e-15	2.02e-12	8.89558	7.92971	9.81809	35.6627	40.4093	39.9595
ENSMUSG00000031765	chr8:94179082-94180327	protein_coding	Mt1	3.17347	9.02215	6.52797	400.034	2.43e-15	2.36e-12	14.7603	16.4285	24.0108	124.327	192.932	180.164
ENSMUSG00000031960	chr8:111033144-111057664	protein_coding	Aars	1.72189	3.29869	7.04333	395.061	2.76e-15	2.63e-12	56.1087	63.6843	64.1283	194.886	207.992	203.885
ENSMUSG00000079436	chr1:87386363-87394729	protein_coding	Kcnj13	-2.82575	-7.08983	2.63088	393.307	2.89e-15	2.7e-12	11.0394	11.0409	10.7378	1.81707	1.33511	1.49667
ENSMUSG00000040713	chr1:165763746-165775308	protein_coding	Creg1	2.07314	4.20801	7.40463	390.701	3.09e-15	2.82e-12	55.813	62.9255	76.3326	293.577	268.838	258.425
ENSMUSG00000010095	chr19:8706882-8723369	protein_coding	Slc3a2	1.81108	3.50905	8.35587	390.408	3.12e-15	2.82e-12	129.269	151.917	154.579	504.903	524.466	499.84
ENSMUSG00000031762	chr8:94172664-94173568	protein_coding	Mt2	4.2532	19.0696	6.30703	386.627	3.44e-15	3.06e-12	5.05151	7.75898	10.8123	97.9902	181.895	170.331
ENSMUSG00000050335	chr14:47367751-47386160	protein_coding	Lgals3	2.48316	5.5912	7.71621	385.621	3.53e-15	3.09e-12	50.2687	61.1043	79.9367	323.744	368.348	377.419
ENSMUSG00000022122	chr14:103814625-103844402	protein_coding	Ednrb	-2.19159	-4.56809	5.91695	383.642	3.72e-15	3.2e-12	88.4877	97.6417	111.504	25.833	19.9732	19.4246
ENSMUSG00000041644	chr2:110597298-110647779	protein_coding	Slc5a12	-4.49775	-22.5921	2.13986	382.598	3.83e-15	3.24e-12	7.61423	9.18177	8.82386	0.612986	0.195816	0.354051
ENSMUSG00000003873	chr7:45461697-45466898	protein_coding	Bax	2.10621	4.30558	4.91231	378.407	4.28e-15	3.57e-12	9.95517	12.3309	11.5829	42.7558	52.9593	50.2592
ENSMUSG00000021070	chr12:105563226-105595237	protein_coding	Bdkrb2	2.35505	5.11612	4.6843	377.697	4.36e-15	3.58e-12	8.1317	7.75898	9.22155	35.4656	50.4493	42.3735
ENSMUSG00000048373	chr5:43978858-43981779	protein_coding	Fgfbp1	2.32992	5.02779	4.38155	371.949	5.1e-15	4.11e-12	7.21996	5.74809	7.70534	38.9246	30.6719	34.0855
ENSMUSG00000067297	chr19:34617049-34640743	protein_coding	Ifit1bl2	2.26326	4.80076	3.34612	371.503	5.16e-15	4.11e-12	3.25268	3.75618	3.35555	17.4044	16.1993	16.3186
ENSMUSG00000024883	chr19:5050481-5057071	protein_coding	Rin1	2.33139	5.03291	4.07655	370.34	5.33e-15	4.18e-12	5.66755	6.07059	4.87176	23.5343	30.2981	29.9174
ENSMUSG00000044338	chr2:85136225-85139923	protein_coding	Aplnr	-3.57121	-11.8861	5.30568	369.483	5.45e-15	4.22e-12	77.1526	73.6059	68.4284	9.19479	5.48285	3.94285
ENSMUSG00000074578	chr2:167062934-167065862	processed_transcript	Zfas1	1.94622	3.85363	4.52119	364.257	6.3e-15	4.8e-12	8.77238	9.01103	10.4643	34.2615	37.6501	36.8696
ENSMUSG00000029484	chr5:96793339-96845966	protein_coding	Anxa3	2.00144	4.00399	8.74421	361.564	6.79e-15	5.1e-12	151.841	163.166	199.021	616.051	729.877	712.126
ENSMUSG00000030495	chr7:35186385-35201114	protein_coding	Slc7a10	-1.96231	-3.89686	4.08129	359.231	7.25e-15	5.37e-12	24.7401	28.6077	27.6398	6.72095	7.2986	6.75916
ENSMUSG00000037411	chr5:137061504-137072268	protein_coding	Serpine1	3.51556	11.4364	7.40892	356.982	7.73e-15	5.65e-12	28.116	25.136	28.6837	182.473	396.438	357.608
ENSMUSG00000032487	chr1:150100031-150108227	protein_coding	Ptgs2	2.17217	4.50701	6.08927	355.424	8.08e-15	5.7e-12	21.7092	22.4422	29.9265	125.29	109.07	99.3758
ENSMUSG00000049422	chr10:75933130-75937747	protein_coding	Chchd10	1.65583	3.15105	6.48703	355.254	8.12e-15	5.7e-12	48.0263	39.4399	42.0562	134.507	135.505	137.984
ENSMUSG00000087365	chrX:53055046-53057190	processed_transcript	C430049B03Rik	-2.25005	-4.75699	3.25927	355.537	8.05e-15	5.7e-12	15.0067	15.8025	16.8772	3.59035	3.06185	3.37958
ENSMUSG00000047220	chr9:108403611-108428484	protein_coding	Ccdc36	5.62181	49.2419	0.903529	352.382	8.81e-15	6.11e-12	0.098566	0.0758824	0.0248559	3.06493	3.54249	3.68535
ENSMUSG00000074063	chr8:119434124-119446256	protein_coding	Osgin1	1.85265	3.61164	4.76062	350.57	9.29e-15	6.27e-12	11.2119	11.6479	12.254	44.9888	43.7026	38.1732
ENSMUSG00000023905	chr17:23675447-23677449	protein_coding	Tnfrsf12a	3.4093	10.6244	6.1689	350.547	9.29e-15	6.27e-12	8.18098	12.7482	16.1066	96.4358	141.842	155.252
ENSMUSG00000090222	chr1:173776529-173798270	unprocessed_pseudogene	Ifi203-ps	-3.46713	-11.0589	3.79075	346.403	1.05e-14	6.73e-12	29.8409	30.1633	16.4049	2.36437	2.61681	1.94728
ENSMUSG00000043439	chr11:97627389-97629702	protein_coding	Epop	2.13408	4.38956	3.42214	347.196	1.02e-14	6.73e-12	4.28762	3.71824	3.80296	17.1855	16.9292	17.6704
ENSMUSG00000078607	chr11:107025681-107030443	protein_coding	1810010H24Rik	1.85771	3.62432	6.2146	346.791	1.04e-14	6.73e-12	28.2392	31.4533	36.5134	119.488	105.135	124.031
ENSMUSG00000042406	chr15:80255184-80257540	protein_coding	Atf4	1.92074	3.78616	7.8368	346.985	1.03e-14	6.73e-12	80.972	98.078	107.378	329.962	382.66	371.867
ENSMUSG00000028179	chr3:157894248-157925077	protein_coding	Cth	2.09613	4.27561	3.89911	344.045	1.12e-14	7.13e-12	4.78045	5.74809	6.28855	23.7094	24.3168	23.9307
ENSMUSG00000020044	chr10:86300372-86349506	protein_coding	Timp3	1.99998	3.99996	10.896	343.225	1.15e-14	7.22e-12	695.876	739.17	851.415	2573.73	3178.2	3393.73
ENSMUSG00000104554	chr3:122377097-122391811	antisense_RNA	Gm4610	4.54161	23.2896	2.33946	338.214	1.33e-14	8.21e-12	0.271057	0.512206	0.397695	6.32689	9.63059	12.1826
ENSMUSG00000021765	chr13:114452262-114458949	protein_coding	Fst	3.04269	8.24026	3.41783	338.088	1.34e-14	8.21e-12	1.99596	2.61794	2.18732	15.1057	16.858	24.3652
ENSMUSG00000001131	chrX:20870166-20874735	protein_coding	Timp1	2.90607	7.49572	3.53058	335.743	1.44e-14	8.71e-12	2.21774	2.50412	3.35555	18.8055	24.7974	16.8335
ENSMUSG00000022385	chr15:85859707-85876572	protein_coding	Gtse1	3.10497	8.60378	2.6688	334.311	1.5e-14	8.99e-12	1.40457	1.04338	1.4665	8.97587	13.1197	11.2814
ENSMUSG00000029777	chr6:55038007-55079500	protein_coding	Gars	1.49813	2.82476	6.63814	331.738	1.62e-14	9.61e-12	50.5644	52.4917	53.0177	138.557	152.309	150.005
ENSMUSG00000030785	chr7:128205435-128206387	protein_coding	Cox6a2	2.24166	4.7294	4.26553	330.398	1.69e-14	9.87e-12	5.47041	6.67765	7.85447	30.5617	28.8028	35.2281
ENSMUSG00000031530	chr8:34807297-34819894	protein_coding	Dusp4	1.80981	3.50596	5.04502	330.156	1.7e-14	9.87e-12	14.5631	15.6128	13.5962	53.1546	54.7039	45.7692
ENSMUSG00000026875	chr2:34941750-34961772	protein_coding	Traf1	-1.89378	-3.71608	4.94474	328.43	1.79e-14	1.03e-11	56.6262	44.7706	44.4424	13.1354	13.1909	12.9068
ENSMUSG00000018446	chr11:70977836-70983026	protein_coding	C1qbp	1.7002	3.24945	5.08308	327.523	1.85e-14	1.05e-11	14.8095	16.0302	16.8523	49.1483	54.5615	51.2731
ENSMUSG00000026615	chr1:185363044-185428360	protein_coding	Eprs	1.54688	2.92185	7.83294	326.33	1.91e-14	1.07e-11	109.285	116.157	123.211	338.018	345.063	335.641
ENSMUSG00000042622	chr15:79347541-79359072	protein_coding	Maff	2.61057	6.10743	5.68525	325.711	1.95e-14	1.08e-11	11.0887	15.0057	17.2003	68.2166	93.4042	102.82
ENSMUSG00000019997	chr10:24595442-24598683	protein_coding	Ctgf	2.66183	6.32835	8.7375	322.966	2.12e-14	1.17e-11	84.7914	123.556	140.958	595.341	768.026	847.261
ENSMUSG00000035504	chr10:80329953-80336441	protein_coding	Reep6	1.62336	3.08093	5.36583	321.09	2.25e-14	1.21e-11	20.4771	18.686	21.3264	64.057	60.6674	61.5567
ENSMUSG00000021109	chr12:73901375-73947530	protein_coding	Hif1a	1.65977	3.15967	7.23094	321.18	2.25e-14	1.21e-11	71.0168	71.007	74.4932	202.373	254.703	226.995
ENSMUSG00000021226	chr12:83987861-83993873	protein_coding	Acot2	2.0364	4.1022	5.35342	317.286	2.54e-14	1.36e-11	12.5672	18.3446	16.9517	63.3127	69.0696	64.2603
ENSMUSG00000105987	chr5:23698296-23712667	processed_transcript	AI506816	2.01815	4.05065	5.26305	315.13	2.72e-14	1.43e-11	14.5138	15.0437	15.9078	48.9732	67.9838	67.1249
ENSMUSG00000108414	chr19:8723475-8726443	processed_transcript	Snhg1	1.85567	3.61919	4.21713	314.897	2.74e-14	1.43e-11	7.68815	7.89177	8.42616	26.0957	31.5086	29.2414
ENSMUSG00000037643	chr3:30995747-31052959	protein_coding	Prkci	1.52077	2.86945	8.13685	312.901	2.92e-14	1.51e-11	138.461	144.139	153.684	415.495	403.773	432.619
ENSMUSG00000115388	chr15:76101488-76120195	protein_coding	EPPK1	1.56025	2.94905	6.95724	311.863	3.02e-14	1.55e-11	68.6759	61.1992	58.7594	174.132	194.16	187.953
ENSMUSG00000006445	chr4:141301240-141329384	protein_coding	Epha2	1.90644	3.74883	7.5707	311.345	3.07e-14	1.56e-11	70.3761	85.4436	84.187	249.332	321.387	329.091
ENSMUSG00000029167	chr5:51454250-51567726	protein_coding	Ppargc1a	1.77347	3.41875	4.56201	311.109	3.1e-14	1.56e-11	11.6061	10.7563	9.54468	35.8816	35.2825	37.9479
ENSMUSG00000036502	chrX:38196573-38252439	protein_coding	Tmem255a	4.24397	18.948	3.24598	307.617	3.47e-14	1.73e-11	0.961019	0.853677	0.994237	9.98292	19.279	23.6732
ENSMUSG00000035530	chr11:100319885-100322096	protein_coding	Eif1	1.71541	3.2839	8.78836	306.252	3.63e-14	1.79e-11	177	214.69	227.382	645.562	680.354	707.105
ENSMUSG00000039813	chr4:46604390-46650209	protein_coding	Tbc1d2	1.60699	3.04616	5.10101	304.957	3.78e-14	1.85e-11	17.323	17.3581	16.0321	48.6229	53.9918	51.9007
ENSMUSG00000001627	chr12:40201567-40248504	protein_coding	Ifrd1	1.57671	2.98288	7.13005	304.347	3.86e-14	1.87e-11	69.4151	69.5462	71.8834	184.596	220.56	223.712
ENSMUSG00000015222	chr1:66175273-66442583	protein_coding	Map2	1.68568	3.21692	5.33558	303.522	3.97e-14	1.91e-11	19.1957	16.8649	21.2767	60.817	62.3051	61.1543
ENSMUSG00000018920	chr11:70453983-70459984	protein_coding	Cxcl16	1.48402	2.79728	6.57369	299.928	4.47e-14	2.13e-11	48.0756	47.5972	54.683	134.266	145.936	140.301
ENSMUSG00000025007	chr19:40550257-40588463	protein_coding	Aldh18a1	1.73316	3.32456	4.89892	296.423	5.03e-14	2.37e-11	15.6474	12.7103	12.9002	44.5728	47.6901	44.8036
ENSMUSG00000034159	chr1:93151349-93160948	protein_coding	2310007B03Rik	1.64292	3.12298	5.81013	295.544	5.18e-14	2.42e-11	25.3315	29.2716	26.8444	75.1784	88.2418	91.0234
ENSMUSG00000038776	chr1:180976210-181020904	protein_coding	Ephx1	1.42944	2.69342	7.51747	290.546	6.14e-14	2.85e-11	102.854	93.7527	100.89	265.686	264.298	271.236
ENSMUSG00000046818	chr3:137621612-137628333	protein_coding	Ddit4l	2.14988	4.43792	2.85628	289.131	6.45e-14	2.97e-11	2.71057	2.42824	2.73415	11.1651	12.105	11.6032
ENSMUSG00000029371	chr5:90759360-90761624	protein_coding	Cxcl5	4.44605	21.7969	3.02591	288.868	6.51e-14	2.97e-11	0.369623	0.891618	0.79539	9.15101	16.858	19.6499
ENSMUSG00000024027	chr17:30901867-30936510	protein_coding	Glp1r	-2.02724	-4.07625	5.10033	288.525	6.59e-14	2.98e-11	55.3941	53.2505	56.8207	16.8352	12.7636	11.0882
ENSMUSG00000000628	chr6:82725025-82774454	protein_coding	Hk2	1.47041	2.77101	5.91805	287.38	6.86e-14	3.07e-11	31.7629	31.4912	32.785	82.7312	88.3308	95.0145
ENSMUSG00000031490	chr8:27260329-27276674	protein_coding	Eif4ebp1	1.81157	3.51023	4.89292	285.447	7.33e-14	3.23e-11	11.064	13.3553	14.9384	43.2812	47.4765	47.4107
ENSMUSG00000021185	chr12:100779057-100896981	protein_coding	Dglucy	1.6952	3.23821	4.66916	285.515	7.32e-14	3.23e-11	13.3064	11.5721	10.9863	37.02	40.7297	38.3502
ENSMUSG00000087132	chr19:4439003-4448332	processed_transcript	A930001C03Rik	3.21741	9.30119	1.79831	285.22	7.39e-14	3.23e-11	0.81317	0.531177	0.621398	5.29795	6.0703	6.75916
ENSMUSG00000028680	chr4:117128655-117133963	protein_coding	Plk3	1.90978	3.75752	4.26242	282.76	8.06e-14	3.5e-11	8.23026	7.70206	8.12789	24.9573	32.5589	32.7819
ENSMUSG00000003849	chr8:107388225-107403206	protein_coding	Nqo1	2.83642	7.14247	4.15332	280.194	8.83e-14	3.8e-11	3.10483	3.85103	6.0897	35.4875	31.4196	26.0711
ENSMUSG00000106603	chr5:44751164-44753757	TEC	Gm43509	-2.40616	-5.30061	3.85199	279.044	9.2e-14	3.89e-11	24.1487	27.4884	21.401	5.23227	5.23363	3.37958
ENSMUSG00000024222	chr17:28399095-28517524	protein_coding	Fkbp5	3.15812	8.92665	6.51303	279.13	9.17e-14	3.89e-11	12.8629	17.3391	24.9305	129.8	141.86	220.091
ENSMUSG00000103738	chr3:30501719-30503813	TEC	Gm37652	-1.86544	-3.64379	3.93483	278.384	9.42e-14	3.96e-11	25.2822	25.2688	21.5749	7.31205	6.56874	5.9545
ENSMUSG00000086290	chr4:132308678-132311024	lincRNA	Snhg12	1.93988	3.83673	3.84362	277.618	9.68e-14	4.03e-11	5.34721	5.52044	6.81053	20.5569	23.5869	23.5766
ENSMUSG00000031770	chr8:94386438-94395377	protein_coding	Herpud1	1.60542	3.04284	7.70042	277.14	9.85e-14	4.07e-11	96.644	92.8801	119.035	317.811	310.44	310.519
ENSMUSG00000028811	chr4:129189760-129219607	protein_coding	Yars	1.50015	2.82871	5.58739	276.088	1.02e-13	4.17e-11	24.7401	27.109	23.29	67.7787	72.897	71.9851
ENSMUSG00000031387	chrX:73922121-73930850	protein_coding	Renbp	1.46537	2.76134	5.22768	276.259	1.02e-13	4.17e-11	20.6003	19.7863	19.2136	55.6942	54.1164	54.7814
ENSMUSG00000026380	chr1:118627945-118685168	protein_coding	Tfcp2l1	1.46239	2.75564	7.59741	275.283	1.05e-13	4.19e-11	105.613	100.07	103.55	308.748	261.681	281.712
ENSMUSG00000051397	chr6:67534062-67535796	protein_coding	Tacstd2	1.83974	3.57946	6.11273	274.924	1.07e-13	4.19e-11	25.5532	34.6593	30.2248	92.8893	110.351	120.699
ENSMUSG00000097415	chr7:75769038-75782099	lincRNA	AU020206	-1.41627	-2.66895	6.93046	274.867	1.07e-13	4.19e-11	187.448	178.627	166.41	69.1799	67.8947	62.4579
ENSMUSG00000042354	chr14:31012433-31019152	protein_coding	Gnl3	1.74091	3.34246	5.49029	275.643	1.04e-13	4.19e-11	18.0869	20.5452	23.3149	61.1235	74.4635	71.4218
ENSMUSG00000027360	chr2:126593667-126619299	protein_coding	Hdc	-1.42858	-2.69182	5.47812	275.063	1.06e-13	4.19e-11	64.7579	66.8524	63.482	24.4538	24.5838	23.4479
ENSMUSG00000062825	chr11:120345690-120348542	protein_coding	Actg1	1.70437	3.25886	9.33475	274.041	1.1e-13	4.29e-11	267.853	301.424	340.253	877.314	1084.43	1002.26
ENSMUSG00000053746	chr2:32775786-32777597	protein_coding	Ptrh1	2.38058	5.20745	2.2995	272.662	1.16e-13	4.48e-11	1.47849	1.6125	1.54107	7.55286	8.04626	8.5777
ENSMUSG00000049382	chr15:101996711-102004342	protein_coding	Krt8	1.46238	2.75562	7.24189	271.531	1.21e-13	4.63e-11	78.5078	79.354	83.7893	199.352	236.813	229.683
ENSMUSG00000022074	chr14:69767472-69784411	protein_coding	Tnfrsf10b	1.88391	3.69075	4.74436	269.04	1.32e-13	5.04e-11	10.3987	11.2306	12.5025	35.9254	49.1498	40.8447
ENSMUSG00000040354	chr10:127296221-127311786	protein_coding	Mars	1.44479	2.72223	5.65691	268.764	1.34e-13	5.06e-11	26.3418	29.006	25.7756	72.7702	76.5819	71.5989
ENSMUSG00000025403	chr10:127517123-127522444	protein_coding	Shmt2	1.55649	2.94138	4.75681	268.383	1.36e-13	5.09e-11	14.5138	13.9624	12.5025	39.8222	40.7653	39.9917
ENSMUSG00000041773	chr13:97241105-97253034	protein_coding	Enc1	1.77884	3.4315	5.72118	268.228	1.36e-13	5.09e-11	22.3252	26.8055	22.0721	69.3331	93.0126	82.1721
ENSMUSG00000015837	chr11:50199366-50210827	protein_coding	Sqstm1	1.68859	3.22341	8.82302	267.958	1.38e-13	5.1e-11	181.14	214.823	247.267	670.585	731.213	671.603
ENSMUSG00000024912	chr19:5447703-5455945	protein_coding	Fosl1	6.39428	84.1143	2.92487	266.892	1.43e-13	5.27e-11	0.172491	0.208677	0.12428	6.50203	22.056	15.2886
ENSMUSG00000020911	chr11:100140810-100148665	protein_coding	Krt19	1.70047	3.25007	7.63427	264.721	1.55e-13	5.68e-11	91.3214	82.7498	106.284	263.628	327.6	319.725
ENSMUSG00000028633	chr4:120539868-120570276	protein_coding	Ctps	1.54703	2.92215	6.05706	263.632	1.62e-13	5.86e-11	32.5021	32.7812	36.4139	86.5624	108.535	101.983
ENSMUSG00000029298	chr5:105077630-105139539	protein_coding	Gbp9	-1.77121	-3.41341	6.12666	263.53	1.63e-13	5.86e-11	125.943	100.506	97.9821	35.3999	32.6123	27.0849
ENSMUSG00000035049	chr19:41862852-41896153	protein_coding	Rrp12	1.72592	3.30791	4.6392	262.332	1.7e-13	6.09e-11	10.9901	12.7482	10.7626	33.4077	39.9643	40.8769
ENSMUSG00000050777	chr1:120067377-120074074	protein_coding	Tmem37	2.02408	4.06733	4.34557	262.082	1.72e-13	6.11e-11	6.33287	8.32809	9.24641	29.1606	36.3506	31.7842
ENSMUSG00000037851	chr13:49682100-49734267	protein_coding	Iars	1.33365	2.52039	6.54832	260.534	1.82e-13	6.43e-11	49.4555	55.2803	54.5836	130.303	137.854	133.445
ENSMUSG00000044349	chr2:158375638-158386145	protein_coding	Snhg11	-2.23474	-4.70678	4.609	259.803	1.87e-13	6.57e-11	52.6589	32.7053	35.7428	9.06344	8.66931	7.99834
ENSMUSG00000032902	chr3:104638668-104658462	protein_coding	Slc16a1	1.45171	2.73531	6.05146	258.687	1.95e-13	6.82e-11	33.0443	33.5969	39.7446	99.7635	96.1991	94.9824
ENSMUSG00000042045	chr9:53850164-53854560	protein_coding	Sln	-3.39914	-10.5497	1.10593	257.328	2.06e-13	7.13e-11	3.89336	4.53397	3.50469	0.284601	0.391632	0.434518
ENSMUSG00000073802	chr4:89306289-89311032	protein_coding	Cdkn2b	1.60885	3.0501	4.88138	256.852	2.1e-13	7.22e-11	13.4296	14.0003	16.0818	43.3469	47.9571	41.3757
ENSMUSG00000017007	chr2:164403141-164415448	protein_coding	Rbpjl	-2.20381	-4.60695	5.24536	256.095	2.16e-13	7.39e-11	77.1772	62.9255	47.1268	13.9016	15.0956	11.6676
ENSMUSG00000068196	chr16:57624258-57754737	protein_coding	Col8a1	2.00344	4.00955	5.08973	255.651	2.2e-13	7.47e-11	12.4686	14.0762	14.0685	41.8801	56.0212	64.9202
ENSMUSG00000047281	chr4:133600556-133602168	protein_coding	Sfn	1.83605	3.57032	4.80398	254.65	2.28e-13	7.71e-11	10.0784	12.5775	13.8448	38.2678	46.2482	45.8175
ENSMUSG00000036781	chr9:66946086-66949516	protein_coding	Rps27l	2.00733	4.02038	5.96583	252.048	2.53e-13	8.49e-11	20.8467	21.2281	32.5364	96.5453	100.703	102.401
ENSMUSG00000038540	chr7:83584927-83625614	protein_coding	Tmc3	3.38435	10.4422	2.37096	250.92	2.64e-13	8.76e-11	1.33064	0.777795	0.54683	10.7929	9.22115	7.67648
ENSMUSG00000020184	chr10:117688875-117710758	protein_coding	Mdm2	1.33846	2.52882	6.98182	250.915	2.64e-13	8.76e-11	68.5773	70.7983	75.3632	169.71	187.432	185.861
ENSMUSG00000064294	chr1:58113130-58200698	protein_coding	Aox3	-1.3489	-2.54718	7.32331	250.108	2.73e-13	8.99e-11	237.815	229.962	222.336	96.8956	85.6606	88.4002
ENSMUSG00000049493	chr9:95752642-95845311	protein_coding	Pls1	1.4709	2.77194	5.36929	248.91	2.86e-13	9.37e-11	20.8714	21.4747	23.2403	59.2845	65.9544	56.5517
ENSMUSG00000032420	chr9:88327197-88372092	protein_coding	Nt5e	1.56214	2.95291	7.20599	247.793	2.99e-13	9.74e-11	73.5549	66.1884	84.2367	196.593	229.034	235.557
ENSMUSG00000035435	chr17:24264259-24351029	protein_coding	Abca17	-2.95978	-7.78007	1.3705	245.968	3.22e-13	1.04e-10	4.97758	4.78059	4.15094	0.700555	0.498441	0.59545
ENSMUSG00000028124	chr3:122245557-122270732	protein_coding	Gclm	1.55827	2.94501	6.10397	244.945	3.36e-13	1.07e-10	33.7096	33.2934	37.4579	113.205	107.699	86.7426
ENSMUSG00000060188	chr7:25400053-25412886	protein_coding	Cxcl17	1.65893	3.15782	5.07736	245.058	3.34e-13	1.07e-10	18.5058	14.0193	16.0818	48.1194	49.5236	55.6344
ENSMUSG00000040435	chr7:45522916-45526268	protein_coding	Ppp1r15a	1.57833	2.98623	6.22872	244.887	3.36e-13	1.07e-10	39.5003	36.139	37.085	93.349	116.422	126.718
ENSMUSG00000026765	chr2:49787688-49948849	protein_coding	Lypd6b	2.06622	4.18789	3.03872	242.134	3.76e-13	1.19e-10	3.77015	2.9025	2.7093	13.223	12.8705	13.1482
ENSMUSG00000033581	chr16:22059009-22163299	protein_coding	Igf2bp2	1.47877	2.78712	5.16497	241.537	3.85e-13	1.21e-10	18.629	19.1413	18.8905	47.4407	52.6211	57.8391
ENSMUSG00000102813	chr4:150068539-150070997	TEC	Gm37795	2.14526	4.42372	2.95508	241.008	3.94e-13	1.23e-10	3.08019	2.84559	2.51045	10.4427	13.7427	13.1321
ENSMUSG00000005054	chr10:78425669-78427622	protein_coding	Cstb	1.82121	3.53379	5.38217	240.886	3.96e-13	1.23e-10	16.0663	16.125	22.8923	60.1383	67.7701	66.5134
ENSMUSG00000097754	chr1:150159043-150164948	lincRNA	Ptgs2os2	2.14344	4.41813	3.07776	240.039	4.1e-13	1.26e-10	2.53808	3.49059	3.1567	15.4122	13.1731	12.2309
ENSMUSG00000025408	chr10:127290774-127296288	protein_coding	Ddit3	1.68154	3.2077	4.5081	240.133	4.08e-13	1.26e-10	9.33913	10.3579	12.602	33.4077	35.3003	34.8419
ENSMUSG00000028961	chr4:149149991-149166771	protein_coding	Pgd	1.4259	2.68683	7.48872	239.467	4.2e-13	1.28e-10	88.1673	95.3462	108.62	269.692	268.126	247.096
ENSMUSG00000115095	chr15:37559026-37561830	TEC	AC122263.1	-2.55883	-5.89228	2.66641	239.287	4.23e-13	1.28e-10	13.3064	10.1113	9.39554	2.25491	1.86915	1.48058
ENSMUSG00000050854	chr4:118540941-118544044	protein_coding	Tmem125	1.73785	3.33537	3.82391	238.863	4.3e-13	1.3e-10	7.36781	6.33618	5.74172	20.9072	21.0769	22.8524
ENSMUSG00000112461	chr10:116284549-116286343	TEC	AC166836.1	-2.28843	-4.88523	2.3329	238.619	4.35e-13	1.3e-10	8.03313	9.18177	8.00361	2.0141	1.54873	1.62542
ENSMUSG00000058966	chr7:126797668-126830219	protein_coding	Fam57b	1.84253	3.58638	3.03586	237.443	4.56e-13	1.35e-10	3.69623	3.31985	3.57925	12.1284	12.9595	12.8585
ENSMUSG00000108912	chr8:8629175-8635073	TEC	E230020D15Rik	-1.78433	-3.44458	5.44491	237.409	4.57e-13	1.35e-10	64.8811	74.2889	63.4572	24.1035	16.9114	17.9118
ENSMUSG00000035443	chr9:26999710-27007336	protein_coding	Thyn1	1.66189	3.1643	3.93812	237.663	4.52e-13	1.35e-10	6.65321	7.24677	8.02847	23.2716	24.5482	21.581
ENSMUSG00000031700	chr8:85492576-85527560	protein_coding	Gpt2	1.45286	2.73751	4.42247	236.401	4.77e-13	1.4e-10	11.8279	11.1737	11.2597	30.299	31.651	31.8164
ENSMUSG00000045312	chr13:94057796-94195409	protein_coding	Lhfpl2	1.63133	3.09799	4.91632	236.163	4.81e-13	1.4e-10	13.9964	13.526	16.554	41.6831	51.1436	43.5966
ENSMUSG00000006014	chr1:150449412-150466165	protein_coding	Prg4	3.18107	9.06977	1.63046	235.641	4.92e-13	1.43e-10	0.566755	0.455294	0.770534	5.62634	4.39696	6.06715
ENSMUSG00000098234	chr1:9941959-9944118	lincRNA	Snhg6	1.79405	3.46788	3.88694	234.907	5.07e-13	1.46e-10	5.86468	6.18442	7.68048	20.7102	23.5335	24.0755
ENSMUSG00000024587	chr18:64499665-64516557	protein_coding	Nars	1.37819	2.59941	7.07294	234.73	5.11e-13	1.47e-10	67.0988	73.8715	83.2922	190.836	198.273	193.827
ENSMUSG00000035678	chr17:57105385-57107757	protein_coding	Tnfsf9	2.43586	5.41088	2.66805	234.59	5.14e-13	1.47e-10	2.0206	1.53662	2.3116	9.21668	10.0578	12.2148
ENSMUSG00000029430	chr5:129020069-129024323	protein_coding	Ran	1.35562	2.55908	6.4904	233.986	5.27e-13	1.5e-10	47.7552	48.1094	55.553	118.941	135.522	132.93
ENSMUSG00000044641	chr2:168081004-168101203	protein_coding	Pard6b	1.42408	2.68343	7.01222	232.564	5.6e-13	1.58e-10	74.5406	68.2562	67.3099	164.39	192.665	206.67
ENSMUSG00000020010	chr10:23851462-23869843	protein_coding	Vnn3	1.78057	3.43562	4.07815	230.404	6.14e-13	1.69e-10	8.64917	6.22236	7.87933	26.4241	24.1388	27.3746
ENSMUSG00000033307	chr10:75859353-75860240	protein_coding	Mif	1.51188	2.85182	4.67791	230.679	6.07e-13	1.69e-10	12.3208	12.5396	14.8638	37.0638	36.8846	39.2675
ENSMUSG00000020307	chr10:79682195-79688398	protein_coding	Cdc34	1.42024	2.6763	5.21956	230.583	6.09e-13	1.69e-10	19.3436	21.0194	20.2576	49.0608	57.3919	55.8114
ENSMUSG00000007659	chr2:152780668-152831728	protein_coding	Bcl2l1	2.02812	4.07872	8.19606	230.821	6.03e-13	1.69e-10	87.0831	124.94	134.247	394.172	474.676	543.582
ENSMUSG00000004317	chrX:7153810-7319358	protein_coding	Clcn5	1.33845	2.52879	5.54231	230.442	6.13e-13	1.69e-10	27.7463	25.4775	25.8502	63.4878	70.1555	66.272
ENSMUSG00000085156	chr11:6525591-6528760	processed_transcript	Snhg15	2.1965	4.58365	3.11975	229.77	6.31e-13	1.72e-10	3.69623	3.09221	2.41103	12.2159	15.1846	14.7736
ENSMUSG00000038903	chr18:69925426-69969484	protein_coding	Ccdc68	1.39045	2.62161	4.79242	229.363	6.42e-13	1.75e-10	14.8342	15.3662	15.535	41.6612	39.9465	38.3341
ENSMUSG00000030738	chr7:126546455-126566411	protein_coding	Eif3c	1.37123	2.58691	8.01417	229.201	6.46e-13	1.75e-10	132.276	139.244	160.768	365.953	378.53	373.766
ENSMUSG00000061175	chr3:79455974-79567796	protein_coding	Fnip2	1.3238	2.50324	6.95337	228.971	6.53e-13	1.76e-10	65.3246	77.8553	68.8509	177.897	182.447	170.572
ENSMUSG00000044533	chr17:24718116-24721929	protein_coding	Rps2	1.29731	2.45769	8.26098	228.632	6.62e-13	1.77e-10	171.209	173.866	187.066	413.787	449.861	444.158
ENSMUSG00000006442	chr4:148591503-148594993	protein_coding	Srm	1.63834	3.11308	3.72417	228.43	6.68e-13	1.78e-10	6.25894	6.39309	6.46254	17.9298	21.2371	20.3258
ENSMUSG00000090272	chr1:173849126-173942491	protein_coding	Mndal	-1.47537	-2.78055	5.50297	228.374	6.69e-13	1.78e-10	72.7171	68.2942	59.2068	24.0597	25.8477	22.1121
ENSMUSG00000031167	chrX:8138975-8145880	protein_coding	Rbm3	1.29981	2.46197	7.27064	227.641	6.91e-13	1.82e-10	94.6973	85.0642	87.6917	206.117	232.042	220.236
ENSMUSG00000022947	chr16:93683215-93690990	protein_coding	Cbr3	2.32673	5.01666	4.34652	226.919	7.13e-13	1.86e-10	6.70249	6.60177	6.86024	41.6393	36.6888	22.949
ENSMUSG00000057719	chr18:42053667-42158960	protein_coding	Sh3rf2	1.24235	2.36583	6.00246	226.979	7.11e-13	1.86e-10	37.1594	37.5049	39.4464	88.4451	91.1256	90.3797
ENSMUSG00000032418	chr9:86581371-86695953	protein_coding	Me1	1.2337	2.35169	6.86739	224.234	8.01e-13	2.08e-10	70.7458	66.3022	71.8088	167.17	167.601	156.362
ENSMUSG00000021282	chr12:111538016-111546752	protein_coding	Eif5	1.30041	2.46298	8.31934	224.185	8.03e-13	2.08e-10	177.074	180.828	195.368	428.061	475.601	458.996
ENSMUSG00000025351	chr10:128900989-128912822	protein_coding	Cd63	1.29374	2.45163	6.80823	223.814	8.16e-13	2.1e-10	61.8748	61.1233	71.6596	154.341	161.228	161.576
ENSMUSG00000038583	chr10:53337667-53345987	protein_coding	Pln	-2.93683	-7.65725	1.81235	223.583	8.24e-13	2.11e-10	7.36781	6.82942	4.6232	0.722448	0.765463	0.949502
ENSMUSG00000045027	chr17:23993535-23998100	protein_coding	Prss22	4.70749	26.1274	0.646827	223.557	8.25e-13	2.11e-10	0.197132	0.0569118	0.0745678	2.91168	3.20426	2.34961
ENSMUSG00000005413	chr8:75093621-75100589	protein_coding	Hmox1	1.70097	3.2512	5.48598	222.929	8.48e-13	2.16e-10	18.0869	18.9706	26.0739	66.9906	71.7221	66.3847
ENSMUSG00000048489	chr6:116650609-116652794	protein_coding	8430408G22Rik	1.81305	3.51384	5.34991	222.405	8.68e-13	2.2e-10	21.4135	15.7077	16.9766	52.279	65.9366	71.5989
ENSMUSG00000030591	chr7:29174188-29180701	protein_coding	Psmd8	1.30376	2.46871	6.51498	221.688	8.96e-13	2.24e-10	50.589	50.0824	57.3675	119.445	135.861	134.749
ENSMUSG00000026956	chr2:25359889-25365682	protein_coding	Uap1l1	1.31531	2.48855	5.37604	221.762	8.93e-13	2.24e-10	25.1836	22.6699	23.4143	57.5769	60.4359	59.2875
ENSMUSG00000041028	chr14:37120092-37135272	protein_coding	Ghitm	1.39815	2.63563	7.76799	221.224	9.15e-13	2.28e-10	108.373	114.336	136.857	314.418	322.598	310.616
ENSMUSG00000108481	chr7:129667405-129693400	sense_intronic	Gm33248	-2.21693	-4.64903	2.94833	220.434	9.47e-13	2.34e-10	12.1975	12.5965	13.4968	3.50278	2.67022	2.12431
ENSMUSG00000018171	chr11:86583865-86683836	protein_coding	Vmp1	1.61637	3.06603	7.62911	220.442	9.47e-13	2.34e-10	88.8573	91.7418	111.379	252.769	339.438	302.875
ENSMUSG00000004891	chr3:87971078-87980451	protein_coding	Nes	2.16012	4.46952	8.84443	220.118	9.61e-13	2.36e-10	137.795	182.175	184.083	531.7	855.093	866.155
ENSMUSG00000031089	chrX:21714896-21742355	protein_coding	Slc6a14	1.53554	2.89896	7.0229	219.943	9.68e-13	2.37e-10	63.7476	62.8306	73.3996	161.106	201.495	216.969
ENSMUSG00000004356	chr10:88746607-88826804	protein_coding	Utp20	1.27322	2.417	6.16656	219.729	9.78e-13	2.38e-10	40.8063	44.7516	40.366	94.7939	106.008	103.624
ENSMUSG00000047821	chr11:62820231-62850808	protein_coding	Trim16	1.68114	3.20681	7.19102	219.583	9.84e-13	2.39e-10	61.9734	69.9256	76.3326	177.394	237.258	253.034
ENSMUSG00000105224	chr5:44700876-44706890	sense_intronic	Gm3364	-2.31368	-4.97148	2.04368	219.195	1e-12	2.42e-10	6.45607	7.47442	6.78567	1.55436	1.44192	1.1909
ENSMUSG00000023067	chr17:29090979-29100722	protein_coding	Cdkn1a	3.48535	11.1994	8.17258	217.027	1.1e-12	2.65e-10	23.0891	50.5756	68.1301	425.325	574.542	588.417
ENSMUSG00000028111	chr3:95499256-95509362	protein_coding	Ctsk	1.67184	3.18621	4.76976	216.184	1.15e-12	2.73e-10	14.8342	10.3579	13.8199	40.2819	42.4565	41.2792
ENSMUSG00000030302	chr6:113743831-114042613	protein_coding	Atp2b2	-2.52518	-5.75643	3.20365	216.257	1.14e-12	2.73e-10	18.8261	12.255	16.4049	2.82411	1.99376	3.39568
ENSMUSG00000032388	chr9:65460947-65488470	protein_coding	Spg21	1.39663	2.63286	5.99929	215.816	1.17e-12	2.76e-10	32.6254	32.1741	40.714	92.1668	92.5498	92.9707
ENSMUSG00000020116	chr11:17203198-17211568	protein_coding	Pno1	1.5119	2.85186	4.71224	215.568	1.18e-12	2.78e-10	12.099	13.1656	15.4107	37.2608	40.9789	37.7226
ENSMUSG00000030095	chr6:91473703-91488463	protein_coding	Tmem43	1.49818	2.82486	6.84743	215.226	1.2e-12	2.81e-10	52.24	61.8252	66.3902	147.095	185.776	176.881
ENSMUSG00000045314	chr5:93041123-93045022	protein_coding	Sowahb	1.90645	3.74885	3.33261	214.813	1.22e-12	2.85e-10	5.00223	3.87	3.72839	15.0619	17.4632	14.6449
ENSMUSG00000097183	chr3:145650312-145677580	lincRNA	Gm17501	1.84598	3.59496	2.94033	214.714	1.23e-12	2.85e-10	3.37589	3.24397	3.25613	10.574	11.9448	12.9551
ENSMUSG00000024091	chr17:65580056-65613555	protein_coding	Vapa	1.32393	2.50348	7.20821	213.795	1.28e-12	2.96e-10	77.7932	81.8771	93.4086	198.695	223.96	210.87
ENSMUSG00000028776	chr4:130164454-130175122	protein_coding	Tinagl1	2.79476	6.93915	7.95232	213.654	1.29e-12	2.97e-10	39.87	71.9365	75.1892	301.173	471.721	525.074
ENSMUSG00000041324	chr13:16011851-16031621	protein_coding	Inhba	1.9835	3.95451	2.97331	213.495	1.3e-12	2.98e-10	3.03091	3.47162	2.83358	10.4427	13.1375	13.4379
ENSMUSG00000053835	chr17:36005695-36020560	protein_coding	H2-T24	-1.35893	-2.56495	5.00204	212.27	1.37e-12	3.14e-10	44.5518	49.02	44.8152	19.331	17.214	17.4451
ENSMUSG00000035095	chr14:63436394-63465498	protein_coding	Fam167a	1.54734	2.92277	5.43819	211.521	1.42e-12	3.22e-10	24.2965	19.7674	22.1218	57.4893	61.3438	74.4152
ENSMUSG00000072825	chr12:112720455-112746592	protein_coding	Cep170b	1.34107	2.53339	7.39893	211.585	1.41e-12	3.22e-10	99.2313	100.506	86.6478	218.223	251.73	255.609
ENSMUSG00000028539	chr4:117926162-117929763	protein_coding	Artn	3.01539	8.08579	2.15926	211.386	1.43e-12	3.23e-10	1.40457	0.701912	0.79539	8.5818	8.40229	6.26027
ENSMUSG00000074656	chr2:154871410-154892935	protein_coding	Eif2s2	1.29847	2.45969	6.84882	211.13	1.44e-12	3.25e-10	61.1356	64.4811	74.1204	154.823	168.829	167.579
ENSMUSG00000026824	chr2:55435970-55598145	protein_coding	Kcnj3	-3.7737	-13.6772	0.902303	211.022	1.45e-12	3.25e-10	4.48475	3.73721	2.38617	0.284601	0.231419	0.257492
ENSMUSG00000032064	chr9:50662752-50739517	protein_coding	Dixdc1	-1.62348	-3.08116	4.99639	210.715	1.47e-12	3.29e-10	56.4044	43.2719	45.1135	16.5068	13.6537	16.8174
ENSMUSG00000021453	chr13:51846678-51848468	protein_coding	Gadd45g	2.57329	5.95164	5.04893	210.478	1.49e-12	3.31e-10	7.04747	9.37148	12.0303	38.5743	69.6571	60.9451
ENSMUSG00000026166	chr1:83116766-83119167	protein_coding	Ccl20	5.09653	34.2144	2.39889	209.906	1.53e-12	3.38e-10	0.689962	0.113824	0.0994237	7.20259	9.23896	13.2608
ENSMUSG00000038233	chr9:121950988-121980209	protein_coding	Fam198a	-1.98483	-3.95816	2.46393	209.79	1.54e-12	3.39e-10	9.5609	8.17633	8.87357	2.05788	2.421	2.22087
ENSMUSG00000025068	chr19:47854970-47864790	protein_coding	Gsto1	1.17769	2.26214	6.96838	209.674	1.55e-12	3.39e-10	77.67	73.8715	78.6193	178.904	169.772	171.956
ENSMUSG00000028328	chr4:46038935-46116032	protein_coding	Tmod1	1.26543	2.40399	6.40349	209.006	1.59e-12	3.47e-10	46.8928	48.4889	53.664	115.635	129.666	112.975
ENSMUSG00000051154	chr2:18672384-18676231	protein_coding	Commd3	1.34096	2.5332	5.66378	208.958	1.6e-12	3.47e-10	28.9784	25.6862	31.2936	69.3331	76.0656	72.2104
ENSMUSG00000015143	chr12:80167547-80260371	protein_coding	Actn1	1.58282	2.99556	8.22023	209.034	1.59e-12	3.47e-10	152.235	149.507	145.904	352.051	497.96	490.876
ENSMUSG00000028645	chr4:119108711-119137983	protein_coding	Slc2a1	1.32716	2.50908	5.1946	208.715	1.62e-12	3.49e-10	20.4278	20.64	21.3761	47.8129	53.351	55.4734
ENSMUSG00000028494	chr4:86648386-86670060	protein_coding	Plin2	1.72746	3.31145	7.4429	208.087	1.66e-12	3.55e-10	64.1665	83.4137	94.378	253.207	308.214	239.87
ENSMUSG00000040463	chr11:72441355-72451768	protein_coding	Mybbp1a	1.26053	2.39584	6.68504	208.118	1.66e-12	3.55e-10	56.8972	64.1017	60.5988	132.142	154.926	148.058
ENSMUSG00000046971	chr2:120299957-120314165	protein_coding	Pla2g4f	-2.33742	-5.05399	1.85491	208.201	1.66e-12	3.55e-10	6.13574	5.65324	6.51225	1.35733	1.2283	1.04606
ENSMUSG00000021822	chr14:20836660-20843385	protein_coding	Plau	2.15454	4.45227	3.95536	207.73	1.69e-12	3.6e-10	5.49506	6.01368	5.39374	18.499	32.2206	24.5905
ENSMUSG00000086992	chr15:37421134-37433414	antisense_RNA	Gm15941	-2.41107	-5.3187	2.19957	206.536	1.79e-12	3.79e-10	8.47668	8.72648	6.11456	1.62003	1.53093	1.25527
ENSMUSG00000032649	chr1:152399830-152510695	protein_coding	Colgalt2	-1.75272	-3.36993	4.03328	203.516	2.07e-12	4.36e-10	24.2965	25.9897	25.5768	9.36993	6.65774	6.56605
ENSMUSG00000037492	chr8:23636019-24156585	protein_coding	Zmat4	-3.48623	-11.2063	0.794807	203.146	2.1e-12	4.4e-10	3.67158	2.52309	3.60411	0.37217	0.213617	0.289678
ENSMUSG00000020566	chr12:17284721-17329359	protein_coding	Atp6v1c2	-1.4666	-2.76369	5.41658	203.166	2.1e-12	4.4e-10	72.4707	58.733	57.1189	24.5851	20.8455	22.7237
ENSMUSG00000034771	chr10:81574561-81590845	protein_coding	Tle2	-1.92744	-3.8038	4.48676	202.768	2.14e-12	4.45e-10	44.2561	35.9683	26.4716	9.72021	9.16775	9.17315
ENSMUSG00000018893	chr15:77015489-77050670	protein_coding	Mb	-2.25626	-4.77753	3.15876	202.813	2.14e-12	4.45e-10	16.3127	16.77	11.3592	3.52467	2.421	3.37958
ENSMUSG00000005320	chr13:55152640-55168759	protein_coding	Fgfr4	-1.88907	-3.70395	3.92603	201.788	2.25e-12	4.64e-10	26.1693	25.4775	20.2824	7.18069	7.20959	5.08547
ENSMUSG00000025198	chr19:44034944-44069785	protein_coding	Erlin1	1.33595	2.52441	5.65638	201.576	2.27e-12	4.67e-10	26.1446	27.8868	31.6665	66.7717	74.1253	75.3808
ENSMUSG00000025785	chr9:123113215-123136129	protein_coding	Exosc7	-1.35977	-2.56645	5.83627	200.598	2.38e-12	4.88e-10	85.9989	83.2051	77.5505	34.5243	34.0542	27.616
ENSMUSG00000019851	chr10:18845020-18857073	protein_coding	Perp	1.51025	2.84859	5.02408	200.447	2.4e-12	4.9e-10	17.0766	15.4421	18.0703	40.5665	50.6807	52.6893
ENSMUSG00000003541	chr17:35821684-35822923	protein_coding	Ier3	1.24925	2.37717	6.65306	200.092	2.44e-12	4.96e-10	62.1212	60.5162	55.9756	127.851	142.857	153.868
ENSMUSG00000020325	chr10:79777272-79782630	protein_coding	Fstl3	1.72741	3.31133	5.16435	199.759	2.48e-12	5.02e-10	12.7643	17.7375	19.2136	49.0608	59.4569	56.1815
ENSMUSG00000026672	chr2:5020642-5064051	protein_coding	Optn	1.29194	2.44857	5.35436	199.069	2.56e-12	5.18e-10	21.9802	23.1062	25.9247	58.584	59.0652	56.2137
ENSMUSG00000044217	chr15:99590849-99594829	protein_coding	Aqp5	1.24233	2.36581	7.82956	198.692	2.61e-12	5.25e-10	126.509	133.041	145.78	304.107	337.427	317.375
ENSMUSG00000086841	chr11:62602877-62604807	processed_transcript	2410006H16Rik	1.61835	3.07024	4.34622	198.107	2.69e-12	5.38e-10	9.48698	8.47986	11.906	28.9855	32.3096	30.2231
ENSMUSG00000104990	chr5:44664694-44666731	TEC	Gm43504	-2.07986	-4.22767	3.53414	197.648	2.75e-12	5.49e-10	16.8301	22.8785	16.554	5.21038	4.68178	3.49224
ENSMUSG00000050556	chr2:167095969-167190155	protein_coding	Kcnb1	-1.52213	-2.87214	3.89935	195.621	3.03e-12	6.04e-10	20.8714	21.6644	23.986	8.20963	8.11746	6.85572
ENSMUSG00000109203	chr7:49085083-49086981	lincRNA	Gm32849	-3.0108	-8.06013	0.761788	195.35	3.08e-12	6.1e-10	3.15411	3.26294	2.73415	0.306493	0.445036	0.370145
ENSMUSG00000001056	chr11:51619735-51623714	protein_coding	Nhp2	1.39634	2.63233	4.2577	195.081	3.12e-12	6.16e-10	9.68411	10.2441	11.5083	26.84	27.9305	27.954
ENSMUSG00000038587	chr10:4266380-4359470	protein_coding	Akap12	2.51028	5.69729	9.70683	194.403	3.22e-12	6.35e-10	218.201	257.735	272.595	839.835	1824.54	1600.18
ENSMUSG00000107436	chr6:87171944-87174009	TEC	Gm44416	-2.24082	-4.72664	2.01546	194.108	3.27e-12	6.42e-10	7.39245	6.22236	6.58682	1.62003	1.49532	1.17481
ENSMUSG00000029377	chr5:91074622-91093646	protein_coding	Ereg	3.81311	14.0559	0.654045	193.898	3.31e-12	6.46e-10	0.147849	0.284559	0.12428	2.2987	3.09745	2.81632
ENSMUSG00000038335	chr11:74898071-74909342	protein_coding	Tsr1	1.30057	2.46326	5.31861	192.699	3.51e-12	6.84e-10	23.0152	24.2255	21.6992	51.25	60.1867	58.4185
ENSMUSG00000040093	chr2:118528757-118549687	protein_coding	Bmf	-1.2862	-2.43885	4.99877	192.261	3.59e-12	6.96e-10	47.8292	46.478	41.8077	19.1558	17.8193	18.8452
ENSMUSG00000026390	chr1:120474538-120505024	protein_coding	Marco	1.68139	3.20736	4.89286	191.996	3.64e-12	7.01e-10	15.7706	11.8756	14.6153	37.7643	52.5499	44.9645
ENSMUSG00000015134	chr7:66390890-66427517	protein_coding	Aldh1a3	2.59165	6.02787	1.73836	191.98	3.64e-12	7.01e-10	1.05958	1.02441	0.646254	5.05713	6.1237	5.40733
ENSMUSG00000021668	chr13:96480690-96542579	protein_coding	Polk	1.27437	2.41893	5.71699	191.681	3.7e-12	7.09e-10	31.3686	28.7025	32.089	69.3331	81.9223	71.5828
ENSMUSG00000016239	chrX:36328353-36362341	protein_coding	Lonrf3	1.56716	2.96321	4.49513	191.547	3.72e-12	7.11e-10	9.24057	12.5396	12.1546	32.8823	36.2972	31.5267
ENSMUSG00000026576	chr1:164437109-164458355	protein_coding	Atp1b1	1.31701	2.49149	9.05244	191.148	3.8e-12	7.21e-10	276.207	297.307	338.737	746.661	707.715	818.454
ENSMUSG00000031906	chr8:106252548-106337988	protein_coding	Smpd3	1.63721	3.11064	3.20982	191.15	3.8e-12	7.21e-10	4.48475	4.3253	4.54864	15.1276	12.55	13.8885
ENSMUSG00000053801	chr7:45825223-45830944	protein_coding	Grwd1	1.6882	3.22255	3.46509	190.595	3.9e-12	7.39e-10	4.60796	5.55839	5.34403	14.6022	18.6381	16.8014
ENSMUSG00000060988	chr2:54436317-55118309	protein_coding	Galnt13	1.59545	3.02188	3.32815	190.092	4.01e-12	7.55e-10	4.53404	5.46353	4.79719	15.3903	15.0778	14.3713
ENSMUSG00000029763	chr6:33249085-33973979	protein_coding	Exoc4	1.1277	2.18511	7.17078	189.229	4.19e-12	7.86e-10	89.4733	90.3001	91.4698	192.302	207.725	192.668
ENSMUSG00000024436	chr17:35910379-35916389	protein_coding	Mrps18b	1.46576	2.76209	3.85989	188.335	4.38e-12	8.2e-10	7.63887	8.02456	7.30764	19.0464	22.4476	21.9834
ENSMUSG00000005686	chr7:110768206-110812405	protein_coding	Ampd3	1.90921	3.75602	6.32752	187.135	4.66e-12	8.69e-10	26.1446	38.6052	36.3394	95.1661	141.433	143.278
ENSMUSG00000068263	chr6:87730869-87755908	protein_coding	Efcc1	-2.09394	-4.26911	2.90349	186.933	4.71e-12	8.75e-10	14.1196	13.2035	9.17184	3.19628	2.75923	2.6232
ENSMUSG00000016256	chr2:174427493-174439039	protein_coding	Ctsz	1.17886	2.26398	6.77505	186.779	4.75e-12	8.79e-10	61.2095	66.7386	73.2007	147.555	155.976	151.856
ENSMUSG00000020038	chr10:85131700-85185064	protein_coding	Cry1	1.75317	3.37099	4.49566	186.398	4.84e-12	8.94e-10	8.89558	10.7563	11.1355	29.0731	42.7235	32.0256
ENSMUSG00000032359	chr9:90054152-90076089	protein_coding	Ctsh	1.40483	2.64787	8.33761	186.006	4.94e-12	9.09e-10	152.703	174.871	204.341	425.478	489.255	493.66
ENSMUSG00000052485	chr13:98686235-98694834	protein_coding	Tmem171	2.01424	4.03968	2.23758	185.631	5.04e-12	9.24e-10	1.52777	1.95397	1.98847	7.20259	7.352	7.61211
ENSMUSG00000029868	chr6:41620624-41636405	protein_coding	Trpv6	1.78429	3.44449	3.41675	185.272	5.13e-12	9.38e-10	4.06585	4.87544	5.31917	17.2293	18.1575	13.808
ENSMUSG00000029772	chr6:29768011-29912310	protein_coding	Ahcyl2	1.51477	2.85753	8.09451	185.034	5.2e-12	9.46e-10	110.714	154.269	159.948	422.807	387.84	403.747
ENSMUSG00000022742	chr16:58670208-58680391	protein_coding	Cpox	1.2917	2.44816	5.19349	184.871	5.24e-12	9.51e-10	19.5407	20.3365	23.638	49.7613	52.7457	52.9307
ENSMUSG00000114053	chr13:5539279-5724510	lincRNA	AC133498.1	2.34905	5.09488	2.04236	184.802	5.26e-12	9.51e-10	0.98566	1.40382	1.54107	6.39257	7.60122	6.11543
ENSMUSG00000057948	chr11:116062095-116077961	protein_coding	Unc13d	1.13377	2.19431	6.44761	184.422	5.37e-12	9.67e-10	50.6383	58.9796	54.1114	118.525	119.537	121.311
ENSMUSG00000061666	chr11:87033867-87074062	protein_coding	Gdpd1	1.33726	2.5267	5.62617	184.19	5.43e-12	9.76e-10	26.6128	25.6103	31.6665	70.7999	64.6727	76.3786
ENSMUSG00000046337	chr1:36562692-36683183	protein_coding	Fam178b	-3.71669	-13.1473	0.462651	183.406	5.66e-12	1.01e-09	3.08019	2.35235	2.41103	0.284601	0.106809	0.209212
ENSMUSG00000016319	chrX:36795651-36798807	protein_coding	Slc25a5	1.37304	2.59016	7.44231	182.617	5.9e-12	1.05e-09	85.7524	89.3895	115.381	243.793	248.259	260.34
ENSMUSG00000030724	chr7:126408450-126414889	protein_coding	Cd19	-1.78144	-3.4377	3.9041	182.252	6.01e-12	1.07e-09	26.1693	23.7512	19.7853	7.39962	7.56562	5.35905
ENSMUSG00000032511	chr9:119483408-119579016	protein_coding	Scn5a	-1.89863	-3.72859	2.93822	181.37	6.3e-12	1.12e-09	14.2181	11.591	10.6383	2.8679	3.07965	3.78191
ENSMUSG00000022863	chr16:78359860-78377192	protein_coding	Btg3	1.26212	2.39847	5.45887	181.272	6.34e-12	1.12e-09	22.892	26.3881	28.1866	59.7661	63.3376	62.7154
ENSMUSG00000028195	chr3:145646976-145649981	protein_coding	Cyr61	2.41433	5.3307	8.57637	181.109	6.39e-12	1.13e-09	158.987	123.119	79.5141	478.326	700.345	749.028
ENSMUSG00000054808	chr7:28893248-28962340	protein_coding	Actn4	1.43582	2.70536	8.86983	180.647	6.55e-12	1.15e-09	218.398	257.014	281.941	584.022	742.392	722.474
ENSMUSG00000104851	chr5:44736337-44738553	TEC	E030026E10Rik	-2.2822	-4.8642	3.6102	180.477	6.61e-12	1.16e-09	19.0479	23.2959	18.5425	4.92578	5.02001	2.65539
ENSMUSG00000056204	chr8:70646435-70660388	protein_coding	Pgpep1	1.16046	2.23529	5.47181	179.728	6.88e-12	1.2e-09	26.5882	27.9627	27.5652	58.4526	61.5752	63.5361
ENSMUSG00000016559	chr11:116021912-116027962	protein_coding	H3f3b	1.23906	2.36044	8.88374	179.746	6.87e-12	1.2e-09	272.535	254.965	315.745	647.882	678.396	664.056
ENSMUSG00000056596	chr4:133491100-133498550	protein_coding	Trnp1	1.99339	3.98173	2.23049	179.153	7.09e-12	1.23e-09	1.70026	1.7453	2.0879	7.70611	7.70803	6.61433
ENSMUSG00000066842	chr1:150562524-150993435	protein_coding	Hmcn1	-1.36409	-2.57413	8.53795	179.124	7.11e-12	1.23e-09	519.96	587.482	498.759	235.89	209.221	178.941
ENSMUSG00000059796	chr11:69666936-69672423	protein_coding	Eif4a1	1.20992	2.31325	8.16742	179.086	7.12e-12	1.23e-09	165.147	171.627	183.685	365.931	436.545	401.446
ENSMUSG00000026640	chr1:194618218-194816869	protein_coding	Plxna2	1.46925	2.76878	8.05323	178.829	7.22e-12	1.24e-09	128.875	155.085	138.696	315.841	415.468	438.992
ENSMUSG00000051379	chr2:140650914-140671469	protein_coding	Flrt3	1.43745	2.70842	7.17599	178.667	7.28e-12	1.24e-09	61.7763	82.4842	89.5062	218.727	208.793	205.72
ENSMUSG00000026456	chr1:134405559-134411740	protein_coding	Cyb5r1	1.23556	2.35473	5.01195	178.558	7.32e-12	1.25e-09	20.3539	19.0844	18.0951	42.5806	47.0136	45.8658
ENSMUSG00000105356	chr5:96798207-96800352	TEC	Gm42603	1.46561	2.7618	4.32982	177.337	7.82e-12	1.33e-09	9.75804	11.8377	10.2655	25.8549	29.497	32.7337
ENSMUSG00000085936	chr13:28460034-28885620	processed_transcript	2610307P16Rik	-1.61139	-3.05546	3.61519	177.04	7.95e-12	1.35e-09	19.2943	20.1088	16.0569	6.37068	6.56874	5.2464
ENSMUSG00000031502	chr8:11198423-11312826	protein_coding	Col4a1	1.63448	3.10476	11.1043	176.151	8.34e-12	1.41e-09	883.497	1198.05	1136.26	2686.85	3854.21	3449.56
ENSMUSG00000021149	chr13:8966331-8996083	protein_coding	Gtpbp4	1.11034	2.15897	6.30181	175.981	8.42e-12	1.42e-09	47.7306	50.1583	51.7749	101.624	114.499	106.988
ENSMUSG00000026426	chr1:135146824-135156269	protein_coding	Arl8a	1.13708	2.19936	6.28052	175.787	8.51e-12	1.43e-09	44.2069	50.5756	50.8055	104.208	111.775	104.268
ENSMUSG00000043091	chr15:99029891-99038105	protein_coding	Tuba1c	1.64642	3.13056	5.19153	174.77	9e-12	1.5e-09	15.5734	15.9543	21.4258	45.3829	59.4391	60.7359
ENSMUSG00000034394	chr11:4257557-4272514	protein_coding	Lif	2.53911	5.8123	3.85214	174.685	9.04e-12	1.51e-09	5.5197	4.62883	2.41103	21.2575	30.1913	21.7903
ENSMUSG00000028970	chr5:8798147-8866315	protein_coding	Abcb1b	1.8479	3.59975	3.80911	174.331	9.22e-12	1.53e-09	5.10079	6.86736	6.11456	17.2512	26.1859	21.7903
ENSMUSG00000109438	chr8:8642766-8647012	TEC	Gm45073	-1.81942	-3.52939	4.68158	174.292	9.24e-12	1.53e-09	42.3095	44.0687	33.6798	14.23	8.74051	11.1365
ENSMUSG00000030340	chr6:125320659-125344943	protein_coding	Scnn1a	1.23925	2.36076	8.7746	174.099	9.34e-12	1.54e-09	229.585	261.358	290.74	597.005	634.729	613.636
ENSMUSG00000033595	chr14:70530685-70538324	protein_coding	Lgi3	-1.08094	-2.11542	6.80451	173.974	9.4e-12	1.55e-09	153.935	146.795	154.728	76.0322	69.7639	69.5228
ENSMUSG00000030189	chr6:131364855-131388476	protein_coding	Ybx3	1.25313	2.38358	6.74529	173.791	9.5e-12	1.56e-09	56.6015	67.763	65.6694	132.799	161.459	158.744
ENSMUSG00000074896	chr19:34583531-34588731	protein_coding	Ifit3	1.25181	2.3814	5.8808	173.238	9.79e-12	1.6e-09	37.5783	31.0549	35.7925	87.1973	86.6575	74.737
ENSMUSG00000070348	chr7:144929931-144939925	protein_coding	Ccnd1	1.25056	2.37933	8.2451	172.399	1.03e-11	1.67e-09	189.074	160.947	188.532	384.649	463.781	432.828
ENSMUSG00000063275	chr2:13850282-14056135	protein_coding	Hacd1	1.5522	2.93264	3.89751	172.375	1.03e-11	1.67e-09	6.50536	7.01912	9.07241	21.3888	22.9639	21.8385
ENSMUSG00000036492	chr17:36942918-36947986	protein_coding	Rnf39	1.75308	3.37078	4.04416	172.235	1.04e-11	1.67e-09	7.2446	8.10045	7.1088	19.5718	25.2247	30.9151
ENSMUSG00000006740	chr18:6201002-6242174	protein_coding	Kif5b	1.18654	2.27606	8.82628	172.218	1.04e-11	1.67e-09	249.643	278.242	303.267	634.813	643.896	613.056
ENSMUSG00000026064	chr1:30940302-30949770	protein_coding	Ptp4a1	1.17074	2.25127	6.77223	171.911	1.05e-11	1.7e-09	61.2834	65.5245	74.7418	143.132	158.113	152.451
ENSMUSG00000046027	chr7:83631959-83653127	protein_coding	Stard5	1.20535	2.30594	4.72158	171.782	1.06e-11	1.71e-09	15.3517	16.0491	16.3055	37.1075	37.8459	35.0833
ENSMUSG00000081769	chr11:53783418-53859256	protein_coding	Gm12216	-1.71358	-3.27973	3.72843	171.337	1.09e-11	1.74e-09	23.853	20.7728	16.4298	7.04934	5.92788	5.68092
ENSMUSG00000039242	chr13:13954469-13999103	protein_coding	B3galnt2	1.07953	2.11334	6.11655	171.179	1.1e-11	1.75e-09	42.7284	45.169	45.6355	96.1731	95.8964	90.1705
ENSMUSG00000019814	chr10:13178140-13193168	protein_coding	Ltv1	1.29515	2.45403	4.83132	171.052	1.11e-11	1.76e-09	15.2038	15.3852	18.7165	39.866	40.7475	40.3136
ENSMUSG00000022018	chr14:79288756-79301645	protein_coding	Rgcc	2.29886	4.9207	6.68583	171.099	1.1e-11	1.76e-09	22.3991	32.7053	49.1153	142.694	179.884	190.013
ENSMUSG00000044026	chr19:38395980-38405607	protein_coding	Slc35g1	1.58847	3.0073	3.18929	170.671	1.13e-11	1.79e-09	4.26298	4.23044	5.0209	12.5443	13.3155	14.7092
ENSMUSG00000044229	chr9:48162023-48400025	protein_coding	Nxpe4	-1.5245	-2.87687	4.04466	170.098	1.17e-11	1.84e-09	25.504	24.3013	23.7623	9.98292	8.66931	6.98447
ENSMUSG00000109568	chr8:8637966-8639205	TEC	Gm45074	-1.75709	-3.38016	3.54234	169.729	1.19e-11	1.87e-09	18.629	20.0899	15.2864	6.48014	4.57497	4.98891
ENSMUSG00000031503	chr8:11312805-11449287	protein_coding	Col4a2	1.45691	2.7452	10.6746	169.664	1.2e-11	1.88e-09	738.555	955.151	924.641	2037.76	2728.3	2421.87
ENSMUSG00000037440	chr10:23894688-23905343	protein_coding	Vnn1	1.6405	3.11774	4.83041	169.443	1.21e-11	1.89e-09	16.3866	11.591	13.3725	44.9012	35.3537	48.4568
ENSMUSG00000029019	chr4:147985788-147987205	protein_coding	Nppb	6.05698	66.5785	0.270616	169.028	1.24e-11	1.93e-09	0.0246415	0.0189706	0.0497119	1.18219	2.93724	2.31743
ENSMUSG00000037405	chr9:21015985-21028817	protein_coding	Icam1	1.24686	2.37324	8.85163	168.907	1.25e-11	1.93e-09	256.986	259.67	304.883	634.484	715.654	599.522
ENSMUSG00000024580	chr18:61712440-61726331	protein_coding	Grpel2	1.18961	2.28091	5.89105	168.916	1.25e-11	1.93e-09	32.6993	35.4181	40.2418	84.5702	83.9873	78.5994
ENSMUSG00000026020	chr1:59684971-59719044	protein_coding	Nop58	1.19651	2.29185	6.01721	168.698	1.26e-11	1.95e-09	36.4201	39.0036	42.4539	80.7609	95.0242	94.3225
ENSMUSG00000027076	chr2:84826997-84830213	protein_coding	Timm10	1.60514	3.04226	2.84669	168.49	1.28e-11	1.97e-09	3.37589	3.47162	3.67868	10.2894	11.4997	10.2353
ENSMUSG00000029999	chr6:86195223-86275719	protein_coding	Tgfa	1.13822	2.2011	5.23553	168.291	1.29e-11	1.99e-09	23.1877	22.8785	24.3837	50.5713	53.4222	51.0478
ENSMUSG00000057182	chr2:65457118-65567627	protein_coding	Scn3a	-1.52582	-2.8795	5.763	168.151	1.3e-11	2e-09	84.0275	81.6305	76.258	33.3858	29.23	21.5006
ENSMUSG00000026142	chr1:82316452-82445366	protein_coding	Rhbdd1	1.14963	2.21857	5.74995	167.99	1.31e-11	2.01e-09	30.1119	34.6213	35.3948	73.8648	73.0216	75.3003
ENSMUSG00000013415	chr11:95957163-96005940	protein_coding	Igf2bp1	1.83295	3.56265	3.48017	167.955	1.32e-11	2.01e-09	5.74147	4.36324	4.44921	18.1707	19.8664	13.7597
ENSMUSG00000044313	chr3:101813076-101848959	protein_coding	Mab21l3	2.79409	6.93593	1.08201	167.818	1.33e-11	2.02e-09	0.689962	0.417353	0.422551	3.10871	3.7027	3.71754
ENSMUSG00000046733	chr6:135065651-135084709	protein_coding	Gprc5a	1.37281	2.58975	9.40197	167.736	1.33e-11	2.02e-09	327.067	371.425	432.071	866.631	1082.19	979.017
ENSMUSG00000084862	chr17:25919089-25935745	processed_transcript	Gm16278	2.88773	7.40105	0.669839	167.1	1.38e-11	2.09e-09	0.418906	0.30353	0.347983	2.45194	2.61681	2.81632
ENSMUSG00000076431	chr13:28948919-28953713	protein_coding	Sox4	-1.2168	-2.3243	6.11506	166.832	1.4e-11	2.12e-09	96.915	97.5468	96.3664	44.2007	45.4827	35.4856
ENSMUSG00000048612	chr19:37899036-38043577	protein_coding	Myof	1.08968	2.12826	8.71642	166.424	1.44e-11	2.15e-09	262.383	268.51	275.702	543.631	591.827	581.176
ENSMUSG00000027442	chr2:148798785-148805595	protein_coding	Cst8	1.87091	3.65763	2.67385	166.449	1.43e-11	2.15e-09	2.06989	2.86456	3.13185	10.1581	9.93321	9.49502
ENSMUSG00000026003	chr1:66830839-66863277	protein_coding	Acadl	1.07173	2.10196	7.04703	166.317	1.45e-11	2.15e-09	80.8241	88.8393	85.927	170.673	184.619	181.982
ENSMUSG00000027217	chr2:93201760-93334505	protein_coding	Tspan18	-1.31625	-2.49019	6.76826	166.346	1.44e-11	2.15e-09	140.038	171.931	154.678	72.9672	57.9081	56.6161
ENSMUSG00000043903	chr8:122269569-122272650	lincRNA	Zfp469	1.95948	3.88922	2.393	166.261	1.45e-11	2.15e-09	2.34094	2.12471	1.83934	7.26826	9.57718	7.69257
ENSMUSG00000038975	chr3:153907287-153913009	protein_coding	Rabggtb	1.1987	2.29533	5.07738	165.912	1.48e-11	2.19e-09	21.0685	19.1034	21.1524	43.4125	48.9896	48.2637
ENSMUSG00000061024	chr1:9545408-9547455	protein_coding	Rrs1	1.40226	2.64315	4.54283	165.369	1.53e-11	2.26e-09	11.4583	14.1141	12.602	29.292	37.0982	34.6005
ENSMUSG00000050390	chr4:129219578-129261404	protein_coding	C77080	1.08984	2.1285	6.66159	165.147	1.55e-11	2.28e-09	70.7211	62.5461	60.723	133.39	138.032	141.444
ENSMUSG00000055333	chr11:55250609-55336564	protein_coding	Fat2	-1.96395	-3.90128	3.06638	164.736	1.58e-11	2.33e-09	16.8548	11.4013	12.0054	2.99925	3.22206	4.03941
ENSMUSG00000048458	chr3:105704599-105720842	protein_coding	Fam212b	1.27811	2.42521	5.51795	164.292	1.62e-11	2.38e-09	23.7791	25.7052	30.6225	59.9194	66.7377	67.5434
ENSMUSG00000038742	chr9:20873808-20879727	protein_coding	Angptl6	2.36345	5.14601	1.13191	164.215	1.63e-11	2.38e-09	0.665321	0.720883	0.646254	3.48089	3.45348	3.58879
ENSMUSG00000023045	chr15:102150526-102163474	protein_coding	Soat2	2.46274	5.51264	1.81243	164.227	1.63e-11	2.38e-09	0.887094	1.42279	0.770534	6.17365	5.55405	5.60045
ENSMUSG00000026479	chr1:153122756-153186447	protein_coding	Lamc2	1.49866	2.8258	8.05144	164.112	1.64e-11	2.39e-09	120.398	124.219	171.307	350.475	434.338	390.342
ENSMUSG00000056305	chr6:72318678-72345184	protein_coding	Usp39	1.15858	2.23238	5.52875	163.91	1.66e-11	2.41e-09	27.3767	27.5074	30.6474	59.3502	67.4141	64.1155
ENSMUSG00000046352	chr14:57098600-57104702	protein_coding	Gjb2	1.67402	3.19102	3.26054	163.882	1.66e-11	2.41e-09	3.77015	4.98927	4.77234	12.5005	15.2558	15.4978
ENSMUSG00000024440	chr18:38267092-38284402	protein_coding	Pcdh12	-1.57618	-2.98179	4.97043	163.714	1.68e-11	2.42e-09	44.8722	54.844	41.1614	17.3606	17.3208	12.6493
ENSMUSG00000105861	chr5:44623919-44627701	TEC	Gm43508	-1.97607	-3.93421	4.40329	163.309	1.72e-11	2.47e-09	33.9314	41.3749	25.9496	10.2456	9.13215	6.46949
ENSMUSG00000004328	chr7:17031507-17062427	protein_coding	Hif3a	2.00989	4.0275	3.32613	163.222	1.73e-11	2.47e-09	3.25268	4.15456	4.3995	14.4052	12.7992	20.3741
ENSMUSG00000035873	chr10:108332121-108414240	protein_coding	Pawr	1.17137	2.25226	5.12662	163.244	1.73e-11	2.47e-09	20.3292	21.4747	22.4698	45.0764	50.8588	48.8108
ENSMUSG00000023043	chr15:102028216-102032026	protein_coding	Krt18	1.04134	2.05814	6.4156	163.339	1.72e-11	2.47e-09	54.7781	53.5161	59.0328	112.614	118.54	113.184
ENSMUSG00000019558	chrX:73673150-73682502	protein_coding	Slc6a8	1.14685	2.21429	5.96932	163.134	1.74e-11	2.47e-09	35.8534	41.7163	39.1729	80.345	85.6428	92.5684
ENSMUSG00000060803	chr19:4035407-4037921	protein_coding	Gstp1	1.22301	2.33433	5.81442	163.03	1.75e-11	2.48e-09	29.5205	35.3802	36.1654	85.2488	77.3651	73.4174
ENSMUSG00000038732	chr13:30136489-30246717	protein_coding	Mboat1	1.20893	2.31167	4.51276	162.974	1.75e-11	2.48e-09	14.2428	14.0572	12.8754	30.8463	32.9683	31.3979
ENSMUSG00000030513	chr7:65861734-66050386	protein_coding	Pcsk6	1.26325	2.40036	4.22088	162.824	1.77e-11	2.5e-09	11.7786	10.0924	10.8869	25.7892	27.0404	25.7331
ENSMUSG00000024659	chr19:20373428-20390944	protein_coding	Anxa1	1.4653	2.76122	7.89864	162.666	1.79e-11	2.51e-09	117.417	115.095	148.017	295.35	344.191	410.989
ENSMUSG00000109179	chr15:76354472-76363795	protein_coding	Gm35339	-1.7813	-3.43735	2.55401	162.529	1.8e-11	2.53e-09	8.59989	10.6804	8.05332	2.64898	2.72362	2.59101
ENSMUSG00000024360	chr18:34902785-34932007	protein_coding	Etf1	1.22376	2.33555	7.59792	162.433	1.81e-11	2.53e-09	101.523	116.043	130.742	253.163	281.441	278.864
ENSMUSG00000022443	chr15:77760587-77842175	protein_coding	Myh9	1.28306	2.43355	11.2145	162.335	1.82e-11	2.54e-09	1258.59	1418.07	1475.62	2893.95	3725.38	3485.44
ENSMUSG00000041506	chr9:106475963-106485424	protein_coding	Rrp9	1.27174	2.41452	4.06517	162.197	1.84e-11	2.56e-09	10.3001	9.86471	9.07241	22.6586	24.388	23.5605
ENSMUSG00000018800	chr11:110269369-110337716	protein_coding	Abca5	1.07614	2.10839	7.22009	162.037	1.85e-11	2.57e-09	89.9661	94.6254	103.028	199.877	207.743	198.784
ENSMUSG00000030662	chr14:120911224-120947999	protein_coding	Ipo5	1.08902	2.12729	6.82037	161.678	1.89e-11	2.62e-09	74.1709	68.3321	74.1701	141.162	163.88	155.799
ENSMUSG00000107148	chr5:69311707-69316067	TEC	Gm42888	-1.90827	-3.75359	2.07852	161.617	1.9e-11	2.62e-09	7.09675	7.11397	5.89086	1.62003	1.86915	1.85072
ENSMUSG00000062070	chrX:106187100-106203699	protein_coding	Pgk1	1.19576	2.29065	6.08203	161.276	1.94e-11	2.67e-09	38.1451	38.5483	46.6794	87.0221	98.5133	96.9618
ENSMUSG00000011257	chr4:123262351-123298925	protein_coding	Pabpc4	1.15903	2.23308	5.44577	161.144	1.95e-11	2.69e-09	28.0913	27.3556	25.2536	56.0882	64.9397	59.191
ENSMUSG00000105347	chr5:44680194-44683601	TEC	Gm43503	-2.37612	-5.19137	2.11475	160.599	2.02e-11	2.77e-09	6.70249	7.11397	8.15275	1.59814	1.74454	0.917315
ENSMUSG00000106874	chr6:18845910-18848207	lincRNA	Gm20186	1.29218	2.44898	4.20004	160.557	2.02e-11	2.77e-09	9.75804	11.2116	10.8123	27.256	23.7827	26.8757
ENSMUSG00000039239	chr1:186622792-186705989	protein_coding	Tgfb2	1.10149	2.14576	6.18765	160.035	2.09e-11	2.85e-09	49.0859	44.3912	45.3869	91.532	106.88	99.4885
ENSMUSG00000002409	chr7:28179469-28187294	protein_coding	Dyrk1b	-1.26494	-2.40317	4.49933	159.838	2.11e-11	2.87e-09	33.6849	31.7947	30.4237	13.5514	11.9092	14.4356
ENSMUSG00000066705	chr9:45370185-45396159	protein_coding	Fxyd6	1.34759	2.54487	3.67728	159.793	2.12e-11	2.87e-09	6.53	7.34162	7.60591	17.9298	18.0685	18.6843
ENSMUSG00000072115	chr14:51091150-51102009	protein_coding	Ang	-1.48584	-2.8008	3.40716	159.231	2.19e-11	2.96e-09	15.1299	15.0247	16.8523	6.305	5.53625	4.97281
ENSMUSG00000110618	chr11:51898966-51909624	lincRNA	Gm39822	1.92756	3.80411	2.36276	159.216	2.19e-11	2.96e-09	1.65098	2.2575	2.36131	7.18069	8.45569	8.27193
ENSMUSG00000024732	chr19:10941481-10949266	protein_coding	Ccdc86	1.33488	2.52255	3.89983	158.862	2.24e-11	3.01e-09	8.5506	8.78339	7.90419	19.1777	22.59	21.919
ENSMUSG00000032601	chr9:108689314-108750436	protein_coding	Prkar2a	1.13527	2.1966	7.32234	158.675	2.26e-11	3.04e-09	89.1776	102.517	108.521	210.867	230.992	217.613
ENSMUSG00000032085	chr9:45929619-45936058	protein_coding	Tagln	1.34217	2.53532	7.13294	158.612	2.27e-11	3.04e-09	72.8649	79.8283	85.3304	164.609	206.782	232
ENSMUSG00000031799	chr8:72134975-72153142	protein_coding	Tpm4	1.38615	2.6138	9.0755	158.334	2.31e-11	3.09e-09	262.013	284.616	348.952	670.76	861.875	808.139
ENSMUSG00000028069	chr3:88043108-88055993	protein_coding	Gpatch4	1.24221	2.36561	4.33419	157.603	2.41e-11	3.22e-09	11.754	11.4203	12.6268	25.8987	29.1766	29.5472
ENSMUSG00000042659	chr7:68736995-68749241	protein_coding	Arrdc4	-1.43402	-2.70198	5.22001	157.352	2.45e-11	3.26e-09	46.8928	51.1447	65.3214	20.6226	21.9314	17.9118
ENSMUSG00000034203	chr6:91462172-91473546	protein_coding	Chchd4	1.241	2.36362	4.30819	156.422	2.59e-11	3.42e-09	10.5712	12.6344	11.9308	28.2849	27.3252	27.5355
ENSMUSG00000030878	chr7:120957036-120982312	protein_coding	Cdr2	1.7137	3.28001	5.66483	156.45	2.59e-11	3.42e-09	17.668	25.6103	27.6398	62.24	83.7914	86.63
ENSMUSG00000004069	chr16:4639989-4707695	protein_coding	Dnaja3	1.10444	2.15015	5.78452	156.5	2.58e-11	3.42e-09	31.8861	37.2013	35.6931	73.2956	78.2196	73.8519
ENSMUSG00000028525	chr4:102087543-102607259	protein_coding	Pde4b	-1.39879	-2.63681	6.48987	156.069	2.65e-11	3.48e-09	100.02	139.662	151.373	49.5205	48.42	50.3719
ENSMUSG00000015312	chr10:80930073-80932204	protein_coding	Gadd45b	1.15356	2.22463	5.68193	156.092	2.64e-11	3.48e-09	32.7978	33.7108	28.808	65.1736	75.0153	71.9046
ENSMUSG00000026819	chr2:32414487-32451445	protein_coding	Slc25a25	1.3517	2.55213	6.44439	155.617	2.72e-11	3.56e-09	42.0138	54.0093	50.8552	103.507	132.799	138.611
ENSMUSG00000032366	chr9:67022590-67049406	protein_coding	Tpm1	1.08476	2.12102	8.69274	155.508	2.74e-11	3.58e-09	270.662	256.577	268.071	519.703	598.592	568.526
ENSMUSG00000097789	chr7:84528954-84583531	protein_coding	Gm2115	-2.06799	-4.19303	1.60383	155.379	2.76e-11	3.6e-09	4.90366	4.47706	5.49316	1.07273	1.2461	1.20699
ENSMUSG00000026604	chr1:189728268-189876695	protein_coding	Ptpn14	1.06631	2.09407	8.0082	155.088	2.81e-11	3.65e-09	158.051	176.882	164.124	362.625	334.792	347.727
ENSMUSG00000022759	chr16:17544465-17561247	protein_coding	Lrrc74b	-1.82478	-3.54252	3.39336	154.826	2.85e-11	3.7e-09	20.4278	13.8485	15.1373	4.31279	4.05873	5.51998
ENSMUSG00000102732	chr3:51757124-51762088	TEC	Gm37342	-1.75004	-3.36367	2.74928	154.268	2.95e-11	3.82e-09	10.3741	11.3254	9.47011	3.13061	3.6137	2.54273
ENSMUSG00000028261	chr4:24898083-24905001	protein_coding	Ndufaf4	1.21294	2.3181	4.20255	153.712	3.06e-11	3.94e-09	10.7191	11.6669	10.7129	24.3443	26.8446	25.5883
ENSMUSG00000033684	chr1:155776029-155812889	protein_coding	Qsox1	1.12749	2.18478	7.46985	153.71	3.06e-11	3.94e-09	107.215	112.268	114.312	217.369	242.046	269.819
ENSMUSG00000044279	chr17:57059105-57065918	protein_coding	Crb3	1.16501	2.24234	4.76109	153.649	3.07e-11	3.94e-09	16.362	15.6697	17.9957	36.0348	38.2553	37.8191
ENSMUSG00000070047	chr8:44935447-45052257	protein_coding	Fat1	1.08968	2.12827	9.03706	153.419	3.11e-11	3.99e-09	348.801	332.725	325.861	664.192	771.141	708.634
ENSMUSG00000021495	chr13:55539316-55571120	protein_coding	Fam193b	-1.19341	-2.28693	6.21133	153.392	3.12e-11	3.99e-09	113.819	108.834	86.6975	46.565	44.6995	44.0311
ENSMUSG00000018143	chr5:139791513-139802653	protein_coding	Mafk	1.48225	2.79384	6.99161	153.035	3.19e-11	4.07e-09	51.5747	70.5706	78.9176	165.922	189.407	206.428
ENSMUSG00000016382	chrX:75785654-75875182	protein_coding	Pls3	1.25833	2.39219	8.49189	152.964	3.2e-11	4.07e-09	199.35	189.991	247.292	461.425	530.038	531.335
ENSMUSG00000037605	chr5:81020138-81825133	protein_coding	Adgrl3	1.06435	2.09122	8.03134	152.918	3.21e-11	4.08e-09	161.747	181.226	164.621	367.135	338.512	355.934
ENSMUSG00000031284	chrX:143518591-143797796	protein_coding	Pak3	1.74622	3.35479	2.7259	152.372	3.32e-11	4.21e-09	2.80913	3.11118	3.03242	8.25342	11.5887	10.2031
ENSMUSG00000024843	chr19:3851773-3894369	protein_coding	Chka	1.03264	2.04577	7.63415	152.284	3.34e-11	4.22e-09	134.789	127.881	128.505	252.922	271.686	275.613
ENSMUSG00000023039	chr15:101411043-101430313	protein_coding	Krt7	1.28498	2.43678	8.24959	152.211	3.35e-11	4.23e-09	155.808	167.529	207.845	390.385	462.304	441.599
ENSMUSG00000022241	chr15:11382301-11399665	protein_coding	Tars	1.05529	2.07814	5.95696	152.17	3.36e-11	4.23e-09	38.0465	39.6675	43.1996	81.1988	86.8355	83.2182
ENSMUSG00000031785	chr8:94974751-95014217	protein_coding	Adgrg1	0.999595	1.99944	7.12208	151.941	3.41e-11	4.28e-09	96.2744	89.6551	92.5635	184.618	188.286	183.898
ENSMUSG00000021009	chr12:98676741-98737405	protein_coding	Ptpn21	1.05418	2.07654	6.65788	151.459	3.51e-11	4.4e-09	61.1109	67.9906	67.633	127.304	134.704	146.529
ENSMUSG00000027698	chr3:27182965-27284608	protein_coding	Nceh1	1.09661	2.13852	7.06319	151.029	3.61e-11	4.5e-09	75.8958	86.6387	92.9363	187.158	185.1	174.113
ENSMUSG00000039997	chr1:173920407-173942672	protein_coding	Ifi203	-1.28432	-2.43567	6.1558	151.054	3.6e-11	4.5e-09	104.726	100.544	98.1064	36.8886	50.3959	37.2398
ENSMUSG00000057666	chr6:125161715-125166467	protein_coding	Gapdh	1.28478	2.43645	8.20934	150.982	3.62e-11	4.5e-09	150.19	162.331	204.092	385.043	436.99	436.578
ENSMUSG00000004791	chr12:85166635-85177790	protein_coding	Pgf	1.9095	3.75678	2.64431	150.92	3.63e-11	4.51e-09	2.21774	2.42824	3.10699	8.07828	9.57718	11.3779
ENSMUSG00000044786	chr7:28376784-28380253	protein_coding	Zfp36	1.22317	2.3346	7.40771	150.843	3.65e-11	4.52e-09	88.7341	108.512	108.074	210.911	263.106	238.824
ENSMUSG00000062785	chr7:44590664-44604754	protein_coding	Kcnc3	-1.14271	-2.20796	5.64791	150.705	3.68e-11	4.55e-09	74.1709	72.1073	60.8225	30.0582	32.5767	31.1565
ENSMUSG00000043496	chr6:53815468-53820830	protein_coding	Tril	-1.59382	-3.01847	4.29258	150.522	3.72e-11	4.59e-09	28.2392	29.9356	30.2248	12.6757	8.5091	8.20756
ENSMUSG00000063681	chr1:139197056-139377100	protein_coding	Crb1	-2.77332	-6.83677	0.796269	150.439	3.74e-11	4.59e-09	2.80913	2.84559	3.57925	0.37217	0.356029	0.59545
ENSMUSG00000057561	chr18:46597704-46610225	protein_coding	Eif1a	1.25379	2.38468	6.40616	150.464	3.74e-11	4.59e-09	43.2951	48.375	58.5109	107.207	127.387	123.451
ENSMUSG00000024486	chr18:36504929-36515805	protein_coding	Hbegf	1.88957	3.70526	6.32625	150.254	3.79e-11	4.63e-09	27.1303	36.6891	38.303	85.5772	144.085	148.734
ENSMUSG00000061878	chr11:116530925-116536674	protein_coding	Sphk1	1.67779	3.19938	4.76291	150.021	3.84e-11	4.69e-09	14.1442	12.7482	11.732	30.0363	43.5958	49.8247
ENSMUSG00000046798	chr5:5489537-5514958	protein_coding	Cldn12	1.06442	2.09133	5.39307	149.525	3.97e-11	4.76e-09	27.7956	26.5778	27.0184	56.745	54.1164	59.3358
ENSMUSG00000047501	chr5:134945119-134946934	protein_coding	Cldn4	2.65981	6.31949	3.42842	149.555	3.96e-11	4.76e-09	3.84408	2.75074	2.13761	24.607	19.3324	11.3457
ENSMUSG00000021922	chr14:30886476-30902353	protein_coding	Itih4	-1.13354	-2.19397	5.71849	149.667	3.93e-11	4.76e-09	71.1154	68.6167	77.3765	32.1161	30.2981	36.4995
ENSMUSG00000072596	chr14:44102654-44103534	protein_coding	Ear2	-1.5673	-2.96349	4.60065	149.555	3.96e-11	4.76e-09	30.1858	33.9953	44.8152	13.1573	13.1553	10.4928
ENSMUSG00000035385	chr11:82035571-82037453	protein_coding	Ccl2	3.06971	8.39605	1.11585	149.532	3.96e-11	4.76e-09	0.640679	0.3225	0.372839	4.31279	4.11214	2.70367
ENSMUSG00000085912	chr17:29057474-29078961	lincRNA	Trp53cor1	2.28581	4.87638	1.33442	149.64	3.94e-11	4.76e-09	0.936377	0.815736	0.720822	4.61929	3.57809	3.91066
ENSMUSG00000024299	chr17:33524204-33553782	protein_coding	Adamts10	-1.48727	-2.80357	6.8599	149.617	3.94e-11	4.76e-09	199.177	186.538	128.058	58.9342	67.2183	57.1149
ENSMUSG00000102153	chr9:32525145-32526958	TEC	Gm37474	-1.47311	-2.77619	3.40203	149.47	3.98e-11	4.77e-09	15.6474	17.7565	13.2482	5.62634	5.64306	5.55217
ENSMUSG00000061414	chr6:127561338-127674248	protein_coding	Cracr2a	-1.4227	-2.68088	5.68779	149.174	4.05e-11	4.85e-09	92.5781	71.5381	61.2699	28.9198	25.9189	29.2253
ENSMUSG00000110206	chr7:45129788-45136432	protein_coding	Flt3l	-1.59463	-3.02017	3.37045	149.095	4.07e-11	4.86e-09	17.9637	16.2578	12.4777	5.51687	4.8954	5.06937
ENSMUSG00000102850	chr9:32535251-32537177	TEC	Gm37082	-1.5569	-2.9422	3.86894	148.97	4.11e-11	4.89e-09	23.8283	24.8894	16.7529	7.26826	7.49441	7.49945
ENSMUSG00000001918	chr7:16781340-16798274	protein_coding	Slc1a5	1.09307	2.13327	7.35767	148.611	4.2e-11	4.99e-09	116.037	100.734	97.137	216.756	216.341	236.506
ENSMUSG00000031872	chr8:104170442-104219122	protein_coding	Bean1	4.5428	23.3087	1.75096	148.477	4.24e-11	5.02e-09	0.246415	0.265588	0.273415	2.45194	8.66931	7.25806
ENSMUSG00000004665	chr10:79988584-79996062	protein_coding	Cnn2	1.08629	2.12327	8.23867	148.234	4.3e-11	5.08e-09	179.366	194.24	206.478	389.903	441.725	400.046
ENSMUSG00000027555	chr3:14641727-14663002	protein_coding	Car13	1.64451	3.12641	2.9219	148.268	4.29e-11	5.08e-09	3.37589	3.14912	4.37464	10.771	12.0872	11.1043
ENSMUSG00000021182	chr12:100911523-101029056	protein_coding	Ccdc88c	-1.08319	-2.11872	6.36572	148.102	4.34e-11	5.11e-09	125.82	109.612	100.766	53.2641	52.4787	52.9307
ENSMUSG00000022707	chr16:70313949-70569716	protein_coding	Gbe1	1.06931	2.09842	5.40114	148.002	4.37e-11	5.13e-09	25.8736	27.9058	27.8635	55.125	56.1814	60.0278
ENSMUSG00000021250	chr12:85473890-85477273	protein_coding	Fos	1.59118	3.01296	6.56237	147.893	4.4e-11	5.16e-09	59.2382	47.0661	34.8232	134.66	159.287	131.289
ENSMUSG00000102642	chr1:54913845-54916594	TEC	A130048G24Rik	-1.40882	-2.6552	4.40874	147.793	4.43e-11	5.18e-09	28.2885	36.7081	27.5652	12.3473	12.2118	10.3641
ENSMUSG00000102723	chr1:126070140-126071461	TEC	Gm37936	-1.74996	-3.36349	2.9885	147.469	4.52e-11	5.27e-09	12.9861	13.2794	10.5141	3.96252	4.14774	2.8646
ENSMUSG00000028542	chr4:117834506-117875198	protein_coding	Slc6a9	1.174	2.25636	5.73107	147.136	4.61e-11	5.37e-09	33.6357	35.6268	28.3855	78.1338	74.5703	67.7848
ENSMUSG00000042306	chr3:90526856-90528837	protein_coding	S100a14	1.80674	3.49851	2.93247	146.847	4.7e-11	5.46e-09	3.64694	2.76971	3.65382	9.41371	12.0872	13.5183
ENSMUSG00000113998	chr13:34500728-34506511	lincRNA	Gm40909	2.17846	4.52669	2.42419	146.723	4.74e-11	5.49e-09	2.39023	1.47971	1.86419	6.56771	9.14995	9.99391
ENSMUSG00000096210	chr15:79028212-79030498	protein_coding	H1f0	1.2275	2.34161	7.01419	146.327	4.86e-11	5.62e-09	72.5692	68.6546	90.749	188.997	190.262	163.829
ENSMUSG00000020075	chr10:62580251-62602281	protein_coding	Ddx21	1.09193	2.13159	6.93559	146.125	4.92e-11	5.69e-09	71.14	79.2212	83.9882	151.32	177.338	170.862
ENSMUSG00000027397	chr2:129198764-129211616	protein_coding	Slc20a1	1.10041	2.14415	6.13324	145.907	4.99e-11	5.75e-09	46.1535	45.1311	42.4788	84.1104	98.7803	103.882
ENSMUSG00000027186	chr2:103411688-103450989	protein_coding	Elf5	-1.20709	-2.30872	4.18334	145.759	5.04e-11	5.78e-09	27.426	25.155	23.5386	11.5373	10.4673	10.9756
ENSMUSG00000073274	chrX:19156981-19167241	processed_transcript	Gm14636	1.4024	2.64341	4.24147	145.786	5.03e-11	5.78e-09	11.6308	9.76986	9.59439	22.8994	28.3577	30.5611
ENSMUSG00000000308	chr2:121357714-121363737	protein_coding	Ckmt1	1.52787	2.88359	4.16501	145.329	5.18e-11	5.93e-09	11.4829	7.45545	8.67472	25.8768	24.9576	28.5655
ENSMUSG00000008845	chr6:124304656-124330527	protein_coding	Cd163	1.28512	2.43702	3.82404	145.145	5.25e-11	5.99e-09	7.95921	8.02456	8.5753	18.0393	20.1334	21.6293
ENSMUSG00000040734	chr7:19359749-19378533	protein_coding	Ppp1r13l	1.4341	2.70214	3.55191	144.699	5.4e-11	6.15e-09	6.70249	6.22236	5.91571	14.4271	17.5878	18.8452
ENSMUSG00000011148	chr12:112620045-112641360	protein_coding	Adssl1	1.17472	2.2575	4.37577	144.672	5.41e-11	6.15e-09	12.5672	12.4068	13.0991	26.5992	30.9745	28.3402
ENSMUSG00000029452	chr5:121451893-121524183	protein_coding	Tmem116	1.13254	2.19244	4.4347	144.416	5.5e-11	6.24e-09	13.1093	13.0328	14.3419	29.5985	29.6038	29.5311
ENSMUSG00000049327	chr5:124439930-124462308	protein_coding	Kmt5a	1.02225	2.03108	6.23944	144.226	5.57e-11	6.31e-09	48.6423	48.2802	52.4709	104.821	105.349	93.2604
ENSMUSG00000106515	chr3:149284418-149445301	lincRNA	Gm30382	-1.59378	-3.01838	2.83907	143.51	5.83e-11	6.59e-09	11.6801	11.5531	9.07241	3.89684	3.43568	3.39568
ENSMUSG00000024664	chr19:10041548-10059671	protein_coding	Fads3	1.016	2.0223	7.23489	143.489	5.84e-11	6.59e-09	95.0423	100.962	102.854	188.187	202.687	213.493
ENSMUSG00000028211	chr4:11156431-11174379	protein_coding	Trp53inp1	1.35357	2.55543	7.74954	143.352	5.89e-11	6.63e-09	108.373	105.628	149.036	304.588	285.34	337.62
ENSMUSG00000042675	chr7:126776955-126780514	protein_coding	Ypel3	-1.09089	-2.13005	5.13306	143.183	5.96e-11	6.68e-09	46.2028	50.7274	46.3563	23.9283	21.7178	21.6615
ENSMUSG00000051359	chr15:37366175-37792570	protein_coding	Ncald	-1.13842	-2.2014	5.9876	143.174	5.96e-11	6.68e-09	87.0338	90.6605	84.1125	43.6096	41.4596	33.9246
ENSMUSG00000061086	chr11:104550663-104595753	protein_coding	Myl4	-1.71487	-3.28268	3.93588	143.028	6.02e-11	6.73e-09	26.12	26.7106	17.6229	7.64043	5.87448	7.96616
ENSMUSG00000016664	chr15:83375607-83464606	protein_coding	Pacsin2	1.06402	2.09075	7.35003	142.974	6.04e-11	6.74e-09	95.4612	105.913	115.158	209.554	227.787	224.436
ENSMUSG00000025746	chr5:30013114-30019981	protein_coding	Il6	2.73697	6.66667	1.01634	142.899	6.07e-11	6.76e-09	0.714604	0.379412	0.422551	3.08682	3.02625	3.87847
ENSMUSG00000046865	chr7:28169710-28179269	protein_coding	Fbl	1.07621	2.10849	4.83005	142.817	6.1e-11	6.78e-09	17.7912	18.098	18.8408	37.5016	38.4867	39.3963
ENSMUSG00000059430	chr6:83512905-83536265	protein_coding	Actg2	1.31756	2.49244	4.5596	142.774	6.12e-11	6.79e-09	12.8629	14.9299	12.5025	29.1387	33.1285	38.2376
ENSMUSG00000053007	chr6:53287270-53700376	protein_coding	Creb5	1.31785	2.49294	5.54325	142.604	6.19e-11	6.85e-09	26.0461	25.0222	28.8826	53.483	70.5294	75.1394
ENSMUSG00000002319	chr14:55625400-55635957	protein_coding	Ipo4	1.18489	2.27346	3.89492	142.057	6.42e-11	7.09e-09	8.8463	9.31456	8.92328	20.0534	20.9523	20.5994
ENSMUSG00000115381	chr15:26743232-26746137	TEC	AC102847.2	-1.64671	-3.13118	2.35507	141.776	6.54e-11	7.2e-09	7.19532	8.34706	7.77991	2.51762	2.68802	2.25305
ENSMUSG00000102352	chr9:32507745-32510383	TEC	Gm38346	-1.56763	-2.96417	3.45492	141.687	6.58e-11	7.23e-09	14.9574	20.014	14.2176	5.88904	5.74987	5.005
ENSMUSG00000037185	chr15:101349571-101370125	protein_coding	Krt80	1.34805	2.54569	6.79742	141.558	6.63e-11	7.28e-09	49.9483	68.1424	69.9197	141.468	156.671	180.534
ENSMUSG00000106073	chr3:116940358-116944330	TEC	Gm42892	-1.43545	-2.70467	3.38537	141.422	6.69e-11	7.33e-09	17.2491	15.3852	13.2234	5.60444	5.28703	6.05106
ENSMUSG00000033060	chr14:101729957-101934710	protein_coding	Lmo7	1.22038	2.33008	10.1253	141.267	6.76e-11	7.39e-09	587.355	660.006	764.867	1394.08	1653.13	1641.4
ENSMUSG00000021751	chr14:8225511-8259353	protein_coding	Acox2	1.35662	2.56084	4.27545	140.872	6.94e-11	7.57e-09	12.7889	9.78883	9.91752	29.9706	28.2687	24.9284
ENSMUSG00000032092	chr9:45039799-45054015	protein_coding	Mpzl2	1.43735	2.70822	3.31104	140.853	6.95e-11	7.57e-09	5.66755	4.45809	5.81629	14.0111	14.704	14.323
ENSMUSG00000097195	chr9:88521050-88522929	processed_transcript	Snhg5	1.2287	2.34356	3.79762	140.72	7.01e-11	7.62e-09	8.00849	7.89177	8.89842	18.6742	19.813	19.5855
ENSMUSG00000025503	chr7:141392199-141402968	protein_coding	Taldo1	1.16938	2.24915	6.71989	140.627	7.05e-11	7.65e-09	55.4434	63.2859	75.7609	147.248	150.903	139.271
ENSMUSG00000026603	chr1:189880492-189922363	protein_coding	Smyd2	1.18018	2.26605	4.01249	140.395	7.16e-11	7.75e-09	9.53626	10.1113	9.81809	20.8853	23.3377	22.5627
ENSMUSG00000041794	chr9:120301513-120474841	protein_coding	Myrip	1.73399	3.32646	5.17168	140.124	7.29e-11	7.86e-09	12.8382	19.4638	17.4489	51.2062	44.4502	70.0539
ENSMUSG00000020627	chr12:5077472-5375682	protein_coding	Klhl29	1.38999	2.62077	4.34664	140.152	7.28e-11	7.86e-09	9.26521	12.5016	11.732	25.6578	29.7284	32.4923
ENSMUSG00000036019	chr10:105187663-105574451	protein_coding	Tmtc2	-1.06905	-2.09805	6.2116	140.083	7.31e-11	7.87e-09	101.129	108.493	91.5195	44.4415	51.9802	47.1049
ENSMUSG00000005802	chr2:122681233-122702663	protein_coding	Slc30a4	1.05515	2.07793	5.72268	139.808	7.45e-11	8e-09	31.6151	34.3368	36.8116	67.122	74.2677	72.1299
ENSMUSG00000028741	chr4:139347435-139352576	protein_coding	Mrto4	1.2227	2.33383	3.8061	139.747	7.48e-11	8.01e-09	8.2549	8.53677	8.20246	17.9955	20.4361	19.9073
ENSMUSG00000102594	chr1:168348534-168350808	TEC	Gm38381	-1.55452	-2.93736	4.19302	139.599	7.56e-11	8.08e-09	29.4959	30.96	21.4507	9.58885	10.5207	7.82132
ENSMUSG00000039105	chr4:63544772-63550750	protein_coding	Atp6v1g1	1.02545	2.03559	6.71175	139.558	7.58e-11	8.08e-09	63.8708	66.7386	76.4071	134.879	142.323	144.147
ENSMUSG00000072572	chr14:51892889-51896745	protein_coding	Slc39a2	1.60243	3.03655	2.83288	139.519	7.6e-11	8.09e-09	3.52374	3.85103	3.03242	9.50128	12.0338	10.1548
ENSMUSG00000054966	chr6:145365134-145614319	protein_coding	Lmntd1	-1.74392	-3.34944	2.30884	139.216	7.75e-11	8.24e-09	8.1317	8.21427	6.61168	2.56141	1.99376	2.31743
ENSMUSG00000001025	chr3:90612882-90624181	protein_coding	S100a6	1.43384	2.70165	7.35267	139.161	7.78e-11	8.25e-09	72.7171	81.5356	110.534	211.874	265.972	237.375
ENSMUSG00000036620	chr11:50210890-50235103	protein_coding	Mgat4b	1.00372	2.00516	6.03297	139.06	7.83e-11	8.27e-09	45.2664	44.3912	40.888	83.585	92.2115	85.9862
ENSMUSG00000052459	chr16:44085402-44139705	protein_coding	Atp6v1a	1.0734	2.10439	7.53645	139.084	7.82e-11	8.27e-09	107.141	117.58	133.924	255.965	251.535	247.224
ENSMUSG00000041548	chr5:116408491-116422864	protein_coding	Hspb8	1.40345	2.64533	5.88262	138.762	7.99e-11	8.42e-09	25.7504	30.4478	40.7637	83.0377	83.8983	89.4624
ENSMUSG00000103674	chr15:85655666-85659003	TEC	Gm37699	-1.32783	-2.51025	3.89062	138.633	8.06e-11	8.48e-09	23.6066	20.8866	19.2136	9.43561	8.38449	7.59601
ENSMUSG00000037868	chr10:67535475-67542188	protein_coding	Egr2	1.43452	2.70292	3.54843	138.357	8.21e-11	8.62e-09	6.33287	5.46353	7.03423	14.8649	18.5669	17.3163
ENSMUSG00000038668	chr4:58435255-58553898	protein_coding	Lpar1	1.19587	2.29083	5.1537	138.306	8.24e-11	8.64e-09	20.2307	22.8216	21.6495	42.4493	50.9478	54.8297
ENSMUSG00000004508	chr7:97081586-97308946	protein_coding	Gab2	1.14466	2.21093	6.70055	138.008	8.41e-11	8.79e-09	55.8377	71.5002	66.7879	129.296	144.441	155.541
ENSMUSG00000028003	chr3:82892579-82903973	protein_coding	Lrat	-2.84996	-7.20982	5.65567	137.975	8.43e-11	8.8e-09	41.5949	97.3381	126.964	14.3176	9.89761	12.7137
ENSMUSG00000102147	chr3:51987631-51989847	TEC	Gm38055	-1.76331	-3.39476	2.60627	137.798	8.53e-11	8.87e-09	10.9901	9.59912	7.73019	3.06493	2.93724	2.36571
ENSMUSG00000040596	chr1:166384622-166409863	protein_coding	Pogk	1.00702	2.00975	5.60779	137.792	8.53e-11	8.87e-09	31.9108	33.8625	31.2439	62.4589	66.9335	65.6283
ENSMUSG00000006344	chr10:75589340-75617200	protein_coding	Ggt5	-1.38323	-2.60851	3.07657	137.727	8.57e-11	8.89e-09	11.1872	12.6534	12.8008	4.92578	4.43256	4.69923
ENSMUSG00000004110	chr1:154390731-154884501	protein_coding	Cacna1e	-1.74013	-3.34066	2.95724	137.595	8.65e-11	8.94e-09	13.0107	13.1277	9.79324	3.7217	4.18334	2.88069
ENSMUSG00000033105	chr10:76531588-76557138	protein_coding	Lss	1.06076	2.08604	5.64922	137.593	8.65e-11	8.94e-09	35.607	31.624	30.1751	70.2745	64.2276	68.686
ENSMUSG00000085180	chr4:3242055-3258092	lincRNA	AI838599	-1.96001	-3.89064	1.49028	137.41	8.76e-11	9.03e-09	4.48475	4.85647	4.12608	1.02894	1.2283	1.1909
ENSMUSG00000041782	chr1:135818598-135833342	protein_coding	Lad1	1.52465	2.87716	3.16479	137.229	8.86e-11	9.09e-09	5.5197	4.1925	4.02666	12.7414	12.5856	14.1299
ENSMUSG00000047669	chr10:56106917-56116880	protein_coding	Msl3l2	1.51474	2.85748	4.12678	137.215	8.87e-11	9.09e-09	10.3741	8.21427	8.45102	29.3139	27.6457	20.2936
ENSMUSG00000044258	chr13:60934155-60936625	protein_coding	Ctla2a	1.22553	2.33841	6.05564	137.257	8.85e-11	9.09e-09	33.5371	38.9656	46.8783	87.5694	100.543	91.0073
ENSMUSG00000015605	chr17:46546839-46556162	protein_coding	Srf	1.15645	2.22908	6.23108	137.198	8.88e-11	9.09e-09	43.788	50.8033	44.7655	87.9635	114.196	108.533
ENSMUSG00000039323	chr1:72824503-72852474	protein_coding	Igfbp2	1.76497	3.39867	7.11133	137.067	8.96e-11	9.16e-09	50.5151	51.8277	86.1755	192.5	251.802	196.08
ENSMUSG00000035498	chr9:123170824-123216038	protein_coding	Cdcp1	1.08688	2.12414	5.59589	137.002	9e-11	9.18e-09	29.8409	30.9031	31.9647	59.591	73.164	64.1477
ENSMUSG00000103885	chr2:14707665-14710338	TEC	Gm37006	-1.7405	-3.34152	2.29626	136.867	9.09e-11	9.25e-09	7.58958	8.27118	6.88509	2.03599	2.68802	2.07603
ENSMUSG00000031995	chr9:31089402-31131853	protein_coding	St14	1.04503	2.06341	5.98121	136.834	9.11e-11	9.25e-09	44.8229	38.1688	40.5897	78.8782	87.7612	88.2554
ENSMUSG00000040322	chr3:109123149-109168457	protein_coding	Slc25a24	1.03877	2.05447	5.74923	136.197	9.51e-11	9.61e-09	35.2127	32.6674	37.6319	67.7787	76.0122	72.8863
ENSMUSG00000032300	chr9:57253117-57262612	protein_coding	1700017B05Rik	1.25953	2.39418	5.50907	136.212	9.5e-11	9.61e-09	25.7997	29.7459	24.7317	53.3298	66.9157	72.0173
ENSMUSG00000021125	chr12:79130777-79156301	protein_coding	Arg2	1.71633	3.28599	3.57504	136.25	9.48e-11	9.61e-09	3.918	5.89986	6.68625	16.0252	18.4245	19.8269
ENSMUSG00000027716	chr3:36620482-36690167	protein_coding	Trpc3	-2.03687	-4.10353	1.72919	136.126	9.56e-11	9.64e-09	5.29792	6.16544	4.57349	1.46679	1.38851	1.07825
ENSMUSG00000041654	chr11:113244853-113650079	protein_coding	Slc39a11	1.10905	2.15703	4.14902	136.09	9.58e-11	9.64e-09	11.2858	10.9081	11.3592	24.1473	23.9608	24.2525
ENSMUSG00000042115	chr1:132298626-132307357	protein_coding	Klhdc8a	2.07679	4.21866	4.00973	135.975	9.66e-11	9.66e-09	6.53	6.07059	5.76658	15.7406	28.7672	32.8302
ENSMUSG00000030787	chr7:110850607-110863239	protein_coding	Lyve1	2.31389	4.97222	9.0363	135.993	9.64e-11	9.66e-09	92.9724	202.189	232.13	814.921	960.62	846.569
ENSMUSG00000020205	chr10:111506286-111508645	protein_coding	Phlda1	1.38366	2.60929	6.10095	135.989	9.65e-11	9.66e-09	32.2557	35.9872	45.7101	82.5999	102.732	111.848
ENSMUSG00000017774	chr11:75650504-75673910	protein_coding	Myo1c	1.05943	2.0841	9.2535	135.854	9.74e-11	9.73e-09	370.855	414.565	401.796	747.142	882.952	844.204
ENSMUSG00000072294	chr14:99870632-100284679	protein_coding	Klf12	-1.17795	-2.26255	4.47857	135.768	9.79e-11	9.76e-09	32.0832	32.8571	27.8386	14.6898	12.6212	13.7275
ENSMUSG00000006542	chr1:74738922-74749221	protein_coding	Prkag3	1.6844	3.21406	3.40642	135.679	9.85e-11	9.81e-09	5.64291	3.56647	5.81629	16.7695	16.1281	15.1277
ENSMUSG00000020638	chr12:26469204-26479837	protein_coding	Cmpk2	-1.12478	-2.18069	4.23929	135.469	1e-10	9.93e-09	24.5922	25.4396	27.7144	12.0189	11.5887	12.0378
ENSMUSG00000062762	chr9:36779159-36797393	protein_coding	Ei24	1.00434	2.00603	6.593	135.355	1.01e-10	9.99e-09	59.8049	61.313	71.4111	125.465	131.339	129.358
ENSMUSG00000111605	chr9:122127294-122130014	TEC	4632418H02Rik	-1.34798	-2.54556	4.02301	135.333	1.01e-10	9.99e-09	19.9843	25.781	24.2842	10.3332	8.22427	9.01222
ENSMUSG00000006777	chr11:99477974-99493137	protein_coding	Krt23	1.15153	2.22149	4.82353	135.217	1.02e-10	1e-08	18.8261	16.9218	16.8275	41.7925	40.3559	34.6649
ENSMUSG00000050370	chr19:34473786-34475135	protein_coding	Ch25h	1.70808	3.26725	3.07157	134.933	1.04e-10	1.02e-08	4.01657	3.24397	4.44921	10.9681	15.4517	11.6676
ENSMUSG00000015932	chr2:143915320-143943324	protein_coding	Dstn	1.15013	2.21934	8.47774	134.903	1.04e-10	1.02e-08	199.473	204.351	260.44	479.07	501.93	493.145
ENSMUSG00000029798	chr6:57581000-57664632	protein_coding	Herc6	-1.07993	-2.11394	4.681	134.398	1.08e-10	1.06e-08	35.4591	32.3638	36.7371	16.7258	16.3061	16.4151
ENSMUSG00000031955	chr8:111710474-111743809	protein_coding	Bcar1	1.29567	2.45491	6.30007	134.279	1.09e-10	1.06e-08	47.5335	47.5024	41.6088	87.8321	129.488	118.108
ENSMUSG00000029036	chr4:155740641-155761093	protein_coding	Atad3a	1.10224	2.14688	4.69926	133.845	1.12e-10	1.09e-08	16.2634	17.6047	15.4604	33.1012	36.7422	36.1133
ENSMUSG00000112343	chr12:56488321-56529427	processed_transcript	Sfta3-ps	-1.3206	-2.4977	7.31568	133.693	1.13e-10	1.1e-08	279.681	209.208	193.802	98.8659	93.1372	81.3514
ENSMUSG00000025555	chr14:121035200-121283744	protein_coding	Farp1	0.992863	1.99013	7.46195	133.643	1.13e-10	1.11e-08	107.831	124.846	120.899	229.585	240.782	233.352
ENSMUSG00000043263	chr1:173630917-173647928	protein_coding	Ifi209	-1.18365	-2.27152	4.49107	133.581	1.14e-10	1.11e-08	28.6827	34.2799	30.7219	14.2081	14.6506	12.424
ENSMUSG00000044471	chr6:31093559-31218474	lincRNA	Lncpint	-1.08832	-2.12627	4.94129	133.53	1.14e-10	1.11e-08	41.3977	44.0308	39.9683	19.725	18.0863	21.1626
ENSMUSG00000038515	chr8:13172022-13200620	protein_coding	Grtp1	-1.40697	-2.6518	3.39397	133.473	1.15e-10	1.11e-08	14.982	15.4421	15.4355	6.89609	5.26923	5.18203
ENSMUSG00000046675	chr12:102743762-102747561	protein_coding	Tmem251	1.2366	2.35642	3.57386	133.376	1.16e-10	1.12e-08	6.72713	6.86736	7.53135	15.8939	17.125	16.737
ENSMUSG00000033998	chr8:125995170-126030685	protein_coding	Kcnk1	1.28956	2.44453	4.18593	132.839	1.2e-10	1.16e-08	9.51162	10.4149	11.6077	22.1113	26.5242	28.3885
ENSMUSG00000024644	chr18:84667470-84685633	protein_coding	Cndp2	1.05023	2.07085	6.15378	132.731	1.21e-10	1.17e-08	41.7427	44.6378	52.5703	95.3193	97.552	94.8375
ENSMUSG00000029513	chr5:116013586-116024508	protein_coding	Prkab1	1.01442	2.0201	5.91353	132.639	1.22e-10	1.17e-08	40.9542	39.8193	38.8001	72.5732	85.1266	83.8136
ENSMUSG00000042303	chr15:80977765-81012289	protein_coding	Sgsm3	1.07289	2.10364	5.05445	132.633	1.22e-10	1.17e-08	22.0788	21.3799	20.6056	42.7558	42.7947	49.1971
ENSMUSG00000031007	chrX:12587801-12617049	protein_coding	Atp6ap2	1.068	2.09653	6.22218	132.619	1.22e-10	1.17e-08	41.9152	48.2043	54.3599	100.552	102.999	99.3597
ENSMUSG00000031861	chr8:69822429-69831102	protein_coding	Lpar2	1.36235	2.57104	3.54476	132.364	1.24e-10	1.19e-08	7.63887	6.03265	5.79143	17.3387	16.6088	16.0611
ENSMUSG00000022964	chr16:91574503-91597800	protein_coding	Tmem50b	-0.957894	-1.94247	6.24495	132.352	1.24e-10	1.19e-08	96.5454	97.0915	106.806	53.7676	49.8441	51.0639
ENSMUSG00000037014	chr2:148395344-148396767	protein_coding	Sstr4	-2.48617	-5.6029	0.679643	132.242	1.25e-10	1.19e-08	2.66128	2.86456	2.68444	0.634878	0.462838	0.386238
ENSMUSG00000097124	chr3:121531619-121536206	antisense_RNA	A530020G20Rik	-1.23824	-2.3591	3.78476	131.467	1.32e-10	1.26e-08	20.9699	20.0709	17.076	8.10017	8.47349	8.06272
ENSMUSG00000067818	chr2:156775420-156781658	protein_coding	Myl9	1.09785	2.14036	5.89155	131.458	1.32e-10	1.26e-08	34.9663	35.8734	42.4291	75.3754	78.1484	88.8186
ENSMUSG00000034422	chr16:35832874-35871544	protein_coding	Parp14	-0.931385	-1.90711	7.23051	131.278	1.34e-10	1.27e-08	200.409	195.947	194.771	103.923	106.649	99.3919
ENSMUSG00000022223	chr14:55897283-55900293	protein_coding	Sdr39u1	1.11367	2.16396	4.0089	131.051	1.36e-10	1.29e-08	10.2755	9.82677	10.2655	22.2207	21.967	21.5167
ENSMUSG00000033826	chr17:30624354-30875264	protein_coding	Dnah8	-1.32732	-2.50937	3.72289	130.943	1.37e-10	1.3e-08	22.0788	18.1549	16.5043	7.55286	7.76143	7.29024
ENSMUSG00000020777	chr11:116171888-116199045	protein_coding	Acox1	0.954976	1.93855	7.4857	130.88	1.38e-10	1.3e-08	119.29	119.268	127.238	227.746	247.939	233.4
ENSMUSG00000045962	chr6:119923969-120038672	protein_coding	Wnk1	1.11853	2.17126	10.3781	130.8	1.38e-10	1.3e-08	766.499	841.422	909.777	1596.43	1901.68	1968.43
ENSMUSG00000028255	chr3:145003817-145032776	protein_coding	Clca1	-4.50838	-22.7592	2.91803	130.748	1.39e-10	1.31e-08	12.5425	22.1007	8.92328	0.612986	0.0712058	1.1909
ENSMUSG00000024661	chr19:9982703-9985092	protein_coding	Fth1	1.15914	2.23324	10.3599	130.386	1.43e-10	1.34e-08	690.283	802.324	945.868	1828.03	1839.1	1778.56
ENSMUSG00000056209	chr19:45747734-45749591	protein_coding	Npm3	1.2721	2.41513	3.69487	130.39	1.43e-10	1.34e-08	7.1214	8.00559	7.43192	16.2222	18.2643	20.02
ENSMUSG00000020869	chr11:94629767-94645216	protein_coding	Lrrc59	1.06068	2.08591	6.40911	130.315	1.43e-10	1.34e-08	48.9134	55.8874	60.2508	103.638	122.047	118.575
ENSMUSG00000022698	chr16:44139830-44163366	protein_coding	Naa50	0.996807	1.99558	6.75698	130.303	1.43e-10	1.34e-08	65.8175	70.1912	80.4586	142.607	144.904	144.437
ENSMUSG00000004897	chr3:87906321-87916132	protein_coding	Hdgf	0.937956	1.91581	7.21349	130.159	1.45e-10	1.35e-08	99.256	99.9371	106.035	189.851	203.043	191.848
ENSMUSG00000023087	chr3:51224447-51251644	protein_coding	Noct	1.69399	3.23551	4.83657	129.99	1.47e-10	1.37e-08	12.8875	13.1846	14.2424	29.5766	54.6683	46.0589
ENSMUSG00000019787	chr10:33080554-33476709	protein_coding	Trdn	-2.46979	-5.53961	0.506488	129.919	1.47e-10	1.37e-08	2.58736	2.40927	2.28675	0.350278	0.445036	0.498891
ENSMUSG00000021696	chr13:108214404-108285683	protein_coding	Elovl7	1.19625	2.29144	3.90268	129.592	1.51e-10	1.4e-08	9.88124	8.10045	9.14698	21.1918	20.6853	20.2131
ENSMUSG00000032279	chr9:54586334-54604661	protein_coding	Idh3a	1.04215	2.0593	5.78875	129.449	1.52e-10	1.41e-08	34.8431	32.876	40.5649	72.6388	74.6415	75.6061
ENSMUSG00000021116	chr12:78861819-78887010	protein_coding	Eif2s1	0.96588	1.95325	5.89823	129.408	1.53e-10	1.41e-08	38.7611	39.4399	42.8019	76.4043	82.1715	77.7465
ENSMUSG00000034974	chr10:81183005-81193197	protein_coding	Dapk3	1.31492	2.48788	5.19093	129.152	1.56e-10	1.44e-08	19.4175	23.5046	19.6859	41.7049	56.5018	57.6299
ENSMUSG00000018821	chr19:42123273-42129059	protein_coding	Avpi1	1.12626	2.18292	4.85828	128.925	1.58e-10	1.46e-08	19.4914	15.7266	19.3379	40.2819	38.6114	40.0722
ENSMUSG00000028037	chr3:151730922-151749960	protein_coding	Ifi44	-1.21963	-2.32886	3.62917	128.812	1.6e-10	1.47e-08	17.6926	16.144	18.1945	6.89609	7.77924	7.6282
ENSMUSG00000103696	chr1:59929688-59935102	TEC	Gm37531	-1.24839	-2.37576	3.60072	128.591	1.62e-10	1.49e-08	15.9184	19.1034	16.2061	7.37773	7.01377	7.19368
ENSMUSG00000031434	chrX:139821632-139871677	protein_coding	Morc4	1.33399	2.521	3.89063	128.561	1.62e-10	1.49e-08	7.07211	8.74545	9.27126	18.5866	22.7859	21.8868
ENSMUSG00000002769	chr17:46725664-46729168	protein_coding	Gnmt	1.74124	3.34322	2.37878	128.468	1.64e-10	1.5e-08	1.87275	2.31441	2.85843	8.0126	7.17399	8.36849
ENSMUSG00000061904	chr10:91116574-91124059	protein_coding	Slc25a3	0.952863	1.93571	7.75529	128.408	1.64e-10	1.5e-08	143.512	144.215	153.684	270.349	292.033	292.028
ENSMUSG00000007476	chr2:30237715-30263790	protein_coding	Lrrc8a	1.54128	2.91052	6.32047	128.42	1.64e-10	1.5e-08	31.4426	43.4047	47.5743	91.6195	127.886	136.793
ENSMUSG00000038496	chr1:83012523-83038448	protein_coding	Slc19a3	1.48575	2.80063	3.19069	128.269	1.66e-10	1.51e-08	4.11513	4.60986	5.54287	14.9744	13.1019	11.909
ENSMUSG00000085882	chr11:59199836-59202385	processed_transcript	2610507I01Rik	-1.43919	-2.71169	3.598	128.234	1.66e-10	1.51e-08	19.6393	17.2632	16.2558	7.85936	6.28391	5.51998
ENSMUSG00000026994	chr2:66082766-66124994	protein_coding	Galnt3	1.07619	2.10846	4.65485	128.237	1.66e-10	1.51e-08	17.4462	15.1196	15.9078	34.1083	35.3003	32.7498
ENSMUSG00000024427	chr18:38586268-38601268	protein_coding	Spry4	1.74366	3.34885	6.76181	128.24	1.66e-10	1.51e-08	43.714	55.7736	50.0101	109.462	210.342	180.92
ENSMUSG00000025579	chr11:119267887-119285454	protein_coding	Gaa	0.951386	1.93373	6.81428	128.153	1.67e-10	1.51e-08	71.3372	82.8256	75.7857	147.949	144.761	152.033
ENSMUSG00000056076	chr5:140419328-140443360	protein_coding	Eif3b	0.953531	1.93661	7.37714	127.923	1.7e-10	1.54e-08	106.796	114.07	118.613	208.196	225.972	223.262
ENSMUSG00000036334	chr3:59316735-59344394	protein_coding	Igsf10	-1.19753	-2.29346	5.29255	127.865	1.71e-10	1.54e-08	59.0164	46.459	58.4114	25.9862	24.3524	21.1304
ENSMUSG00000040525	chr7:19778881-19796809	protein_coding	Cblc	1.24163	2.36466	3.60229	127.752	1.72e-10	1.55e-08	7.71279	7.11397	6.66139	15.9157	16.6266	18.2497
ENSMUSG00000031351	chrX:72987339-73031543	protein_coding	Zfp185	1.1824	2.26954	4.04158	127.685	1.73e-10	1.55e-08	8.89558	10.7374	10.3898	22.3959	21.6644	24.1399
ENSMUSG00000022350	chr15:59331997-59374167	protein_coding	Washc5	0.914279	1.88463	6.39101	127.571	1.74e-10	1.56e-08	56.6262	57.9552	59.8034	109.09	114.802	104.767
ENSMUSG00000038068	chr13:47122656-47247991	protein_coding	Rnf144b	1.11187	2.16125	6.22026	126.86	1.84e-10	1.64e-08	45.3897	48.6975	47.2263	85.1175	104.708	115.55
ENSMUSG00000020758	chr11:115974709-116008412	protein_coding	Itgb4	1.2652	2.4036	5.2785	126.692	1.86e-10	1.66e-08	28.116	20.1657	20.009	55.8474	55.6651	52.5284
ENSMUSG00000030223	chr6:137252319-137463233	protein_coding	Ptpro	-1.81396	-3.51606	2.65287	126.655	1.86e-10	1.66e-08	10.103	12.1032	7.18336	2.93358	2.84823	2.60711
ENSMUSG00000030615	chr7:90450700-90457229	protein_coding	Tmem126a	1.1724	2.25387	4.00955	126.492	1.89e-10	1.68e-08	9.142	9.29559	11.1106	22.177	22.0204	22.3535
ENSMUSG00000005968	chr3:94612757-94658872	protein_coding	Tuft1	1.04817	2.0679	4.86613	126.455	1.89e-10	1.68e-08	17.594	19.5207	19.7356	38.837	41.2816	37.4812
ENSMUSG00000046761	chr15:76001093-76014336	protein_coding	Fam83h	1.17994	2.26568	4.93867	126.441	1.89e-10	1.68e-08	19.6886	18.7809	17.6974	35.7283	44.2366	47.2337
ENSMUSG00000025153	chr11:120805846-120824547	protein_coding	Fasn	-1.0028	-2.00388	9.24289	126.076	1.95e-10	1.72e-08	792.052	763.396	869.709	415.67	374.08	420.468
ENSMUSG00000030068	chr6:99257484-99666797	protein_coding	Gm20696	-1.55476	-2.93784	3.74852	125.942	1.96e-10	1.74e-08	20.1075	22.2146	17.8714	8.14396	7.3164	5.11765
ENSMUSG00000039640	chr11:120484613-120489065	protein_coding	Mrpl12	1.06442	2.09134	4.56162	125.902	1.97e-10	1.74e-08	14.7603	14.5125	16.4049	30.8463	32.8971	31.7359
ENSMUSG00000051177	chr2:134786067-135475258	protein_coding	Plcb1	-1.26563	-2.40432	6.04282	125.762	1.99e-10	1.75e-08	79.8878	116.271	83.1679	36.8886	39.8753	39.4446
ENSMUSG00000013701	chr14:32180162-32201898	protein_coding	Timm23	1.11011	2.15862	4.90952	125.612	2.01e-10	1.77e-08	16.8301	20.5641	19.487	37.7643	42.7235	42.3574
ENSMUSG00000015568	chr8:68880491-68907448	protein_coding	Lpl	1.04767	2.06719	8.10654	125.401	2.04e-10	1.8e-08	162.338	173.79	202.874	392.486	362.883	358.847
ENSMUSG00000094626	chr6:120488939-120493807	protein_coding	Tmem121b	-2.85877	-7.25399	1.00457	125.284	2.06e-10	1.81e-08	4.55868	3.49059	2.65958	0.74434	0.427235	0.337958
ENSMUSG00000034591	chr10:83230848-83337882	protein_coding	Slc41a2	1.03219	2.04513	4.42403	125.282	2.06e-10	1.81e-08	14.2181	13.9624	13.9442	28.5039	28.8562	28.7908
ENSMUSG00000001785	chr10:85829494-85889096	protein_coding	Pwp1	1.06626	2.094	4.81955	125.051	2.1e-10	1.83e-08	17.4708	18.7809	18.3188	35.3999	41.7622	37.1271
ENSMUSG00000029580	chr5:142903115-142906754	protein_coding	Actb	1.12685	2.18382	12.295	125.025	2.1e-10	1.83e-08	2793.98	3132.84	3543.69	6189.91	7586.55	6905.37
ENSMUSG00000027610	chr2:155563181-155592810	protein_coding	Gss	1.13164	2.19108	4.8918	124.781	2.14e-10	1.86e-08	16.7316	18.0221	20.9038	42.7777	41.9224	37.2559
ENSMUSG00000025059	chrX:85701937-85776819	protein_coding	Gk	1.01197	2.01667	5.04307	124.702	2.15e-10	1.87e-08	22.7441	22.2146	20.4316	42.5369	45.8031	43.5483
ENSMUSG00000006127	chr11:75630988-75648871	protein_coding	Inpp5k	-0.957105	-1.94141	6.00319	124.573	2.17e-10	1.88e-08	77.67	90.1293	86.2004	44.6385	42.8303	43.3874
ENSMUSG00000024921	chr19:26605050-26778322	protein_coding	Smarca2	-0.974694	-1.96522	8.23537	124.576	2.17e-10	1.88e-08	384.457	419.592	394.339	220.106	196.421	193.312
ENSMUSG00000006378	chr15:79030874-79042531	protein_coding	Gcat	1.45705	2.74546	3.03344	124.445	2.19e-10	1.9e-08	4.01657	3.85103	5.12032	12.5005	10.8233	12.2631
ENSMUSG00000039457	chr16:5086291-5132481	protein_coding	Ppl	1.25797	2.39159	7.4653	124.213	2.23e-10	1.93e-08	106.944	102.479	103.028	198.936	243.916	304.291
ENSMUSG00000031170	chrX:8271133-8280179	protein_coding	Slc38a5	-1.41142	-2.65998	3.63319	124.135	2.24e-10	1.94e-08	15.9184	16.3906	21.9229	7.48719	6.42633	6.48558
ENSMUSG00000030315	chr6:114860628-114969994	protein_coding	Vgll4	-0.956748	-1.94093	6.02273	124.088	2.25e-10	1.94e-08	79.2471	89.4653	88.7357	45.9958	44.5926	42.0838
ENSMUSG00000018774	chr11:69664213-69666153	protein_coding	Cd68	1.11659	2.16834	5.11187	124.006	2.27e-10	1.95e-08	19.59	20.5641	25.1791	46.1272	49.0964	46.3807
ENSMUSG00000034667	chr10:121587380-121626332	protein_coding	Xpot	0.916644	1.88772	6.96673	123.92	2.28e-10	1.96e-08	89.9169	88.0615	81.7263	166.754	166.497	157.038
ENSMUSG00000001247	chr7:30957770-30973464	protein_coding	Lsr	1.00397	2.00551	5.55492	123.696	2.32e-10	1.99e-08	29.5698	30.998	33.1081	57.555	64.0318	66.2398
ENSMUSG00000022615	chr15:89371931-89377039	protein_coding	Tymp	-1.92131	-3.78767	1.41492	123.678	2.32e-10	1.99e-08	4.46011	3.90794	4.3995	1.00705	1.03248	1.30355
ENSMUSG00000038388	chr6:50110241-50198939	protein_coding	Mpp6	1.13629	2.19814	4.99668	123.643	2.33e-10	1.99e-08	16.7316	21.3609	21.5998	42.1209	44.7885	44.3691
ENSMUSG00000030782	chr7:128246812-128255699	protein_coding	Tgfb1i1	1.16758	2.24635	6.86846	123.536	2.35e-10	2e-08	75.0087	76.6602	64.0786	132.536	175.718	176.398
ENSMUSG00000020102	chr10:125219270-125389465	protein_coding	Slc16a7	1.07021	2.09974	6.61099	123.212	2.4e-10	2.05e-08	72.8896	54.7492	61.4439	140.461	128.206	128.247
ENSMUSG00000090086	chr5:123133723-123141666	lincRNA	AI480526	-1.16697	-2.24539	5.06984	122.97	2.45e-10	2.08e-08	50.5151	49.8547	39.0735	21.7172	18.9407	21.4684
ENSMUSG00000106458	chr5:125318681-125321444	TEC	Gm42633	-2.01156	-4.03218	1.17006	122.97	2.45e-10	2.08e-08	3.47445	3.81309	3.57925	1.02894	0.925676	0.756383
ENSMUSG00000001305	chr1:186720978-186749358	protein_coding	Rrp15	1.26441	2.40229	3.60886	122.915	2.46e-10	2.08e-08	6.11109	7.32265	7.90419	16.3098	17.392	17.5738
ENSMUSG00000106753	chr5:69263585-69265713	TEC	Gm43230	-2.36738	-5.16001	0.691587	122.807	2.48e-10	2.1e-08	3.03091	2.95941	2.16247	0.547309	0.551845	0.482797
ENSMUSG00000006304	chr1:74236084-74268209	protein_coding	Arpc2	1.04836	2.06817	7.96057	122.718	2.49e-10	2.11e-08	145.065	161.231	180.653	309.514	357.079	340.469
ENSMUSG00000037016	chr3:53513938-53657355	protein_coding	Frem2	-1.56822	-2.96539	2.70936	122.673	2.5e-10	2.11e-08	11.1626	9.84574	8.42616	3.34953	2.83043	3.73363
ENSMUSG00000026173	chr1:74542888-74567794	protein_coding	Plcd4	2.05954	4.16852	1.46204	122.644	2.51e-10	2.11e-08	1.25672	0.891618	0.944525	3.61224	4.66398	4.5383
ENSMUSG00000049929	chrX:106920625-106933900	protein_coding	Lpar4	1.55545	2.93924	2.55929	122.481	2.54e-10	2.14e-08	2.88306	2.73177	3.23127	9.01965	9.57718	7.3868
ENSMUSG00000053716	chr9:106368632-106375724	protein_coding	Dusp7	1.06164	2.0873	7.35267	122.432	2.55e-10	2.14e-08	90.3111	116.631	110.485	207.934	224.565	230.15
ENSMUSG00000027977	chr3:123526166-123690853	protein_coding	Ndst3	2.89968	7.46262	0.461483	122.338	2.57e-10	2.15e-08	0.418906	0.265588	0.223703	1.81707	2.20738	2.71976
ENSMUSG00000066687	chr9:48654297-48836222	protein_coding	Zbtb16	1.95524	3.87779	7.83622	122.092	2.61e-10	2.19e-08	57.6858	117.219	105.936	348.636	297.462	443.369
ENSMUSG00000047419	chr13:93040713-93144724	protein_coding	Cmya5	-1.33928	-2.53025	4.19371	122.022	2.63e-10	2.2e-08	30.0134	27.109	21.6247	11.4935	8.98973	10.6698
ENSMUSG00000037242	chr4:135213969-135272814	protein_coding	Clic4	1.34457	2.53954	10.0641	121.976	2.64e-10	2.2e-08	495.417	649.629	669.42	1235.76	1724.78	1647.39
ENSMUSG00000113035	chr12:69464787-69475550	processed_transcript	5830428M24Rik	-1.24509	-2.37034	3.31509	121.99	2.63e-10	2.2e-08	14.6371	13.9624	13.4471	6.12986	6.23051	5.39124
ENSMUSG00000112571	chr10:105532984-105534493	TEC	AC140299.1	-1.83633	-3.571	2.79642	121.894	2.65e-10	2.21e-08	13.1832	11.9325	7.53135	3.04304	3.29327	2.81632
ENSMUSG00000029507	chr5:110773667-110780659	protein_coding	Pus1	1.2501	2.37857	3.74448	121.712	2.69e-10	2.23e-08	7.51566	8.74545	7.3325	16.7914	20.5785	18.8291
ENSMUSG00000023988	chr17:47599331-47611492	protein_coding	Bysl	1.11654	2.16827	4.51683	121.652	2.7e-10	2.24e-08	13.1339	15.2334	14.7893	28.0222	32.6479	32.9268
ENSMUSG00000020097	chr10:61098642-61147703	protein_coding	Sgpl1	0.922285	1.89511	6.56638	121.63	2.71e-10	2.24e-08	62.0473	66.3212	67.8567	128.005	129.31	114.6
ENSMUSG00000059195	chr4:103563402-103564529	processed_pseudogene	Gm12715	1.53113	2.89012	2.43869	121.526	2.73e-10	2.26e-08	2.612	2.7128	2.88329	6.85231	8.31328	8.52942
ENSMUSG00000031584	chr8:33652523-33698163	protein_coding	Gsr	1.09505	2.1362	6.7716	121.373	2.76e-10	2.28e-08	58.08	79.7145	70.9885	150.598	154.695	140.896
ENSMUSG00000033420	chr6:87133853-87335821	protein_coding	Antxr1	-1.02252	-2.03147	7.32425	121.317	2.77e-10	2.28e-08	212.016	214.425	217.937	120.78	102.109	94.3708
ENSMUSG00000057541	chr5:23740648-23783711	protein_coding	Pus7	1.20041	2.29805	4.11219	121.166	2.8e-10	2.3e-08	11.3351	10.1682	9.79324	21.4545	27.2184	23.2065
ENSMUSG00000020089	chr10:61648552-61674168	protein_coding	Ppa1	1.31353	2.48548	4.15884	121.177	2.8e-10	2.3e-08	9.36377	8.95412	12.3037	22.6148	25.9189	27.4068
ENSMUSG00000040466	chr7:27447978-27466144	protein_coding	Blvrb	1.19991	2.29725	4.00539	121.103	2.82e-10	2.31e-08	9.46234	9.21971	10.3898	24.2348	23.2309	19.328
ENSMUSG00000008461	chr7:45617289-45621059	protein_coding	Fut1	5.10128	34.3271	-0.620189	120.972	2.84e-10	2.33e-08	0.049283	0	0.0497119	1.20408	1.2105	0.949502
ENSMUSG00000025912	chr1:9667415-9700209	protein_coding	Mybl1	1.59343	3.01765	2.48265	120.778	2.89e-10	2.36e-08	2.78449	2.42824	3.00757	7.42151	9.57718	7.72476
ENSMUSG00000060950	chr12:111678105-111683902	protein_coding	Trmt61a	1.68116	3.20685	3.12529	120.706	2.9e-10	2.37e-08	3.49909	5.25486	3.45497	10.9681	14.3124	14.1138
ENSMUSG00000043629	chr1:52922324-53020179	protein_coding	1700019D03Rik	2.0284	4.07952	1.28346	120.697	2.9e-10	2.37e-08	1.10887	0.777795	0.894814	4.07198	3.56029	3.66926
ENSMUSG00000095567	chr4:156236010-156247616	protein_coding	Noc2l	0.947864	1.92902	5.49135	120.221	3.01e-10	2.44e-08	31.3686	31.0928	29.504	56.6793	61.8779	58.853
ENSMUSG00000087516	chr5:119570130-119671365	antisense_RNA	Tbx3os1	-1.45025	-2.73254	2.85644	120.221	3.01e-10	2.44e-08	11.5569	11.0788	9.22155	4.42226	3.6493	3.62098
ENSMUSG00000037846	chr10:67979570-68059740	protein_coding	Rtkn2	-1.24579	-2.37148	7.89937	120.238	3.01e-10	2.44e-08	319.699	333.731	354.247	163.142	152.416	109.434
ENSMUSG00000000861	chr11:24078056-24174123	protein_coding	Bcl11a	-1.515	-2.85799	3.66274	119.985	3.07e-10	2.49e-08	20.8221	20.4124	15.1124	6.41446	7.85044	5.4717
ENSMUSG00000022416	chr15:80287238-80398279	protein_coding	Cacna1i	-1.67822	-3.20032	2.53266	119.772	3.12e-10	2.52e-08	8.32883	10.6235	7.50649	2.75844	3.16866	2.36571
ENSMUSG00000112468	chr12:56498688-56500828	TEC	AC154734.1	-1.56384	-2.95639	5.01065	119.29	3.23e-10	2.61e-08	63.4519	44.9603	36.2648	18.1707	16.1103	14.6931
ENSMUSG00000107225	chr5:117130323-117133248	TEC	Gm43637	-1.29275	-2.44995	3.2133	119.257	3.24e-10	2.62e-08	13.9964	14.0193	11.5332	5.25417	5.25143	5.63264
ENSMUSG00000020642	chr12:26300964-26415254	protein_coding	Rnf144a	-1.19227	-2.28513	7.45843	119.226	3.25e-10	2.62e-08	227.367	253.485	253.207	126.582	108.375	86.3725
ENSMUSG00000034842	chr5:92331827-92414628	protein_coding	Art3	-1.23556	-2.35472	3.22801	119.1	3.28e-10	2.64e-08	12.715	12.9379	13.8696	5.36363	5.39384	6.00278
ENSMUSG00000104291	chr1:138161820-138167683	TEC	A130071D04Rik	-1.14443	-2.21058	4.42801	119.099	3.28e-10	2.64e-08	28.2638	33.7677	26.8693	14.2738	12.55	13.4379
ENSMUSG00000024231	chr18:3382988-3436377	protein_coding	Cul2	0.931002	1.9066	5.55268	118.806	3.36e-10	2.69e-08	31.5658	31.9465	33.2075	61.8021	63.6758	58.9335
ENSMUSG00000028889	chr4:124850679-124855242	protein_coding	Yrdc	1.1061	2.15263	4.10691	118.601	3.41e-10	2.73e-08	10.0784	11.2685	11.2597	21.5859	24.9932	23.6249
ENSMUSG00000021403	chr13:33027416-33041884	protein_coding	Serpinb9b	2.73881	6.67519	1.0211	118.614	3.41e-10	2.73e-08	0.640679	0.398383	0.472263	2.25491	3.38228	4.31299
ENSMUSG00000019647	chr18:47235598-47368870	protein_coding	Sema6a	-1.25418	-2.38532	7.10632	118.503	3.43e-10	2.74e-08	180.943	211.598	189.974	102.04	71.2592	71.0356
ENSMUSG00000020541	chr11:90643465-90688366	protein_coding	Tom1l1	0.988409	1.984	5.33291	118.424	3.46e-10	2.76e-08	28.2392	24.6997	27.9629	51.3814	56.0924	52.9468
ENSMUSG00000029364	chr5:117357304-117378601	protein_coding	Wsb2	0.96091	1.94654	6.4679	118.195	3.52e-10	2.8e-08	56.0841	63.6843	60.2756	104.448	123.453	122.582
ENSMUSG00000048186	chr2:4717831-4802142	protein_coding	Bend7	0.953682	1.93681	6.08239	118.2	3.52e-10	2.8e-08	45.2172	44.6378	48.4194	94.2904	92.888	80.6433
ENSMUSG00000030850	chr7:130391493-130520369	protein_coding	Ate1	0.887981	1.85058	6.51317	118.031	3.56e-10	2.83e-08	61.6777	65.7142	64.6751	110.863	124.023	120.555
ENSMUSG00000040752	chr14:54941921-54966927	protein_coding	Myh6	-2.30281	-4.93418	6.61844	118	3.57e-10	2.83e-08	187.842	208.24	94.2288	32.7948	22.9995	43.5483
ENSMUSG00000107706	chr6:148385901-148391329	TEC	Gm44022	-1.30339	-2.46807	3.60365	117.964	3.58e-10	2.83e-08	19.7132	15.9543	16.3303	8.0345	6.46193	6.59823
ENSMUSG00000063524	chr4:150236721-150248879	protein_coding	Eno1	0.947118	1.92802	6.51095	117.672	3.66e-10	2.89e-08	56.5769	61.4837	68.6521	113.775	121.709	124.465
ENSMUSG00000019810	chr10:13499540-13519035	protein_coding	Fuca2	1.01041	2.01448	6.1452	117.664	3.67e-10	2.89e-08	43.9604	42.6649	54.1114	93.9839	95.9142	93.5179
ENSMUSG00000028333	chr4:46450902-46472657	protein_coding	Anp32b	0.859626	1.81457	6.66634	117.632	3.67e-10	2.89e-08	72.9881	70.0964	73.2753	131.332	133.084	128.167
ENSMUSG00000057914	chr2:14603088-14987908	protein_coding	Cacnb2	-1.12757	-2.18491	4.29253	117.554	3.7e-10	2.91e-08	29.6684	27.4315	23.5883	13.0478	11.9804	11.9251
ENSMUSG00000057614	chr5:18265135-18360355	protein_coding	Gnai1	1.07203	2.10239	5.31459	117.435	3.73e-10	2.93e-08	22.2266	26.8055	27.7392	50.5495	58.0861	52.802
ENSMUSG00000047649	chr7:19356014-19359483	protein_coding	Cd3eap	1.31284	2.4843	3.4393	117.313	3.77e-10	2.95e-08	6.08645	5.71015	6.73596	13.0478	16.3595	16.5278
ENSMUSG00000035458	chr7:4518305-4524229	protein_coding	Tnni3	-1.85341	-3.61354	3.41477	117.208	3.8e-10	2.97e-08	19.3929	18.4774	12.3285	5.75769	3.34667	4.84407
ENSMUSG00000010080	chr11:94489599-94499974	protein_coding	Epn3	1.04324	2.06085	6.34841	117.175	3.81e-10	2.98e-08	45.1679	56.1909	58.1629	102.15	109.052	117.577
ENSMUSG00000046223	chr7:24462484-24475968	protein_coding	Plaur	1.43983	2.7129	6.00322	117.123	3.82e-10	2.99e-08	26.465	35.9113	41.0869	75.0032	106.844	98.8126
ENSMUSG00000028646	chr4:123917446-123936997	protein_coding	Rragc	0.949693	1.93146	6.23676	117.002	3.86e-10	3.01e-08	45.4389	54.4267	54.2854	97.8151	100.703	99.2793
ENSMUSG00000058355	chr8:79683462-79711740	protein_coding	Abce1	0.935207	1.91216	6.97467	116.982	3.86e-10	3.01e-08	79.5181	87.5873	91.8427	156.049	175.611	163.491
ENSMUSG00000086665	chr4:150049013-150056976	lincRNA	Gm13067	2.06818	4.19359	1.96944	116.898	3.89e-10	3.02e-08	2.04525	1.36588	0.994237	5.62634	6.39072	6.42121
ENSMUSG00000035441	chr11:80482126-80780025	protein_coding	Myo1d	0.923699	1.89697	8.13385	116.866	3.9e-10	3.02e-08	181.312	199.343	200.91	367.354	382.713	353.182
ENSMUSG00000027009	chr2:79255426-79333123	protein_coding	Itga4	-0.943525	-1.92322	6.86487	116.864	3.9e-10	3.02e-08	142.305	167.89	149.881	77.2362	84.9307	77.0706
ENSMUSG00000017999	chr2:167015193-167034947	protein_coding	Ddx27	0.949339	1.93099	5.20236	116.871	3.9e-10	3.02e-08	24.9865	25.2499	24.9554	45.9302	50.4315	48.8269
ENSMUSG00000028194	chr3:145758675-145894277	protein_coding	Ddah1	1.37611	2.59568	5.56895	116.84	3.91e-10	3.02e-08	22.4484	26.2174	30.3739	54.4244	83.1506	67.5112
ENSMUSG00000048486	chr2:163466379-163472629	protein_coding	Fitm2	0.948885	1.93038	5.57326	116.8	3.92e-10	3.03e-08	29.7916	34.5075	32.9838	62.853	62.5365	62.474
ENSMUSG00000103291	chr1:106219314-106224265	TEC	Gm38235	-1.40615	-2.6503	3.95404	116.505	4.01e-10	3.09e-08	23.4587	26.6916	17.3494	9.28236	7.92165	8.32021
ENSMUSG00000025393	chr10:128083273-128090391	protein_coding	Atp5b	1.02624	2.03671	8.71599	116.523	4.01e-10	3.09e-08	251.738	260.106	318.852	552.3	564.093	575.43
ENSMUSG00000001473	chr18:67390717-67402748	protein_coding	Tubb6	2.1485	4.43366	4.91376	116.438	4.03e-10	3.1e-08	8.72309	12.0463	12.3285	27.8909	65.2601	53.6227
ENSMUSG00000046711	chr17:27556620-27563674	protein_coding	Hmga1	1.18721	2.27711	4.71954	116.386	4.05e-10	3.11e-08	16.1155	15.3093	16.6535	30.4742	42.4921	36.419
ENSMUSG00000103834	chr7:49195541-49199120	TEC	Gm37613	-2.72289	-6.60194	0.798398	116.343	4.06e-10	3.11e-08	3.2034	3.11118	2.83358	0.766233	0.320426	0.337958
ENSMUSG00000019848	chr10:45178098-45318452	protein_coding	Popdc3	1.23475	2.3534	3.44667	116.358	4.06e-10	3.11e-08	5.9386	6.27927	7.13365	16.0252	15.5585	13.9689
ENSMUSG00000019577	chr6:5483351-5496309	protein_coding	Pdk4	1.53875	2.90544	5.34764	116.163	4.12e-10	3.15e-08	18.4318	25.781	18.0703	45.7769	62.6789	72.7415
ENSMUSG00000032135	chr9:44134469-44142727	protein_coding	Mcam	1.24548	2.37097	8.14783	115.979	4.18e-10	3.19e-08	147.726	186.557	170.313	322.168	470.688	403.587
ENSMUSG00000025993	chr1:45908068-45926523	protein_coding	Slc40a1	1.26485	2.40302	4.81892	115.909	4.2e-10	3.2e-08	12.8875	19.4828	17.1506	38.7057	38.7538	41.7298
ENSMUSG00000025316	chr8:121949750-122029258	protein_coding	Banp	-1.14731	-2.215	4.53787	115.766	4.25e-10	3.23e-08	27.2042	33.0847	35.7677	14.646	15.1846	13.5505
ENSMUSG00000053080	chr19:7417625-7425904	protein_coding	2700081O15Rik	-1.03153	-2.0442	4.76077	115.717	4.27e-10	3.24e-08	40.0917	36.0631	33.1081	17.9736	17.659	17.8152
ENSMUSG00000033499	chr13:9093881-9174451	protein_coding	Larp4b	0.896772	1.86189	7.98776	115.58	4.31e-10	3.27e-08	172.244	176.142	183.611	336.507	337.907	316.12
ENSMUSG00000060098	chr8:106210936-106252794	protein_coding	Prmt7	1.16319	2.23952	4.20914	115.369	4.39e-10	3.32e-08	9.75804	12.4827	11.8066	23.2716	26.8802	26.1676
ENSMUSG00000035783	chr19:34241090-34255336	protein_coding	Acta2	1.15547	2.22757	7.57139	115.168	4.46e-10	3.37e-08	103.322	132.756	117.27	229.104	252.567	305.514
ENSMUSG00000027832	chr3:66219910-66225805	protein_coding	Ptx3	2.34471	5.07958	0.804643	115.048	4.5e-10	3.4e-08	0.689962	0.455294	0.497119	2.56141	3.22206	2.51055
ENSMUSG00000028238	chr4:19876841-19922605	protein_coding	Atp6v0d2	1.1551	2.22699	5.75394	114.931	4.54e-10	3.43e-08	29.8655	29.3855	40.9626	72.7921	75.1933	75.0428
ENSMUSG00000018927	chr11:83587882-83593087	protein_coding	Ccl6	1.54832	2.92477	7.53394	114.778	4.6e-10	3.46e-08	66.6306	90.319	126.218	260.65	293.884	273.585
ENSMUSG00000016528	chr1:131053700-131097826	protein_coding	Mapkapk2	0.896405	1.86142	7.26039	114.699	4.62e-10	3.48e-08	100.808	114.165	106.309	196.593	204.806	196.708
ENSMUSG00000002885	chr8:83723251-83741326	protein_coding	Adgre5	-0.967697	-1.95572	8.33408	114.656	4.64e-10	3.49e-08	423.07	452.601	405.475	240.663	211.677	202.791
ENSMUSG00000025364	chr10:128557766-128565987	protein_coding	Pa2g4	0.938773	1.9169	6.00518	114.627	4.65e-10	3.49e-08	40.9542	43.3478	47.6488	79.3598	88.2952	85.2459
ENSMUSG00000059851	chr7:4740115-4747514	protein_coding	Kmt5c	-1.15115	-2.22092	4.20117	114.402	4.73e-10	3.55e-08	28.5595	25.781	21.7987	11.4935	10.8767	11.909
ENSMUSG00000020684	chr11:83409137-83421039	protein_coding	Rasl10b	2.43402	5.40396	0.776429	114.205	4.81e-10	3.6e-08	0.394264	0.645	0.447407	2.34248	3.23986	2.60711
ENSMUSG00000027022	chr2:67446002-67526614	protein_coding	Xirp2	-1.84868	-3.60171	2.13843	114.135	4.84e-10	3.61e-08	8.20562	7.58824	4.94633	1.88274	1.99376	1.88291
ENSMUSG00000022938	chr16:97471050-97504936	protein_coding	Fam3b	2.93903	7.66893	0.276271	114.052	4.87e-10	3.63e-08	0.221774	0.208677	0.347983	1.46679	2.33199	2.10822
ENSMUSG00000024653	chr19:9083636-9087958	protein_coding	Scgb1a1	-1.23975	-2.36158	13.1191	114.04	4.87e-10	3.63e-08	14606.5	10640.7	12254.7	5289.5	4471.05	6119.43
ENSMUSG00000060032	chr6:136808244-136810074	protein_coding	H2afj	1.00812	2.01129	5.61499	113.838	4.95e-10	3.68e-08	28.9291	32.3828	36.1654	62.6778	64.103	69.2493
ENSMUSG00000020865	chr11:94343295-94392997	protein_coding	Abcc3	0.962517	1.94871	6.81139	113.79	4.97e-10	3.69e-08	67.1481	81.934	79.2407	156.924	148.34	139.786
ENSMUSG00000046432	chrX:136270253-136271978	protein_coding	Bex3	1.11784	2.17022	4.93199	113.797	4.97e-10	3.69e-08	18.5304	16.5803	22.5443	42.1209	40.9789	41.8907
ENSMUSG00000028121	chr3:122294136-122530191	protein_coding	Bcar3	1.31285	2.48431	6.36054	113.631	5.03e-10	3.73e-08	39.18	47.5783	54.5588	95.8666	113.288	141.83
ENSMUSG00000021678	chr13:95511732-95525227	protein_coding	F2rl1	1.0605	2.08565	4.59583	113.564	5.06e-10	3.74e-08	14.1935	15.2144	17.4489	32.335	31.2772	34.0855
ENSMUSG00000031698	chr8:85324303-85386345	protein_coding	Mylk3	-2.01607	-4.04479	1.54665	113.5	5.09e-10	3.75e-08	5.88932	4.60986	3.65382	1.31354	1.05029	1.14262
ENSMUSG00000085148	chr11:75461539-75466676	processed_transcript	Mir22hg	1.19644	2.29173	4.80853	113.517	5.08e-10	3.75e-08	19.8857	16.3147	14.7147	35.8816	36.9736	43.7575
ENSMUSG00000047547	chr13:54592401-54611344	protein_coding	Cltb	1.01018	2.01417	6.48975	113.525	5.08e-10	3.75e-08	51.5007	61.1612	66.0422	109.593	123.311	127.024
ENSMUSG00000031016	chr7:110122046-110143286	protein_coding	Wee1	2.02343	4.0655	4.9786	113.364	5.14e-10	3.78e-08	16.6823	9.58015	11.0112	32.2256	59.9197	58.853
ENSMUSG00000076617	chr12:113418558-113422730	IG_C_gene	Ighm	-1.01719	-2.02397	5.99727	113.328	5.16e-10	3.79e-08	92.3317	80.7199	83.5408	40.7198	48.0283	38.0123
ENSMUSG00000010755	chr7:143557230-143600090	protein_coding	Cars	1.00573	2.00796	5.59981	113.22	5.2e-10	3.82e-08	30.8265	36.1011	29.5786	60.204	67.6989	65.9823
ENSMUSG00000058761	chr7:99920254-99980448	protein_coding	Rnf169	0.904594	1.87202	6.5354	113.051	5.27e-10	3.86e-08	64.2651	66.9852	62.3387	109.922	130.164	122.325
ENSMUSG00000006373	chrX:36598206-36606079	protein_coding	Pgrmc1	0.957114	1.94142	7.55484	113.01	5.29e-10	3.87e-08	117.836	123.404	142.151	259.775	247.44	237.102
ENSMUSG00000062078	chr17:10206471-10319361	protein_coding	Qk	1.04581	2.06453	10.1219	112.902	5.34e-10	3.9e-08	624.145	755.903	801.43	1392.38	1546.07	1565.28
ENSMUSG00000037049	chr7:105554360-105558389	protein_coding	Smpd1	0.948584	1.92998	6.36795	112.877	5.35e-10	3.9e-08	50.8601	55.1475	62.9601	103.748	113.093	109.225
ENSMUSG00000031750	chr8:110741829-110805924	protein_coding	Il34	1.05028	2.07094	3.9635	112.863	5.35e-10	3.9e-08	10.0045	9.65604	10.6632	20.754	20.8633	21.1465
ENSMUSG00000005672	chr5:75574916-75656722	protein_coding	Kit	-1.34235	-2.53563	7.27992	112.709	5.42e-10	3.95e-08	217.166	217.991	233.621	115.044	78.5756	70.2631
ENSMUSG00000040841	chr7:19094594-19098549	protein_coding	Six5	-1.39623	-2.63213	3.02259	112.645	5.45e-10	3.96e-08	13.3064	12.3499	9.71867	4.8601	4.29015	4.31299
ENSMUSG00000027944	chr3:89995446-89998780	protein_coding	Hax1	1.05068	2.0715	4.70481	112.532	5.5e-10	3.99e-08	15.1792	16.6562	18.9402	33.6923	35.4605	36.0006
ENSMUSG00000000088	chr9:57521274-57532426	protein_coding	Cox5a	0.957988	1.9426	5.11423	112.536	5.5e-10	3.99e-08	22.6455	22.8596	24.9554	43.325	47.2273	46.2842
ENSMUSG00000038239	chr7:45335290-45338974	protein_coding	Hrc	-2.6469	-6.26318	1.25948	112.406	5.56e-10	4.02e-08	5.37185	4.42015	2.7093	0.74434	0.427235	0.820756
ENSMUSG00000002233	chr3:104788375-104794459	protein_coding	Rhoc	1.58518	3.00045	6.6938	112.311	5.6e-10	4.04e-08	41.9152	52.3019	60.8722	109.112	193.68	162.445
ENSMUSG00000025591	chr8:66473118-66486530	protein_coding	Tma16	1.09319	2.13346	3.87961	112.315	5.6e-10	4.04e-08	9.21592	9.63706	9.14698	18.1707	20.9879	20.5833
ENSMUSG00000037318	chr1:193175453-193201703	protein_coding	Traf3ip3	-1.07273	-2.1034	4.00387	112.322	5.59e-10	4.04e-08	22.547	22.0628	20.6553	10.1799	11.1793	9.67204
ENSMUSG00000001707	chr13:38644207-38659058	protein_coding	Eef1e1	1.24828	2.37558	3.69916	112.273	5.62e-10	4.04e-08	6.33287	8.13839	8.42616	17.9298	19.4748	17.0588
ENSMUSG00000078252	chr11:99993234-99993994	protein_coding	Krtap17-1	2.13938	4.40573	0.799498	112.193	5.65e-10	4.06e-08	0.517472	0.701912	0.596542	2.84601	2.59901	2.65539
ENSMUSG00000039304	chr3:27317028-27342427	protein_coding	Tnfsf10	-1.46165	-2.75423	6.89462	112.136	5.68e-10	4.08e-08	200.138	157.513	166.212	78.09	67.2895	44.9324
ENSMUSG00000040152	chr2:118111876-118127133	protein_coding	Thbs1	1.66195	3.16445	9.23583	112.079	5.7e-10	4.09e-08	263.467	296.055	308.959	581.461	1141.5	1025.22
ENSMUSG00000040511	chr7:19903578-19921160	protein_coding	Pvr	1.38707	2.61548	6.46975	112.049	5.72e-10	4.09e-08	44.9954	50.4997	51.4021	90.6125	154.196	139.319
ENSMUSG00000024426	chr17:35897595-35910075	protein_coding	Atat1	-1.10184	-2.14628	3.72115	111.804	5.83e-10	4.17e-08	18.9493	18.4015	16.6535	8.14396	8.34888	8.65817
ENSMUSG00000001588	chr11:69881567-69895539	protein_coding	Acap1	-1.24828	-2.37558	3.52674	111.75	5.86e-10	4.18e-08	18.3579	16.6562	13.6956	6.67717	7.03157	6.79135
ENSMUSG00000026234	chr1:86344719-86359400	protein_coding	Ncl	0.926777	1.90102	8.59744	111.666	5.9e-10	4.2e-08	258.342	251.74	290.864	489.119	507.751	525.686
ENSMUSG00000047146	chr10:62804570-62908996	protein_coding	Tet1	-1.28949	-2.44442	4.1765	111.68	5.89e-10	4.2e-08	28.6581	25.0033	23.3894	12.7632	9.93321	8.89957
ENSMUSG00000032946	chr19:6399340-6415216	protein_coding	Rasgrp2	-1.07454	-2.10606	5.90712	111.564	5.95e-10	4.23e-08	77.67	96.1051	70.3174	36.9105	38.825	40.1848
ENSMUSG00000092051	chr10:20515327-20519768	transcribed_processed_pseudogene	Gm17229	-2.04515	-4.12717	2.04762	111.528	5.96e-10	4.23e-08	7.63887	7.77795	4.59835	1.79517	1.79795	1.28746
ENSMUSG00000081534	chr15:97784355-97792692	protein_coding	Slc48a1	1.0322	2.04514	6.92665	111.536	5.96e-10	4.23e-08	67.5917	81.2511	90.6744	172.162	163.417	154.318
ENSMUSG00000000278	chr11:88924020-88955465	protein_coding	Scpep1	0.910927	1.88025	5.58836	111.485	5.99e-10	4.24e-08	31.6643	32.8002	35.5937	62.634	63.5156	61.9751
ENSMUSG00000004187	chr15:76660641-76668196	protein_coding	Kifc2	-1.48408	-2.7974	2.51344	111.468	5.99e-10	4.24e-08	9.11736	9.06795	7.08394	3.28385	2.75923	3.00944
ENSMUSG00000015176	chr19:46075863-46085530	protein_coding	Nolc1	0.997151	1.99605	5.43503	111.424	6.01e-10	4.25e-08	25.4793	29.3096	31.6665	55.2125	59.9909	57.3724
ENSMUSG00000056025	chr3:144729677-144760977	protein_coding	Clca3a1	1.8243	3.54135	2.34172	111.262	6.09e-10	4.3e-08	1.74955	2.37132	2.41103	5.75769	8.88293	8.51333
ENSMUSG00000055401	chr4:148145716-148152140	protein_coding	Fbxo6	0.983413	1.97714	4.60785	111.072	6.19e-10	4.36e-08	15.3763	16.2199	17.3743	32.4883	31.6154	32.7176
ENSMUSG00000041301	chr6:18170687-18322768	protein_coding	Cftr	1.17923	2.26456	5.32563	111.061	6.2e-10	4.36e-08	25.4547	19.6725	28.4849	59.2626	55.4515	51.8042
ENSMUSG00000000420	chr18:24205344-24286818	protein_coding	Galnt1	0.99231	1.98937	7.19794	110.988	6.23e-10	4.38e-08	92.4549	96.4276	105.638	176.89	221.539	187.438
ENSMUSG00000031328	chrX:74223461-74249820	protein_coding	Flna	0.976809	1.96811	10.4168	110.965	6.24e-10	4.38e-08	913.904	951.831	897.523	1630.41	2024.26	1783.73
ENSMUSG00000110945	chr9:123018995-123021572	antisense_RNA	Gm9856	-1.4191	-2.67418	2.88481	110.867	6.29e-10	4.41e-08	12.8136	10.2821	9.24641	4.07198	4.25455	3.76582
ENSMUSG00000049303	chr19:4445908-4477447	protein_coding	Syt12	2.58797	6.01251	1.54794	110.709	6.38e-10	4.46e-08	1.03494	0.550147	0.845102	3.08682	5.07341	6.17981
ENSMUSG00000071669	chr16:11322908-11755472	protein_coding	Snx29	-0.961071	-1.94675	4.81063	110.604	6.43e-10	4.5e-08	39.1554	37.0306	35.0717	19.2434	19.4036	18.5072
ENSMUSG00000030983	chr7:133709333-133721145	protein_coding	Bccip	0.943475	1.92315	5.19127	110.434	6.52e-10	4.55e-08	23.6558	24.2065	26.9687	47.7691	47.7079	48.4085
ENSMUSG00000049791	chr7:89404355-89413134	protein_coding	Fzd4	1.05761	2.08148	8.14017	110.212	6.64e-10	4.63e-08	156.375	190.92	201.83	342.44	391.08	409.477
ENSMUSG00000024597	chr18:57878678-57946821	protein_coding	Slc12a2	0.903176	1.87018	8.32988	110.138	6.68e-10	4.65e-08	209.379	222.013	241.078	421.428	426.719	409.493
ENSMUSG00000105358	chr3:108287881-108293121	TEC	Gm43099	-1.26209	-2.39844	3.26203	110.04	6.73e-10	4.68e-08	14.9081	13.2415	12.5274	6.19554	5.78547	5.005
ENSMUSG00000024048	chr17:70993656-71002878	protein_coding	Myl12a	1.28645	2.43927	8.72831	109.983	6.77e-10	4.7e-08	198.586	227.875	313.284	550.856	626.843	626.623
ENSMUSG00000027861	chr3:102086415-102146514	protein_coding	Casq2	-2.27688	-4.84629	1.43324	109.867	6.83e-10	4.74e-08	5.66755	4.78059	3.08214	0.766233	0.85447	1.14262
ENSMUSG00000026434	chr1:131910534-131936321	protein_coding	Nucks1	0.887606	1.8501	8.13339	109.801	6.87e-10	4.76e-08	186.487	195.852	208.616	354.065	364.663	374.586
ENSMUSG00000005732	chr16:18239784-18248732	protein_coding	Ranbp1	1.02743	2.0384	5.36053	109.634	6.96e-10	4.82e-08	25.2575	24.7377	30.9953	51.8849	56.8222	56.2781
ENSMUSG00000027999	chr3:129878606-129895825	protein_coding	Pla2g12a	1.17328	2.25523	4.04609	109.587	6.99e-10	4.83e-08	8.4274	10.9081	10.9118	20.9948	23.7115	23.5605
ENSMUSG00000028063	chr3:88480147-88509956	protein_coding	Lmna	1.0456	2.06422	7.35674	109.549	7.01e-10	4.84e-08	102.854	112.647	105.24	185.187	252.122	224.774
ENSMUSG00000052921	chr11:68943155-68957480	protein_coding	Arhgef15	-1.08498	-2.12134	6.68017	109.451	7.07e-10	4.87e-08	134.764	166.391	116.947	68.9171	65.7764	62.474
ENSMUSG00000063694	chr6:50562563-50566538	protein_coding	Cycs	1.11387	2.16426	5.31196	109.052	7.31e-10	5.02e-08	22.3252	22.8596	30.0011	51.1624	53.9206	57.5173
ENSMUSG00000107456	chr6:141340553-141344387	TEC	Gm10400	-1.3005	-2.46314	4.06968	109.065	7.3e-10	5.02e-08	22.4238	27.6402	21.5749	10.2456	11.0013	7.90179
ENSMUSG00000025287	chrX:155262443-155297654	protein_coding	Acot9	1.00915	2.01273	5.73352	108.921	7.39e-10	5.07e-08	31.6397	37.3341	36.7868	62.6778	73.9828	76.2176
ENSMUSG00000030048	chr6:87383256-87388935	protein_coding	Gkn3	-3.09553	-8.54768	-0.440285	108.888	7.41e-10	5.08e-08	1.52777	1.08132	1.39193	0.175139	0.160213	0.128746
ENSMUSG00000041168	chr17:56614301-56626903	protein_coding	Lonp1	0.923266	1.8964	5.71605	108.739	7.5e-10	5.13e-08	35.3359	39.1174	34.2266	64.6262	71.5618	69.9734
ENSMUSG00000048480	chr1:74191785-74194631	protein_coding	Cxcr1	1.97651	3.93539	1.91834	108.674	7.54e-10	5.16e-08	1.306	1.99191	1.11852	6.48014	6.23051	4.95672
ENSMUSG00000036499	chr10:95940650-96045518	protein_coding	Eea1	0.889271	1.85224	7.19733	108.635	7.56e-10	5.17e-08	95.5598	101.569	111.429	184.509	194.356	192.636
ENSMUSG00000054196	chr15:39076932-39087121	protein_coding	Cthrc1	-2.40978	-5.31394	0.531147	108.611	7.58e-10	5.17e-08	2.95698	1.99191	2.46074	0.547309	0.480639	0.370145
ENSMUSG00000052160	chr12:112760655-112768990	protein_coding	Pld4	-1.19403	-2.28791	4.15848	108.558	7.61e-10	5.19e-08	25.1836	27.6591	21.6992	11.8438	11.4997	9.3019
ENSMUSG00000097769	chr18:35553371-35558316	processed_transcript	Snhg4	1.48757	2.80415	2.47946	108.435	7.69e-10	5.23e-08	2.73521	3.05427	2.83358	6.69906	8.5269	8.96394
ENSMUSG00000000416	chr6:18366478-18514843	protein_coding	Cttnbp2	-1.43837	-2.71015	4.02158	108.367	7.73e-10	5.26e-08	20.8221	28.5508	21.7738	10.3551	9.13215	6.87182
ENSMUSG00000005540	chr8:3681737-3694175	protein_coding	Fcer2a	-1.36213	-2.57064	3.34838	108.206	7.84e-10	5.32e-08	16.1895	15.2713	12.5771	6.04229	6.39072	4.73142
ENSMUSG00000105601	chr5:65531568-65535760	TEC	Gm42725	-1.93627	-3.82714	1.00926	108.176	7.86e-10	5.33e-08	2.93234	3.52853	3.13185	0.875694	0.72986	0.901222
ENSMUSG00000063296	chr15:94629185-95096097	protein_coding	Tmem117	1.49814	2.82479	2.31862	108.098	7.91e-10	5.35e-08	2.36558	2.48515	2.83358	7.31205	8.01065	6.38902
ENSMUSG00000038650	chr7:141160326-141172857	protein_coding	Rnh1	0.878216	1.8381	6.40573	108.07	7.93e-10	5.36e-08	57.7843	58.9986	62.289	100.092	114.25	114.761
ENSMUSG00000068428	chr16:26957236-26989974	protein_coding	Gmnc	-1.93657	-3.82793	1.81327	108.024	7.96e-10	5.37e-08	6.77641	5.50147	4.54864	1.59814	1.10369	1.68979
ENSMUSG00000076441	chr2:31470207-31520672	protein_coding	Ass1	1.09375	2.13428	4.18556	107.792	8.11e-10	5.47e-08	12.1483	10.5856	11.9557	22.7024	23.6403	27.5838
ENSMUSG00000060716	chr12:79029163-79081655	protein_coding	Plekhh1	0.947863	1.92901	5.48651	107.727	8.16e-10	5.49e-08	32.6007	28.6646	30.4237	64.0133	56.306	56.5356
ENSMUSG00000111055	chr10:39169300-39173252	lincRNA	D030034A15Rik	-2.54886	-5.85172	0.265637	107.699	8.18e-10	5.5e-08	1.84811	2.23853	2.0879	0.481632	0.24922	0.337958
ENSMUSG00000051236	chr10:120781096-120899101	protein_coding	Msrb3	0.945119	1.92535	7.3155	107.669	8.2e-10	5.51e-08	96.4961	111.263	118.762	199.396	221.788	207.49
ENSMUSG00000014496	chr14:31698768-31830651	protein_coding	Ankrd28	1.08453	2.12068	6.21449	107.493	8.32e-10	5.58e-08	45.4636	51.4103	45.6852	82.7093	116.226	103.415
ENSMUSG00000021823	chr14:20929398-21033676	protein_coding	Vcl	1.12273	2.17758	9.33044	107.432	8.36e-10	5.6e-08	356.637	416.272	442.51	729.672	977.353	939.62
ENSMUSG00000103284	chr3:51829385-51830405	TEC	3110080O07Rik	-1.50884	-2.84582	2.1062	107.373	8.4e-10	5.62e-08	7.1214	5.72912	6.36312	2.36437	2.24298	2.1404
ENSMUSG00000104030	chr6:31108827-31110920	TEC	5330406M23Rik	-1.05196	-2.07334	4.13046	107.039	8.64e-10	5.77e-08	23.6558	25.5724	21.6495	12.0627	10.6631	11.4906
ENSMUSG00000032089	chr9:45253837-45269149	protein_coding	Il10ra	-1.1061	-2.15264	4.50069	107.027	8.65e-10	5.77e-08	26.8839	36.0441	29.7774	14.3176	14.6684	14.1138
ENSMUSG00000050860	chr11:95824499-95832140	protein_coding	Phospho1	2.28956	4.88909	1.31577	107.043	8.64e-10	5.77e-08	0.443547	0.967501	0.994237	3.48089	4.37916	4.02331
ENSMUSG00000059810	chr4:62559847-62704001	protein_coding	Rgs3	-1.06119	-2.08665	5.7798	106.861	8.77e-10	5.84e-08	79.3457	79.999	63.482	39.7565	35.0155	32.0899
ENSMUSG00000029761	chr6:34598500-34775473	protein_coding	Cald1	1.01069	2.01487	8.38231	106.827	8.8e-10	5.85e-08	199.153	220.571	244.16	392.771	474.355	470.47
ENSMUSG00000020328	chr11:40733667-40740046	protein_coding	Nudcd2	1.04314	2.06071	3.9669	106.421	9.1e-10	6.05e-08	9.70875	10.1113	10.6632	19.6156	22.1984	20.9856
ENSMUSG00000052727	chr13:99421446-99516540	protein_coding	Map1b	0.892643	1.85657	7.44892	106.267	9.22e-10	6.12e-08	130.797	115.759	120.278	211.568	237.24	232.177
ENSMUSG00000048279	chr14:61138457-61240695	protein_coding	Sacs	1.27825	2.42545	5.99804	106.239	9.25e-10	6.13e-08	39.4018	39.2122	33.133	67.1439	100.454	103.399
ENSMUSG00000037922	chr3:136053363-136326066	protein_coding	Bank1	-1.35953	-2.56602	4.40021	106.175	9.3e-10	6.15e-08	28.2885	32.876	30.026	12.5881	14.259	8.75473
ENSMUSG00000025283	chrX:155213132-155216449	protein_coding	Sat1	0.873519	1.83213	7.33991	106.055	9.39e-10	6.21e-08	107.536	112.23	123.285	203.117	214.436	210.934
ENSMUSG00000068566	chr7:3289080-3300442	protein_coding	Myadm	1.09245	2.13236	8.62097	105.944	9.48e-10	6.25e-08	228.304	268.586	257.035	438.767	595.637	573.242
ENSMUSG00000022533	chr16:30312423-30388837	protein_coding	Atp13a3	0.897023	1.86222	9.01988	105.954	9.47e-10	6.25e-08	362.181	360.024	365.805	616.379	694.435	715.264
ENSMUSG00000060480	chr16:19623930-19629916	protein_coding	Olfr171	-2.06099	-4.17272	0.849013	105.707	9.67e-10	6.37e-08	2.88306	3.01633	2.85843	0.83191	0.534044	0.740289
ENSMUSG00000036580	chr3:55112108-55137322	protein_coding	Spg20	0.887145	1.84951	5.98755	105.472	9.87e-10	6.49e-08	40.6585	44.6947	48.0714	81.3958	82.2071	83.1699
ENSMUSG00000098050	chr8:40853828-40855027	processed_pseudogene	Gm5345	1.70199	3.25349	1.49963	105.465	9.87e-10	6.49e-08	1.23208	1.19515	1.44164	4.24712	4.02313	4.2969
ENSMUSG00000040888	chr17:24693191-24696156	protein_coding	Gfer	1.17448	2.25712	3.67891	105.443	9.89e-10	6.49e-08	7.26924	8.89721	7.20822	16.0909	18.7449	18.0244
ENSMUSG00000034271	chr12:85599027-85639878	protein_coding	Jdp2	1.16419	2.24108	5.27064	105.372	9.95e-10	6.52e-08	18.5304	25.3637	27.3664	51.6441	55.6117	52.5123
ENSMUSG00000017765	chr8:105943590-105966097	protein_coding	Slc12a4	1.04549	2.06406	6.5936	105.347	9.97e-10	6.53e-08	62.6387	68.0475	58.2126	107.71	147.467	134.749
ENSMUSG00000032867	chr5:118064965-118155464	protein_coding	Fbxw8	0.865987	1.82259	6.8756	105.079	1.02e-09	6.67e-08	76.6351	85.2728	87.5177	144.096	154.018	156.491
ENSMUSG00000032609	chr9:108447636-108461581	protein_coding	Klhdc8b	-1.31579	-2.48939	4.41622	105.06	1.02e-09	6.67e-08	38.5886	28.6835	24.2345	11.6686	12.4076	12.6493
ENSMUSG00000043733	chr5:121130533-121191397	protein_coding	Ptpn11	0.953709	1.93685	7.75231	104.966	1.03e-09	6.72e-08	127.692	154.724	157.885	269.342	294.276	289.212
ENSMUSG00000020034	chr10:84576626-84614359	protein_coding	Tcp11l2	-1.16119	-2.23642	5.25368	104.656	1.06e-09	6.89e-08	43.6894	51.9984	62.5624	24.5413	21.0769	25.1377
ENSMUSG00000055301	chr3:138217760-138233382	protein_coding	Adh7	1.37787	2.59884	4.09265	104.609	1.06e-09	6.91e-08	11.1626	7.85383	9.32097	29.7955	22.9817	20.7925
ENSMUSG00000024286	chr18:9314044-9450150	protein_coding	Ccny	0.938166	1.91609	6.99769	104.447	1.08e-09	7e-08	78.8282	89.4274	94.5022	154.691	165.198	183.56
ENSMUSG00000049091	chr7:127271879-127274055	protein_coding	Sephs2	0.893904	1.8582	5.04915	104.26	1.09e-09	7.1e-08	22.9659	23.7322	22.6189	43.4125	42.4743	42.9529
ENSMUSG00000006599	chr7:46796103-46823800	protein_coding	Gtf2h1	0.902755	1.86963	5.49999	104.245	1.1e-09	7.1e-08	29.6684	30.8083	33.9781	58.1899	60.9522	57.4368
ENSMUSG00000028426	chr4:55350043-55392237	protein_coding	Rad23b	0.944614	1.92467	7.31391	104.23	1.1e-09	7.1e-08	95.1655	109.631	121.446	204.694	217.712	205.511
ENSMUSG00000040441	chr10:127171393-127180645	protein_coding	Slc26a10	-3.07265	-8.41319	-0.115433	104.14	1.11e-09	7.14e-08	1.8974	1.85912	1.19308	0.131354	0.284823	0.160932
ENSMUSG00000037110	chr2:146239879-146512344	protein_coding	Ralgapa2	0.984806	1.97905	8.3162	104.147	1.11e-09	7.14e-08	224.731	211.655	205.385	367.244	479.037	423.767
ENSMUSG00000054203	chr1:174011998-174031810	protein_coding	Ifi205	1.30183	2.46542	2.84821	104.047	1.11e-09	7.19e-08	3.96728	3.92691	4.42436	9.72021	11.3751	9.25362
ENSMUSG00000103780	chr1:168335980-168337671	TEC	Gm37524	-1.5863	-3.00278	4.00236	104.018	1.12e-09	7.2e-08	28.3377	25.0791	18.7911	8.86641	9.45257	5.79357
ENSMUSG00000032643	chr4:124700701-124708611	protein_coding	Fhl3	1.77503	3.42245	3.49061	103.997	1.12e-09	7.2e-08	4.36155	5.2928	5.41859	11.3402	22.5188	17.7026
ENSMUSG00000039199	chr8:105472423-105496902	protein_coding	Zdhhc1	-0.953388	-1.93642	5.39619	103.936	1.13e-09	7.23e-08	61.4313	53.6868	51.5512	28.263	27.2362	30.545
ENSMUSG00000103824	chr1:126323635-126324674	TEC	Gm38177	-1.89306	-3.71423	2.72507	103.909	1.13e-09	7.24e-08	11.9758	11.1168	8.25217	3.24007	3.43568	1.81854
ENSMUSG00000023348	chr5:137309654-137314404	protein_coding	Trip6	0.966828	1.95454	4.70872	103.645	1.15e-09	7.39e-08	17.6926	18.6102	16.6038	32.0723	34.9265	36.4351
ENSMUSG00000037149	chr12:13216973-13249213	protein_coding	Ddx1	0.882418	1.84346	6.4168	103.657	1.15e-09	7.39e-08	55.6159	58.1639	66.3405	110.097	115.87	106.055
ENSMUSG00000039361	chr7:90130213-90213465	protein_coding	Picalm	1.17603	2.25954	9.18233	103.571	1.16e-09	7.43e-08	309.448	378.577	381.191	638.797	880.175	896.957
ENSMUSG00000021474	chr13:54071869-54108342	protein_coding	Sfxn1	0.900615	1.86686	5.06878	103.549	1.16e-09	7.43e-08	23.9515	23.5425	22.5692	42.2741	45.2869	43.2426
ENSMUSG00000025630	chrX:52988137-53021659	protein_coding	Hprt	0.905501	1.8732	5.62571	103.51	1.17e-09	7.45e-08	32.9211	32.4777	37.5573	62.24	66.6843	63.8741
ENSMUSG00000036053	chr2:52857860-53133804	protein_coding	Fmnl2	1.03981	2.05596	6.49786	103.469	1.17e-09	7.47e-08	49.6526	66.3592	61.1953	107.229	130.556	126.638
ENSMUSG00000021614	chr13:89655312-89742509	protein_coding	Vcan	1.24089	2.36344	5.38917	103.337	1.19e-09	7.54e-08	24.0008	29.4993	21.0033	53.2422	70.3514	52.7054
ENSMUSG00000034810	chr2:66673425-66784914	protein_coding	Scn7a	-0.877946	-1.83776	9.01359	103.308	1.19e-09	7.55e-08	688.262	659.684	660.348	388.239	365.784	338.795
ENSMUSG00000105717	chr3:101084592-101087393	sense_intronic	Gm43465	-1.5285	-2.88486	2.36725	103.264	1.19e-09	7.57e-08	8.45204	8.49883	6.06485	2.56141	2.56341	2.84851
ENSMUSG00000030790	chr7:110627661-110629820	protein_coding	Adm	2.77232	6.83204	4.32725	103.214	1.2e-09	7.59e-08	2.68592	6.07059	6.43769	17.5139	47.8681	38.7525
ENSMUSG00000071042	chr17:75435905-75529043	protein_coding	Rasgrp3	-0.915658	-1.88643	6.6649	103.226	1.2e-09	7.59e-08	123.232	141.748	132.88	74.2808	74.3211	62.3613
ENSMUSG00000016554	chr15:77958998-77970824	protein_coding	Eif3d	0.884568	1.84621	6.02393	103.191	1.2e-09	7.59e-08	42.482	44.4671	50.0598	81.8993	87.2983	83.7171
ENSMUSG00000041438	chr8:106893636-106923088	protein_coding	Utp4	0.983616	1.97742	4.71477	103.172	1.2e-09	7.6e-08	16.1155	18.098	18.5177	32.0285	36.404	35.8397
ENSMUSG00000087646	chr4:139910488-139912133	lincRNA	Gm1667	-3.42325	-10.7276	-0.377757	103.118	1.21e-09	7.62e-08	1.6017	1.29	1.36708	0.240816	0.106809	0.064373
ENSMUSG00000029722	chr5:137650463-137684726	protein_coding	Agfg2	1.03354	2.04704	4.5924	103.127	1.21e-09	7.62e-08	15.1792	15.5749	16.5789	29.0949	31.2238	36.5156
ENSMUSG00000041608	chr9:120539818-120568327	protein_coding	Entpd3	1.25198	2.38168	2.94375	103.016	1.22e-09	7.67e-08	4.5094	4.47706	4.49892	9.61075	10.5207	11.9573
ENSMUSG00000074497	chr8:3353415-3390299	protein_coding	A430078G23Rik	-1.19209	-2.28484	3.98722	102.927	1.23e-09	7.72e-08	20.3785	25.9897	19.7853	9.19479	10.7877	8.99613
ENSMUSG00000031696	chr8:85260392-85299802	protein_coding	Vps35	0.941786	1.9209	7.41664	102.797	1.24e-09	7.79e-08	104.776	112.799	133.228	228.534	228.464	216.84
ENSMUSG00000033705	chr2:120629126-120731895	protein_coding	Stard9	-1.06735	-2.09559	7.86378	102.8	1.24e-09	7.79e-08	351.955	323.6	270.582	171.198	146.542	133.815
ENSMUSG00000103151	chr9:32477333-32480377	TEC	Gm38292	-1.58961	-3.00969	2.33556	102.779	1.24e-09	7.8e-08	6.20966	9.39045	7.1088	2.60519	2.63462	2.33352
ENSMUSG00000022103	chr14:70890120-70979838	protein_coding	Gfra2	-1.21529	-2.32188	4.13344	102.746	1.25e-09	7.81e-08	25.4793	23.7891	24.3837	12.3035	11.1793	8.30412
ENSMUSG00000018569	chr11:69964779-69967885	protein_coding	Cldn7	0.88433	1.84591	5.0998	102.701	1.25e-09	7.83e-08	24.6661	23.846	23.6131	43.6753	45.2157	44.2403
ENSMUSG00000093559	chr6:99384607-99388499	sense_intronic	Gm20705	-1.86459	-3.64164	1.95934	102.653	1.26e-09	7.86e-08	7.07211	6.43103	4.87176	1.9922	1.85135	1.23918
ENSMUSG00000026980	chr2:60292103-60383303	protein_coding	Ly75	0.964495	1.95138	5.93778	102.441	1.28e-09	7.99e-08	46.5478	39.8762	38.0296	82.4685	86.9957	73.3852
ENSMUSG00000022123	chr14:103513342-103612797	protein_coding	Scel	1.40036	2.63967	6.66513	102.42	1.28e-09	8e-08	50.3426	49.3236	67.5087	107.579	157.543	175.867
ENSMUSG00000021750	chr14:8296274-8318023	protein_coding	Fam107a	2.16518	4.48521	4.52172	102.328	1.29e-09	8.05e-08	4.78045	8.91618	11.2597	32.4445	28.4467	51.08
ENSMUSG00000022871	chr16:22918382-22939766	protein_coding	Fetub	1.57344	2.97614	2.04288	102.208	1.31e-09	8.13e-08	2.19309	2.20059	1.66535	6.50203	5.46505	6.14762
ENSMUSG00000040026	chr7:46711998-46715700	protein_coding	Saa3	3.36004	10.2677	2.75182	102.177	1.31e-09	8.14e-08	2.21774	0.720883	0.621398	8.53802	8.5447	18.7486
ENSMUSG00000036402	chr6:66896397-67021350	protein_coding	Gng12	0.856176	1.81023	6.94785	102.145	1.31e-09	8.15e-08	82.0809	85.2728	96.0682	157.34	159.519	159.967
ENSMUSG00000022551	chr15:76343523-76345934	protein_coding	Cyc1	0.949408	1.93108	5.33594	102.128	1.32e-09	8.16e-08	25.0604	26.8813	30.5728	50.856	52.9237	55.5217
ENSMUSG00000033161	chr3:101576219-101604684	protein_coding	Atp1a1	0.865547	1.82203	9.28785	102.085	1.32e-09	8.16e-08	417.255	440.459	471.07	799.881	796.419	824.779
ENSMUSG00000015093	chr2:25456838-25458776	protein_coding	Clic3	0.883204	1.84447	6.32115	102.104	1.32e-09	8.16e-08	50.6137	55.8305	62.0404	105.324	104.495	100.953
ENSMUSG00000041747	chr13:98246845-98263041	protein_coding	Utp15	0.912166	1.88187	4.80639	102.097	1.32e-09	8.16e-08	18.5797	19.5397	19.9593	35.3562	37.1694	36.7731
ENSMUSG00000020022	chr10:94198955-94221443	protein_coding	Ndufa12	0.989326	1.98526	5.21826	102.003	1.33e-09	8.21e-08	24.3212	21.9869	28.3855	49.8708	48.4022	49.9052
ENSMUSG00000026509	chr1:182467260-182517608	protein_coding	Capn2	0.946864	1.92768	8.17011	101.933	1.34e-09	8.25e-08	178.429	197.484	214.208	342.572	406.425	388.539
ENSMUSG00000051747	chr2:76703980-76982547	protein_coding	Ttn	-2.09724	-4.27889	7.87741	101.913	1.34e-09	8.25e-08	473.265	470.907	199.543	88.5765	72.3807	106.328
ENSMUSG00000030890	chr7:105736592-105742925	protein_coding	Ilk	0.885728	1.8477	7.24354	101.867	1.35e-09	8.28e-08	101.548	108.436	109.118	176.387	207.796	205.398
ENSMUSG00000042608	chr4:126103957-126141029	protein_coding	Stk40	0.924214	1.89765	6.44841	101.83	1.35e-09	8.3e-08	55.3448	62.6789	62.6121	101.799	126.871	114.117
ENSMUSG00000054422	chr6:71199827-71205023	protein_coding	Fabp1	-2.72194	-6.59759	1.36785	101.683	1.37e-09	8.39e-08	2.85841	4.05971	6.73596	0.678663	0.907874	0.482797
ENSMUSG00000076609	chr6:70726435-70726966	IG_C_gene	Igkc	-1.11606	-2.16754	4.78195	101.664	1.37e-09	8.4e-08	39.0814	31.4912	42.5285	15.5436	18.5135	18.0405
ENSMUSG00000021091	chr12:104406729-104414329	protein_coding	Serpina3n	2.12982	4.37662	6.96079	101.648	1.37e-09	8.4e-08	24.0255	58.2967	56.423	155.83	245.891	206.01
ENSMUSG00000055862	chr10:80702184-80705373	protein_coding	Izumo4	-1.20913	-2.31198	3.12621	101.605	1.38e-09	8.42e-08	13.7007	11.7428	11.1852	5.36363	4.9488	5.51998
ENSMUSG00000021477	chr13:64359337-64370890	protein_coding	Ctsl	1.11173	2.16104	7.32151	101.6	1.38e-09	8.42e-08	81.2677	99.2352	122.937	214.874	219.563	221.282
ENSMUSG00000026341	chr1:125392905-125435727	protein_coding	Actr3	0.9312	1.90686	8.16713	101.532	1.39e-09	8.45e-08	185.156	201.828	206.13	337.471	416.216	377.29
ENSMUSG00000102336	chr1:34427002-34433264	lincRNA	Gm37233	-1.3209	-2.49822	3.01881	101.539	1.39e-09	8.45e-08	12.4193	12.919	9.39554	4.68496	4.45036	4.7797
ENSMUSG00000008384	chr7:27486910-27490316	protein_coding	Sertad1	1.32776	2.51013	4.8839	101.496	1.39e-09	8.46e-08	14.6863	15.6507	19.9842	32.4445	45.9456	47.7487
ENSMUSG00000026494	chr1:178529125-178939200	protein_coding	Kif26b	-1.23164	-2.34833	4.23398	101.445	1.4e-09	8.49e-08	29.8409	24.6618	24.7565	13.42	9.22115	11.1526
ENSMUSG00000104943	chr3:100497429-100500125	sense_intronic	Gm42868	-1.76948	-3.40932	1.84376	101.374	1.41e-09	8.53e-08	6.87498	4.79956	5.12032	1.423	1.53093	1.93119
ENSMUSG00000102697	chr18:37143503-37187657	protein_coding	Pcdhac2	-1.74054	-3.3416	3.12866	101.376	1.41e-09	8.53e-08	10.7683	14.19	15.5101	5.51687	3.00845	3.66926
ENSMUSG00000041845	chr19:4425459-4439432	protein_coding	Rhod	1.17612	2.25969	3.12104	101.334	1.41e-09	8.55e-08	5.34721	4.85647	5.66715	11.3183	12.4432	12.0378
ENSMUSG00000100106	chr1:130766384-130784433	lincRNA	Gm28856	1.59741	3.02599	1.79068	101.272	1.42e-09	8.58e-08	1.50313	1.63147	1.88905	5.18849	5.32264	4.69923
ENSMUSG00000064147	chr17:29135056-29148980	protein_coding	Rab44	-1.27602	-2.4217	2.89959	101.225	1.43e-09	8.61e-08	11.2612	10.2252	10.2655	4.05009	5.03781	4.00722
ENSMUSG00000002227	chr3:104794836-104818563	protein_coding	Mov10	-1.03818	-2.05363	4.50286	101.116	1.44e-09	8.68e-08	34.3749	30.7134	26.4219	15.0619	14.615	14.8863
ENSMUSG00000030595	chr7:28758251-28767512	protein_coding	Nfkbib	1.00536	2.00744	4.11656	101.087	1.44e-09	8.69e-08	10.9408	11.4393	12.0551	21.4764	22.8215	24.7997
ENSMUSG00000016995	chr2:164389393-164405160	protein_coding	Matn4	-1.00181	-2.00252	5.19586	101.089	1.44e-09	8.69e-08	52.3878	46.4021	47.9222	26.3803	25.8655	21.05
ENSMUSG00000019986	chr10:20952547-21080429	protein_coding	Ahi1	0.962013	1.94803	4.41378	100.954	1.46e-09	8.77e-08	13.7007	14.3228	15.187	29.2044	28.5357	26.4573
ENSMUSG00000025278	chr14:7817957-7951588	protein_coding	Flnb	1.52446	2.87678	8.72432	100.956	1.46e-09	8.77e-08	204.574	216.303	233.521	405.906	783.246	693.281
ENSMUSG00000107312	chr5:69275721-69277570	TEC	Gm43229	-2.17231	-4.50745	0.593354	100.878	1.47e-09	8.82e-08	2.29166	2.67485	2.46074	0.591094	0.409433	0.64373
ENSMUSG00000026082	chr1:38052786-38129801	protein_coding	Rev1	0.923192	1.89631	5.40953	100.852	1.47e-09	8.83e-08	32.0832	27.8488	27.9629	51.8849	57.3029	57.4207
ENSMUSG00000073491	chr1:173566283-173599274	protein_coding	Ifi213	-1.06196	-2.08777	4.76984	100.692	1.49e-09	8.94e-08	40.141	38.8138	31.7162	19.4623	17.4276	16.1737
ENSMUSG00000057531	chr13:44922075-45002147	protein_coding	Dtnbp1	0.897249	1.86251	5.06461	100.671	1.5e-09	8.95e-08	21.8077	24.1875	23.9611	42.712	43.9696	43.6449
ENSMUSG00000024008	chr17:29156550-29237797	protein_coding	Cpne5	-1.6132	-3.0593	2.35339	100.583	1.51e-09	9.01e-08	7.04747	6.46897	9.74352	2.84601	2.27859	2.47836
ENSMUSG00000067274	chr5:115559467-115563727	protein_coding	Rplp0	0.945153	1.92539	8.67317	100.44	1.53e-09	9.11e-08	252.871	264.792	319.424	522.111	550.902	538.657
ENSMUSG00000033706	chr6:85431989-85446435	protein_coding	Smyd5	1.06127	2.08676	4.17824	100.412	1.53e-09	9.11e-08	12.0497	12.5965	10.3401	22.7899	26.7556	23.5283
ENSMUSG00000057606	chr14:31523082-31591343	protein_coding	Colq	-2.23696	-4.71403	3.74184	100.436	1.53e-09	9.11e-08	17.2491	27.7919	21.1773	7.20259	4.37916	2.65539
ENSMUSG00000032437	chr9:115242581-115310421	protein_coding	Stt3b	0.955824	1.93969	7.83154	100.422	1.53e-09	9.11e-08	138.83	151.955	173.967	299.925	277.934	323.587
ENSMUSG00000031146	chrX:7667941-7671390	protein_coding	Plp2	0.96556	1.95282	5.75398	100.255	1.55e-09	9.22e-08	34.2763	35.1525	40.0678	62.6121	76.9557	74.1738
ENSMUSG00000010517	chr4:109676588-109963960	protein_coding	Faf1	0.810465	1.75378	6.04258	100.18	1.56e-09	9.28e-08	46.7449	48.2043	48.4939	83.7821	85.3224	82.4779
ENSMUSG00000115301	chr15:26728270-26730767	transcribed_processed_pseudogene	AC102847.1	-1.66693	-3.17537	1.9715	100.079	1.58e-09	9.35e-08	7.21996	5.78603	4.97119	2.03599	2.01156	1.62542
ENSMUSG00000032803	chr9:103353094-103365840	protein_coding	Cdv3	0.829239	1.77675	7.23915	100.047	1.58e-09	9.37e-08	103.248	111.908	111.106	184.312	196.421	198.961
ENSMUSG00000115783	chr7:144914470-144914637	lincRNA	AC161763.1	1.22488	2.33737	2.9888	99.96	1.59e-09	9.43e-08	5.02687	4.21147	4.89662	10.3113	11.8024	10.8469
ENSMUSG00000055239	chr6:72841114-72899979	protein_coding	Kcmf1	0.897647	1.86303	6.49679	99.9248	1.6e-09	9.45e-08	54.8766	65.7331	68.4532	112.111	121.103	119.042
ENSMUSG00000037887	chr7:142079490-142095843	protein_coding	Dusp8	1.43815	2.70974	5.96236	99.7461	1.62e-09	9.58e-08	24.0994	36.8599	39.6701	72.5294	93.9383	106.248
ENSMUSG00000021684	chr13:95024454-95250336	protein_coding	Pde8b	-0.956881	-1.94111	5.60249	99.7416	1.63e-09	9.58e-08	61.6284	65.9608	64.7994	37.4797	32.5589	29.1449
ENSMUSG00000031521	chr8:53511727-53523421	protein_coding	Aga	0.983339	1.97704	4.21845	99.5404	1.65e-09	9.73e-08	11.4337	12.3688	13.5465	24.5413	24.3346	24.9606
ENSMUSG00000040652	chr9:65668001-65690300	protein_coding	Oaz2	-0.933316	-1.90966	6.65996	99.5482	1.65e-09	9.73e-08	114.805	132.206	151.223	69.552	71.2948	67.6882
ENSMUSG00000037358	chrX:18414881-18461397	protein_coding	4930578C19Rik	-1.35781	-2.56296	2.91532	99.4729	1.66e-09	9.78e-08	12.3208	9.86471	10.4643	4.92578	4.25455	3.58879
ENSMUSG00000031389	chrX:73891442-73921870	protein_coding	Arhgap4	-1.19348	-2.28703	4.10075	99.4128	1.67e-09	9.82e-08	25.9229	26.4071	19.2882	10.771	11.2505	9.33408
ENSMUSG00000038418	chr18:34859823-34864984	protein_coding	Egr1	2.0511	4.14422	7.16623	99.3652	1.68e-09	9.85e-08	85.1364	49.02	33.2572	184.202	258.709	250.604
ENSMUSG00000037801	chr9:63421455-63602493	protein_coding	Iqch	-2.47446	-5.5576	0.238455	99.3126	1.69e-09	9.89e-08	2.56272	1.91603	1.56592	0.350278	0.409433	0.321865
ENSMUSG00000075706	chr10:80047166-80056439	protein_coding	Gpx4	0.951395	1.93374	7.0483	99.2895	1.69e-09	9.9e-08	80.1588	85.2918	105.091	179.517	172.514	171.087
ENSMUSG00000020475	chr11:5801640-5803733	protein_coding	Pgam2	-2.40128	-5.28272	0.183929	99.2457	1.7e-09	9.93e-08	2.04525	2.20059	1.4665	0.37217	0.338228	0.370145
ENSMUSG00000115801	chr14:44544055-44637201	lincRNA	AC160336.1	-3.33122	-10.0646	1.25449	99.2204	1.7e-09	9.94e-08	7.07211	3.18706	3.08214	0.503524	0.178015	0.627637
ENSMUSG00000014030	chr4:44524757-44710487	protein_coding	Pax5	-1.13754	-2.20005	4.49034	99.188	1.71e-09	9.96e-08	30.0873	33.4452	29.1809	14.3395	16.3239	11.5228
ENSMUSG00000103085	chr1:13343563-13348204	TEC	Gm38120	-1.2709	-2.41313	3.52977	98.9915	1.74e-09	1.01e-07	18.3579	17.7755	12.8754	6.76474	7.15618	6.40511
ENSMUSG00000040552	chr6:122847138-122856161	protein_coding	C3ar1	1.27791	2.42487	2.92523	98.9291	1.75e-09	1.02e-07	4.87902	4.15456	4.12608	10.6835	11.7846	9.43064
ENSMUSG00000108580	chr7:129658928-129731647	lincRNA	Gm39094	-2.4626	-5.5121	0.750054	98.9066	1.75e-09	1.02e-07	2.80913	3.56647	2.16247	0.394062	0.72986	0.418424
ENSMUSG00000030125	chr6:124769863-124779727	protein_coding	Lrrc23	-1.36735	-2.57997	4.1766	98.7706	1.77e-09	1.03e-07	30.999	20.6969	26.6953	10.377	8.18867	11.7642
ENSMUSG00000055320	chr7:112679318-112906807	protein_coding	Tead1	0.875646	1.83483	8.90941	98.7542	1.78e-09	1.03e-07	307.082	353.081	357.354	604.142	633.963	628.892
ENSMUSG00000024646	chr18:84851338-84880401	protein_coding	Cyb5a	0.962301	1.94842	7.37701	98.7199	1.78e-09	1.03e-07	107.141	102.707	128.281	241.407	213.778	203.596
ENSMUSG00000046093	chr4:123183227-123194701	protein_coding	Hpcal4	-1.7316	-3.32097	1.78787	98.66	1.79e-09	1.04e-07	4.26298	6.50692	5.14518	1.46679	1.56653	1.75416
ENSMUSG00000052397	chr17:6738041-6782784	protein_coding	Ezr	0.855054	1.80883	8.39849	98.6245	1.8e-09	1.04e-07	221.207	244.55	254.873	432.681	442.704	428.129
ENSMUSG00000099413	chr1:51507086-51596718	lincRNA	Gm17767	2.05562	4.15724	0.643991	98.615	1.8e-09	1.04e-07	0.640679	0.512206	0.571686	2.32059	2.54561	2.28524
ENSMUSG00000026616	chr1:195136811-195176716	protein_coding	Cr2	-1.35604	-2.55982	3.04956	98.4621	1.82e-09	1.05e-07	12.444	11.2496	12.1048	5.38552	5.02001	3.62098
ENSMUSG00000036752	chr2:25222160-25224702	protein_coding	Tubb4b	0.87206	1.83027	7.85083	98.4653	1.82e-09	1.05e-07	169.558	153.965	165.714	272.494	308.855	314.011
ENSMUSG00000037960	chr13:49202950-49216037	protein_coding	Card19	1.0256	2.0358	4.3308	98.486	1.82e-09	1.05e-07	12.0743	13.8106	13.6956	23.8408	28.6425	28.0988
ENSMUSG00000001864	chr2:31950139-31973442	protein_coding	Aif1l	1.42512	2.68537	3.02821	98.4767	1.82e-09	1.05e-07	4.38619	3.79412	4.97119	9.30425	13.3689	12.4884
ENSMUSG00000025504	chr7:141338880-141363020	protein_coding	Eps8l2	0.807895	1.75066	6.61027	98.3564	1.84e-09	1.06e-07	69.8094	72.0314	71.088	117.277	123.204	132.27
ENSMUSG00000044894	chr11:53427922-53430831	protein_coding	Uqcrq	1.00057	2.00079	5.26913	98.2826	1.85e-09	1.06e-07	23.508	23.3338	30.1254	50.44	51.108	52.3513
ENSMUSG00000022270	chr15:25843180-25973687	protein_coding	Retreg1	0.950807	1.93295	6.62479	98.1948	1.87e-09	1.07e-07	61.1356	66.6817	73.8967	119.051	122.83	147.961
ENSMUSG00000021476	chr13:64161824-64186537	protein_coding	Habp4	0.872595	1.83095	5.49838	98.1673	1.87e-09	1.07e-07	29.9641	31.643	34.0278	58.7591	60.3291	56.0206
ENSMUSG00000038214	chr10:43478831-43515396	protein_coding	Bend3	0.982735	1.97621	4.23164	97.9618	1.91e-09	1.09e-07	12.3208	13.6399	11.7071	23.7532	26.1325	24.6227
ENSMUSG00000027435	chr2:148436640-148443563	protein_coding	Cd93	1.48455	2.7983	10.4878	97.9427	1.91e-09	1.09e-07	567.568	838.444	862.053	1551.42	2514.21	2281.14
ENSMUSG00000027613	chr2:155819832-155826925	protein_coding	Eif6	0.985911	1.98056	5.39294	97.8898	1.92e-09	1.1e-07	26.7853	29.025	28.5843	47.1999	60.6496	59.2714
ENSMUSG00000020469	chr11:5896637-5898782	protein_coding	Myl7	-1.66468	-3.17043	3.81135	97.8573	1.93e-09	1.1e-07	22.4731	26.0846	15.4852	7.728	4.8598	7.66039
ENSMUSG00000030083	chr6:88835914-88841984	protein_coding	Abtb1	-0.981261	-1.97419	4.045	97.8449	1.93e-09	1.1e-07	21.7831	23.3338	20.6056	11.5592	11.0903	10.6698
ENSMUSG00000108053	chr6:83314145-83316943	TEC	Gm43890	2.04759	4.13414	0.746192	97.7831	1.94e-09	1.1e-07	0.689962	0.682942	0.472263	2.60519	2.63462	2.46227
ENSMUSG00000026483	chr1:151571186-151721939	protein_coding	Fam129a	0.809016	1.75202	7.36213	97.7624	1.94e-09	1.1e-07	116.333	116.821	125.373	207.89	208.046	212.189
ENSMUSG00000053332	chr1:161034422-161038539	processed_transcript	Gas5	0.977348	1.96884	6.11342	97.7702	1.94e-09	1.1e-07	44.8968	40.3505	54.5588	87.2411	93.7069	94.1455
ENSMUSG00000103580	chr5:108864833-108868354	TEC	Gm10417	-1.66848	-3.1788	2.14517	97.6216	1.97e-09	1.12e-07	7.49102	7.15192	5.59258	2.56141	2.20738	1.64151
ENSMUSG00000024052	chr17:71182560-71249817	protein_coding	Lpin2	1.00376	2.00522	8.46984	97.5443	1.98e-09	1.12e-07	195.407	241.268	271.004	473.904	480.71	464.467
ENSMUSG00000020580	chr12:16894895-16987823	protein_coding	Rock2	0.961982	1.94798	8.91916	97.5324	1.98e-09	1.12e-07	294.441	332.801	357.851	564.932	686.584	667.403
ENSMUSG00000057069	chr13:12565874-12611396	protein_coding	Ero1lb	-0.954279	-1.93761	4.36859	97.4503	2e-09	1.13e-07	25.2822	27.9627	28.5098	14.0549	14.7574	13.3896
ENSMUSG00000028010	chr3:129824912-129831396	protein_coding	Gar1	1.03658	2.05136	3.95977	97.3234	2.02e-09	1.14e-07	9.58555	9.69398	11.1603	19.528	20.4361	22.4179
ENSMUSG00000034911	chr8:71384272-71395802	protein_coding	Ushbp1	-1.07765	-2.1106	6.05761	97.3172	2.02e-09	1.14e-07	98.1718	91.9884	81.0055	51.2719	41.2104	36.0972
ENSMUSG00000050953	chr10:56377330-56402513	protein_coding	Gja1	1.04016	2.05646	7.22169	97.1039	2.06e-09	1.16e-07	93.6131	83.0533	116.226	202.023	215.86	184.3
ENSMUSG00000030470	chr7:48830398-48848033	protein_coding	Csrp3	-2.06622	-4.18789	1.54772	97.0516	2.07e-09	1.16e-07	5.8154	4.85647	3.57925	1.24786	0.783264	1.36793
ENSMUSG00000024150	chr17:87254658-87265935	protein_coding	Mcfd2	0.842964	1.79373	6.25945	97.0496	2.07e-09	1.16e-07	50.8108	54.0472	59.5051	94.6188	102.608	97.5734
ENSMUSG00000024165	chr17:24942156-24960636	protein_coding	Jpt2	0.958046	1.94268	4.86491	96.943	2.09e-09	1.17e-07	18.9493	18.079	22.2461	37.217	39.3056	38.5433
ENSMUSG00000000440	chr6:115360951-115490399	protein_coding	Pparg	1.07955	2.11338	4.15198	96.9184	2.1e-09	1.18e-07	11.8033	10.0734	12.254	26.4679	24.4058	21.2109
ENSMUSG00000026701	chr1:161240112-161251219	protein_coding	Prdx6	1.20549	2.30615	9.75679	96.7726	2.13e-09	1.19e-07	397.27	523.152	649.461	1181.49	1193.14	1245.75
ENSMUSG00000052837	chr8:84974484-84978718	protein_coding	Junb	1.14314	2.20861	6.50648	96.7639	2.13e-09	1.19e-07	68.0106	54.8061	47.0274	112.133	146.275	116.66
ENSMUSG00000035910	chr13:25056004-25210706	protein_coding	Dcdc2a	-1.1594	-2.23364	3.26927	96.77	2.13e-09	1.19e-07	13.1832	12.6724	14.1679	5.88904	5.32264	6.6787
ENSMUSG00000034377	chr17:6106437-6251128	protein_coding	Tulp4	0.804025	1.74596	7.97838	96.7253	2.13e-09	1.19e-07	182.815	183.996	184.058	312.776	326.995	322.026
ENSMUSG00000000982	chr11:83647844-83649355	protein_coding	Ccl3	2.20387	4.60715	1.16134	96.6291	2.15e-09	1.2e-07	0.936377	0.493236	0.894814	3.02115	4.27235	3.23474
ENSMUSG00000084128	chr8:106130319-106136974	protein_coding	Esrp2	0.823157	1.76927	5.63074	96.4995	2.18e-09	1.21e-07	35.2866	36.8788	34.9972	62.1086	63.5156	64.0029
ENSMUSG00000031965	chr9:24718138-24774303	protein_coding	Tbx20	-2.83851	-7.1528	1.27383	96.4935	2.18e-09	1.21e-07	5.47041	5.19794	2.13761	0.45974	0.498441	0.804662
ENSMUSG00000047963	chr5:92603041-92606579	protein_coding	Stbd1	1.50666	2.84152	5.53268	96.4312	2.19e-09	1.22e-07	16.4359	22.6888	33.0335	63.9695	72.4519	68.509
ENSMUSG00000041642	chr1:136131389-136177998	protein_coding	Kif21b	-0.941613	-1.92067	5.57115	96.4319	2.19e-09	1.22e-07	66.261	65.6952	55.6276	30.7369	35.8343	31.0922
ENSMUSG00000045005	chr1:64730558-64737751	protein_coding	Fzd5	0.804038	1.74598	6.3055	96.3913	2.2e-09	1.22e-07	54.8766	61.2181	56.5224	102.96	99.7416	98.7643
ENSMUSG00000036678	chr15:102338247-102350759	protein_coding	Aaas	1.0664	2.09421	3.80512	96.3652	2.21e-09	1.22e-07	9.36377	9.35251	8.20246	17.8642	20.8277	17.7187
ENSMUSG00000046727	chr18:36345619-36402980	protein_coding	Cystm1	1.25162	2.38108	6.09239	96.3659	2.21e-09	1.22e-07	32.8964	34.7352	53.3408	92.1887	97.7478	97.9113
ENSMUSG00000029992	chr6:87042846-87092197	protein_coding	Gfpt1	0.806857	1.7494	7.53309	96.3169	2.22e-09	1.23e-07	131.413	132.68	139.939	228.578	237.667	240.546
ENSMUSG00000041571	chr7:15917208-15922402	protein_coding	Selenow	0.840138	1.79022	6.84207	96.2745	2.22e-09	1.23e-07	79.0253	77.0586	90.4756	143.176	146.292	151.856
ENSMUSG00000021770	chr14:21750531-21798726	protein_coding	Samd8	0.897514	1.86285	6.41983	96.2652	2.23e-09	1.23e-07	51.2297	63.3049	64.7	108.586	115.086	110.271
ENSMUSG00000042010	chr5:114146535-114250761	protein_coding	Acacb	-1.10328	-2.14843	4.34666	96.2423	2.23e-09	1.23e-07	31.0729	28.3231	23.9363	13.3543	11.2861	14.146
ENSMUSG00000034932	chr10:81264713-81266934	protein_coding	Mrpl54	1.00435	2.00604	4.01958	96.213	2.24e-09	1.23e-07	10.5958	10.0924	11.5332	20.0096	22.9639	21.5971
ENSMUSG00000090841	chr10:128490860-128494145	protein_coding	Myl6	1.01622	2.02262	8.92765	96.1831	2.24e-09	1.23e-07	292.298	293.665	380.519	595.297	697.105	662.318
ENSMUSG00000084399	chr10:105505804-105508599	transcribed_processed_pseudogene	Gm15666	-1.95921	-3.88849	3.24348	96.0597	2.27e-09	1.25e-07	17.9883	18.1928	9.07241	3.78738	4.80639	3.07381
ENSMUSG00000042870	chr8:75033705-75070121	protein_coding	Tom1	0.956237	1.94024	4.78097	96.0484	2.27e-09	1.25e-07	17.668	20.8866	17.3246	34.9183	37.7035	35.904
ENSMUSG00000067367	chr5:38220470-38234306	protein_coding	Lyar	1.0478	2.06738	4.18766	96.0323	2.27e-09	1.25e-07	10.448	11.3444	13.6956	23.7094	25.1535	24.4617
ENSMUSG00000013160	chr8:105524465-105566047	protein_coding	Atp6v0d1	0.849733	1.80217	6.22956	95.9265	2.3e-09	1.26e-07	48.5931	53.3453	58.5606	94.3561	99.3855	95.4973
ENSMUSG00000004843	chr16:65539133-65562697	protein_coding	Chmp2b	0.880878	1.8415	5.96334	95.8961	2.3e-09	1.26e-07	39.7221	42.7977	49.0656	79.4693	82.0291	80.7881
ENSMUSG00000041000	chr4:128883580-128911328	protein_coding	Trim62	0.896153	1.8611	4.88731	95.8164	2.32e-09	1.27e-07	19.5654	20.7728	21.5501	38.4211	40.2135	36.5639
ENSMUSG00000051855	chr6:30723547-30748465	protein_coding	Mest	-1.14716	-2.21478	3.10341	95.7907	2.33e-09	1.27e-07	12.715	11.3824	11.4834	4.882	5.48285	5.66482
ENSMUSG00000028420	chr4:53826045-53862019	protein_coding	Tmem38b	0.875597	1.83477	5.23191	95.7234	2.34e-09	1.28e-07	25.6025	27.109	26.6456	45.0107	49.8441	50.742
ENSMUSG00000016494	chr1:194938819-194961279	protein_coding	Cd34	0.989597	1.98563	7.48202	95.7224	2.34e-09	1.28e-07	124.735	110.731	123.658	201.366	273.858	237.746
ENSMUSG00000004530	chr5:113842436-113908758	protein_coding	Coro1c	0.841331	1.7917	7.49476	95.6813	2.35e-09	1.28e-07	118.649	134.748	134.048	220.631	238.344	235.235
ENSMUSG00000028464	chr4:43514711-43523765	protein_coding	Tpm2	0.961232	1.94697	5.47695	95.4755	2.39e-09	1.3e-07	31.2208	32.6484	26.5958	53.1109	59.3679	63.6971
ENSMUSG00000040731	chr5:134619721-134639490	protein_coding	Eif4h	0.825995	1.77276	8.44642	95.4716	2.4e-09	1.3e-07	236.164	259.802	258.701	433.184	450.412	454.264
ENSMUSG00000032892	chr11:68972484-68975185	protein_coding	Rangrf	1.5846	2.99925	1.58545	95.4458	2.4e-09	1.3e-07	1.35528	1.40382	1.61564	4.64118	4.25455	4.23252
ENSMUSG00000106024	chr3:153309370-153312745	TEC	A530083M17Rik	-1.52505	-2.87797	2.5373	95.4119	2.41e-09	1.31e-07	7.61423	9.31456	8.94814	3.80927	2.86603	2.3818
ENSMUSG00000041889	chr1:135371057-135375237	protein_coding	Shisa4	1.32693	2.50869	2.83955	95.4201	2.41e-09	1.31e-07	4.48475	3.87	3.72839	8.62559	10.0044	11.6193
ENSMUSG00000037601	chr11:93956979-93968521	protein_coding	Nme1	1.13323	2.19349	3.43808	95.3869	2.41e-09	1.31e-07	5.91396	6.7725	7.50649	13.836	15.6119	14.838
ENSMUSG00000005846	chr16:11192970-11203331	protein_coding	Rsl1d1	0.922706	1.89567	5.55908	95.3788	2.42e-09	1.31e-07	29.1755	31.7378	36.6128	59.0656	64.1386	61.6371
ENSMUSG00000070780	chr5:66016549-66173118	protein_coding	Rbm47	0.809372	1.75245	6.60061	95.3031	2.43e-09	1.31e-07	64.5854	72.5815	74.195	121.722	126.141	122.566
ENSMUSG00000026558	chr1:167222883-167285320	protein_coding	Uck2	0.950142	1.93206	5.25157	95.271	2.44e-09	1.32e-07	23.9023	26.5778	27.2918	45.4048	55.9144	48.9396
ENSMUSG00000031504	chr8:11453518-11478710	protein_coding	Rab20	1.2077	2.30969	3.3314	95.2744	2.44e-09	1.32e-07	5.8154	6.16544	6.0897	11.7124	16.0569	13.9528
ENSMUSG00000028268	chr3:142560026-142573209	protein_coding	Gbp3	-1.26743	-2.40733	4.75801	95.2559	2.44e-09	1.32e-07	48.3713	30.2581	36.2399	17.4701	15.6475	14.5966
ENSMUSG00000051510	chr11:120625117-120633600	protein_coding	Mafg	0.800047	1.74116	6.47718	95.1767	2.46e-09	1.32e-07	63.9447	68.9392	61.9161	108.28	118.166	112.781
ENSMUSG00000046034	chr15:27542635-27630693	protein_coding	Otulin	0.89727	1.86254	4.86457	95.1674	2.46e-09	1.32e-07	20.5757	20.1088	20.2079	34.8307	39.3946	39.1549
ENSMUSG00000047641	chr15:101431490-101438804	protein_coding	Krt87	3.0204	8.11395	-0.44617	95.1251	2.47e-09	1.33e-07	0.197132	0.132794	0.0994237	1.1384	1.13929	1.23918
ENSMUSG00000030465	chr8:67689082-68212027	protein_coding	Psd3	-0.809782	-1.75295	7.10499	95.0911	2.48e-09	1.33e-07	170.913	186.045	168.946	103.529	100.649	95.8675
ENSMUSG00000028719	chr4:114959336-114987241	protein_coding	Cmpk1	0.822328	1.76826	6.1175	95.0728	2.49e-09	1.33e-07	46.7942	50.348	53.1668	86.847	92.4252	86.5173
ENSMUSG00000024529	chr18:52516069-52529867	protein_coding	Lox	2.02977	4.08339	7.57843	95.0295	2.5e-09	1.34e-07	44.5026	92.1781	88.6611	198.914	364.52	357.029
ENSMUSG00000106671	chr5:107254338-107256504	TEC	Gm42900	-1.45146	-2.73485	1.91228	94.8974	2.53e-09	1.35e-07	5.17472	5.63427	5.76658	1.86085	1.97596	2.20478
ENSMUSG00000112023	chr10:51480632-51486703	protein_coding	Lilr4b	1.10669	2.15351	4.93586	94.7197	2.57e-09	1.37e-07	17.0273	22.8406	18.12	36.8886	46.9602	41.1826
ENSMUSG00000032332	chr9:79598991-79718831	protein_coding	Col12a1	1.17649	2.26026	7.4384	94.6953	2.57e-09	1.37e-07	100.611	91.3434	127.138	202.526	286.728	231.775
ENSMUSG00000048007	chrX:134537256-134541865	protein_coding	Timm8a1	1.58154	2.99289	1.59957	94.7045	2.57e-09	1.37e-07	1.50313	1.53662	1.36708	3.98441	4.75299	4.47392
ENSMUSG00000068699	chr6:29433256-29461883	protein_coding	Flnc	1.68922	3.22482	5.01657	94.5902	2.6e-09	1.38e-07	15.2038	18.6481	11.8563	32.4226	52.0871	63.0855
ENSMUSG00000031147	chrX:7673164-7681251	protein_coding	Magix	-1.42744	-2.68969	2.36643	94.585	2.6e-09	1.38e-07	7.46638	7.81589	7.30764	3.28385	2.24298	2.89678
ENSMUSG00000017677	chr11:79239372-79254671	protein_coding	Wsb1	0.970482	1.95949	7.10185	94.4959	2.62e-09	1.39e-07	88.8326	97.5848	91.8675	150.685	189.835	204.754
ENSMUSG00000020078	chr10:62455235-62486805	protein_coding	Vps26a	0.809019	1.75202	6.40737	94.4676	2.63e-09	1.4e-07	57.7843	60.1747	66.937	107.273	110.031	106.618
ENSMUSG00000042148	chr11:63962627-64079468	protein_coding	Cox10	1.01916	2.02674	4.03727	94.4224	2.64e-09	1.4e-07	11.0394	11.7807	9.51982	20.6883	22.1984	22.7237
ENSMUSG00000070394	chr11:69838514-69839618	protein_coding	Tmem256	0.954292	1.93763	4.76215	94.4026	2.65e-09	1.4e-07	18.2347	16.4285	20.6304	35.2905	35.9589	35.7914
ENSMUSG00000030224	chr6:137735078-137751932	protein_coding	Strap	0.871151	1.82912	6.14899	94.2632	2.68e-09	1.42e-07	44.9708	50.4428	54.9068	87.0221	96.7865	91.1361
ENSMUSG00000108456	chr7:116546865-116549364	lincRNA	4732496C06Rik	-1.4128	-2.66253	1.99851	94.2587	2.68e-09	1.42e-07	6.03717	6.16544	5.2446	2.10167	2.22518	2.22087
ENSMUSG00000052419	chr6:13867735-13871518	protein_coding	2610001J05Rik	1.01636	2.0228	5.13931	94.2222	2.69e-09	1.42e-07	20.6496	21.6455	27.5155	44.5947	49.3634	47.1693
ENSMUSG00000051076	chr3:100825459-100896922	protein_coding	Vtcn1	1.14791	2.21592	3.34734	94.1424	2.71e-09	1.43e-07	6.06181	6.31721	6.43769	13.1792	12.5678	15.9323
ENSMUSG00000006732	chr10:127041414-127046365	protein_coding	Mettl1	1.15989	2.2344	3.40123	94.0233	2.74e-09	1.45e-07	6.8257	7.15192	5.41859	13.7703	15.149	14.5
ENSMUSG00000029206	chr5:66259897-66298026	protein_coding	Nsun7	-1.17865	-2.26365	2.83688	93.9118	2.77e-09	1.46e-07	10.5466	10.2062	8.99785	4.46604	4.25455	4.42564
ENSMUSG00000028982	chr4:149744036-149774277	protein_coding	Slc25a33	1.18159	2.26826	3.34048	93.8955	2.77e-09	1.46e-07	5.27328	5.95677	7.20822	13.3981	13.9563	14.4356
ENSMUSG00000005610	chr7:111067750-111083030	protein_coding	Eif4g2	0.868857	1.82621	9.82779	93.8332	2.79e-09	1.47e-07	582.944	649.364	696.836	1142.61	1213.85	1166.58
ENSMUSG00000093587	chr13:72626213-72628564	lincRNA	Gm20554	-1.15185	-2.22199	2.86958	93.7711	2.81e-09	1.47e-07	10.3494	10.0734	9.84295	4.77253	4.62838	4.23252
ENSMUSG00000031659	chr8:88272403-88329962	protein_coding	Adcy7	-0.962371	-1.94851	6.50437	93.6864	2.83e-09	1.49e-07	134.69	123.328	101.959	59.0875	68.2864	57.3724
ENSMUSG00000024304	chr18:16588877-16809246	protein_coding	Cdh2	-1.11032	-2.15893	3.07105	93.3641	2.92e-09	1.53e-07	12.0497	11.2875	11.1603	5.01335	5.34044	5.60045
ENSMUSG00000067931	chr17:21567046-21588697	protein_coding	Zfp948	1.02565	2.03588	4.9011	93.292	2.94e-09	1.54e-07	17.9144	19.5397	21.4258	34.2396	44.7351	40.8447
ENSMUSG00000041538	chr17:34238903-34245907	protein_coding	H2-Ob	-1.1325	-2.19238	4.13297	93.228	2.95e-09	1.55e-07	22.5716	26.3502	23.3646	10.9243	12.9417	9.14097
ENSMUSG00000042688	chr9:75369062-75410005	protein_coding	Mapk6	0.867727	1.82479	6.41164	93.1303	2.98e-09	1.56e-07	61.2095	61.6165	57.8149	95.5383	117.917	116.145
ENSMUSG00000071001	chr4:43727188-43728639	protein_coding	Hrct1	1.52837	2.8846	2.79174	93.0747	3e-09	1.57e-07	2.36558	4.15456	3.97695	10.3989	9.7552	10.2836
ENSMUSG00000017897	chr2:165595032-165771727	protein_coding	Eya2	0.848024	1.80003	5.56332	93.0567	3e-09	1.57e-07	31.9108	32.5915	36.6625	59.591	61.2548	61.2187
ENSMUSG00000083827	chr16:43184573-43185728	processed_pseudogene	Gm15712	-1.38395	-2.60981	2.0082	93.0455	3e-09	1.57e-07	5.79075	5.805	5.89086	2.43005	2.18958	2.09212
ENSMUSG00000024695	chr19:12763660-12796126	protein_coding	Zfp91	0.839603	1.78956	7.88928	92.9676	3.03e-09	1.58e-07	157.114	167.51	185.152	308.441	307.894	295.939
ENSMUSG00000060961	chr5:88886818-89239653	protein_coding	Slc4a4	0.815846	1.76033	5.69469	92.9159	3.04e-09	1.58e-07	39.3771	36.7461	36.2897	66.3776	67.4675	64.035
ENSMUSG00000045672	chr4:63214004-63334991	protein_coding	Col27a1	-1.41223	-2.66148	4.10638	92.8556	3.06e-09	1.59e-07	31.0976	25.7431	18.3685	8.23153	11.0013	8.99613
ENSMUSG00000022682	chr16:13780699-13814840	protein_coding	Rrn3	0.834447	1.78317	5.79357	92.8611	3.06e-09	1.59e-07	37.2826	40.5781	41.5343	67.122	74.5525	71.2287
ENSMUSG00000021595	chr13:69533746-69635780	protein_coding	Nsun2	0.803509	1.74534	5.92441	92.7659	3.09e-09	1.6e-07	42.0877	43.9928	46.4806	76.0759	79.0029	76.282
ENSMUSG00000026489	chr1:180165238-180199602	protein_coding	Coq8a	-1.42103	-2.67776	2.6753	92.7257	3.1e-09	1.61e-07	10.8669	8.91618	8.20246	3.80927	2.79483	3.84629
ENSMUSG00000022305	chr15:39870589-39943994	protein_coding	Lrp12	0.973214	1.96321	4.6618	92.4133	3.19e-09	1.65e-07	15.6966	16.8459	18.5425	33.6486	36.5108	30.1427
ENSMUSG00000053646	chr9:109095389-109119917	protein_coding	Plxnb1	-0.901196	-1.86761	7.01013	92.2945	3.23e-09	1.67e-07	192.426	163.147	148.166	86.3654	90.8408	92.4879
ENSMUSG00000035828	chr15:88862186-88865718	protein_coding	Pim3	0.985657	1.98022	5.9891	92.2946	3.23e-09	1.67e-07	35.2866	46.0986	46.2817	86.0589	76.6175	90.2188
ENSMUSG00000031997	chr9:8544142-8680741	protein_coding	Trpc6	0.820103	1.76553	6.08249	92.2767	3.23e-09	1.67e-07	46.2028	51.5811	49.0408	80.6077	89.7905	88.8508
ENSMUSG00000010797	chr6:17988940-18030585	protein_coding	Wnt2	-1.69757	-3.24354	3.11952	92.2386	3.24e-09	1.67e-07	9.5609	16.8459	13.4222	5.01335	4.23675	3.12209
ENSMUSG00000049690	chr1:125913620-126830799	protein_coding	Nckap5	-0.824789	-1.77128	7.99142	92.1889	3.26e-09	1.68e-07	329.087	341.053	305.753	191.361	186.559	173.067
ENSMUSG00000024806	chr19:29697921-29708448	protein_coding	Mlana	2.36419	5.14862	0.580683	92.148	3.27e-09	1.68e-07	0.517472	0.30353	0.571686	1.92653	2.77703	2.33352
ENSMUSG00000026208	chr1:75360329-75368579	protein_coding	Des	0.91041	1.87958	6.73583	92.0536	3.3e-09	1.7e-07	68.9962	80.2646	72.6042	120.299	143.676	153.063
ENSMUSG00000031665	chr8:89027235-89044162	protein_coding	Sall1	2.2748	4.83931	1.41359	92.0276	3.31e-09	1.7e-07	0.394264	1.02441	1.19308	4.40036	4.43256	3.94285
ENSMUSG00000006269	chr6:83742990-83758855	protein_coding	Atp6v1b1	-2.2838	-4.86958	1.74745	91.9988	3.32e-09	1.7e-07	8.5506	4.53397	3.85267	1.1384	0.996881	1.31965
ENSMUSG00000062929	chr12:54858809-54862877	protein_coding	Cfl2	0.853835	1.8073	6.39879	91.9951	3.32e-09	1.7e-07	54.0388	60.2317	65.8931	100.989	111.455	113.136
ENSMUSG00000024793	chr4:152115934-152120119	protein_coding	Tnfrsf25	-1.56717	-2.96324	1.84507	91.977	3.33e-09	1.7e-07	5.8154	5.82397	4.49892	1.9922	1.56653	1.899
ENSMUSG00000108145	chr6:51694309-51711081	lincRNA	Gm38811	-2.7979	-6.95427	-0.107288	91.8056	3.38e-09	1.73e-07	1.72491	1.85912	1.26765	0.262708	0.12461	0.305772
ENSMUSG00000054079	chr11:93859243-93885766	protein_coding	Utp18	0.877163	1.83676	4.69274	91.767	3.39e-09	1.74e-07	17.8651	18.9706	17.6726	32.0285	34.161	33.9568
ENSMUSG00000027339	chr2:131989415-132030258	protein_coding	Rassf2	0.869105	1.82653	6.72755	91.6643	3.43e-09	1.75e-07	65.4725	81.2701	77.9979	128.53	140.596	141.427
ENSMUSG00000108780	chr6:83417440-83420992	TEC	5430434F05Rik	-1.37915	-2.60116	3.27241	91.6088	3.44e-09	1.76e-07	15.4502	16.2009	10.2158	5.67012	5.39384	5.06937
ENSMUSG00000109051	chr7:49346094-49349083	TEC	Gm44913	-1.89247	-3.7127	1.37748	91.5119	3.48e-09	1.77e-07	5.12543	4.13559	3.08214	1.26976	1.12149	0.949502
ENSMUSG00000062148	chr14:51853699-51854643	protein_coding	Ear6	3.44171	10.8657	-0.309051	91.4662	3.49e-09	1.78e-07	0.049283	0.113824	0.198847	0.985156	1.69114	1.28746
ENSMUSG00000007877	chr11:98383811-98384953	protein_coding	Tcap	-2.80368	-6.98217	1.97026	91.3966	3.52e-09	1.79e-07	10.5466	6.52589	3.70353	1.51057	0.72986	0.788569
ENSMUSG00000033379	chr4:117884326-117887333	protein_coding	Atp6v0b	0.791978	1.73145	6.29933	91.3498	3.53e-09	1.8e-07	54.9752	55.6028	62.2641	98.9535	99.2609	101.017
ENSMUSG00000103870	chr3:30272322-30274385	TEC	Gm38362	-1.67052	-3.18329	1.56691	91.3001	3.55e-09	1.8e-07	5.00223	4.89441	3.65382	1.31354	1.61993	1.31965
ENSMUSG00000030830	chr7:127296260-127335138	protein_coding	Itgal	-0.93347	-1.90986	5.91931	91.2926	3.55e-09	1.8e-07	80.4545	86.0317	71.8088	41.7049	46.4618	36.6443
ENSMUSG00000032261	chr9:83548327-83638801	protein_coding	Sh3bgrl2	0.879819	1.84014	5.40423	91.299	3.55e-09	1.8e-07	31.8122	26.5019	31.0202	54.7747	56.0924	53.4296
ENSMUSG00000107000	chr5:134267065-134270736	TEC	Gm43481	-1.12221	-2.1768	3.72306	91.2023	3.58e-09	1.81e-07	20.4032	19.0085	14.8887	8.5818	8.18867	8.19146
ENSMUSG00000021144	chr12:113098278-113137206	protein_coding	Mta1	0.792204	1.73172	6.14571	91.2059	3.58e-09	1.81e-07	49.8744	55.3942	50.035	88.5546	91.5885	88.8669
ENSMUSG00000022462	chr15:96687394-96699698	protein_coding	Slc38a2	1.15533	2.22735	8.28424	91.2068	3.58e-09	1.81e-07	160.342	201.221	217.813	344.104	451.285	495.044
ENSMUSG00000078317	chrX:73228291-73230795	protein_coding	F8a	1.1444	2.21053	3.04403	91.1645	3.59e-09	1.82e-07	5.49506	4.91339	4.84691	10.2237	11.8736	11.5871
ENSMUSG00000034024	chr10:117051001-117063814	protein_coding	Cct2	0.860521	1.81569	7.03456	91.1275	3.61e-09	1.82e-07	85.161	90.2242	103.823	158.15	176.733	172.021
ENSMUSG00000039763	chr16:91614257-91619026	protein_coding	Dnajc28	-1.32722	-2.50918	2.21573	91.1182	3.61e-09	1.82e-07	6.08645	6.81045	7.05908	2.78033	2.4566	2.71976
ENSMUSG00000054766	chr2:30057378-30072577	protein_coding	Set	0.800586	1.74181	7.35341	91.0927	3.62e-09	1.82e-07	115.224	115.038	127.436	200.665	214.347	207.989
ENSMUSG00000047822	chr9:21835510-21837347	protein_coding	Angptl8	1.94773	3.85768	0.801227	91.0416	3.64e-09	1.83e-07	0.763887	0.550147	0.745678	2.38627	2.67022	2.81632
ENSMUSG00000032518	chr9:120127689-120132369	protein_coding	Rpsa	0.905745	1.87351	8.59718	91.0363	3.64e-09	1.83e-07	246.686	250.791	310.997	494.658	509.745	510.22
ENSMUSG00000029994	chr6:86736840-86793584	protein_coding	Anxa4	0.86809	1.82524	7.50313	91.0231	3.64e-09	1.83e-07	129.368	113.596	142.176	228.928	241.94	232
ENSMUSG00000050705	chr17:35892677-35897431	protein_coding	2310061I04Rik	0.951742	1.93421	3.95784	90.8599	3.7e-09	1.86e-07	10.2755	10.3959	10.9366	19.0682	21.0057	21.0339
ENSMUSG00000041057	chr17:71616215-71659031	protein_coding	Wdr43	0.811942	1.75557	5.93286	90.8231	3.71e-09	1.86e-07	44.0097	43.898	44.9395	71.5223	81.5663	80.0961
ENSMUSG00000020430	chr11:3963975-3980004	protein_coding	Pes1	0.848191	1.80024	5.61424	90.7974	3.72e-09	1.86e-07	32.0093	34.6972	38.0793	61.9116	64.0852	62.6349
ENSMUSG00000034382	chr17:47436615-47470638	protein_coding	AI661453	0.793255	1.73298	5.92832	90.8023	3.72e-09	1.86e-07	42.6791	43.8221	47.0274	75.9446	77.2583	78.181
ENSMUSG00000074625	chr2:158512796-158550762	protein_coding	Arhgap40	2.64874	6.2712	1.08792	90.7137	3.75e-09	1.88e-07	0.418906	0.796765	0.397695	2.32059	3.15086	4.89235
ENSMUSG00000027007	chr2:79635352-79672966	protein_coding	Ssfa2	0.7736	1.70953	6.57138	90.6777	3.77e-09	1.88e-07	66.4335	69.4703	74.5181	119.707	122.741	117.272
ENSMUSG00000032501	chr15:59648350-59657099	protein_coding	Trib1	1.00769	2.01069	6.07682	90.5132	3.83e-09	1.91e-07	41.792	44.9034	47.6488	72.398	100.329	97.3159
ENSMUSG00000019189	chr11:44518964-44565520	protein_coding	Rnf145	-0.749873	-1.68165	6.4424	90.4795	3.84e-09	1.91e-07	108.866	109.517	108.819	66.9906	62.9637	64.6305
ENSMUSG00000000384	chr11:6615598-6626067	protein_coding	Tbrg4	0.965537	1.95279	4.72266	90.4316	3.86e-09	1.92e-07	18.3333	18.2307	16.902	29.9925	37.4543	36.934
ENSMUSG00000057506	chr19:44139266-44146446	protein_coding	Bloc1s2	0.981592	1.97464	3.80231	90.4394	3.85e-09	1.92e-07	8.74773	9.35251	9.8678	17.4701	19.2256	18.5233
ENSMUSG00000001435	chr10:77052178-77166548	protein_coding	Col18a1	1.39667	2.63293	6.44244	90.3781	3.88e-09	1.93e-07	41.5702	54.5974	47.2263	84.4388	144.637	148.525
ENSMUSG00000029032	chr4:154278486-154301676	protein_coding	Arhgef16	0.945578	1.92596	4.11675	90.3389	3.89e-09	1.93e-07	12.8382	11.0788	11.5083	23.4686	22.9105	21.8224
ENSMUSG00000086313	chr15:37762832-37765401	sense_intronic	Gm15940	-2.48484	-5.59771	1.0987	90.3351	3.89e-09	1.93e-07	4.36155	4.17353	2.41103	1.00705	0.445036	0.54717
ENSMUSG00000027637	chr2:156863128-156873563	protein_coding	1110008F13Rik	0.882027	1.84296	5.57105	90.3372	3.89e-09	1.93e-07	29.5698	33.8436	36.7371	59.5253	63.124	61.9268
ENSMUSG00000091405	chr3:96261682-96263311	protein_coding	Hist2h4	1.05565	2.07865	5.07534	90.3191	3.9e-09	1.93e-07	18.4811	20.5072	26.571	46.4775	43.5068	46.2359
ENSMUSG00000031596	chr8:40862396-40922308	protein_coding	Slc7a2	0.827167	1.7742	6.72123	90.3086	3.9e-09	1.93e-07	81.1198	68.0286	78.9176	134.572	129.078	140.88
ENSMUSG00000036693	chr5:34638536-34660148	protein_coding	Nop14	0.836196	1.78534	5.14982	90.1959	3.95e-09	1.95e-07	26.0707	24.9843	25.2536	43.1498	46.8534	46.2037
ENSMUSG00000108286	chr6:93079108-93080570	TEC	Gm44224	-1.5388	-2.90552	1.55704	90.1367	3.97e-09	1.96e-07	4.04121	4.59089	4.52378	1.62003	1.33511	1.57714
ENSMUSG00000028990	chr4:149485229-149496668	protein_coding	Lzic	0.913089	1.88307	4.24087	90.089	3.99e-09	1.97e-07	12.3208	13.6399	13.1985	24.0816	25.6697	24.0272
ENSMUSG00000020363	chr11:49794178-49838613	protein_coding	Gfpt2	1.42957	2.69366	4.8639	89.8713	4.07e-09	2.01e-07	10.3987	19.1224	17.5234	36.9543	46.6398	43.3552
ENSMUSG00000042724	chr12:81721010-81781175	protein_coding	Map3k9	0.879121	1.83925	5.11059	89.8227	4.09e-09	2.01e-07	25.9475	24.4152	22.4698	44.6166	47.2629	42.0999
ENSMUSG00000040687	chr2:91137360-91183837	protein_coding	Madd	-0.821237	-1.76692	6.10945	89.8242	4.09e-09	2.01e-07	89.8922	93.6579	80.9558	51.3376	51.5352	46.8635
ENSMUSG00000039671	chr2:165784152-165899016	protein_coding	Zmynd8	-0.780716	-1.71798	6.44603	89.8237	4.09e-09	2.01e-07	111.552	116.65	102.406	66.3557	62.4831	63.6327
ENSMUSG00000085282	chr10:105573953-105583874	processed_transcript	Gm15663	-1.31511	-2.48821	2.09423	89.7971	4.1e-09	2.01e-07	6.2343	6.22236	5.84114	2.40816	2.52781	2.41399
ENSMUSG00000079614	chr18:67774876-67795461	protein_coding	Seh1l	0.787195	1.72572	6.17417	89.7046	4.14e-09	2.03e-07	49.8251	52.4158	56.5472	92.9112	91.4283	89.6877
ENSMUSG00000001891	chr11:21321138-21371201	protein_coding	Ugp2	0.951908	1.93443	6.46864	89.684	4.15e-09	2.03e-07	50.7861	58.6002	71.5354	120.145	116.493	113.329
ENSMUSG00000047428	chr17:46297421-46303271	protein_coding	Dlk2	4.50026	22.6316	-0.441013	89.649	4.16e-09	2.04e-07	0.0739245	0.0569118	0.0248559	0.678663	1.08589	1.899
ENSMUSG00000022197	chr15:12359711-12739924	protein_coding	Pdzd2	-1.08376	-2.11956	9.39886	89.5975	4.18e-09	2.05e-07	736.682	1094.72	920.515	474.232	427.324	396.86
ENSMUSG00000014453	chr14:63372836-63417037	protein_coding	Blk	-1.28789	-2.44171	2.75877	89.5834	4.19e-09	2.05e-07	10.0784	10.1303	8.62501	3.63413	4.66398	3.50833
ENSMUSG00000046618	chr2:38931978-38963753	protein_coding	Olfml2a	-0.93812	-1.91603	5.16048	89.5177	4.22e-09	2.06e-07	49.4801	42.9305	48.6431	26.7306	21.5398	25.3469
ENSMUSG00000029198	chr5:36464998-36474080	protein_coding	Grpel1	0.884557	1.8462	4.95382	89.4492	4.24e-09	2.07e-07	19.8118	21.5885	23.7623	40.4571	39.8397	40.0078
ENSMUSG00000014550	chr6:92186712-92214925	protein_coding	Rbsn	0.803616	1.74547	5.8782	89.417	4.26e-09	2.07e-07	40.2396	44.6378	43.473	71.2815	77.1693	75.6061
ENSMUSG00000030208	chr6:135362545-135383173	protein_coding	Emp1	1.36786	2.58087	8.14135	89.4454	4.25e-09	2.07e-07	146.321	148.673	177.944	282.784	522.099	415.544
ENSMUSG00000034994	chr10:81176631-81182498	protein_coding	Eef2	0.830505	1.77831	10.3643	89.4126	4.26e-09	2.07e-07	882.412	956.744	1007.24	1607.18	1754.23	1700.35
ENSMUSG00000078920	chr11:49076587-49096974	protein_coding	Ifi47	-1.21965	-2.3289	4.17839	89.4082	4.26e-09	2.07e-07	31.4918	20.8866	23.7623	11.1432	11.927	9.60767
ENSMUSG00000020358	chr11:51600100-51606847	protein_coding	Hnrnpab	0.840488	1.79066	7.86992	89.431	4.25e-09	2.07e-07	151.397	169.18	182.194	288.038	305.01	307.236
ENSMUSG00000030521	chr7:64376527-64392268	protein_coding	Mphosph10	0.938869	1.91703	4.87499	89.2595	4.32e-09	2.09e-07	17.7172	20.0709	22.3952	37.1951	40.6763	37.4973
ENSMUSG00000034303	chr9:37275835-37348432	protein_coding	Ccdc15	-0.981141	-1.97403	4.01148	89.2637	4.32e-09	2.09e-07	22.3252	20.8677	21.053	12.1284	10.5563	9.89735
ENSMUSG00000032796	chr17:67697265-67822645	protein_coding	Lama1	-2.30611	-4.94546	1.74639	89.2736	4.32e-09	2.09e-07	4.01657	5.99471	6.83538	1.53247	1.31731	0.611543
ENSMUSG00000009647	chr10:59446984-59616692	protein_coding	Mcu	0.822125	1.76801	5.65054	89.2273	4.34e-09	2.1e-07	36.9376	34.5834	37.2093	59.7224	67.2717	65.1777
ENSMUSG00000028766	chr4:137741733-137796384	protein_coding	Alpl	1.63543	3.10679	2.65795	89.2159	4.34e-09	2.1e-07	2.66128	3.52853	2.83358	6.85231	12.0516	9.22143
ENSMUSG00000002847	chr16:38396119-38433145	protein_coding	Pla1a	2.65295	6.28954	1.98882	89.1545	4.37e-09	2.11e-07	0.443547	1.42279	1.2428	4.22523	9.13215	6.50167
ENSMUSG00000003438	chr7:28305516-28312072	protein_coding	Timm50	0.982786	1.97628	3.92301	89.064	4.41e-09	2.12e-07	9.16664	10.0354	11.21	20.2285	19.546	20.3258
ENSMUSG00000035992	chr11:54438199-54518235	protein_coding	Fnip1	0.761159	1.69485	6.99435	89.0566	4.41e-09	2.12e-07	93.5884	91.8177	98.3052	164.083	159.75	157.006
ENSMUSG00000001986	chrX:41400854-41678601	protein_coding	Gria3	0.931291	1.90698	5.75574	89.057	4.41e-09	2.12e-07	34.1285	39.0415	38.1539	64.2103	66.4706	81.6089
ENSMUSG00000059049	chr4:82897920-83052339	protein_coding	Frem1	-0.99547	-1.99373	4.48759	89.0416	4.42e-09	2.13e-07	32.9211	26.3691	30.4237	15.5874	15.9679	13.4379
ENSMUSG00000034620	chr10:122078114-122097371	protein_coding	Tmem5	0.888173	1.85083	4.88968	89.0073	4.43e-09	2.13e-07	19.5161	19.9002	22.8177	39.0998	39.1632	36.9018
ENSMUSG00000042770	chr6:135137522-135198022	protein_coding	Hebp1	0.952382	1.93507	3.9554	88.9942	4.44e-09	2.13e-07	10.2262	9.90265	11.4337	20.535	20.6141	19.8913
ENSMUSG00000107794	chr6:92007550-92009480	TEC	Gm44095	-1.67356	-3.19001	1.57438	88.9756	4.44e-09	2.13e-07	4.6326	4.68574	4.32493	1.81707	1.12149	1.36793
ENSMUSG00000063787	chr14:20703006-20704425	protein_coding	Chchd1	0.971955	1.9615	4.18637	88.9732	4.45e-09	2.13e-07	11.6061	11.2685	13.8696	24.9135	23.3733	23.7375
ENSMUSG00000030589	chr7:29134851-29153961	protein_coding	Rasgrp4	-1.29386	-2.45183	3.42215	88.9415	4.46e-09	2.14e-07	14.6124	18.5722	12.4528	6.26121	6.94257	5.45561
ENSMUSG00000066258	chr7:104299894-104315466	protein_coding	Trim12a	-0.825086	-1.77164	5.48481	88.9014	4.48e-09	2.14e-07	56.8233	57.3671	57.5415	34.9183	31.295	30.7542
ENSMUSG00000021866	chr14:25842156-25886804	protein_coding	Anxa11	0.789792	1.72883	5.99962	88.8581	4.5e-09	2.15e-07	44.7243	49.058	46.7043	83.9572	81.7265	77.2637
ENSMUSG00000046186	chr9:78615546-78716253	protein_coding	Cd109	1.42531	2.68571	1.98947	88.8412	4.5e-09	2.15e-07	2.24238	2.10574	1.96362	4.94767	6.0703	5.92232
ENSMUSG00000041390	chr6:15720661-15802169	protein_coding	Mdfic	0.778191	1.71498	6.94423	88.8035	4.52e-09	2.15e-07	85.7278	89.067	97.1867	156.465	153.395	156.571
ENSMUSG00000097983	chr8:120520615-120521686	sense_intronic	Gm26971	-1.90476	-3.74447	0.779302	88.8061	4.52e-09	2.15e-07	2.80913	3.09221	2.21218	0.788125	0.72986	0.659823
ENSMUSG00000022537	chr16:30511855-30550842	protein_coding	Tmem44	-0.921789	-1.89446	5.48534	88.8195	4.51e-09	2.15e-07	63.994	60.0419	51.8743	33.9988	30.2447	28.6621
ENSMUSG00000030695	chr7:126795234-126800751	protein_coding	Aldoa	0.831903	1.78003	8.21975	88.6988	4.57e-09	2.18e-07	196.541	211.295	235.411	379.044	390.956	374.989
ENSMUSG00000042079	chr6:117900324-117925622	protein_coding	Hnrnpf	0.860539	1.81572	7.28746	88.6623	4.58e-09	2.18e-07	100.981	107.051	124.702	189.741	204.61	209.743
ENSMUSG00000112512	chr10:105392502-105394286	TEC	AC121844.3	-1.78885	-3.4554	1.10438	88.6141	4.61e-09	2.19e-07	3.3266	3.43368	3.28098	0.722448	1.1749	0.981688
ENSMUSG00000060548	chr14:60963875-61046490	protein_coding	Tnfrsf19	-0.950078	-1.93198	5.17715	88.5699	4.63e-09	2.2e-07	42.3341	49.665	51.0292	27.3436	24.6194	22.1282
ENSMUSG00000064326	chr12:112644679-112649149	protein_coding	Siva1	1.00231	2.0032	3.90059	88.532	4.64e-09	2.2e-07	9.28985	9.14383	11.2597	19.4623	19.9198	20.0361
ENSMUSG00000015714	chr3:95314791-95323599	protein_coding	Cers2	0.868124	1.82529	7.60479	88.5206	4.65e-09	2.2e-07	121.828	136.19	155.2	248.96	255.843	249.429
ENSMUSG00000004221	chrX:74393290-74453854	protein_coding	Ikbkg	0.765454	1.6999	6.29098	88.5134	4.65e-09	2.2e-07	57.119	57.7844	58.9334	103.135	99.3499	93.0512
ENSMUSG00000001415	chr3:88336260-88362338	protein_coding	Smg5	0.790885	1.73014	6.29199	88.4476	4.68e-09	2.22e-07	59.115	60.0989	52.794	95.8447	103.48	98.3137
ENSMUSG00000104339	chr3:52057285-52064244	TEC	C130089K02Rik	-1.4729	-2.7758	4.57706	88.4338	4.69e-09	2.22e-07	42.3588	39.0605	23.8865	14.0768	13.6537	10.2836
ENSMUSG00000023088	chr16:14361558-14475737	protein_coding	Abcc1	0.788673	1.72748	6.18136	88.3926	4.71e-09	2.22e-07	54.3838	54.6922	50.383	93.1958	96.2347	86.0828
ENSMUSG00000037060	chr7:105480083-105482300	protein_coding	Cavin3	1.13992	2.20368	4.99184	88.3604	4.72e-09	2.23e-07	16.0663	20.033	23.3149	38.4649	50.3425	42.0999
ENSMUSG00000036745	chr3:146852367-146984009	protein_coding	Ttll7	0.915601	1.88635	7.2594	88.3459	4.73e-09	2.23e-07	89.9169	107.222	121.173	196.265	196.047	208.134
ENSMUSG00000082570	chr16:43312594-43313128	processed_pseudogene	Gm15711	-1.4824	-2.79413	1.83483	88.2447	4.78e-09	2.25e-07	4.75581	6.07059	4.92147	1.88274	2.01156	1.75416
ENSMUSG00000099746	chr19:55841672-55845897	sense_intronic	Ppnr	-1.11446	-2.16515	3.01321	88.1124	4.84e-09	2.28e-07	11.1133	11.5341	10.4892	5.56066	5.09122	4.68314
ENSMUSG00000108752	chr7:122313064-122318502	TEC	Gm45191	-1.69423	-3.23603	2.50919	88.0989	4.85e-09	2.28e-07	8.79702	10.6994	6.58682	2.88979	3.23986	1.97947
ENSMUSG00000044600	chr8:72565188-72571088	protein_coding	Smim7	0.818262	1.76328	5.87571	88.065	4.86e-09	2.28e-07	38.8104	43.879	44.6164	71.2596	77.0447	76.1854
ENSMUSG00000022295	chr15:38661933-38692446	protein_coding	Atp6v1c1	0.796469	1.73685	5.82884	88.0317	4.88e-09	2.29e-07	39.2786	40.7488	44.4175	72.7045	72.1849	71.2448
ENSMUSG00000006800	chr2:166073089-166155663	protein_coding	Sulf2	0.859029	1.81382	6.0644	87.9694	4.91e-09	2.3e-07	45.4143	44.1256	53.0177	79.4255	88.4376	90.605
ENSMUSG00000038633	chr1:182275772-182282804	protein_coding	Degs1	0.91653	1.88757	6.71907	87.9543	4.91e-09	2.3e-07	65.1029	67.2887	86.3744	139.673	141.023	132.174
ENSMUSG00000060441	chr7:104263386-104288094	protein_coding	Trim5	-1.04151	-2.05838	3.55566	87.8991	4.94e-09	2.31e-07	16.1895	15.5559	15.7587	8.42856	7.92165	6.75916
ENSMUSG00000030204	chr6:135011612-135023776	protein_coding	Ddx47	0.778243	1.71504	5.91748	87.8756	4.95e-09	2.32e-07	45.0447	43.6703	44.691	72.6388	79.5725	76.5556
ENSMUSG00000090698	chr6:134981718-134986836	protein_coding	Apold1	1.6192	3.07205	3.56581	87.7887	5e-09	2.34e-07	5.76611	5.36868	6.16427	11.0775	20.0978	21.7742
ENSMUSG00000009863	chr4:140961203-140979193	protein_coding	Sdhb	0.880919	1.84155	5.61527	87.7638	5.01e-09	2.34e-07	31.9847	32.25	39.1232	61.8021	62.1093	66.3525
ENSMUSG00000040681	chr16:96120618-96127729	protein_coding	Hmgn1	0.865426	1.82188	7.15366	87.7496	5.02e-09	2.34e-07	94.4755	92.254	115.878	182.582	188.411	180.244
ENSMUSG00000073902	chr7:106596743-106604035	unprocessed_pseudogene	Gm1966	-1.00144	-2.002	5.84412	87.7383	5.02e-09	2.34e-07	82.3273	81.8581	65.6445	42.3398	40.1601	32.3796
ENSMUSG00000026414	chr1:135836354-135852260	protein_coding	Tnnt2	-1.25916	-2.39356	4.63678	87.7003	5.04e-09	2.35e-07	40.5106	38.4155	26.3721	15.6749	12.2652	16.0772
ENSMUSG00000057969	chr9:107597674-107609229	protein_coding	Sema3b	0.815314	1.75968	6.16264	87.6032	5.09e-09	2.37e-07	55.542	46.2693	53.8131	91.0503	92.1937	90.5084
ENSMUSG00000111490	chr9:123138466-123139641	TEC	AC134248.1	-1.93293	-3.81831	1.0165	87.5933	5.09e-09	2.37e-07	3.99192	3.16809	2.51045	0.985156	0.836668	0.724196
ENSMUSG00000028940	chr4:152158867-152162469	protein_coding	Hes2	-2.15715	-4.46032	1.1386	87.5246	5.13e-09	2.38e-07	4.06585	3.52853	3.28098	0.963264	1.05029	0.450611
ENSMUSG00000110496	chr8:93190328-93191358	TEC	Gm45909	-2.051	-4.14394	2.25631	87.4558	5.16e-09	2.4e-07	9.24057	6.2603	7.82962	1.97031	1.03248	2.59101
ENSMUSG00000047880	chr9:44511787-44561877	protein_coding	Cxcr5	-1.29126	-2.44742	2.59168	87.3603	5.21e-09	2.42e-07	7.36781	9.10589	9.22155	3.32764	3.96972	3.20256
ENSMUSG00000024087	chr17:79706953-79715041	protein_coding	Cyp1b1	0.866308	1.82299	4.49041	87.358	5.21e-09	2.42e-07	15.4009	16.2578	15.9327	27.9565	28.7493	30.0622
ENSMUSG00000019923	chr10:72654845-72674964	protein_coding	Zwint	0.828179	1.77544	5.9431	87.2111	5.29e-09	2.45e-07	43.1966	43.4616	46.1823	70.4496	81.9757	83.363
ENSMUSG00000028838	chr4:134356372-134383850	protein_coding	Extl1	1.38033	2.60328	2.13655	87.0713	5.37e-09	2.48e-07	2.80913	2.14368	2.23703	6.0204	6.1415	6.50167
ENSMUSG00000019970	chr10:21882184-21999903	protein_coding	Sgk1	1.06015	2.08514	7.55407	86.9432	5.43e-09	2.51e-07	100.045	131.485	133.75	211.502	274.961	275.211
ENSMUSG00000002660	chr17:56990264-56996371	protein_coding	Clpp	0.951269	1.93357	4.14711	86.8821	5.47e-09	2.53e-07	11.064	11.7618	13.2482	22.0018	24.6906	23.0294
ENSMUSG00000102460	chr3:30225573-30227694	TEC	Gm38197	-1.2809	-2.42991	3.5515	86.8459	5.49e-09	2.53e-07	20.6742	15.5938	13.6459	7.79368	6.55094	6.22809
ENSMUSG00000029299	chr5:104935057-104982718	protein_coding	Abcg3	-1.49699	-2.82254	2.78226	86.8394	5.49e-09	2.53e-07	10.5958	10.9081	8.99785	4.81632	3.29327	2.78413
ENSMUSG00000115157	chr15:37432477-37734335	processed_transcript	AC122263.2	-2.68786	-6.44359	0.00121322	86.8289	5.5e-09	2.53e-07	2.14381	1.97294	1.06881	0.218924	0.284823	0.289678
ENSMUSG00000029875	chr15:98167806-98170134	protein_coding	Ccdc184	1.42091	2.67754	2.47272	86.8165	5.5e-09	2.53e-07	2.24238	3.30088	3.33069	7.09312	8.42009	8.30412
ENSMUSG00000022841	chr16:20535478-20544909	protein_coding	Ap2m1	0.825383	1.77201	6.94765	86.8227	5.5e-09	2.53e-07	82.278	85.9178	98.8272	148.562	164.503	160.047
ENSMUSG00000054065	chr7:141078218-141090510	protein_coding	Pkp3	0.930971	1.90656	4.0268	86.7422	5.54e-09	2.55e-07	11.409	11.1547	10.9118	19.5061	22.3586	21.9351
ENSMUSG00000073609	chr1:93824909-93852348	protein_coding	D2hgdh	-0.957892	-1.94247	3.79728	86.7047	5.57e-09	2.55e-07	19.1465	18.6671	17.25	10.0486	9.11434	9.20534
ENSMUSG00000019893	chr10:52045721-52195244	protein_coding	Ros1	-1.98593	-3.96119	2.12336	86.6999	5.57e-09	2.55e-07	9.7334	5.08412	6.28855	2.07977	1.99376	1.27137
ENSMUSG00000036158	chr15:93499114-93595891	protein_coding	Prickle1	-1.178	-2.26264	6.23501	86.704	5.57e-09	2.55e-07	111.749	113.691	87.9403	58.5183	42.3319	37.803
ENSMUSG00000011114	chr9:37648763-37657312	protein_coding	Tbrg1	0.804437	1.74646	6.10668	86.6442	5.6e-09	2.56e-07	46.3507	49.7409	54.2854	84.4826	91.8377	86.292
ENSMUSG00000059439	chr11:85353167-85826058	protein_coding	Bcas3	-0.875915	-1.83517	5.34348	86.6232	5.61e-09	2.57e-07	52.9546	57.2343	47.45	30.6931	27.7881	27.4712
ENSMUSG00000112900	chr10:105514681-105516649	TEC	AC140299.2	-1.7765	-3.42594	2.34791	86.6017	5.62e-09	2.57e-07	8.74773	9.37148	5.54287	2.27681	2.90164	1.75416
ENSMUSG00000020473	chr11:5861947-5872088	protein_coding	Aebp1	0.754631	1.6872	6.45159	86.5538	5.65e-09	2.58e-07	60.9631	68.5408	65.7191	111.914	109.159	108.372
ENSMUSG00000021190	chr12:102394084-102439813	protein_coding	Lgmn	0.83036	1.77813	6.60196	86.5441	5.66e-09	2.58e-07	62.7373	70.9121	75.9597	120.539	134.223	117.964
ENSMUSG00000056952	chr6:113697050-113711069	protein_coding	Tatdn2	0.778395	1.71522	5.87349	86.5187	5.67e-09	2.59e-07	41.9645	44.2774	43.125	70.0774	75.4248	76.3947
ENSMUSG00000031701	chr8:85537633-85555344	protein_coding	Dnaja2	0.78852	1.7273	6.91201	86.5028	5.68e-09	2.59e-07	83.4361	84.9503	96.3913	150.816	157.721	148.782
ENSMUSG00000034075	chr2:84687970-84715180	protein_coding	Zdhhc5	0.800327	1.7415	6.85263	86.4603	5.7e-09	2.6e-07	78.8035	85.5384	88.4125	134.923	156.226	149.007
ENSMUSG00000023336	chr8:119666365-119688222	protein_coding	Wfdc1	-1.12415	-2.17973	3.8668	86.4103	5.73e-09	2.6e-07	16.6084	22.3284	21.053	9.65453	7.99285	9.89735
ENSMUSG00000001964	chrX:74254687-74261548	protein_coding	Emd	0.867839	1.82493	5.35495	86.4119	5.73e-09	2.6e-07	27.3028	27.0141	32.4618	54.1617	53.0483	51.1122
ENSMUSG00000097286	chr15:54952070-54964642	bidirectional_promoter_lncRNA	Gm26684	-2.71786	-6.57898	-0.40672	86.3526	5.77e-09	2.62e-07	1.37992	1.25206	1.29251	0.284601	0.12461	0.193119
ENSMUSG00000024413	chr18:12189693-12236400	protein_coding	Npc1	0.828873	1.7763	7.86184	86.3298	5.78e-09	2.62e-07	154.28	177.413	170.835	299.29	317.916	275.5
ENSMUSG00000040710	chr1:95587682-95667571	protein_coding	St8sia4	-0.90223	-1.86895	6.42659	86.2684	5.81e-09	2.64e-07	115.421	110.561	110.236	66.706	63.6402	49.6155
ENSMUSG00000035885	chr19:7215158-7217616	protein_coding	Cox8a	0.995008	1.99309	6.21929	86.1286	5.9e-09	2.67e-07	43.1719	45.0552	60.9965	98.2091	94.2765	104.815
ENSMUSG00000047260	chr11:73175519-73177037	protein_coding	Emc6	0.810942	1.75436	5.17372	86.0965	5.92e-09	2.68e-07	26.4403	25.136	26.8941	44.5947	46.7466	46.2842
ENSMUSG00000042377	chr11:61684091-61709951	protein_coding	Fam83g	1.09015	2.12897	2.90516	86.0873	5.92e-09	2.68e-07	4.65724	4.93236	4.59835	9.85156	9.96881	10.4123
ENSMUSG00000100005	chr7:70364910-70489972	processed_transcript	B130024G19Rik	-1.43325	-2.70054	3.41743	86.0777	5.93e-09	2.68e-07	20.1075	14.6643	12.1048	6.74285	5.74987	4.90844
ENSMUSG00000027131	chr2:112363011-112368027	protein_coding	Emc4	0.89716	1.8624	4.52657	85.9768	5.99e-09	2.7e-07	14.9081	15.7646	17.4737	30.4304	28.3933	30.8347
ENSMUSG00000026796	chr2:32876114-32925254	protein_coding	Fam129b	0.850267	1.80283	8.42712	85.8495	6.06e-09	2.73e-07	229.61	250.203	256.836	408.03	492.637	427.388
ENSMUSG00000026192	chr1:71557150-71579631	protein_coding	Atic	0.804952	1.74709	5.29857	85.7666	6.12e-09	2.76e-07	28.9784	27.5453	29.2803	48.4916	51.909	49.4706
ENSMUSG00000037921	chr8:61928087-62038244	protein_coding	Ddx60	-0.932522	-1.90861	4.43041	85.7589	6.12e-09	2.76e-07	30.8019	29.006	25.0796	15.0619	15.3805	14.0494
ENSMUSG00000008496	chr7:25087344-25179726	protein_coding	Pou2f2	-1.29748	-2.45799	3.72948	85.689	6.16e-09	2.77e-07	19.2943	20.8677	16.4049	8.55991	8.84732	5.68092
ENSMUSG00000031068	chr7:137437614-137468594	protein_coding	Glrx3	0.864438	1.82063	5.47787	85.6379	6.2e-09	2.78e-07	30.3583	29.4234	34.8729	55.3001	61.8779	55.0872
ENSMUSG00000041360	chr19:27388702-27429820	protein_coding	Pum3	0.823555	1.76976	5.51676	85.6058	6.22e-09	2.79e-07	31.5165	31.7378	35.7677	55.519	60.2579	59.4163
ENSMUSG00000020072	chr10:63024315-63058813	protein_coding	Pbld2	-1.9219	-3.78921	0.884114	85.4844	6.29e-09	2.82e-07	3.35124	2.80765	2.65958	0.678663	0.623051	0.997781
ENSMUSG00000028214	chr4:11704457-11714752	protein_coding	Gem	1.10967	2.15796	5.04473	85.4214	6.33e-09	2.84e-07	16.9041	20.1468	25.5022	40.5009	49.2744	45.1416
ENSMUSG00000113830	chr12:112875211-112875814	lincRNA	1700127F24Rik	7.88272	236.013	-1.46441	95.1891	6.36e-09	2.85e-07	0	0	0	0.481632	0.623051	0.659823
ENSMUSG00000021771	chr14:21825238-21845879	protein_coding	Vdac2	0.777124	1.71371	6.99839	85.3312	6.39e-09	2.86e-07	88.8819	91.8367	101.81	155.72	165.732	162.687
ENSMUSG00000022503	chr16:10411948-10424428	protein_coding	Nubp1	0.911338	1.88079	4.65987	85.3122	6.4e-09	2.86e-07	17.7172	19.1603	15.5598	32.3131	34.5526	31.8485
ENSMUSG00000025207	chr19:44989101-45003397	protein_coding	Sema4g	-1.88253	-3.68721	1.18611	85.293	6.42e-09	2.87e-07	3.89336	4.13559	2.7093	1.20408	0.801065	0.933408
ENSMUSG00000060600	chr11:70657202-70662513	protein_coding	Eno3	-1.14302	-2.20843	2.97285	85.2494	6.44e-09	2.88e-07	11.8526	11.0409	9.54468	5.25417	4.55717	4.89235
ENSMUSG00000046413	chr8:91800415-91807539	antisense_RNA	Irx3os	-1.3895	-2.61989	2.64508	85.1351	6.52e-09	2.91e-07	11.5322	8.10045	7.63077	3.67792	3.32887	3.39568
ENSMUSG00000043259	chr10:70440481-70558736	protein_coding	Fam13c	-0.936016	-1.91324	4.14884	85.0743	6.56e-09	2.92e-07	21.9802	25.1171	22.768	12.7414	12.728	11.0882
ENSMUSG00000037012	chr10:62268855-62379908	protein_coding	Hk1	0.980696	1.97342	6.71591	85.0549	6.57e-09	2.93e-07	68.4541	72.6384	70.8394	109.9	158.896	149.378
ENSMUSG00000020846	chr11:76019194-76027782	protein_coding	Rflnb	0.902457	1.86925	5.70021	85.0501	6.58e-09	2.93e-07	30.654	37.3152	40.5649	65.6114	69.8885	67.3985
ENSMUSG00000034825	chr7:109758055-109782025	protein_coding	Nrip3	2.24859	4.75218	0.283956	84.9921	6.61e-09	2.94e-07	0.443547	0.3225	0.422551	1.48868	1.94036	2.1565
ENSMUSG00000029675	chr5:134702593-134747323	protein_coding	Eln	1.60167	3.03494	9.51681	84.8787	6.69e-09	2.97e-07	232.32	486.482	370.229	871.841	1256.5	1177.17
ENSMUSG00000091562	chr16:59558013-59600886	processed_transcript	Crybg3	0.898647	1.86432	6.29554	84.8671	6.7e-09	2.97e-07	51.8704	57.9362	54.5339	86.3654	115.62	104.397
ENSMUSG00000068748	chr6:22875502-23052916	protein_coding	Ptprz1	1.05764	2.08152	4.22146	84.8225	6.73e-09	2.98e-07	14.4153	11.7238	10.0169	24.9792	24.1922	26.0711
ENSMUSG00000027002	chr2:80500512-80581380	protein_coding	Nckap1	0.833647	1.78218	8.04125	84.8272	6.73e-09	2.98e-07	169.139	191.679	207.1	327.116	352.682	332.342
ENSMUSG00000074766	chr2:139678178-139758581	protein_coding	Ism1	0.959777	1.94501	6.39026	84.8207	6.73e-09	2.98e-07	48.2234	62.0528	60.3999	97.3553	126.07	108.597
ENSMUSG00000092203	chr17:34950238-34952471	processed_transcript	1110038B12Rik	1.30128	2.46448	3.17272	84.7881	6.75e-09	2.99e-07	4.26298	4.81853	6.38797	10.9462	14.0097	13.0838
ENSMUSG00000043541	chr6:145174834-145211005	protein_coding	Casc1	-1.18906	-2.28004	3.28628	84.7432	6.78e-09	3e-07	15.8445	11.7049	13.2482	5.86715	5.30483	6.6787
ENSMUSG00000038028	chr6:127085116-127109557	protein_coding	Tigar	0.889248	1.85221	4.1299	84.7151	6.8e-09	3e-07	12.1483	11.9894	12.5274	23.184	23.4267	21.3075
ENSMUSG00000003072	chr10:80138632-80145818	protein_coding	Atp5d	0.844881	1.79612	6.12748	84.6492	6.85e-09	3.02e-07	45.8578	47.4644	56.5472	85.0737	89.4701	94.5639
ENSMUSG00000110959	chr9:47771141-47773375	TEC	AC122426.1	-1.72652	-3.30929	1.46355	84.6385	6.86e-09	3.02e-07	4.55868	4.26838	3.92724	1.7295	1.08589	1.07825
ENSMUSG00000044938	chr9:77636500-77660127	protein_coding	Klhl31	-3.31432	-9.94739	-0.497828	84.6507	6.85e-09	3.02e-07	1.79883	1.27103	0.79539	0.0875694	0.106809	0.177026
ENSMUSG00000038900	chr2:32961559-32965345	protein_coding	Rpl12	0.912878	1.8828	7.84053	84.644	6.85e-09	3.02e-07	144.596	143.892	188.433	296.094	302.447	299.318
ENSMUSG00000028249	chr4:6365650-6408423	protein_coding	Sdcbp	0.945994	1.92652	8.0754	84.5861	6.89e-09	3.03e-07	157.607	177.508	217.738	337.668	374.988	352.378
ENSMUSG00000062382	chr13:74399694-74407346	protein_coding	Ftl1-ps1	1.77419	3.42047	0.872657	84.5933	6.89e-09	3.03e-07	0.714604	0.891618	0.745678	2.51762	2.90164	2.68757
ENSMUSG00000019179	chr5:135778480-135790398	protein_coding	Mdh2	0.803	1.74473	6.31075	84.5764	6.9e-09	3.03e-07	52.3878	57.6137	63.3578	96.6767	100.578	105.185
ENSMUSG00000022453	chr15:82329532-82338826	protein_coding	Naga	0.786972	1.72545	5.64136	84.5651	6.91e-09	3.03e-07	38.4654	36.5943	34.6492	61.0359	64.1386	64.1155
ENSMUSG00000023307	chr19:37207543-37222139	protein_coding	2019-03-05	0.841237	1.79159	5.76731	84.5414	6.93e-09	3.04e-07	35.4098	37.9222	43.5724	67.8882	72.6299	68.8952
ENSMUSG00000026170	chr1:74713574-74737892	protein_coding	Cyp27a1	-1.07505	-2.1068	3.44652	84.5166	6.94e-09	3.04e-07	13.8978	15.6128	14.839	8.0126	6.1771	6.904
ENSMUSG00000065979	chr16:11803721-11909445	protein_coding	Cpped1	0.813556	1.75754	5.09867	84.4813	6.97e-09	3.05e-07	23.7791	24.51	26.0987	42.5587	43.8272	44.3369
ENSMUSG00000022723	chr16:59490775-59555752	protein_coding	Crybg3	0.894183	1.85856	7.09208	84.4784	6.97e-09	3.05e-07	91.8882	96.6931	97.6092	149.218	200.978	181.661
ENSMUSG00000108365	chr7:80036705-80038728	TEC	Gm44951	-1.44443	-2.72155	2.95542	84.4511	6.99e-09	3.05e-07	12.8875	13.1277	8.02847	3.89684	3.96972	4.63486
ENSMUSG00000035372	chr19:3708333-3717881	protein_coding	1810055G02Rik	1.04522	2.06368	3.48892	84.4338	7e-09	3.06e-07	6.75177	6.81045	8.27702	14.3176	15.6653	15.0311
ENSMUSG00000052889	chr7:122288751-122634402	protein_coding	Prkcb	-0.974572	-1.96506	4.36443	84.3876	7.04e-09	3.07e-07	25.7504	30.4668	25.6513	13.3981	15.5585	12.7298
ENSMUSG00000106139	chr3:134199948-134213238	lincRNA	Gm30648	-2.73693	-6.6665	0.269098	84.3726	7.05e-09	3.07e-07	1.40457	2.27647	2.63473	0.481632	0.178015	0.305772
ENSMUSG00000033767	chr3:83897655-84040175	protein_coding	Tmem131l	-0.874712	-1.83364	5.29597	84.3362	7.07e-09	3.08e-07	56.3058	50.1583	46.0829	26.9057	29.675	26.6021
ENSMUSG00000037624	chr1:189207930-189402273	protein_coding	Kcnk2	0.83305	1.78145	5.42975	84.3281	7.08e-09	3.08e-07	32.7732	31.2446	28.7832	58.8467	54.8819	51.6432
ENSMUSG00000033207	chr19:23302609-23448322	protein_coding	Mamdc2	-0.982667	-1.97611	6.04626	84.3345	7.07e-09	3.08e-07	91.3707	85.1211	86.7969	54.4901	40.2491	38.5916
ENSMUSG00000031604	chr8:64718139-64733792	protein_coding	Msmo1	0.811263	1.75475	5.85554	84.3108	7.09e-09	3.08e-07	43.8619	39.5727	42.5285	79.8414	68.5178	72.661
ENSMUSG00000044017	chr5:129096750-129204599	protein_coding	Adgrd1	0.989332	1.98527	4.24841	84.2315	7.15e-09	3.1e-07	11.0887	13.7347	13.1736	25.5922	27.3608	22.5788
ENSMUSG00000062867	chr9:108560286-108565584	protein_coding	Impdh2	0.794909	1.73497	5.36781	84.2087	7.17e-09	3.11e-07	29.5944	30.4668	30.3491	49.6081	54.5081	52.7376
ENSMUSG00000024991	chr19:60761116-60790693	protein_coding	Eif3a	0.818208	1.76321	8.77972	84.2077	7.17e-09	3.11e-07	293.308	313.262	347.585	536.823	586.166	559.369
ENSMUSG00000035969	chr4:43381979-43427088	protein_coding	Rusc2	0.8395	1.78943	7.66047	84.1932	7.18e-09	3.11e-07	135.454	160.036	139.467	237.576	267.271	273.537
ENSMUSG00000027806	chr3:58414715-58466783	protein_coding	Tsc22d2	0.915846	1.88668	6.87492	84.171	7.19e-09	3.11e-07	76.5119	87.0751	80.1604	127.589	160.338	171.94
ENSMUSG00000020265	chr10:77606097-77618331	protein_coding	Sumo3	0.790207	1.72932	5.94413	84.0435	7.29e-09	3.15e-07	42.7284	43.1771	49.2893	79.4693	77.2939	77.0062
ENSMUSG00000020741	chr11:74649495-74670847	protein_coding	Cluh	0.828771	1.77617	6.33803	84.033	7.3e-09	3.15e-07	56.7247	64.7467	53.142	96.6767	111.045	102.514
ENSMUSG00000113650	chr13:9753741-9756879	TEC	AC153144.1	-1.08935	-2.12778	3.17813	84.0369	7.29e-09	3.15e-07	11.3597	13.8675	11.6823	6.15175	5.67866	5.55217
ENSMUSG00000113852	chr12:98794448-98797069	TEC	AC159193.3	-1.2733	-2.41715	2.39969	84.0468	7.29e-09	3.15e-07	6.80106	7.94868	7.65563	3.24007	2.67022	3.36349
ENSMUSG00000057113	chr11:33152287-33163206	protein_coding	Npm1	0.812382	1.75611	7.55429	84.0122	7.31e-09	3.15e-07	131.487	126.136	151.422	237.094	247.369	233.803
ENSMUSG00000107780	chr6:87321558-87322339	TEC	9530013L04Rik	-2.35591	-5.11919	0.00265103	83.9881	7.33e-09	3.16e-07	2.0206	1.66941	1.34222	0.415955	0.302625	0.273585
ENSMUSG00000104292	chr8:108737593-108742800	TEC	Gm38042	-1.18747	-2.27753	3.63167	83.9156	7.38e-09	3.18e-07	19.8857	18.2307	13.5713	8.0345	7.90385	6.79135
ENSMUSG00000026421	chr1:135720061-135752232	protein_coding	Csrp1	0.888736	1.85155	8.73874	83.8606	7.43e-09	3.19e-07	274.925	299.337	324.42	483.296	603.274	577.345
ENSMUSG00000103761	chr3:108532648-108534820	TEC	Gm37859	-1.8085	-3.50277	1.24486	83.8315	7.45e-09	3.2e-07	3.918	3.83206	3.35555	0.941371	0.801065	1.40011
ENSMUSG00000101603	chrX:53051194-53053159	lincRNA	Gm28730	-2.67605	-6.39105	-0.144897	83.8385	7.44e-09	3.2e-07	1.0103	1.68838	1.98847	0.197031	0.24922	0.273585
ENSMUSG00000039328	chr8:31111820-31131482	protein_coding	Rnf122	-0.95552	-1.93928	3.71138	83.8101	7.46e-09	3.2e-07	17.0273	16.6372	18.2194	8.8883	8.36668	9.47892
ENSMUSG00000022752	chr16:57121714-57154530	protein_coding	Tomm70a	0.751911	1.68402	6.31436	83.8171	7.46e-09	3.2e-07	56.4783	59.0365	62.2144	97.0488	104.655	97.5895
ENSMUSG00000097336	chr8:121054882-121083110	processed_transcript	Fendrr	-0.919572	-1.89155	7.27416	83.7713	7.49e-09	3.21e-07	209.502	230.853	167.131	110.469	103.925	106.811
ENSMUSG00000022246	chr15:10568969-10714624	protein_coding	Rai14	0.772754	1.70853	7.55298	83.7701	7.5e-09	3.21e-07	132.941	143.152	139.715	221.397	244.539	244.489
ENSMUSG00000041025	chr4:139530548-139620382	protein_coding	Iffo2	1.20343	2.30286	5.21498	83.7583	7.5e-09	3.21e-07	20.7728	23.4856	23.0166	37.5235	62.9281	54.4274
ENSMUSG00000113106	chr12:99359871-99362028	TEC	AC125409.2	-1.47185	-2.77378	1.61029	83.7227	7.53e-09	3.22e-07	4.16441	4.9703	4.32493	1.62003	1.47752	1.75416
ENSMUSG00000063235	chr2:90908716-90918258	processed_transcript	Ptpmt1	0.96573	1.95305	3.828	83.7119	7.54e-09	3.22e-07	8.74773	9.52324	10.4146	17.6452	18.6915	19.666
ENSMUSG00000046062	chr1:133131143-133139783	protein_coding	Ppp1r15b	0.76092	1.69457	7.48635	83.6733	7.57e-09	3.23e-07	126.707	137.442	134.943	217.654	234.944	223.712
ENSMUSG00000049420	chr10:25912331-26079052	protein_coding	Tmem200a	-1.33507	-2.52288	2.6361	83.5549	7.66e-09	3.27e-07	7.95921	9.52324	9.24641	3.65602	4.16554	2.80023
ENSMUSG00000015224	chr4:96568429-96591578	protein_coding	Cyp2j9	-1.17347	-2.25553	2.48225	83.4828	7.72e-09	3.29e-07	7.98385	7.75898	7.50649	3.45899	3.20426	3.63707
ENSMUSG00000103928	chr1:151445305-151447741	TEC	Gm37893	-1.10896	-2.15691	2.93472	83.4488	7.75e-09	3.3e-07	9.68411	11.0029	10.6632	4.46604	4.75299	5.29468
ENSMUSG00000024583	chr18:63662801-63692359	protein_coding	Txnl1	0.817558	1.76242	5.88058	83.3783	7.8e-09	3.32e-07	39.87	40.1987	47.7482	73.9305	75.496	75.7831
ENSMUSG00000030057	chr6:87842615-87851106	protein_coding	Cnbp	0.795863	1.73612	7.89783	83.3516	7.83e-09	3.32e-07	162.659	169.085	191.092	300.713	309.888	297.081
ENSMUSG00000007097	chr1:172271709-172298064	protein_coding	Atp1a2	-0.778697	-1.71558	6.22628	83.1785	7.97e-09	3.38e-07	94.7466	94.6064	94.4277	57.1172	49.7017	58.5955
ENSMUSG00000020143	chr11:34226815-34783892	protein_coding	Dock2	-0.761847	-1.69566	6.50099	83.1642	7.98e-09	3.38e-07	117.589	116.992	107.228	66.9249	71.7933	62.8763
ENSMUSG00000021814	chr14:20455260-20480133	protein_coding	Anxa7	0.815241	1.75959	6.98065	83.1549	7.99e-09	3.38e-07	91.7896	85.3487	97.311	145.978	175.932	160.916
ENSMUSG00000028437	chr4:41348996-41390525	protein_coding	Ubap1	0.817942	1.76289	5.80379	83.1388	8e-09	3.39e-07	37.529	39.8193	43.7962	67.0344	76.1724	70.3275
ENSMUSG00000035765	chr18:75018772-75286966	protein_coding	Dym	0.767026	1.70176	5.60448	83.0646	8.06e-09	3.41e-07	34.8431	36.5374	36.4885	61.5394	62.5721	59.4806
ENSMUSG00000021356	chr13:30749226-30766976	protein_coding	Irf4	-1.03844	-2.05401	3.08063	83.0287	8.09e-09	3.42e-07	11.4337	11.8377	10.862	5.75769	5.28703	5.58436
ENSMUSG00000035606	chr9:102505750-102546239	protein_coding	Ky	-1.84916	-3.6029	1.24639	83.0205	8.1e-09	3.42e-07	4.73117	3.05427	3.47983	1.00705	0.836668	1.25527
ENSMUSG00000043336	chr16:57353093-57573126	protein_coding	Filip1l	1.15369	2.22482	7.37746	82.994	8.12e-09	3.43e-07	85.6539	97.8883	125.672	183.02	254.294	250.491
ENSMUSG00000028047	chr3:89215180-89226837	protein_coding	Thbs3	-0.831821	-1.77993	5.63079	82.9575	8.15e-09	3.43e-07	64.0186	62.1856	64.1532	35.597	39.3946	31.9612
ENSMUSG00000070342	chr3:149221687-149225745	lincRNA	Gm10287	-1.67242	-3.18748	1.88808	82.9672	8.14e-09	3.43e-07	6.28358	5.72912	4.94633	2.34248	1.72674	1.30355
ENSMUSG00000014602	chr1:93015464-93101951	protein_coding	Kif1a	0.9374	1.91507	3.87559	82.9595	8.15e-09	3.43e-07	11.0148	9.61809	9.4204	19.0682	18.9229	19.5372
ENSMUSG00000004264	chr6:124712336-124716950	protein_coding	Phb2	0.775221	1.71145	5.72083	82.9767	8.14e-09	3.43e-07	36.7651	38.5103	41.2608	65.4363	67.3251	66.6743
ENSMUSG00000104034	chr2:14673404-14674812	TEC	2900092N22Rik	-1.51979	-2.86748	1.93744	82.9401	8.17e-09	3.43e-07	6.72713	5.71015	4.64806	2.16734	2.11837	1.68979
ENSMUSG00000041482	chr18:63010213-63387183	protein_coding	Piezo2	-0.875506	-1.83465	6.81519	82.9089	8.19e-09	3.44e-07	148.243	161.686	127.337	71.8945	86.5329	79.903
ENSMUSG00000063785	chrX:48256862-48282453	protein_coding	Utp14a	0.83449	1.78323	4.98433	82.9147	8.19e-09	3.44e-07	23.0398	22.6319	22.3952	37.2608	40.8899	43.1943
ENSMUSG00000109093	chr7:119607681-119643469	antisense_RNA	Gm19950	2.80472	6.98724	0.143491	82.8873	8.21e-09	3.44e-07	0.098566	0.265588	0.397695	1.97031	2.01156	1.41621
ENSMUSG00000035373	chr11:82045712-82047525	protein_coding	Ccl7	2.94223	7.68596	0.811321	82.8747	8.22e-09	3.44e-07	0.763887	0.208677	0.198847	2.93358	3.59589	2.28524
ENSMUSG00000026109	chr1:50900647-51187270	protein_coding	Tmeff2	-1.5393	-2.90654	2.34663	82.8798	8.22e-09	3.44e-07	7.95921	7.72103	7.08394	3.19628	1.78015	2.88069
ENSMUSG00000029338	chr5:97882783-98031043	protein_coding	Antxr2	-0.759017	-1.69234	6.54155	82.8169	8.27e-09	3.46e-07	111.232	119.61	120.452	74.3027	68.6246	64.6949
ENSMUSG00000057706	chr7:82867333-82871515	protein_coding	Mex3b	-1.28781	-2.44158	2.29361	82.7621	8.32e-09	3.47e-07	7.39245	6.94324	6.56197	3.26196	2.83043	2.49445
ENSMUSG00000110891	chr10:45024302-45028152	lincRNA	Gm40639	-2.77304	-6.83546	-0.353237	82.7622	8.32e-09	3.47e-07	1.15815	1.72632	1.14337	0.262708	0.12461	0.209212
ENSMUSG00000042834	chr18:33437019-33464029	protein_coding	Nrep	-1.03553	-2.04987	5.91995	82.7667	8.32e-09	3.47e-07	86.9106	72.3159	85.0073	44.0255	44.0052	31.1565
ENSMUSG00000002984	chr7:19701313-19715438	protein_coding	Tomm40	0.872119	1.83035	4.7561	82.701	8.37e-09	3.49e-07	19.1957	20.2416	17.6477	32.0723	36.2972	36.1454
ENSMUSG00000020811	chr11:71749920-71789647	protein_coding	Wscd1	-1.09048	-2.12944	4.22027	82.6376	8.43e-09	3.51e-07	25.2083	26.0087	24.8808	14.8649	10.129	10.8308
ENSMUSG00000037709	chr6:58932090-59024549	protein_coding	Fam13a	-0.969	-1.95748	5.60813	82.4993	8.55e-09	3.56e-07	73.826	53.4971	66.4896	35.181	29.9242	33.8763
ENSMUSG00000013033	chr8:83900105-83941954	protein_coding	Adgrl1	-0.825013	-1.77155	6.14543	82.474	8.57e-09	3.56e-07	97.0629	94.5495	79.8372	53.089	52.4431	47.7326
ENSMUSG00000024726	chr19:18670780-18704788	protein_coding	Carnmt1	0.89442	1.85886	4.33215	82.4789	8.57e-09	3.56e-07	13.5775	14.0572	14.4662	28.5914	25.5451	24.1721
ENSMUSG00000034341	chr11:116078573-116086995	protein_coding	Wbp2	0.744736	1.67567	6.77828	82.4588	8.59e-09	3.57e-07	76.2655	83.1481	86.5484	136.871	136.697	138.595
ENSMUSG00000029177	chr5:30666777-30674830	protein_coding	Cenpa	-1.16145	-2.23682	2.7289	82.3942	8.64e-09	3.59e-07	9.11736	9.69398	8.67472	4.2909	4.43256	3.58879
ENSMUSG00000021930	chr14:61531993-61556886	protein_coding	Spryd7	1.02701	2.0378	4.71438	82.3706	8.67e-09	3.59e-07	14.8588	15.7266	21.1275	34.1521	35.4249	35.7109
ENSMUSG00000104867	chr5:5309002-5311623	sense_intronic	Gm43728	-1.23059	-2.34663	2.71485	82.3489	8.68e-09	3.6e-07	9.41306	10.4528	7.73019	4.24712	3.6493	3.89457
ENSMUSG00000050234	chr4:127311421-127314039	protein_coding	Gja4	-1.21407	-2.31992	4.04704	82.3397	8.69e-09	3.6e-07	27.8695	23.7891	17.6726	11.0775	10.0222	8.83519
ENSMUSG00000000216	chr7:121734479-121768475	protein_coding	Scnn1g	1.00754	2.01048	7.42897	82.3213	8.71e-09	3.6e-07	89.7937	119.78	133.675	231.14	242.705	216.309
ENSMUSG00000028327	chr4:45848664-45887008	protein_coding	Stra6l	1.61279	3.05842	1.45396	82.2906	8.74e-09	3.61e-07	1.50313	1.36588	1.04395	4.24712	4.23675	3.54051
ENSMUSG00000021792	chr14:40993740-41013788	protein_coding	Fam213a	0.872322	1.83061	4.679	82.1289	8.89e-09	3.67e-07	19.5407	16.1819	18.4431	33.4734	32.4699	33.136
ENSMUSG00000025732	chr17:25863698-25868738	protein_coding	Mcrip2	1.41419	2.66511	1.95148	82.1054	8.91e-09	3.68e-07	1.70026	2.14368	2.33646	5.84526	5.18022	5.4878
ENSMUSG00000030669	chr7:114631478-114636357	protein_coding	Calca	2.04938	4.13929	0.455579	82.0883	8.92e-09	3.68e-07	0.591396	0.531177	0.372839	1.9922	2.31419	1.93119
ENSMUSG00000039994	chr10:128232065-128252941	protein_coding	Timeless	-1.07757	-2.11048	3.36194	82.0608	8.95e-09	3.69e-07	16.0416	13.2794	12.5771	6.65528	7.01377	6.17981
ENSMUSG00000028698	chr4:116221618-116303056	protein_coding	Pik3r3	-0.856214	-1.81028	4.3585	82.0462	8.96e-09	3.69e-07	27.2042	24.8135	27.2918	14.8868	14.704	14.2103
ENSMUSG00000074825	chr2:127138772-127143442	protein_coding	Itpripl1	0.856676	1.81086	4.72526	82.0039	9e-09	3.71e-07	17.6926	18.7619	19.835	32.0285	36.3684	33.5222
ENSMUSG00000050440	chr7:30942368-30944032	protein_coding	Hamp	-2.68994	-6.45286	-0.299177	81.9729	9.03e-09	3.71e-07	1.70026	1.46074	1.04395	0.306493	0.195816	0.160932
ENSMUSG00000039377	chr1:184727140-184732619	protein_coding	Hlx	-0.936127	-1.91338	4.8009	81.9729	9.03e-09	3.71e-07	36.4201	41.2611	32.1139	18.4115	20.8099	18.1854
ENSMUSG00000036136	chr12:31073861-31080251	protein_coding	Fam110c	1.21464	2.32083	2.69887	81.9743	9.03e-09	3.71e-07	3.69623	3.94588	3.92724	9.65453	9.7374	7.51555
ENSMUSG00000103385	chr3:92277725-92281033	TEC	Gm37752	2.80675	6.99708	0.414755	81.9009	9.1e-09	3.73e-07	0.123208	0.30353	0.497119	1.64193	2.02937	2.78413
ENSMUSG00000018567	chr11:69991143-69994951	protein_coding	Gabarap	0.827971	1.77519	7.40022	81.8662	9.13e-09	3.75e-07	110.271	116.29	138.497	219.033	213.653	215.328
ENSMUSG00000004892	chr3:87987531-88000230	protein_coding	Bcan	-1.78464	-3.44532	1.57668	81.8453	9.15e-09	3.75e-07	4.95294	4.74265	4.22551	1.88274	1.2461	0.965595
ENSMUSG00000034993	chr11:101458745-101466230	protein_coding	Vat1	0.833985	1.7826	7.35614	81.7895	9.21e-09	3.77e-07	102.459	122.892	127.735	202.023	220.863	206.557
ENSMUSG00000042515	chrX:139210042-139238335	protein_coding	Mum1l1	1.21898	2.32783	3.08983	81.7696	9.23e-09	3.77e-07	5.27328	3.98383	5.99028	11.7562	12.2296	11.3618
ENSMUSG00000103132	chr6:28568072-28570986	TEC	Gm37978	-1.08296	-2.11838	2.91188	81.7471	9.25e-09	3.78e-07	10.8176	10.2062	9.66896	4.75064	5.19802	4.5383
ENSMUSG00000037679	chr12:112588784-112615557	protein_coding	Inf2	0.968401	1.95667	5.71085	81.7278	9.27e-09	3.79e-07	36.7651	37.2583	32.0642	56.3728	77.2405	73.9485
ENSMUSG00000024395	chr18:31931325-31958619	protein_coding	Lims2	0.867356	1.82432	6.34055	81.7007	9.29e-09	3.79e-07	49.7019	63.4756	58.7594	95.7572	104.05	113.924
ENSMUSG00000025858	chr5:139252324-139270051	protein_coding	Get4	0.860373	1.81551	4.69975	81.6811	9.31e-09	3.8e-07	16.7069	18.5153	19.9842	33.8018	33.6269	32.8141
ENSMUSG00000022376	chr15:64697084-64922296	protein_coding	Adcy8	-1.15682	-2.22965	5.62728	81.6375	9.36e-09	3.81e-07	54.0142	84.9693	65.6694	33.9113	31.9358	26.055
ENSMUSG00000114617	chr13:36252359-36256920	TEC	AC140397.1	-1.25163	-2.3811	2.3901	81.5677	9.43e-09	3.84e-07	7.51566	8.13839	6.4874	2.82411	3.32887	3.13818
ENSMUSG00000056144	chr7:104244457-104262234	protein_coding	Trim34a	-0.853913	-1.8074	4.92377	81.4908	9.5e-09	3.87e-07	38.7118	39.9141	38.6013	23.1402	22.4654	19.2958
ENSMUSG00000035725	chrX:77761411-77796278	protein_coding	Prkx	0.789796	1.72883	6.39126	81.4697	9.52e-09	3.87e-07	56.8726	63.0014	64.5011	96.0856	111.348	111.301
ENSMUSG00000025809	chr8:128685654-128733200	protein_coding	Itgb1	0.947456	1.92847	10.0365	81.4148	9.58e-09	3.89e-07	622.814	683.662	845.201	1263.96	1478.75	1406.68
ENSMUSG00000097814	chr1:96871126-96907796	antisense_RNA	Panct2	-1.19217	-2.28497	2.57598	81.3798	9.61e-09	3.9e-07	9.19128	7.43648	8.32674	3.74359	3.34667	3.8141
ENSMUSG00000024074	chr17:78200248-78376592	protein_coding	Crim1	0.770373	1.70571	8.26615	81.3418	9.65e-09	3.92e-07	210.931	231.157	240.431	378.388	394.106	391.694
ENSMUSG00000056216	chr7:35046422-35056573	protein_coding	Cebpg	0.830021	1.77771	7.15631	81.3181	9.68e-09	3.92e-07	90.6807	100.753	116.525	180.94	180.703	185.797
ENSMUSG00000042268	chr1:131744022-131771504	protein_coding	Slc26a9	-0.867948	-1.82507	5.73743	81.2596	9.74e-09	3.94e-07	74.1709	69.9825	62.6369	36.9543	42.2429	34.1177
ENSMUSG00000049625	chr13:56173704-56178885	protein_coding	Tifab	-1.06146	-2.08705	3.46904	81.2496	9.75e-09	3.94e-07	14.1689	16.106	14.6401	6.32689	8.24207	6.93619
ENSMUSG00000062960	chr5:75932827-75978458	protein_coding	Kdr	-0.86798	-1.82511	8.63759	81.2363	9.76e-09	3.95e-07	478.711	538.841	526.175	308.179	294.65	243.056
ENSMUSG00000032959	chr5:117282654-117287625	protein_coding	Pebp1	0.803323	1.74512	5.93159	81.1648	9.83e-09	3.97e-07	41.0774	42.5131	49.6621	77.083	76.5107	78.9052
ENSMUSG00000108317	chr7:122402455-122405604	TEC	Gm44663	-2.06967	-4.19791	0.342934	81.1453	9.85e-09	3.98e-07	2.0206	2.33338	1.76477	0.569201	0.534044	0.370145
ENSMUSG00000023068	chr10:52417547-52440183	protein_coding	Nus1	0.783399	1.72118	6.37122	81.1179	9.88e-09	3.99e-07	55.6898	61.8062	64.8491	96.9394	111.117	105.781
ENSMUSG00000030660	chr7:116337265-116443449	protein_coding	Pik3c2a	0.872919	1.83136	7.55708	81.0142	9.99e-09	4.03e-07	125.277	133.686	139.939	206.467	257.587	266.424
ENSMUSG00000105282	chr5:44492170-44495421	TEC	Gm42981	-2.00865	-4.02407	3.16037	81.0071	1e-08	4.03e-07	16.362	17.3771	9.24641	4.66307	4.04093	2.09212
ENSMUSG00000028656	chr4:122859047-122886056	protein_coding	Cap1	0.911048	1.88041	8.20887	80.9353	1.01e-08	4.06e-07	180.228	196.232	239.711	356.627	413.457	388.507
ENSMUSG00000033253	chr4:118362743-118409273	protein_coding	Szt2	-0.898175	-1.86371	6.65768	80.9113	1.01e-08	4.06e-07	136.391	145.448	112.349	72.2886	76.8667	62.4096
ENSMUSG00000019210	chr6:120794305-120822793	protein_coding	Atp6v1e1	0.794607	1.73461	6.33396	80.8185	1.02e-08	4.1e-07	53.5214	57.1015	66.2162	104.558	100.525	101.645
ENSMUSG00000087049	chr4:32251761-32265835	sense_intronic	Bach2it1	-1.56493	-2.95864	1.65503	80.7902	1.02e-08	4.11e-07	3.96728	5.86192	4.25036	1.55436	1.65554	1.56105
ENSMUSG00000106944	chr6:18429659-18431245	TEC	Gm43843	-2.03839	-4.10786	0.588931	80.7884	1.02e-08	4.11e-07	2.3163	2.67485	2.26189	0.810017	0.551845	0.434518
ENSMUSG00000000056	chr11:121237253-121255856	protein_coding	Narf	-0.921431	-1.89399	4.15159	80.7647	1.03e-08	4.11e-07	24.0994	22.0249	23.6877	13.6827	11.1437	12.0538
ENSMUSG00000024312	chr17:33940660-33949695	protein_coding	Wdr46	0.961502	1.94734	3.91593	80.6918	1.03e-08	4.14e-07	10.3494	10.8132	9.37069	18.2801	21.9848	19.2314
ENSMUSG00000027195	chr2:94032689-94157964	protein_coding	Hsd17b12	0.864089	1.82019	6.10493	80.6773	1.04e-08	4.14e-07	44.3301	44.8465	57.1189	85.818	90.4136	89.9613
ENSMUSG00000102145	chr1:55440904-55445930	TEC	Gm38056	-1.2577	-2.39115	3.53547	80.6815	1.03e-08	4.14e-07	17.2983	18.4774	13.2731	6.54582	8.29548	5.69701
ENSMUSG00000046215	chr11:103649570-103650579	protein_coding	Rprml	-2.7157	-6.56913	-0.501091	80.6273	1.04e-08	4.16e-07	1.20743	1.06235	1.41679	0.262708	0.12461	0.177026
ENSMUSG00000004100	chr9:20888175-20892178	protein_coding	Ppan	0.92901	1.90397	4.10966	80.5805	1.05e-08	4.18e-07	11.9018	11.5721	12.0303	19.7469	24.477	23.3191
ENSMUSG00000024867	chr19:24294794-24555872	protein_coding	Pip5k1b	0.811933	1.75556	5.09737	80.5495	1.05e-08	4.19e-07	23.2616	25.0791	26.0242	43.3469	45.6073	41.6171
ENSMUSG00000060147	chr13:33917918-34002794	protein_coding	Serpinb6a	0.880531	1.84105	6.88511	80.4156	1.06e-08	4.25e-07	72.8157	78.3106	98.3549	148.452	157.258	153.53
ENSMUSG00000104012	chr7:143297698-143301617	TEC	Gm37364	-1.60412	-3.0401	1.8378	80.4068	1.07e-08	4.25e-07	6.48072	5.36868	4.34979	1.62003	2.17178	1.52886
ENSMUSG00000022546	chr15:76696764-76699674	protein_coding	Gpt	-0.984208	-1.97823	3.81214	80.3528	1.07e-08	4.27e-07	20.8221	16.2199	19.0148	9.50128	9.11434	9.68814
ENSMUSG00000022114	chr14:105891947-105896819	protein_coding	Spry2	0.754099	1.68658	5.8911	80.3163	1.08e-08	4.28e-07	41.792	43.7272	46.8534	73.5802	73.5912	76.0728
ENSMUSG00000022280	chr15:36239933-36283147	protein_coding	Rnf19a	0.750641	1.68254	6.93232	80.2237	1.09e-08	4.32e-07	87.4527	92.7283	92.812	142.497	153.253	163.556
ENSMUSG00000001467	chr5:4081145-4104746	protein_coding	Cyp51	0.793265	1.73299	5.76017	80.2086	1.09e-08	4.33e-07	39.9439	38.1688	40.714	75.0689	63.5334	67.3342
ENSMUSG00000049281	chr9:40269217-40291618	protein_coding	Scn3b	-1.16318	-2.23951	5.97473	80.1612	1.09e-08	4.34e-07	87.6745	84.8365	88.3877	42.7996	46.4796	27.2942
ENSMUSG00000061601	chr5:14514918-14863459	protein_coding	Pclo	-0.938017	-1.91589	4.13824	80.1058	1.1e-08	4.37e-07	26.1939	21.323	21.9478	12.5662	11.2861	12.3918
ENSMUSG00000040247	chr19:4184358-4191047	protein_coding	Tbc1d10c	-0.990761	-1.98723	3.54646	80.0982	1.1e-08	4.37e-07	16.8055	15.6697	14.1679	7.7499	8.40229	7.32243
ENSMUSG00000022178	chr14:54567472-54577558	protein_coding	Ajuba	0.821669	1.76745	5.82901	80.0721	1.1e-08	4.38e-07	41.3731	44.4291	37.2342	66.7279	73.4488	77.3281
ENSMUSG00000033813	chr1:4857814-4897909	protein_coding	Tcea1	0.746045	1.67719	5.96506	80.0445	1.11e-08	4.39e-07	44.5026	45.8709	49.4633	77.8711	79.6615	76.9901
ENSMUSG00000038987	chr2:32777381-32784428	protein_coding	Cfap157	-1.56988	-2.96879	1.90202	80.0085	1.11e-08	4.4e-07	7.26924	4.515	5.12032	2.0141	1.85135	1.81854
ENSMUSG00000111673	chr9:30954087-31031205	antisense_RNA	Gm29724	-1.69831	-3.24521	0.92736	79.9586	1.12e-08	4.42e-07	3.25268	2.75074	2.75901	0.83191	0.801065	1.04606
ENSMUSG00000067851	chr1:10137571-10232670	protein_coding	Arfgef1	0.745239	1.67625	8.26025	79.9397	1.12e-08	4.43e-07	220.32	234.268	232.627	396.974	384.654	370.354
ENSMUSG00000053469	chr15:66670753-66850721	protein_coding	Tg	1.29606	2.45557	2.236	79.9242	1.12e-08	4.43e-07	2.3163	2.99735	2.68444	6.34878	6.1771	7.17759
ENSMUSG00000044813	chr4:45423278-45532470	protein_coding	Shb	0.904631	1.87207	5.25747	79.9132	1.12e-08	4.43e-07	23.9762	30.0305	25.6762	45.7988	54.9531	48.5211
ENSMUSG00000032834	chr10:78170909-78185149	protein_coding	Pwp2	0.884852	1.84657	4.26703	79.8721	1.13e-08	4.45e-07	12.8875	14.4935	12.9997	23.2278	26.4886	24.8963
ENSMUSG00000036180	chr8:69907076-69996384	protein_coding	Gatad2a	0.789914	1.72897	7.37494	79.8694	1.13e-08	4.45e-07	112.612	130.707	121.421	194.273	222.803	213.59
ENSMUSG00000034158	chr16:37868389-37888858	protein_coding	Lrrc58	0.832566	1.78085	8.78992	79.8434	1.13e-08	4.45e-07	279.928	337.525	337.345	530.167	594.444	575.768
ENSMUSG00000020849	chr11:75732869-75765845	protein_coding	Ywhae	0.815426	1.75982	8.61279	79.771	1.14e-08	4.49e-07	262.999	269.288	318.653	478.939	511.827	506.68
ENSMUSG00000020267	chr11:54866383-54870501	protein_coding	Hint1	0.953881	1.93708	6.03876	79.738	1.14e-08	4.5e-07	39.9192	39.2312	55.031	87.5694	85.1622	87.0645
ENSMUSG00000021209	chr12:103532283-103613831	protein_coding	Ppp4r4	-0.981108	-1.97398	3.64868	79.6964	1.15e-08	4.52e-07	16.8794	17.7565	15.2864	9.30425	7.86824	8.15928
ENSMUSG00000099757	chr19:11470166-11484578	processed_transcript	BE692007	-1.06148	-2.08708	3.56229	79.6808	1.15e-08	4.52e-07	14.7356	17.8893	15.2615	7.50908	8.68711	6.77526
ENSMUSG00000075012	chr2:102449366-102452499	protein_coding	Fjx1	1.12795	2.18548	2.95889	79.6762	1.15e-08	4.52e-07	4.28762	5.2928	4.87176	9.56696	11.6244	10.4445
ENSMUSG00000039103	chr3:152236982-152266350	protein_coding	Nexn	0.778363	1.71518	5.33076	79.6627	1.15e-08	4.52e-07	28.9291	29.044	30.7965	49.9365	53.1907	49.1166
ENSMUSG00000113346	chr13:73344665-73347384	lincRNA	Eprn	2.22973	4.69045	0.80377	79.653	1.15e-08	4.52e-07	0.517472	0.777795	0.422551	3.69981	2.24298	2.34961
ENSMUSG00000085028	chr2:181384250-181387586	transcribed_unitary_pseudogene	Slc2a4rg-ps	-1.16701	-2.24546	3.15247	79.5819	1.16e-08	4.55e-07	14.1689	12.8431	9.91752	5.1666	5.74987	5.51998
ENSMUSG00000026260	chr1:92439010-92473860	protein_coding	Ndufa10	0.780949	1.71826	5.57817	79.4765	1.18e-08	4.6e-07	35.8041	34.5834	34.8977	55.4971	63.9428	61.4279
ENSMUSG00000063632	chr12:27334264-27342574	protein_coding	Sox11	-1.44795	-2.7282	5.49262	79.3893	1.19e-08	4.64e-07	66.1378	67.6302	63.9295	35.3124	19.4748	17.8796
ENSMUSG00000086141	chr2:147944740-148040203	lincRNA	9030622O22Rik	-1.11207	-2.16155	3.03157	79.3257	1.2e-08	4.67e-07	13.06	10.4907	10.0418	5.27606	5.07341	5.18203
ENSMUSG00000026107	chr1:51465862-51478425	protein_coding	Nabp1	0.822407	1.76835	6.31456	79.3232	1.2e-08	4.67e-07	60.7906	60.7059	50.8055	94.6188	111.366	98.7482
ENSMUSG00000039450	chr11:120725399-120727281	protein_coding	Dcxr	0.854044	1.80756	5.90533	79.3145	1.2e-08	4.67e-07	46.1043	41.28	40.54	73.3175	70.0131	87.837
ENSMUSG00000029415	chr5:92284010-92310479	protein_coding	Sdad1	0.824724	1.7712	5.09395	79.2965	1.2e-08	4.68e-07	23.8283	25.838	24.0854	39.866	46.6042	44.176
ENSMUSG00000021114	chr12:78840725-78861638	protein_coding	Atp6v1d	0.803389	1.7452	5.83557	79.2758	1.2e-08	4.68e-07	41.7427	37.1824	45.7598	74.2589	72.4341	70.8264
ENSMUSG00000016257	chr2:174465067-174473081	protein_coding	Prelid3b	0.883684	1.84508	4.82828	79.2527	1.21e-08	4.69e-07	17.6433	19.9002	22.1963	35.8597	38.8784	35.4856
ENSMUSG00000037664	chr7:143458339-143461050	protein_coding	Cdkn1c	0.947367	1.92835	5.19122	79.2259	1.21e-08	4.7e-07	21.3642	25.4965	27.8138	42.2741	49.132	52.5606
ENSMUSG00000017417	chr11:97923238-97986444	protein_coding	Plxdc1	-0.988915	-1.98469	3.43277	79.1917	1.21e-08	4.71e-07	13.7992	14.835	14.4413	7.55286	7.69023	6.48558
ENSMUSG00000085385	chr2:158353700-158361580	processed_transcript	Snhg17	0.985578	1.98011	4.38183	79.1519	1.22e-08	4.73e-07	14.8342	14.3987	12.5522	23.2716	28.7493	30.6898
ENSMUSG00000094910	chr12:105453856-105493095	protein_coding	D430019H16Rik	-1.17966	-2.26524	3.35115	79.1069	1.22e-08	4.75e-07	15.0067	13.7347	13.7702	7.7499	5.99909	5.08547
ENSMUSG00000026580	chr1:164115264-164150026	protein_coding	Selp	1.39073	2.62211	2.92968	79.083	1.23e-08	4.76e-07	3.59766	4.79956	4.02666	11.0994	13.3333	8.30412
ENSMUSG00000069793	chr11:82978390-82991830	protein_coding	Slfn9	-1.14464	-2.21091	3.32937	79.0728	1.23e-08	4.76e-07	15.9184	11.1168	14.6153	6.28311	6.56874	5.9545
ENSMUSG00000030020	chr6:92370908-92706155	protein_coding	Prickle2	-1.05964	-2.08441	7.29935	78.9939	1.24e-08	4.8e-07	167.661	241.704	229.271	115.811	103.836	86.8392
ENSMUSG00000025938	chr1:12866549-12992650	protein_coding	Slco5a1	-1.58774	-3.00578	2.21577	78.8306	1.26e-08	4.88e-07	9.53626	5.91883	5.59258	2.34248	2.4744	2.17259
ENSMUSG00000051457	chr7:127132232-127137823	protein_coding	Spn	-0.820121	-1.76555	4.66546	78.7971	1.27e-08	4.89e-07	33.956	31.9844	31.2688	17.6233	19.2968	18.121
ENSMUSG00000036840	chr8:86724007-86745934	protein_coding	Siah1a	0.767303	1.70209	5.11777	78.783	1.27e-08	4.9e-07	25.504	25.819	25.6016	44.0036	43.8628	43.0816
ENSMUSG00000046169	chr13:104287835-104496695	protein_coding	Adamts6	-1.07187	-2.10215	3.61612	78.7866	1.27e-08	4.9e-07	18.6536	17.1115	14.0933	8.86641	7.24519	7.64429
ENSMUSG00000048065	chr7:107748455-107758032	protein_coding	Cyb5r2	4.48642	22.4154	-1.15993	78.7343	1.27e-08	4.91e-07	0.0246415	0.0189706	0.0497119	0.525417	1.01468	0.627637
ENSMUSG00000046491	chr11:43474276-43491525	protein_coding	C1qtnf2	-1.02635	-2.03687	3.28027	78.74	1.27e-08	4.91e-07	12.5179	13.1846	13.3973	7.24637	5.99909	5.98669
ENSMUSG00000040253	chr3:142530342-142550149	protein_coding	Gbp7	-1.28071	-2.42959	5.695	78.6855	1.28e-08	4.94e-07	95.2394	53.4212	71.7342	35.2248	28.6425	26.8596
ENSMUSG00000038510	chr10:40223246-40247036	protein_coding	Rpf2	0.942713	1.92214	3.47838	78.6569	1.29e-08	4.95e-07	7.56494	7.47442	7.68048	13.9454	15.3093	14.4035
ENSMUSG00000049676	chr7:29181321-29214035	protein_coding	Catsperg1	-1.38179	-2.60592	2.0605	78.5885	1.3e-08	4.98e-07	6.75177	6.33618	5.0209	2.03599	2.31419	2.57492
ENSMUSG00000054046	chr7:43712567-43727534	protein_coding	Klk13	-1.7026	-3.25488	1.53141	78.5259	1.3e-08	5.01e-07	5.42113	3.71824	4.25036	1.09462	1.2461	1.72198
ENSMUSG00000108297	chr6:113797807-113799684	sense_intronic	Gm44167	-3.21619	-9.29327	-0.453311	78.4558	1.31e-08	5.05e-07	1.84811	0.872648	1.31736	0.218924	0.0712058	0.144839
ENSMUSG00000107136	chr5:67843120-67844420	TEC	Gm42466	-1.06314	-2.08947	3.41938	78.4388	1.32e-08	5.05e-07	13.9225	15.1765	14.317	7.37773	5.74987	7.66039
ENSMUSG00000031383	chrX:73639419-73643514	protein_coding	Dusp9	1.88359	3.68992	0.810442	78.4418	1.32e-08	5.05e-07	0.714604	0.588089	0.845102	2.5833	2.18958	3.0899
ENSMUSG00000108195	chr6:87138741-87140852	TEC	Gm44415	-2.0337	-4.09454	0.816935	78.4033	1.32e-08	5.06e-07	3.84408	2.29544	2.46074	0.83191	0.712058	0.563264
ENSMUSG00000027358	chr2:133552159-133562885	protein_coding	Bmp2	1.10499	2.15098	3.22101	78.3645	1.33e-08	5.08e-07	4.82974	6.67765	6.03999	12.194	13.2087	12.4401
ENSMUSG00000031266	chrX:134588149-134601125	protein_coding	Gla	1.01805	2.02517	3.66254	78.3518	1.33e-08	5.08e-07	7.63887	8.11942	9.19669	17.1417	18.5491	14.8541
ENSMUSG00000114161	chr13:31072730-31077845	lincRNA	AL606496.1	-1.81266	-3.5129	1.73207	78.2987	1.34e-08	5.11e-07	4.55868	4.81853	6.23884	2.12356	1.2639	1.11043
ENSMUSG00000028337	chr4:46536937-46602202	protein_coding	Coro2a	0.829166	1.77666	4.69294	78.2819	1.34e-08	5.12e-07	19.6886	18.4584	17.5731	31.7658	32.2562	34.9545
ENSMUSG00000091512	chr3:137918506-137928900	protein_coding	Lamtor3	0.823918	1.77021	5.41998	78.2384	1.35e-08	5.14e-07	27.5492	30.7324	34.2763	53.899	54.4012	55.5378
ENSMUSG00000001576	chr17:26561489-26656931	protein_coding	Ergic1	0.777241	1.71385	6.21086	78.2235	1.35e-08	5.14e-07	49.9976	57.1015	56.4727	85.6867	98.5845	96.0767
ENSMUSG00000039005	chr4:66827584-66930284	protein_coding	Tlr4	0.921014	1.89345	5.79473	78.0984	1.37e-08	5.21e-07	33.0689	37.7325	44.1441	64.4073	78.8248	74.3508
ENSMUSG00000073758	chr4:126150602-126163491	protein_coding	Sh3d21	0.870217	1.82794	4.21773	78.0955	1.37e-08	5.21e-07	13.9964	13.1277	12.1794	23.0964	23.3911	25.3469
ENSMUSG00000031917	chr8:107056877-107060931	protein_coding	Nip7	0.901329	1.86779	4.1744	78.0481	1.37e-08	5.23e-07	11.6308	12.4068	13.5713	21.3669	24.8152	24.0272
ENSMUSG00000001507	chr11:95044474-95076801	protein_coding	Itga3	0.944806	1.92493	8.46393	77.9919	1.38e-08	5.26e-07	211.449	253.997	258.676	402.009	543.817	448.068
ENSMUSG00000027236	chr2:122028546-122056598	protein_coding	Eif3j1	0.793531	1.73331	5.95744	77.989	1.38e-08	5.26e-07	41.0528	45.9847	49.1899	73.4051	81.3348	81.3675
ENSMUSG00000021939	chr14:63122462-63145923	protein_coding	Ctsb	0.799158	1.74009	8.539	77.9463	1.39e-08	5.28e-07	243.557	270.691	300.061	459.105	478.788	479.064
ENSMUSG00000030483	chr7:25897620-25926624	protein_coding	Cyp2b10	0.809518	1.75263	8.08318	77.9219	1.39e-08	5.29e-07	184.368	182.915	223.703	342.878	340.524	352.313
ENSMUSG00000096054	chr10:5020917-5551482	protein_coding	Syne1	-0.769622	-1.70482	9.30002	77.8869	1.4e-08	5.29e-07	836.283	821.086	726.439	454.507	470.154	473.608
ENSMUSG00000019312	chr11:98446394-98455373	protein_coding	Grb7	-0.922859	-1.89587	4.18002	77.8831	1.4e-08	5.29e-07	27.2042	21.6265	22.42	12.7195	12.1762	12.6654
ENSMUSG00000047714	chr16:31251537-31275277	protein_coding	Ppp1r2	1.11067	2.15946	7.81013	77.893	1.4e-08	5.29e-07	112.02	153.453	160.52	247.34	351.223	321.366
ENSMUSG00000024136	chr17:24440081-24443105	protein_coding	Dnase1l2	-1.38215	-2.60656	1.56317	77.9014	1.4e-08	5.29e-07	4.28762	4.47706	4.05152	1.64193	1.56653	1.70588
ENSMUSG00000022193	chr14:54614119-54618022	protein_coding	Psmb5	1.04258	2.05991	4.43497	77.795	1.41e-08	5.34e-07	11.2858	13.9813	16.9766	27.4092	29.5504	30.03
ENSMUSG00000031451	chr8:13465374-13494490	protein_coding	Gas6	0.756943	1.68991	7.85924	77.735	1.42e-08	5.37e-07	176.68	165.424	175.682	293.971	310.173	270.849
ENSMUSG00000035164	chr9:52111344-52168572	protein_coding	Zc3h12c	0.844412	1.79553	6.0358	77.7245	1.42e-08	5.38e-07	43.2212	46.5918	50.8304	76.6451	80.2312	95.5939
ENSMUSG00000061981	chr11:78037931-78060434	protein_coding	Flot2	0.713541	1.63982	6.24395	77.6697	1.43e-08	5.4e-07	58.3264	55.6408	58.138	89.9776	97.1247	95.0789
ENSMUSG00000040111	chr9:40293233-40531383	protein_coding	Gramd1b	-0.775515	-1.7118	5.20784	77.6262	1.44e-08	5.43e-07	48.9134	45.188	45.884	27.0371	26.3462	28.3724
ENSMUSG00000063659	chr1:177442351-177450764	protein_coding	Zbtb18	0.701153	1.6258	6.29127	77.5919	1.44e-08	5.44e-07	61.1109	59.5867	58.0883	95.1223	98.2462	97.2998
ENSMUSG00000030894	chr7:105744811-105752235	protein_coding	Tpp1	0.762138	1.696	7.01269	77.5772	1.45e-08	5.45e-07	87.3541	94.7202	105.141	158.107	165.678	163.314
ENSMUSG00000037600	chr4:133518963-133530790	protein_coding	Kdf1	0.934387	1.91108	3.46508	77.5209	1.45e-08	5.47e-07	7.46638	7.85383	7.25793	14.0549	14.526	14.5966
ENSMUSG00000022500	chr16:10959275-11066157	protein_coding	Litaf	1.15689	2.22977	6.34611	77.5246	1.45e-08	5.47e-07	39.8946	57.6517	53.3408	87.8321	135.344	113.361
ENSMUSG00000043284	chr11:60864452-60879272	protein_coding	Tmem11	0.863727	1.81973	4.32158	77.5083	1.46e-08	5.48e-07	13.2325	14.0572	15.0876	24.2786	25.4027	27.4068
ENSMUSG00000006273	chr8:69088646-69113711	protein_coding	Atp6v1b2	0.713975	1.64032	7.07588	77.4902	1.46e-08	5.48e-07	98.4675	102.972	104.967	165.353	173.689	163.572
ENSMUSG00000052854	chrX:138914430-139010532	protein_coding	Nrk	1.70831	3.26779	0.964762	77.4955	1.46e-08	5.48e-07	0.936377	0.872648	0.820246	3.41521	2.59901	2.6232
ENSMUSG00000029161	chr5:30933143-30945591	protein_coding	Cgref1	2.22379	4.67118	0.287163	77.432	1.47e-08	5.51e-07	0.591396	0.3225	0.298271	1.7076	1.97596	1.93119
ENSMUSG00000022773	chr16:17069696-17087045	protein_coding	Ypel1	-1.97795	-3.93934	0.576846	77.4115	1.47e-08	5.52e-07	2.612	2.42824	2.11275	0.810017	0.445036	0.579357
ENSMUSG00000068823	chr3:103020426-103058186	protein_coding	Csde1	0.793326	1.73307	9.5035	77.3874	1.48e-08	5.53e-07	484.255	521.881	587.147	938.153	927.118	895.992
ENSMUSG00000030587	chr7:29246561-29248466	protein_coding	2200002D01Rik	1.07868	2.11211	3.3979	77.3305	1.49e-08	5.56e-07	6.65321	6.63971	6.86024	11.6248	15.7721	15.1116
ENSMUSG00000028273	chr3:142239590-142395696	protein_coding	Pdlim5	1.05702	2.08063	7.61151	77.3027	1.49e-08	5.57e-07	108.842	130.48	141.381	204.825	298.085	289.131
ENSMUSG00000018770	chr2:73908447-73911326	protein_coding	Atp5g3	0.755661	1.6884	6.06257	77.3072	1.49e-08	5.57e-07	46.2275	48.6406	54.1362	81.5271	83.8093	86.2115
ENSMUSG00000032698	chr2:103957986-103981878	protein_coding	Lmo2	-0.830522	-1.77833	5.06941	77.1444	1.52e-08	5.66e-07	39.6235	45.0741	44.2187	25.6578	24.8152	22.0638
ENSMUSG00000000776	chr14:70438757-70443447	protein_coding	Polr3d	0.86686	1.82369	4.25564	77.0739	1.53e-08	5.7e-07	13.1339	13.7537	13.5216	22.4178	26.631	24.6388
ENSMUSG00000040728	chr4:11331933-11386783	protein_coding	Esrp1	0.821486	1.76723	5.58468	77.0447	1.53e-08	5.72e-07	39.2046	31.3584	33.3567	60.0507	62.8925	60.6233
ENSMUSG00000106202	chr5:5304356-5307002	sense_intronic	Gm43727	-1.15249	-2.22297	2.62855	76.9831	1.54e-08	5.75e-07	9.09272	8.91618	7.58106	4.22523	3.77391	3.54051
ENSMUSG00000026596	chr1:156558786-156649568	protein_coding	Abl2	0.79776	1.7384	6.87197	76.9773	1.54e-08	5.75e-07	80.6763	92.3868	83.3668	131.464	156.208	158.132
ENSMUSG00000061458	chr12:17348458-17430095	protein_coding	Nol10	0.901023	1.86739	4.72383	76.9897	1.54e-08	5.75e-07	17.4215	20.3555	17.2997	30.4085	37.2228	35.2764
ENSMUSG00000062580	chr1:135295213-135313778	protein_coding	Timm17a	0.807426	1.75009	5.53869	76.9552	1.55e-08	5.76e-07	29.8162	35.1715	36.2399	58.3869	57.8725	60.929
ENSMUSG00000056592	chr7:43562256-43575461	protein_coding	Zfp658	-1.09748	-2.13981	2.67729	76.8801	1.56e-08	5.8e-07	8.5506	9.01103	8.60015	3.69981	4.07653	4.42564
ENSMUSG00000026222	chr1:85649988-85709998	protein_coding	Sp100	-0.700766	-1.62537	6.63081	76.8644	1.56e-08	5.81e-07	123.799	123.119	121.173	75.7476	78.7892	71.9368
ENSMUSG00000039004	chr13:38345107-38500302	protein_coding	Bmp6	-0.81149	-1.75502	6.79014	76.8549	1.57e-08	5.81e-07	127.323	155.426	140.187	88.1605	79.1809	73.7232
ENSMUSG00000005103	chr5:38526813-38563221	protein_coding	Wdr1	0.779762	1.71685	7.87235	76.8031	1.57e-08	5.84e-07	162.757	171.817	182.741	271.618	320.035	296.47
ENSMUSG00000028577	chr4:94567514-94603244	protein_coding	Plaa	0.717862	1.64474	6.14618	76.7599	1.58e-08	5.86e-07	52.8314	51.8846	55.8016	86.6937	91.6597	85.6322
ENSMUSG00000020173	chr11:12236608-12464960	protein_coding	Cobl	0.708311	1.63389	6.83838	76.7483	1.58e-08	5.87e-07	85.8264	83.2809	91.4201	144.577	141.433	139.641
ENSMUSG00000108256	chr6:93194941-93197851	TEC	Gm43923	-1.36745	-2.58015	3.17916	76.7293	1.59e-08	5.88e-07	12.5425	16.5424	10.0169	5.86715	4.25455	5.10156
ENSMUSG00000030468	chr7:43408204-43418358	protein_coding	Siglecg	-1.3974	-2.63426	3.03073	76.7171	1.59e-08	5.88e-07	13.1339	12.9379	9.49497	4.22523	5.76767	3.52442
ENSMUSG00000102573	chr9:72691549-72695050	TEC	Gm7265	-1.02783	-2.03895	4.2023	76.6418	1.6e-08	5.92e-07	28.1652	25.7241	20.2079	13.3324	12.0338	11.0239
ENSMUSG00000020264	chr11:55158470-55185077	protein_coding	Slc36a2	-0.909346	-1.87819	4.21129	76.6399	1.6e-08	5.92e-07	26.9825	21.8352	23.7623	12.9822	11.9982	13.631
ENSMUSG00000107434	chr6:117420577-117423617	lincRNA	Gm4640	-5.76082	-54.2225	-1.28574	76.574	1.61e-08	5.96e-07	1.35528	0.645	0.397695	0	0.0178015	0.0160932
ENSMUSG00000025337	chr5:130245731-130255530	protein_coding	Sbds	0.882027	1.84296	6.54149	76.5279	1.62e-08	5.99e-07	55.6159	64.5759	76.2331	109.812	126.479	125.656
ENSMUSG00000016541	chr15:85336381-85463836	protein_coding	Atxn10	0.715154	1.64166	7.00954	76.5121	1.63e-08	5.99e-07	94.5248	95.2134	102.754	157.275	165.856	157.022
ENSMUSG00000030350	chr6:127689011-127769472	protein_coding	Prmt8	0.867854	1.82495	4.03152	76.4999	1.63e-08	6e-07	10.9655	11.9515	11.6326	20.7758	22.3408	19.9717
ENSMUSG00000113003	chr12:99366544-99369913	TEC	AC125409.1	-1.35569	-2.5592	2.48742	76.4436	1.64e-08	6.03e-07	9.142	8.65059	6.41283	3.63413	2.63462	3.21865
ENSMUSG00000040952	chr7:24884371-24889806	protein_coding	Rps19	0.829412	1.77696	7.72922	76.4109	1.64e-08	6.05e-07	137.13	144.632	176.552	274.311	265.259	274.792
ENSMUSG00000024174	chr17:55652025-55712628	protein_coding	Pot1b	-0.889903	-1.85305	4.37795	76.3869	1.65e-08	6.06e-07	26.5143	29.8977	24.5577	15.7406	13.9919	14.0172
ENSMUSG00000114888	chr14:27238062-27240494	TEC	AC140462.2	-1.20077	-2.29863	2.22632	76.3032	1.66e-08	6.11e-07	6.45607	7.05706	6.03999	2.69276	2.83043	2.97725
ENSMUSG00000036006	chr13:24582189-24733816	protein_coding	Ripor2	-0.881789	-1.84266	5.641	76.2675	1.67e-08	6.13e-07	59.9528	75.6358	58.4114	34.8307	37.5611	32.9429
ENSMUSG00000040021	chr10:7681214-7716460	protein_coding	Lats1	0.710508	1.63638	7.25672	76.2443	1.67e-08	6.14e-07	113.228	117.219	117.419	182.867	197.151	189.224
ENSMUSG00000066441	chr12:79174337-79192293	protein_coding	Rdh11	0.875438	1.83457	4.54797	76.1573	1.69e-08	6.2e-07	16.4359	14.6074	18.3437	31.3936	29.7996	29.338
ENSMUSG00000024927	chr19:5637483-5648130	protein_coding	Rela	0.792854	1.7325	6.56962	76.0456	1.71e-08	6.27e-07	65.7682	75.8445	66.7382	107.294	131.09	122.631
ENSMUSG00000024186	chr17:26202951-26211324	protein_coding	Rgs11	-1.09924	-2.14241	3.09711	76.0316	1.71e-08	6.28e-07	13.405	11.629	9.99208	5.42931	5.80327	5.11765
ENSMUSG00000021573	chr13:74009407-74035753	protein_coding	Tppp	-1.17988	-2.26559	4.62689	76.0173	1.72e-08	6.28e-07	29.6191	32.25	41.0371	19.112	13.4401	12.9551
ENSMUSG00000071528	chr19:47083471-47090625	protein_coding	Usmg5	1.01645	2.02294	5.30894	75.9958	1.72e-08	6.29e-07	23.163	22.5181	32.8844	51.2719	51.464	56.0367
ENSMUSG00000030264	chr6:113046225-113068273	protein_coding	Thumpd3	0.798221	1.73895	4.96431	75.9631	1.73e-08	6.31e-07	21.7092	22.4991	24.0108	38.7276	42.0292	37.8674
ENSMUSG00000005575	chr7:13035120-13038275	protein_coding	Ube2m	0.758887	1.69218	5.76319	75.9635	1.73e-08	6.31e-07	37.874	40.5402	42.4539	64.276	72.0069	68.2354
ENSMUSG00000106332	chr5:44516961-44517713	TEC	Gm43506	-1.96069	-3.89247	1.98269	75.9429	1.73e-08	6.32e-07	6.2343	8.0625	4.54864	2.07977	1.85135	0.981688
ENSMUSG00000036323	chr5:76974683-76999937	protein_coding	Srp72	0.700057	1.62457	6.70013	75.9396	1.73e-08	6.32e-07	77.399	78.3106	81.8257	124.414	134.276	127.185
ENSMUSG00000038279	chr6:125131909-125144753	protein_coding	Nop2	0.878353	1.83828	4.69234	75.8816	1.74e-08	6.35e-07	17.6187	19.0465	17.7968	29.3139	37.205	33.6027
ENSMUSG00000054459	chr12:11325242-11436613	protein_coding	Vsnl1	-1.35056	-2.55011	2.80817	75.8532	1.75e-08	6.37e-07	7.836	10.2631	12.1297	4.55361	4.05873	3.28302
ENSMUSG00000025024	chr19:53379214-53390573	protein_coding	Smndc1	0.773435	1.70934	5.61282	75.8388	1.75e-08	6.37e-07	33.5864	35.3991	39.2227	59.3721	61.5396	64.0189
ENSMUSG00000031029	chr7:108934417-108942951	protein_coding	Eif3f	0.712813	1.639	6.73712	75.7938	1.76e-08	6.4e-07	75.5262	81.7064	85.1316	135.054	133.137	129.068
ENSMUSG00000025132	chr11:120578104-120581624	protein_coding	Arhgdia	0.826466	1.77334	8.36048	75.6298	1.79e-08	6.52e-07	210.636	240.642	259.595	382	449.006	429.593
ENSMUSG00000078249	chr11:120762794-120764419	protein_coding	Hmga1b	2.49152	5.62371	-0.47098	75.6232	1.79e-08	6.52e-07	0.172491	0.189706	0.223703	1.18219	1.06809	1.07825
ENSMUSG00000036503	chr3:57736062-57835233	protein_coding	Rnf13	0.745355	1.67639	6.89847	75.6059	1.8e-08	6.52e-07	83.929	85.1401	98.2306	154.254	148.179	145.644
ENSMUSG00000026712	chr2:14229392-14332057	protein_coding	Mrc1	0.852107	1.80514	7.18468	75.5418	1.81e-08	6.57e-07	98.5167	92.3489	120.178	172.249	189.71	199.379
ENSMUSG00000106749	chr5:66916008-66918711	TEC	Gm43281	-1.00682	-2.00947	4.31157	75.4905	1.82e-08	6.6e-07	25.8736	31.6809	21.9229	13.3106	13.7071	12.5849
ENSMUSG00000005583	chr13:83504034-83667080	protein_coding	Mef2c	-0.840566	-1.79075	5.96322	75.4762	1.82e-08	6.61e-07	78.8035	78.8608	82.5217	51.7973	43.4712	38.9296
ENSMUSG00000027858	chr3:102734529-102801513	protein_coding	Tspan2	0.866268	1.82294	7.90361	75.4546	1.83e-08	6.62e-07	141.886	177.565	189.303	300.297	329.024	298.144
ENSMUSG00000063535	chr7:7127073-7136755	protein_coding	Zfp773	-1.66916	-3.1803	1.09214	75.4437	1.83e-08	6.62e-07	3.44981	2.59897	3.7781	0.963264	1.15709	0.949502
ENSMUSG00000006784	chr11:100545607-100572568	protein_coding	Ttc25	-1.1888	-2.27962	2.83249	75.3801	1.84e-08	6.66e-07	11.6554	8.29015	9.8678	4.0063	4.27235	4.74751
ENSMUSG00000024197	chr17:56278962-56290511	protein_coding	Plin3	0.788593	1.72739	5.83479	75.3568	1.85e-08	6.68e-07	42.2109	37.9033	45.3124	76.3387	73.0038	67.2698
ENSMUSG00000005354	chr15:77915047-77929006	protein_coding	Txn2	0.774221	1.71027	5.64457	75.3053	1.86e-08	6.71e-07	34.4242	36.803	39.3469	59.4596	62.2873	67.3342
ENSMUSG00000059534	chr11:4701973-4704342	protein_coding	Uqcr10	0.958967	1.94392	5.22716	75.2881	1.86e-08	6.72e-07	22.5963	22.6699	30.9456	48.4916	46.8178	52.7215
ENSMUSG00000111158	chr9:41575879-41579145	TEC	CT025619.3	-1.48828	-2.80555	1.59246	75.2713	1.87e-08	6.73e-07	4.87902	4.9703	3.47983	1.57625	1.60213	1.57714
ENSMUSG00000021810	chr14:20319852-20348121	protein_coding	Ecd	0.760765	1.69439	5.07401	75.2494	1.87e-08	6.74e-07	24.4937	24.4531	25.8999	41.486	43.1507	42.1643
ENSMUSG00000031870	chr9:8899833-8968611	protein_coding	Pgr	-1.34721	-2.5442	2.98746	75.2484	1.87e-08	6.74e-07	10.5712	10.5477	13.1488	4.18144	3.45348	5.77748
ENSMUSG00000102423	chr3:52000736-52004025	TEC	Gm37465	-1.31088	-2.48094	3.0273	75.2122	1.88e-08	6.76e-07	13.1339	12.3119	9.44525	4.42226	5.82108	3.83019
ENSMUSG00000030203	chr6:134715468-134792625	protein_coding	Dusp16	0.912834	1.88274	7.09109	75.193	1.88e-08	6.77e-07	75.8958	99.6336	108.049	167.849	187.307	178.78
ENSMUSG00000112734	chr10:53337753-53345085	sense_intronic	AC153524.2	-1.23837	-2.35932	3.09907	75.167	1.89e-08	6.78e-07	9.75804	14.854	11.4337	5.62634	4.52157	5.18203
ENSMUSG00000016534	chrX:38401357-38456454	protein_coding	Lamp2	0.849035	1.8013	8.73963	75.1677	1.89e-08	6.78e-07	268.124	291.256	356.011	553.417	554.533	540.91
ENSMUSG00000026415	chr1:130800902-130814740	protein_coding	Fcamr	1.59924	3.02984	1.39844	75.0959	1.9e-08	6.82e-07	1.18279	1.57456	0.994237	3.4371	3.98753	4.0555
ENSMUSG00000017188	chr11:101277968-101279114	protein_coding	Coa3	0.810457	1.75377	4.85251	75.0999	1.9e-08	6.82e-07	19.4421	20.4503	22.8923	37.1513	35.8343	37.111
ENSMUSG00000041598	chr11:113726850-113751881	protein_coding	Cdc42ep4	1.02175	2.03039	7.14092	75.1008	1.9e-08	6.82e-07	75.3044	102.498	101.412	156.224	217	193.731
ENSMUSG00000089712	chr8:94377872-94380317	lincRNA	Gm15889	1.43301	2.7001	3.59341	75.0726	1.91e-08	6.83e-07	4.11513	6.63971	8.64986	18.1488	17.9083	16.3829
ENSMUSG00000045502	chr5:123863570-123865499	protein_coding	Hcar2	1.24011	2.36217	2.45818	75.0075	1.92e-08	6.88e-07	3.84408	3.0353	2.78386	7.85936	7.99285	6.96838
ENSMUSG00000031712	chr8:82331632-82403222	protein_coding	Il15	-1.21076	-2.31459	2.58426	74.9986	1.92e-08	6.88e-07	8.5506	8.63162	7.9539	4.37847	3.07965	3.44396
ENSMUSG00000087143	chr13:78198017-78279391	antisense_RNA	A830082K12Rik	-1.7172	-3.28798	0.870834	74.9871	1.93e-08	6.88e-07	3.15411	3.01633	2.23703	0.941371	0.85447	0.772476
ENSMUSG00000036206	chr1:89070415-89155068	protein_coding	Sh3bp4	0.723631	1.65133	6.43302	74.9098	1.94e-08	6.94e-07	60.5935	68.9961	65.7439	105.302	113.787	103.528
ENSMUSG00000104213	chr12:113406604-113416324	IG_C_gene	Ighd	-0.948693	-1.93012	4.75281	74.8466	1.96e-08	6.99e-07	33.0935	36.4994	36.9608	18.7618	21.2371	15.2403
ENSMUSG00000038299	chr18:32837225-32866420	protein_coding	Wdr36	0.762958	1.69697	5.38856	74.8079	1.97e-08	7.01e-07	30.6294	31.4912	30.8959	48.9294	56.0746	52.8341
ENSMUSG00000004709	chr1:171559193-171609746	protein_coding	Cd244	-1.31418	-2.4866	3.74995	74.7782	1.97e-08	7.03e-07	17.1751	25.8759	14.4164	7.96882	7.53002	7.67648
ENSMUSG00000034275	chr9:27299204-27357546	protein_coding	Igsf9b	0.876269	1.83562	4.59752	74.7661	1.98e-08	7.03e-07	15.2285	19.2931	16.4795	31.2185	32.5589	29.9656
ENSMUSG00000023106	chr5:123907175-123928835	protein_coding	Denr	0.76387	1.69804	5.01824	74.7525	1.98e-08	7.04e-07	24.198	23.6184	24.0854	40.9606	42.1716	38.9618
ENSMUSG00000021193	chr13:6548149-6580515	protein_coding	Pitrm1	0.730095	1.65875	5.58685	74.7579	1.98e-08	7.04e-07	34.8184	36.5563	36.9111	60.0507	61.3794	58.2093
ENSMUSG00000031725	chr8:93256236-93279747	protein_coding	Ces1f	1.28444	2.43587	3.36343	74.6946	1.99e-08	7.08e-07	5.61826	5.76706	6.43769	17.4701	15.5407	10.4767
ENSMUSG00000038481	chr10:40339564-40483818	protein_coding	Cdk19	-0.78397	-1.72186	5.87096	74.6711	2e-08	7.09e-07	79.8385	68.6167	73.6978	47.0248	40.3915	41.6171
ENSMUSG00000025139	chr7:141874813-141918507	protein_coding	Tollip	0.715701	1.64228	6.75439	74.6252	2.01e-08	7.11e-07	75.748	83.9449	85.2807	129.318	138.923	134.089
ENSMUSG00000040640	chr14:27622428-28478537	protein_coding	Erc2	0.989895	1.98604	3.38515	74.6251	2.01e-08	7.11e-07	7.04747	6.27927	7.53135	14.8649	13.6537	12.8746
ENSMUSG00000022438	chr15:84232043-84315688	protein_coding	Parvb	0.893167	1.85725	6.90084	74.6307	2.01e-08	7.11e-07	74.787	90.9261	85.0073	129.778	176.074	159.822
ENSMUSG00000023809	chr17:7170115-7303313	protein_coding	Rps6ka2	1.01767	2.02464	5.80358	74.6127	2.01e-08	7.12e-07	34.1038	42.9874	33.4561	59.591	84.4857	79.8386
ENSMUSG00000027122	chr2:106962527-106974424	protein_coding	Arl14ep	0.769662	1.70487	5.19746	74.5825	2.02e-08	7.14e-07	26.0214	26.5019	28.7086	44.5291	48.2953	45.6405
ENSMUSG00000028289	chr4:28813131-28967499	protein_coding	Epha7	-0.889791	-1.85291	4.2709	74.5707	2.02e-08	7.14e-07	23.0891	26.0656	26.049	14.7117	13.8851	12.0378
ENSMUSG00000070501	chr1:173519717-173535957	protein_coding	Ifi214	-1.2861	-2.43868	2.32593	74.5521	2.02e-08	7.15e-07	7.29389	8.17633	5.84114	2.60519	3.15086	2.97725
ENSMUSG00000109638	chr7:142051165-142053075	TEC	Gm45630	-1.15482	-2.22657	2.75613	74.5409	2.03e-08	7.16e-07	8.52596	10.8322	8.5753	4.05009	3.88072	4.61876
ENSMUSG00000020160	chr11:18879817-19018985	protein_coding	Meis1	-0.760235	-1.69377	6.33227	74.5195	2.03e-08	7.17e-07	102.509	104.566	96.8636	66.1806	59.3857	53.9446
ENSMUSG00000055980	chr1:82233101-82291416	protein_coding	Irs1	-0.835038	-1.7839	6.13157	74.5111	2.03e-08	7.17e-07	96.0526	91.3814	82.0991	57.555	44.7885	48.8108
ENSMUSG00000034930	chr6:83135463-83152579	protein_coding	Rtkn	-0.837122	-1.78648	4.43227	74.5044	2.03e-08	7.17e-07	30.2105	26.2174	26.6456	14.8868	16.2171	15.3691
ENSMUSG00000039016	chr9:50603910-50605320	protein_coding	Timm8b	0.958918	1.94385	4.23753	74.4847	2.04e-08	7.18e-07	11.9018	11.4013	15.013	26.9495	23.4979	23.9789
ENSMUSG00000032186	chr9:75565621-75611325	protein_coding	Tmod2	0.753566	1.68596	7.15964	74.4085	2.06e-08	7.24e-07	97.3832	104.964	116.873	171.702	182.643	183.817
ENSMUSG00000030699	chr7:126781483-126785560	protein_coding	Tbx6	-1.7061	-3.26277	1.52902	74.3861	2.06e-08	7.26e-07	3.79479	5.82397	3.57925	1.09462	1.47752	1.46449
ENSMUSG00000107865	chr6:87252250-87255608	TEC	Gm44417	-1.80774	-3.50094	1.80252	74.3255	2.08e-08	7.3e-07	6.53	6.16544	3.60411	2.0141	1.35291	1.33574
ENSMUSG00000079562	chr5:33335509-33373296	protein_coding	Maea	0.766352	1.70096	5.95775	74.293	2.08e-08	7.32e-07	41.5456	47.1989	49.1402	74.1494	82.6166	77.7787
ENSMUSG00000020572	chr12:32819545-32853349	protein_coding	Nampt	0.798432	1.73921	6.53512	74.2868	2.09e-08	7.32e-07	62.5894	62.1667	78.2465	118.438	112.559	121.987
ENSMUSG00000047843	chr5:144244437-144446757	protein_coding	Bri3	0.772914	1.70872	5.41973	74.2439	2.1e-08	7.35e-07	34.0546	31.0169	29.5786	55.7598	51.1436	54.8297
ENSMUSG00000109555	chr7:132311856-132314078	TEC	Gm44891	-1.1424	-2.20748	2.79606	74.2312	2.1e-08	7.36e-07	8.67381	10.6615	9.32097	4.20333	4.9488	3.84629
ENSMUSG00000038708	chr9:118506267-118582519	protein_coding	Golga4	0.707955	1.63349	8.03534	74.2356	2.1e-08	7.36e-07	195.333	197.901	204.316	334.165	323.274	318.662
ENSMUSG00000033039	chr15:79108972-79136897	protein_coding	Micall1	0.744422	1.6753	6.56857	74.1822	2.11e-08	7.39e-07	66.2364	76.9258	69.4972	110.535	126.764	119.026
ENSMUSG00000109321	chr7:61930137-61982358	processed_transcript	A330076H08Rik	-1.15098	-2.22064	2.98611	74.1297	2.12e-08	7.43e-07	13.0354	10.32	9.47011	5.29795	5.05561	4.44174
ENSMUSG00000020706	chr11:106249142-106256079	protein_coding	Ftsj3	0.823571	1.76978	5.20425	74.1201	2.13e-08	7.43e-07	24.7647	26.5399	28.3855	42.4493	51.286	47.2659
ENSMUSG00000020680	chr11:83473086-83506743	protein_coding	Taf15	0.704415	1.62948	6.33392	74.0876	2.13e-08	7.46e-07	58.3511	59.8143	65.7439	99.9386	99.8128	99.9069
ENSMUSG00000046456	chr7:4706832-4725249	protein_coding	Tmem150b	-1.44588	-2.72429	1.50596	73.9948	2.16e-08	7.53e-07	4.78045	3.94588	3.7781	1.64193	1.60213	1.35183
ENSMUSG00000024679	chr19:11586604-11604849	protein_coding	Ms4a6d	1.02897	2.04057	2.79243	73.9257	2.17e-08	7.58e-07	4.38619	4.68574	4.42436	8.91019	9.41697	9.23753
ENSMUSG00000055675	chr8:15011025-15033333	protein_coding	Kbtbd11	-0.759415	-1.6928	5.16363	73.8658	2.19e-08	7.63e-07	42.6298	47.0471	45.4864	26.1176	26.2393	27.4873
ENSMUSG00000106837	chr5:67833350-67836828	TEC	D630030B08Rik	-0.924329	-1.8978	4.00874	73.7635	2.21e-08	7.72e-07	18.9986	23.7702	20.4316	11.4935	10.2358	11.6032
ENSMUSG00000039062	chr7:79821803-79861059	protein_coding	Anpep	-0.740739	-1.67103	6.19478	73.7162	2.23e-08	7.75e-07	84.1507	95.8395	94.9248	58.4088	54.2054	51.949
ENSMUSG00000025464	chr7:140115799-140137224	protein_coding	Paox	0.958988	1.94395	3.39545	73.6448	2.24e-08	7.81e-07	6.53	7.37956	7.35736	14.4927	12.7636	14.1299
ENSMUSG00000052125	chr12:33111711-33147597	bidirectional_promoter_lncRNA	F730043M19Rik	-1.24981	-2.3781	2.95937	73.6246	2.25e-08	7.82e-07	13.1093	9.82677	9.99208	5.47309	4.62838	3.78191
ENSMUSG00000103251	chr1:176974236-176976445	TEC	Gm37519	-1.50487	-2.83799	1.37443	73.6072	2.25e-08	7.83e-07	4.18906	4.05971	3.25613	1.48868	1.42412	1.15871
ENSMUSG00000084899	chr10:86692119-86693095	processed_transcript	Gm15344	-1.59029	-3.0111	1.01909	73.5255	2.27e-08	7.9e-07	2.85841	3.18706	3.08214	1.22597	0.925676	0.901222
ENSMUSG00000000078	chr13:5861482-5870394	protein_coding	Klf6	0.960108	1.94546	8.64133	73.5255	2.27e-08	7.9e-07	228.008	265.759	319.448	454.069	558.04	569.894
ENSMUSG00000024914	chr19:5422805-5424979	protein_coding	Drap1	0.881803	1.84268	6.26172	73.5207	2.28e-08	7.9e-07	46.1535	50.5566	65.0977	96.4358	101.112	100.535
ENSMUSG00000093739	chr6:120512449-120513232	antisense_RNA	Gm20692	-3.06298	-8.35698	-0.990219	73.4953	2.28e-08	7.91e-07	1.15815	0.701912	0.820246	0.109462	0.12461	0.0804662
ENSMUSG00000041697	chr5:115345642-115348981	protein_coding	Cox6a1	1.03612	2.05071	6.20909	73.4701	2.29e-08	7.93e-07	38.9829	44.4671	61.9161	92.4076	99.1541	106.409
ENSMUSG00000017778	chr13:86044816-86046904	protein_coding	Cox7c	0.845221	1.79654	5.85223	73.4654	2.29e-08	7.93e-07	38.1697	36.9547	48.6928	73.3394	73.3598	75.6383
ENSMUSG00000000555	chr15:103344286-103366763	protein_coding	Itga5	1.20675	2.30817	6.59609	73.4619	2.29e-08	7.93e-07	55.6898	64.3672	55.1802	91.2036	165.162	148.106
ENSMUSG00000009630	chr8:33599625-33619441	protein_coding	Ppp2cb	0.846633	1.7983	6.52851	73.4113	2.3e-08	7.97e-07	54.9998	66.0367	76.7303	115.088	119.199	121.343
ENSMUSG00000042510	chr1:130731976-130744622	protein_coding	AA986860	1.28626	2.43895	7.05925	73.405	2.31e-08	7.97e-07	52.2646	76.6033	103.649	176.255	184.209	206.573
ENSMUSG00000068874	chr3:94933056-94944758	protein_coding	Selenbp1	0.85794	1.81245	8.80675	73.3767	2.31e-08	7.99e-07	297.201	314.912	343.062	553.395	509.193	668.578
ENSMUSG00000032596	chr9:107975505-107984060	protein_coding	Uba7	-1.04293	-2.06041	5.35778	73.3708	2.31e-08	7.99e-07	68.0845	55.0337	42.5534	28.1317	26.7734	25.5239
ENSMUSG00000020423	chr1:134075170-134079120	protein_coding	Btg2	0.711421	1.63742	7.87972	73.3127	2.33e-08	8.04e-07	173.328	176.483	185.823	286.462	303.853	286.733
ENSMUSG00000025981	chr1:55052770-55072702	protein_coding	Coq10b	0.808079	1.75088	5.78055	73.2876	2.34e-08	8.06e-07	41.176	36.5753	42.0065	62.2619	70.4938	76.797
ENSMUSG00000062753	chr17:27563575-27565749	protein_coding	AI413582	0.991794	1.98866	3.1242	73.2459	2.35e-08	8.09e-07	5.64291	5.42559	6.28855	11.5592	10.9479	11.9734
ENSMUSG00000062373	chr15:58782269-58823638	protein_coding	Tmem65	0.698365	1.62266	6.42935	73.2035	2.36e-08	8.12e-07	61.6777	69.3755	65.9179	103.135	109.408	107.117
ENSMUSG00000044716	chr5:35056766-35087839	protein_coding	Dok7	2.05759	4.1629	0.491885	73.1834	2.36e-08	8.14e-07	0.591396	0.512206	0.422551	1.53247	2.33199	2.47836
ENSMUSG00000050947	chr3:108186335-108192286	protein_coding	Amigo1	0.8336	1.78213	4.87337	73.1293	2.38e-08	8.18e-07	19.7625	22.5181	20.7298	41.2452	36.8668	34.2947
ENSMUSG00000074582	chr2:166805588-166898052	protein_coding	Arfgef2	0.705717	1.63095	7.42235	73.0652	2.4e-08	8.24e-07	130.181	136.19	124.628	207.255	219.385	211.095
ENSMUSG00000031661	chr8:88521354-88594884	protein_coding	Nkd1	0.781755	1.71922	7.27331	73.0543	2.4e-08	8.24e-07	98.221	123.404	119.507	192.872	195.958	197.722
ENSMUSG00000066319	chr9:110984935-110990583	protein_coding	Rtp3	-1.05556	-2.07852	3.25638	73.0252	2.41e-08	8.27e-07	11.6801	13.8106	13.1985	7.20259	5.98129	5.4878
ENSMUSG00000038845	chr11:95666957-95680773	protein_coding	Phb	0.851792	1.80474	5.26234	73.0177	2.41e-08	8.27e-07	23.7791	26.6727	31.4925	50.5057	48.5624	48.8108
ENSMUSG00000022468	chr15:97711019-97731405	protein_coding	Endou	-1.33445	-2.5218	1.70255	73	2.41e-08	8.28e-07	4.6326	4.6478	4.72263	1.97031	1.60213	1.97947
ENSMUSG00000106149	chr3:135650670-135654566	TEC	Gm43430	-0.965944	-1.95334	3.37102	72.9575	2.43e-08	8.31e-07	13.8978	14.4935	12.6517	6.37068	7.51221	7.11322
ENSMUSG00000032690	chr5:120730333-120749853	protein_coding	Oas2	-1.42047	-2.67673	3.41402	72.9614	2.43e-08	8.31e-07	13.5775	20.7918	12.1297	4.5755	6.60434	6.17981
ENSMUSG00000030105	chr6:108783099-108825278	protein_coding	Arl8b	0.698673	1.62301	6.70194	72.8503	2.46e-08	8.41e-07	74.6638	78.8987	84.4107	127.479	132.194	126.557
ENSMUSG00000097006	chr17:23743234-23754065	antisense_RNA	9530082P21Rik	-1.03612	-2.05071	3.54373	72.7896	2.47e-08	8.46e-07	18.0129	14.7402	14.317	8.75694	7.22739	7.00056
ENSMUSG00000015961	chr1:177762962-177796511	protein_coding	Adss	0.680622	1.60283	6.63385	72.7734	2.48e-08	8.47e-07	74.5898	74.2889	79.887	121.546	124.681	120.426
ENSMUSG00000051223	chr1:58392898-58407353	protein_coding	Bzw1	0.728272	1.65665	7.51599	72.7343	2.49e-08	8.5e-07	129.417	135.166	148.638	219.865	234.249	230.423
ENSMUSG00000025355	chr10:128790910-128800824	protein_coding	Mmp19	1.26829	2.40877	5.18301	72.6895	2.5e-08	8.54e-07	16.017	22.4991	25.2288	39.0341	62.9815	51.5145
ENSMUSG00000046982	chr18:84011627-84086404	protein_coding	Tshz1	0.727032	1.65523	5.99027	72.6864	2.5e-08	8.54e-07	44.6011	47.0091	51.8743	79.7758	79.1809	78.5351
ENSMUSG00000045555	chr10:40683282-40811083	protein_coding	Mettl24	-1.19763	-2.29362	2.28545	72.6638	2.51e-08	8.56e-07	6.87498	5.95677	7.60591	2.99925	3.09745	2.80023
ENSMUSG00000063455	chr6:38123174-38254009	protein_coding	D630045J12Rik	-0.820337	-1.76582	4.68907	72.625	2.52e-08	8.59e-07	33.1428	33.8056	31.8404	20.4037	16.8758	18.7004
ENSMUSG00000028572	chr4:95967240-96025413	protein_coding	Hook1	0.784911	1.72299	5.31098	72.6178	2.52e-08	8.59e-07	29.9148	26.0846	31.3433	51.5565	49.8263	49.0361
ENSMUSG00000104068	chr3:50624347-50628411	TEC	Gm37199	1.78781	3.45291	0.530803	72.6038	2.53e-08	8.6e-07	0.665321	0.645	0.521975	2.14545	2.26078	1.96338
ENSMUSG00000023861	chr17:8282904-8297661	protein_coding	Mpc1	0.808443	1.75132	5.14647	72.5835	2.53e-08	8.61e-07	25.2575	23.1441	28.7086	44.7261	44.2366	45.9945
ENSMUSG00000022247	chr15:10474779-10485947	protein_coding	Brix1	0.790003	1.72908	5.01007	72.5734	2.54e-08	8.62e-07	21.5613	23.5615	25.5519	39.866	40.3559	41.9712
ENSMUSG00000047757	chrX:164980592-164997272	protein_coding	Fancb	-1.14469	-2.21099	2.36819	72.5607	2.54e-08	8.63e-07	7.2446	6.43103	7.70534	3.39332	3.13306	3.13818
ENSMUSG00000114501	chr13:60622967-60629395	TEC	AC154176.2	-1.07029	-2.09985	4.62387	72.464	2.57e-08	8.72e-07	27.3274	40.3315	32.4867	15.3684	18.3711	14.0011
ENSMUSG00000107363	chr5:69217421-69220290	TEC	Gm43373	-1.69746	-3.24329	0.750439	72.4435	2.57e-08	8.73e-07	2.66128	2.59897	2.46074	0.963264	0.640852	0.788569
ENSMUSG00000031480	chr8:22227313-22261334	protein_coding	Thsd1	-0.783703	-1.72154	5.04048	72.4285	2.58e-08	8.74e-07	41.2499	43.4996	40.1175	25.5265	24.8864	22.1604
ENSMUSG00000068856	chr3:96172332-96177564	protein_coding	Sf3b4	0.820684	1.76624	4.73977	72.3824	2.59e-08	8.78e-07	17.2491	19.5966	20.9287	33.0356	33.7338	35.2764
ENSMUSG00000039405	chr7:89507783-89527187	protein_coding	Prss23	1.19896	2.29575	6.16691	72.3828	2.59e-08	8.78e-07	30.2598	44.9034	55.4536	89.3427	99.5813	110.915
ENSMUSG00000105434	chr5:122482800-122484999	TEC	Gm43359	-1.03542	-2.04971	3.22511	72.319	2.61e-08	8.82e-07	12.8629	13.4312	11.4089	5.25417	6.44413	6.66261
ENSMUSG00000046916	chr10:5593775-5606904	protein_coding	Myct1	-0.76669	-1.70136	5.23246	72.3295	2.61e-08	8.82e-07	44.1822	47.3127	50.557	28.679	28.3221	26.5056
ENSMUSG00000023883	chr17:14945009-14961273	protein_coding	Phf10	0.708708	1.63434	5.7473	72.324	2.61e-08	8.82e-07	41.5209	40.8816	39.7695	64.6262	68.9806	66.0628
ENSMUSG00000073147	chr5:23382308-23434269	lincRNA	5031425E22Rik	-0.762202	-1.69608	5.67086	72.2625	2.63e-08	8.88e-07	60.076	68.7874	63.3826	38.2241	35.0333	40.1044
ENSMUSG00000058921	chr3:10331734-10335656	protein_coding	Slc10a5	-1.99145	-3.97637	1.91574	72.2507	2.63e-08	8.88e-07	8.8463	4.87544	4.57349	1.31354	1.15709	2.07603
ENSMUSG00000068745	chr3:108364911-108380057	protein_coding	Mybphl	-2.17635	-4.52009	0.847651	72.1974	2.65e-08	8.93e-07	3.25268	3.60441	1.96362	0.919479	0.640852	0.434518
ENSMUSG00000028367	chr4:57943373-57956411	protein_coding	Txn1	0.831379	1.77938	7.08959	72.1965	2.65e-08	8.93e-07	87.157	90.6226	116.102	173.387	175.149	174.322
ENSMUSG00000029110	chr5:34336289-34355629	protein_coding	Rnf4	0.686313	1.60917	6.67364	72.1607	2.66e-08	8.96e-07	75.132	79.335	80.1107	119.817	130.485	127.169
ENSMUSG00000103220	chr6:31145128-31147419	TEC	Gm37728	-0.95319	-1.93615	3.2911	72.1404	2.67e-08	8.97e-07	12.1975	14.1141	12.3783	6.89609	6.47973	6.63042
ENSMUSG00000033191	chr4:118471191-118490061	protein_coding	Tie1	-0.764961	-1.69932	7.40771	72.0687	2.69e-08	9.04e-07	195.407	236.791	209.113	132.033	127.209	118.205
ENSMUSG00000021313	chr13:11553102-12106945	protein_coding	Ryr2	-1.2629	-2.39978	5.27872	72.0651	2.69e-08	9.04e-07	63.0576	64.4052	36.9359	22.3959	20.0622	26.055
ENSMUSG00000021903	chr14:32028989-32062197	protein_coding	Galnt15	1.08765	2.12527	5.49273	72.0595	2.69e-08	9.04e-07	23.4587	35.8355	26.8693	57.5112	53.9918	71.8403
ENSMUSG00000091556	chrX:36423601-36491830	protein_coding	Gm14569	-2.72318	-6.60326	-0.798198	72.0443	2.7e-08	9.05e-07	0.788528	1.13824	0.994237	0.153247	0.106809	0.177026
ENSMUSG00000021660	chr13:98309896-98317006	protein_coding	Btf3	0.768406	1.70339	6.67073	72.0371	2.7e-08	9.05e-07	68.5034	71.2156	86.2501	125.662	129.061	130.13
ENSMUSG00000104214	chr13:101749720-101751888	TEC	Gm36638	-0.985574	-1.9801	3.28689	71.9703	2.72e-08	9.11e-07	12.7889	14.1331	11.9557	6.48014	7.13838	6.03497
ENSMUSG00000043384	chrX:135742733-135803474	protein_coding	Gprasp1	-0.797655	-1.73827	5.51341	71.9702	2.72e-08	9.11e-07	58.9671	51.8656	63.1838	35.5094	33.3599	31.237
ENSMUSG00000052302	chr10:121263820-121351278	protein_coding	Tbc1d30	-0.95571	-1.93953	5.5379	71.9383	2.73e-08	9.14e-07	70.7458	61.1043	52.0732	36.8667	29.5326	28.5011
ENSMUSG00000023963	chr17:43667425-43751431	protein_coding	Cyp39a1	0.767057	1.70179	5.01771	71.9385	2.73e-08	9.14e-07	24.469	22.3474	24.9802	42.3398	39.7863	40.0239
ENSMUSG00000031402	chrX:75109733-75131016	protein_coding	Mpp1	0.757445	1.69049	5.84492	71.8941	2.74e-08	9.18e-07	39.7714	41.2231	47.0274	69.9461	76.208	70.2309
ENSMUSG00000021493	chr13:55495795-55513676	protein_coding	Pdlim7	1.17397	2.25631	5.62291	71.8786	2.75e-08	9.19e-07	26.736	35.8924	27.9132	49.4329	80.5516	74.4152
ENSMUSG00000029594	chr5:120116465-120198981	protein_coding	Rbm19	0.819425	1.7647	4.63146	71.8591	2.76e-08	9.2e-07	17.1751	19.7484	16.6535	30.2333	32.3808	32.0095
ENSMUSG00000026718	chr2:14074098-14149634	protein_coding	Stam	0.695394	1.61933	6.27401	71.8506	2.76e-08	9.21e-07	55.8377	59.8333	61.419	92.6047	99.6347	94.5317
ENSMUSG00000013523	chr2:170346991-170427845	protein_coding	Bcas1	1.0694	2.09856	3.16818	71.8427	2.76e-08	9.21e-07	6.35751	4.91339	6.01514	13.4419	11.66	11.1204
ENSMUSG00000052142	chr17:32390659-32403583	protein_coding	Rasal3	-1.017	-2.02371	3.58259	71.8204	2.77e-08	9.23e-07	17.9637	16.9407	13.1985	7.46529	8.33108	7.96616
ENSMUSG00000037573	chr11:94211454-94215495	protein_coding	Tob1	0.707103	1.63252	6.0925	71.8119	2.77e-08	9.23e-07	50.5644	49.703	55.1056	84.7672	81.4595	87.3863
ENSMUSG00000028370	chr4:65124174-65357509	protein_coding	Pappa	1.0511	2.07211	3.13008	71.7769	2.78e-08	9.26e-07	5.71683	6.45	4.72263	11.6467	11.6422	11.8124
ENSMUSG00000021622	chr13:91853387-91876885	protein_coding	Ckmt2	-1.96271	-3.89793	1.18705	71.7332	2.8e-08	9.3e-07	4.18906	4.34427	2.33646	0.853802	0.72986	1.1909
ENSMUSG00000041479	chr14:34219595-34230420	protein_coding	Syt15	-1.43789	-2.70925	3.27022	71.727	2.8e-08	9.3e-07	17.4462	13.0518	11.8811	5.86715	6.24831	3.5727
ENSMUSG00000032307	chr9:55148854-55207529	protein_coding	Ube2q2	0.72202	1.64949	5.76936	71.6765	2.81e-08	9.35e-07	38.5147	41.0144	43.821	68.2385	66.8801	68.348
ENSMUSG00000105890	chr5:111028552-111029285	TEC	Gm42780	-1.80715	-3.4995	0.907129	71.6156	2.83e-08	9.4e-07	3.67158	2.92147	2.18732	0.875694	0.694257	0.933408
ENSMUSG00000039981	chr10:7832470-7870396	protein_coding	Zc3h12d	-1.14228	-2.2073	2.51565	71.6205	2.83e-08	9.4e-07	7.836	8.47986	7.28279	3.54656	4.00533	3.15428
ENSMUSG00000050721	chr9:65552698-65580040	protein_coding	Plekho2	0.897634	1.86301	5.88053	71.6285	2.83e-08	9.4e-07	39.9192	45.7381	37.5822	63.7943	86.9957	78.8569
ENSMUSG00000083305	chr2:14721134-14722124	processed_pseudogene	Gm13315	-1.77336	-3.41848	1.14637	71.6145	2.83e-08	9.4e-07	4.2137	3.64236	2.43588	1.18219	0.996881	0.852942
ENSMUSG00000022602	chr15:74669083-74672570	protein_coding	Arc	1.97257	3.92466	1.18039	71.6059	2.84e-08	9.4e-07	0.837811	0.853677	0.944525	2.32059	3.15086	4.81188
ENSMUSG00000055254	chr13:58806569-59133970	protein_coding	Ntrk2	-1.25711	-2.39016	3.69285	71.5888	2.84e-08	9.41e-07	20.6742	19.8243	14.2424	6.56771	6.63994	9.63986
ENSMUSG00000036057	chr9:110385082-110408213	protein_coding	Ptpn23	0.792987	1.73266	6.11859	71.5224	2.87e-08	9.48e-07	52.0921	55.6597	44.5915	80.9579	93.9739	89.0922
ENSMUSG00000090019	chr6:48739054-48743795	protein_coding	Gimap1	-0.838767	-1.78852	3.96067	71.4735	2.88e-08	9.53e-07	19.9103	20.64	19.3379	11.9094	10.8055	10.7986
ENSMUSG00000044626	chr16:21953826-21995542	protein_coding	Liph	0.847976	1.79997	5.45755	71.3951	2.91e-08	9.61e-07	26.0461	33.8815	34.0278	57.6207	54.8997	56.6804
ENSMUSG00000032034	chr9:32314707-32344350	protein_coding	Kcnj5	-2.21765	-4.65136	0.0963549	71.3845	2.91e-08	9.62e-07	2.0206	2.02985	1.19308	0.284601	0.409433	0.418424
ENSMUSG00000037731	chr4:132781843-132796387	protein_coding	Themis2	-0.858424	-1.81306	4.20247	71.354	2.92e-08	9.65e-07	22.9905	26.5209	21.6247	13.0916	13.4935	12.6815
ENSMUSG00000044456	chr12:102283048-102390855	protein_coding	Rin3	0.943408	1.92307	7.27157	71.2671	2.95e-08	9.74e-07	85.9249	117.713	113.293	174.307	209.042	226.175
ENSMUSG00000028953	chr5:24565345-24577467	protein_coding	Abcf2	0.716439	1.64312	5.53364	71.2003	2.98e-08	9.81e-07	33.6357	34.8111	36.5382	57.3799	58.282	56.8414
ENSMUSG00000040464	chr5:5537454-5559538	protein_coding	Gtpbp10	0.837045	1.78639	4.3303	71.1434	3e-08	9.87e-07	14.6863	13.3743	15.1124	27.9565	24.8686	24.2847
ENSMUSG00000040479	chr2:91932824-91975864	protein_coding	Dgkz	-0.712182	-1.63828	6.55473	71.0901	3.01e-08	9.92e-07	116.333	125.491	108.372	73.0548	73.7336	67.0123
ENSMUSG00000027787	chr3:69721985-69756373	protein_coding	Nmd3	0.740979	1.67131	5.327	71.071	3.02e-08	9.93e-07	30.9004	28.8543	30.2497	47.2218	50.8944	52.2548
ENSMUSG00000109324	chr7:44975989-44986568	protein_coding	Prmt1	0.837454	1.78689	5.14509	71.0686	3.02e-08	9.93e-07	23.1877	23.865	28.982	42.4931	48.0639	45.2381
ENSMUSG00000007564	chr17:20945311-20965916	protein_coding	Ppp2r1a	0.695634	1.6196	7.04881	71.069	3.02e-08	9.93e-07	94.2784	104.206	104.594	159.42	167.102	164.36
ENSMUSG00000024528	chr18:52465693-52490738	protein_coding	Srfbp1	0.903557	1.87067	3.78655	71.0668	3.02e-08	9.93e-07	8.77238	9.20074	10.7129	17.1198	17.9617	18.5394
ENSMUSG00000043415	chr2:19657752-19660583	protein_coding	Otud1	0.833783	1.78235	5.23615	71.0385	3.03e-08	9.95e-07	28.2638	26.5019	26.3473	42.2741	47.4409	54.7814
ENSMUSG00000018932	chr11:60932033-60952811	protein_coding	Map2k3	0.739663	1.66979	5.96033	71.0338	3.03e-08	9.95e-07	47.2624	46.1934	46.3066	71.6537	85.892	75.7992
ENSMUSG00000031931	chr9:14779618-14784856	protein_coding	Ankrd49	0.827981	1.7752	4.01888	71.0276	3.04e-08	9.95e-07	11.3844	11.4203	12.08	20.1191	21.8246	19.9717
ENSMUSG00000046709	chr5:102907948-103211334	protein_coding	Mapk10	-1.83115	-3.5582	0.498563	70.9734	3.06e-08	1e-06	2.51343	2.37132	1.71506	0.678663	0.569647	0.611543
ENSMUSG00000078652	chr11:101316213-101323537	protein_coding	Psme3	0.721213	1.64857	6.15514	70.9463	3.07e-08	1e-06	50.5644	56.7221	53.9622	82.2277	93.244	90.3797
ENSMUSG00000027863	chr3:101275899-101287939	protein_coding	Cd2	-0.8447	-1.79589	3.76491	70.901	3.08e-08	1.01e-06	17.2244	17.5857	17.5731	9.30425	9.95101	9.89735
ENSMUSG00000071078	chr8:70131333-70133749	protein_coding	Nr2c2ap	0.904811	1.8723	3.46103	70.8961	3.08e-08	1.01e-06	7.41709	7.30368	8.12789	13.7922	14.6328	14.323
ENSMUSG00000036707	chr1:85793441-85851576	protein_coding	Cab39	0.78281	1.72048	7.87377	70.8382	3.1e-08	1.01e-06	153.122	168.08	195.939	293.839	296.163	299.705
ENSMUSG00000020437	chr11:6506548-6520965	protein_coding	Myo1g	-0.988775	-1.9845	5.16739	70.8354	3.11e-08	1.01e-06	54.0635	51.9794	37.3088	23.4248	26.5598	22.2731
ENSMUSG00000017386	chr11:78158499-78165589	protein_coding	Traf4	0.803661	1.74553	4.30845	70.8436	3.1e-08	1.01e-06	15.2038	13.9434	13.9939	24.1254	26.2215	24.9284
ENSMUSG00000087013	chr11:85791661-85832223	processed_transcript	2610027K06Rik	-1.30181	-2.46538	1.95401	70.8546	3.1e-08	1.01e-06	4.97758	6.33618	5.19489	2.18924	2.02937	2.47836
ENSMUSG00000054517	chr11:116121846-116131128	protein_coding	Trim65	-0.987121	-1.98223	4.35005	70.8478	3.1e-08	1.01e-06	21.857	27.3746	32.1139	14.23	13.8851	12.939
ENSMUSG00000044573	chr12:30893326-30911589	protein_coding	Acp1	0.797568	1.73817	4.94932	70.809	3.11e-08	1.01e-06	22.0049	20.6021	24.9554	38.7495	40.2669	38.3502
ENSMUSG00000069833	chr19:8989284-9076919	protein_coding	Ahnak	0.752727	1.68497	12.9348	70.8054	3.12e-08	1.01e-06	5311.82	5782.79	6402.89	9536.11	10137.6	9809.13
ENSMUSG00000114396	chr14:68461631-68496417	lincRNA	AC154706.1	-2.31797	-4.9863	-0.399555	70.739	3.14e-08	1.02e-06	1.35528	1.00544	1.44164	0.284601	0.213617	0.257492
ENSMUSG00000031591	chr8:41340197-41374773	protein_coding	Asah1	0.855902	1.80989	7.5065	70.7247	3.15e-08	1.02e-06	116.456	117.902	153.784	232.519	249.683	220.22
ENSMUSG00000029552	chr6:17065149-17105828	protein_coding	Tes	0.908645	1.87728	5.23128	70.7029	3.15e-08	1.03e-06	25.6765	23.6374	28.8826	40.8074	54.2766	51.5628
ENSMUSG00000001687	chr5:148504635-148552789	protein_coding	Ubl3	0.747526	1.67891	7.74486	70.6372	3.18e-08	1.03e-06	143.315	162.123	174.812	273.873	267.823	264.621
ENSMUSG00000024962	chr19:6982473-6987651	protein_coding	Vegfb	0.823546	1.76975	3.93148	70.6295	3.18e-08	1.03e-06	10.6451	11.0978	11.1355	18.9588	19.2434	19.9878
ENSMUSG00000007279	chr7:109798676-109865679	protein_coding	Scube2	-0.877259	-1.83688	5.74932	70.6228	3.18e-08	1.03e-06	56.4291	75.1046	77.4262	36.7792	37.0982	39.8791
ENSMUSG00000097462	chr6:92940329-93272979	antisense_RNA	9530026P05Rik	-1.15184	-2.22197	4.7737	70.5974	3.19e-08	1.03e-06	35.4591	45.5105	32.1387	20.7758	13.2977	16.9462
ENSMUSG00000030798	chr7:45233632-45239115	protein_coding	Cd37	-0.914282	-1.88463	4.34331	70.5991	3.19e-08	1.03e-06	26.81	29.006	23.7126	14.033	15.8255	12.3757
ENSMUSG00000030339	chr6:125306571-125313885	protein_coding	Ltbr	0.713198	1.63943	6.10961	70.5106	3.23e-08	1.04e-06	48.7655	54.844	53.1668	84.7672	90.5382	81.7698
ENSMUSG00000021367	chr13:42301476-42307990	protein_coding	Edn1	1.10697	2.15392	5.15504	70.5037	3.23e-08	1.05e-06	21.1424	20.3555	26.1484	36.0348	55.1311	54.3308
ENSMUSG00000049792	chr12:111709488-111713257	protein_coding	Bag5	0.846032	1.79755	5.37558	70.4764	3.24e-08	1.05e-06	24.6661	32.0034	32.1636	52.3446	52.2651	55.1355
ENSMUSG00000027171	chr2:104830741-104849876	protein_coding	Prrg4	1.10865	2.15644	3.02336	70.4545	3.25e-08	1.05e-06	6.20966	4.62883	4.47407	10.2894	11.2683	11.394
ENSMUSG00000020964	chr12:91806043-91849157	protein_coding	Sel1l	0.68299	1.60546	7.96144	70.4363	3.25e-08	1.05e-06	187.941	192.684	193.18	308.551	307.574	305.112
ENSMUSG00000002881	chr1:52457294-52500679	protein_coding	Nab1	0.698337	1.62263	6.72715	70.4387	3.25e-08	1.05e-06	74.8855	81.5356	85.7778	133.806	133.564	125.656
ENSMUSG00000008892	chr8:22577075-22593813	protein_coding	Vdac3	0.710675	1.63657	6.18389	70.4264	3.26e-08	1.05e-06	51.8457	53.6109	59.8282	87.0221	91.3215	92.1178
ENSMUSG00000041058	chr4:19608303-19708993	protein_coding	Wwp1	0.721567	1.64897	8.03081	70.3799	3.28e-08	1.06e-06	184.146	200.045	207.994	340.755	325.678	310.101
ENSMUSG00000071072	chr10:128058954-128077272	protein_coding	Ptges3	0.818604	1.7637	7.49351	70.3796	3.28e-08	1.06e-06	113.006	125.87	152.193	226.652	231.668	231.373
ENSMUSG00000022797	chr16:32608920-32632794	protein_coding	Tfrc	0.681992	1.60435	6.76406	70.3598	3.28e-08	1.06e-06	85.4075	80.625	84.2119	134.485	140.151	126.831
ENSMUSG00000027351	chr2:117121374-117182279	protein_coding	Spred1	0.706385	1.63171	7.31346	70.3346	3.29e-08	1.06e-06	113.671	125.13	123.658	193.616	208.508	189.337
ENSMUSG00000034863	chr8:71476019-71485963	protein_coding	Ano8	-0.96707	-1.95487	3.78337	70.2572	3.32e-08	1.07e-06	20.4525	19.0275	15.1621	9.52318	9.61279	8.83519
ENSMUSG00000001349	chr9:22099216-22109630	protein_coding	Cnn1	0.826735	1.77367	5.19733	70.2597	3.32e-08	1.07e-06	25.4793	27.109	26.5958	41.486	45.4649	53.4618
ENSMUSG00000086012	chr12:44959647-44970878	sense_intronic	Gm15902	-1.28363	-2.43451	2.69515	70.2339	3.33e-08	1.07e-06	8.30419	10.6994	8.50073	4.68496	3.6671	3.02553
ENSMUSG00000027357	chr2:132846666-132866785	protein_coding	Crls1	0.883441	1.84477	4.04918	70.2147	3.34e-08	1.07e-06	10.8915	11.0219	12.8505	20.338	23.4089	20.3419
ENSMUSG00000025781	chr2:10056016-10080510	protein_coding	Atp5c1	0.757115	1.69011	6.51891	70.1979	3.35e-08	1.07e-06	62.7126	63.3618	78.321	115.46	114.054	115.871
ENSMUSG00000038459	chr7:84109356-84151893	protein_coding	Abhd17c	0.822723	1.76874	6.31206	70.179	3.36e-08	1.08e-06	47.5581	63.1342	61.2699	98.8002	107.734	97.7182
ENSMUSG00000032289	chr9:59966931-60522046	protein_coding	Thsd4	0.669707	1.59075	6.71768	70.1754	3.36e-08	1.08e-06	80.4545	84.7606	78.3459	128.377	127.334	131.772
ENSMUSG00000056824	chr2:165351297-165368729	protein_coding	Zfp663	-2.02566	-4.07178	0.101078	70.1496	3.37e-08	1.08e-06	2.11917	1.6125	1.44164	0.394062	0.498441	0.370145
ENSMUSG00000111254	chr9:37138553-37139624	TEC	AC164087.2	-1.72388	-3.30323	0.675231	70.1304	3.37e-08	1.08e-06	2.0206	2.9025	2.38617	0.788125	0.676455	0.756383
ENSMUSG00000029168	chr5:30711564-30799375	protein_coding	Dpysl5	-1.48875	-2.80646	2.47555	70.0782	3.4e-08	1.09e-06	5.66755	8.99206	9.96723	3.50278	2.77703	2.54273
ENSMUSG00000052102	chr18:38327558-38339003	protein_coding	Gnpda1	0.862623	1.81834	3.842	70.0795	3.4e-08	1.09e-06	10.2262	9.63706	10.5141	19.331	18.9229	16.9784
ENSMUSG00000103976	chr1:134819916-134827549	TEC	Gm37677	-0.928054	-1.90271	3.46197	69.9763	3.44e-08	1.1e-06	15.2531	14.7781	13.2979	7.42151	8.22427	7.12931
ENSMUSG00000001604	chr4:136247729-136274898	protein_coding	Tcea3	-1.02129	-2.02973	3.65325	69.9516	3.45e-08	1.1e-06	20.4278	15.5559	14.6401	8.62559	7.92165	8.38458
ENSMUSG00000060477	chr6:113638467-113695026	protein_coding	Irak2	0.695174	1.61908	5.76383	69.931	3.46e-08	1.1e-06	41.2499	40.8816	42.1805	64.7357	69.3901	67.1249
ENSMUSG00000063286	chr7:106504239-106511671	transcribed_unprocessed_pseudogene	Gm8995	-0.728412	-1.65681	6.3654	69.9253	3.46e-08	1.1e-06	111.503	103.959	93.0109	58.8467	65.2957	62.0234
ENSMUSG00000114038	chr13:71709055-71956552	processed_transcript	Gm40999	-1.46781	-2.76603	1.10236	69.9244	3.46e-08	1.1e-06	2.93234	3.47162	3.03242	1.22597	1.08589	1.11043
ENSMUSG00000050244	chr13:12395027-12440289	protein_coding	Heatr1	0.764001	1.69819	6.18855	69.8919	3.47e-08	1.11e-06	46.6217	57.7465	57.616	89.8681	95.0064	90.267
ENSMUSG00000054612	chr7:136894614-137130266	protein_coding	Mgmt	1.25189	2.38153	1.82703	69.8789	3.48e-08	1.11e-06	2.06989	2.10574	1.96362	4.61929	4.8954	5.11765
ENSMUSG00000000126	chr11:59306928-59333552	protein_coding	Wnt9a	0.934574	1.91133	3.451	69.8654	3.48e-08	1.11e-06	7.04747	7.8728	7.43192	13.8579	15.6653	13.2447
ENSMUSG00000034872	chr10:81335265-81343266	protein_coding	Gipc3	-1.04943	-2.06971	3.12643	69.8082	3.51e-08	1.12e-06	9.90589	12.7482	12.6517	5.99851	5.89228	5.19812
ENSMUSG00000039853	chr4:46493781-46536141	protein_coding	Trim14	-0.9031	-1.87008	3.35629	69.7464	3.53e-08	1.12e-06	12.8875	13.8296	13.2979	7.48719	6.96037	6.96838
ENSMUSG00000072949	chr12:84009490-84018371	protein_coding	Acot1	1.20027	2.29783	5.10467	69.7138	3.55e-08	1.13e-06	14.1689	26.6916	21.4507	45.558	50.4493	47.4751
ENSMUSG00000019302	chr11:101009452-101063719	protein_coding	Atp6v0a1	0.768142	1.70308	7.54489	69.6844	3.56e-08	1.13e-06	145.336	146.206	122.763	229.826	254.543	221.282
ENSMUSG00000026395	chr1:138062861-138175708	protein_coding	Ptprc	-0.78996	-1.72903	7.85317	69.5967	3.6e-08	1.14e-06	273.767	323.468	281.692	179.036	179.083	150.279
ENSMUSG00000031555	chr8:24949611-25016927	protein_coding	Adam9	0.831619	1.77968	7.66262	69.5306	3.62e-08	1.15e-06	126.559	142.431	168.2	243.596	280.266	254.161
ENSMUSG00000032265	chr9:85320439-85327348	protein_coding	Fam46a	-0.810352	-1.75364	4.92673	69.4477	3.66e-08	1.16e-06	35.1141	38.3775	42.7273	21.6734	23.6403	20.9534
ENSMUSG00000027015	chr2:71117923-71142926	protein_coding	Cybrd1	-0.91681	-1.88794	3.83827	69.4336	3.67e-08	1.16e-06	18.284	18.5532	19.2633	11.3621	8.68711	9.70423
ENSMUSG00000040811	chr7:19176421-19206482	protein_coding	Eml2	0.714425	1.64083	5.77592	69.3523	3.7e-08	1.17e-06	44.1822	40.673	39.4712	64.9984	70.1733	68.7986
ENSMUSG00000041187	chr7:16842902-16870464	protein_coding	Prkd2	-0.736431	-1.66605	6.27943	69.3024	3.72e-08	1.18e-06	94.0566	105.059	92.0912	52.673	61.5218	60.575
ENSMUSG00000020922	chr11:102162497-102185296	protein_coding	Lsm12	0.702763	1.62762	5.98212	69.2897	3.73e-08	1.18e-06	47.0653	47.0281	50.0847	75.7695	83.56	75.3164
ENSMUSG00000046157	chr12:78961795-79007627	protein_coding	Tmem229b	-0.828728	-1.77612	4.15556	69.2939	3.73e-08	1.18e-06	24.198	23.1631	21.0281	13.7265	12.4788	12.3274
ENSMUSG00000027189	chr2:102300119-102407828	protein_coding	Trim44	0.702469	1.62729	7.95277	69.2866	3.73e-08	1.18e-06	179.021	185.855	200.761	312.886	298.157	309.409
ENSMUSG00000027108	chr2:73092801-73218924	protein_coding	Ola1	0.858744	1.81346	4.97862	69.2151	3.76e-08	1.19e-06	21.0438	19.7484	26.3224	41.0044	40.5873	40.0239
ENSMUSG00000037820	chr2:158116402-158146436	protein_coding	Tgm2	1.07106	2.10098	9.01647	69.2155	3.76e-08	1.19e-06	257.109	357.084	387.628	570.34	765.427	769.032
ENSMUSG00000054008	chr18:60685978-60713389	protein_coding	Ndst1	-0.76206	-1.69591	8.67324	69.1913	3.77e-08	1.19e-06	468.065	521.862	550.882	308.332	323.007	277.222
ENSMUSG00000042129	chr6:116633008-116673952	protein_coding	Rassf4	-0.726208	-1.65428	5.71373	69.1691	3.78e-08	1.19e-06	59.6324	69.4134	67.1607	39.3625	40.2491	39.01
ENSMUSG00000061462	chr11:58994256-59136402	protein_coding	Obscn	-2.11097	-4.31981	3.11275	69.1728	3.78e-08	1.19e-06	17.1998	18.3256	6.66139	3.1525	2.38539	4.21643
ENSMUSG00000026749	chr2:38511643-38594606	protein_coding	Nek6	0.774944	1.71112	5.82995	69.0572	3.84e-08	1.21e-06	39.8453	43.3289	42.5285	64.3635	80.8364	69.893
ENSMUSG00000079363	chr5:105115767-105139586	protein_coding	Gbp4	-2.24337	-4.73502	5.81221	69.016	3.85e-08	1.21e-06	165.837	56.76	56.1993	22.0894	21.4508	15.3691
ENSMUSG00000033542	chr6:43265582-43289320	protein_coding	Arhgef5	0.672353	1.59367	6.99736	69.0184	3.85e-08	1.21e-06	96.6933	94.9668	103.749	157.121	156.421	157.215
ENSMUSG00000034593	chr9:75071015-75223688	protein_coding	Myo5a	0.684338	1.60696	6.05068	68.9776	3.87e-08	1.22e-06	51.6486	52.4347	48.2951	79.0095	83.56	82.317
ENSMUSG00000038393	chr3:96557957-96561883	protein_coding	Txnip	-0.9608	-1.94639	8.8985	68.9593	3.88e-08	1.22e-06	512.814	601.311	777.419	351.942	308.766	311.131
ENSMUSG00000031207	chrX:96096042-96168552	protein_coding	Msn	0.869055	1.82647	10.3654	68.9173	3.9e-08	1.22e-06	830.394	916.716	1052.92	1471.45	1900.54	1742.13
ENSMUSG00000022382	chr15:85535439-85581821	protein_coding	Wnt7b	1.19416	2.28812	2.89228	68.9048	3.91e-08	1.22e-06	5.69219	3.96486	3.75325	9.41371	10.6631	10.525
ENSMUSG00000037197	chr2:11585437-11604153	protein_coding	Rbm17	0.709819	1.6356	5.67379	68.8959	3.91e-08	1.23e-06	37.7261	37.4669	40.8632	60.4667	64.7617	64.55
ENSMUSG00000046139	chr19:11912399-11945096	protein_coding	Patl1	0.694153	1.61793	6.06329	68.8467	3.93e-08	1.23e-06	49.3077	54.0662	49.687	79.3598	86.2659	82.0595
ENSMUSG00000073236	chr2:153341157-153346073	processed_transcript	2500004C02Rik	-1.24975	-2.37799	1.99981	68.8204	3.95e-08	1.24e-06	6.06181	4.95133	5.94057	2.62708	2.34979	2.1565
ENSMUSG00000038518	chr13:44729474-44921643	protein_coding	Jarid2	-0.714868	-1.64133	5.72841	68.7918	3.96e-08	1.24e-06	69.3166	64.6328	63.7058	42.3617	40.2313	37.8513
ENSMUSG00000020773	chr11:116105752-116127210	protein_coding	Trim47	0.940904	1.91973	4.25118	68.7034	4e-08	1.25e-06	12.3947	14.4177	12.1048	20.9729	28.1619	25.6205
ENSMUSG00000036430	chr17:46890684-46891847	protein_coding	Tbcc	1.06996	2.09938	3.63706	68.6582	4.02e-08	1.26e-06	7.41709	8.61265	7.85447	13.1354	19.4036	17.606
ENSMUSG00000030996	chr7:102101743-102113933	protein_coding	Art1	-4.44882	-21.8387	-1.12986	68.6496	4.03e-08	1.26e-06	1.18279	0.929559	0.447407	0.0656771	0.0534044	0
ENSMUSG00000037815	chr18:35118888-35254773	protein_coding	Ctnna1	0.787058	1.72555	9.37535	68.6369	4.03e-08	1.26e-06	433.838	472.482	555.555	811.265	864.563	846.682
ENSMUSG00000004952	chr5:136083916-136111860	protein_coding	Rasa4	-1.001	-2.00139	3.1934	68.609	4.05e-08	1.26e-06	11.6801	14.0003	10.862	6.37068	5.83888	6.08325
ENSMUSG00000056228	chr8:11513977-11550783	protein_coding	Cars2	-0.814917	-1.7592	4.17044	68.5906	4.06e-08	1.26e-06	24.3458	23.4097	21.1027	13.5952	13.0307	12.5366
ENSMUSG00000032060	chr9:50751325-50756636	protein_coding	Cryab	0.916701	1.88779	7.11937	68.5316	4.09e-08	1.27e-06	79.2224	92.8801	116.624	172.096	199.412	173.501
ENSMUSG00000089762	chr2:30471537-30474219	protein_coding	Ier5l	1.4028	2.64413	3.06691	68.5269	4.09e-08	1.27e-06	5.00223	4.57191	4.05152	8.47234	15.9679	11.5389
ENSMUSG00000023025	chr15:99970074-100016351	protein_coding	Larp4	0.730489	1.6592	7.0757	68.4876	4.11e-08	1.28e-06	91.9621	99.5198	112.722	162.967	172.247	169.494
ENSMUSG00000026104	chr1:52119440-52161865	protein_coding	Stat1	-0.868	-1.82513	5.22444	68.4896	4.11e-08	1.28e-06	56.6015	43.8411	44.517	27.2341	28.1263	24.0594
ENSMUSG00000050747	chr17:36860691-36867210	protein_coding	Trim15	2.38945	5.23959	-0.240472	68.4433	4.13e-08	1.28e-06	0.32034	0.265588	0.149136	1.40111	1.44192	1.07825
ENSMUSG00000033323	chr18:80407959-80469695	protein_coding	Ctdp1	0.890913	1.85435	5.50719	68.3345	4.18e-08	1.3e-06	31.6397	33.54	30.2248	47.4407	66.524	62.9246
ENSMUSG00000046743	chr3:38886940-39011985	protein_coding	Fat4	-0.748701	-1.68028	6.46902	68.3044	4.2e-08	1.3e-06	123.602	103.2	106.433	65.0203	72.0781	61.2026
ENSMUSG00000003235	chr16:20498817-20509955	protein_coding	Eif2b5	0.70914	1.63483	5.43024	68.3066	4.2e-08	1.3e-06	31.8368	33.9763	32.1884	51.5346	54.6149	54.0894
ENSMUSG00000033577	chr9:80165031-80311729	protein_coding	Myo6	-0.690499	-1.61384	7.08887	68.2704	4.22e-08	1.31e-06	164.408	169.426	170.437	112.264	102.216	98.024
ENSMUSG00000072704	chr6:133104909-133110899	protein_coding	Smim10l1	0.744965	1.67593	6.60597	68.2577	4.22e-08	1.31e-06	66.4089	68.8822	82.9691	125.465	122.652	117.642
ENSMUSG00000037972	chr16:11066298-11074983	protein_coding	Snn	-0.848555	-1.8007	5.23875	68.2315	4.24e-08	1.31e-06	47.361	48.8683	49.4136	30.0363	28.5713	22.3374
ENSMUSG00000057098	chr11:44617317-45008091	protein_coding	Ebf1	-0.742149	-1.67267	5.33222	68.2008	4.25e-08	1.32e-06	49.2337	53.9524	48.0465	28.3725	31.6866	30.3519
ENSMUSG00000031461	chr8:15057653-15133541	protein_coding	Myom2	-2.08451	-4.24132	2.01645	68.1955	4.25e-08	1.32e-06	8.37811	6.98118	4.3995	1.46679	0.85447	2.30133
ENSMUSG00000022132	chr14:118787908-118875489	protein_coding	Cldn10	-0.998613	-1.99808	3.73213	68.1388	4.28e-08	1.32e-06	17.5201	16.0491	19.6362	8.73505	7.53002	10.3158
ENSMUSG00000067786	chr2:157560078-157562522	protein_coding	Nnat	-1.352	-2.55265	2.56134	68.1218	4.29e-08	1.33e-06	7.73743	8.65059	9.09727	4.02819	2.29639	3.68535
ENSMUSG00000067148	chr17:46243920-46248054	protein_coding	Polr1c	0.790957	1.73022	4.84851	68.1165	4.3e-08	1.33e-06	19.1711	20.9815	22.9917	35.1372	38.558	35.55
ENSMUSG00000031485	chr8:27042555-27056132	protein_coding	Plpbp	0.7361	1.66567	5.69488	68.0869	4.31e-08	1.33e-06	37.2826	38.9466	40.192	58.8248	65.2423	69.8125
ENSMUSG00000022434	chr15:85037062-85062828	protein_coding	Fam118a	0.850248	1.80281	3.85089	68.0836	4.31e-08	1.33e-06	10.7191	10.5666	9.4204	17.7328	19.4926	18.1532
ENSMUSG00000021892	chr14:31359880-31436078	protein_coding	Sh3bp5	-0.939135	-1.91738	5.94248	68.0596	4.33e-08	1.33e-06	62.2444	88.1184	92.1161	43.8942	43.5424	39.0744
ENSMUSG00000020458	chr11:29692947-29744331	protein_coding	Rtn4	0.852125	1.80516	7.72187	68.0392	4.34e-08	1.34e-06	140.9	152.087	158.382	222.799	307.556	284.384
ENSMUSG00000041347	chr12:105603085-105605428	protein_coding	Bdkrb1	1.35922	2.56546	1.58042	68.04	4.34e-08	1.34e-06	1.42921	1.66941	1.78963	4.15955	4.59278	3.8141
ENSMUSG00000041757	chr1:133164210-133303435	protein_coding	Plekha6	-1.12911	-2.18724	5.72291	67.9613	4.38e-08	1.35e-06	97.605	60.2127	59.7785	36.0567	32.5767	30.8508
ENSMUSG00000023830	chr17:12682406-12769664	protein_coding	Igf2r	0.700181	1.62471	7.9889	67.9655	4.37e-08	1.35e-06	185.206	196.839	198.499	307.106	335.148	300.976
ENSMUSG00000011752	chr19:41911871-41918664	protein_coding	Pgam1	0.836487	1.7857	4.51644	67.9107	4.4e-08	1.35e-06	14.1442	17.3581	17.598	27.9565	29.6928	30.0622
ENSMUSG00000028559	chr4:109061145-109202272	protein_coding	Osbpl9	0.733818	1.66303	7.62611	67.8856	4.42e-08	1.36e-06	134.863	147.762	162.309	236.306	258.762	244.859
ENSMUSG00000040813	chr9:106658746-106685927	protein_coding	Tex264	0.768313	1.70328	5.17872	67.8698	4.43e-08	1.36e-06	24.6169	25.9138	29.7028	44.135	46.4618	46.0267
ENSMUSG00000103749	chr18:37731009-37841873	protein_coding	Pcdhgb5	-0.878945	-1.83903	4.39615	67.8603	4.43e-08	1.36e-06	27.8203	30.2771	23.6877	14.2519	16.2883	13.9528
ENSMUSG00000107720	chr6:101347945-101348830	TEC	Gm43946	-1.5442	-2.91642	1.04332	67.812	4.46e-08	1.37e-06	3.3266	3.14912	2.73415	1.18219	1.13929	0.852942
ENSMUSG00000026127	chr1:34439851-34449356	protein_coding	Imp4	0.71049	1.63636	5.53584	67.7996	4.46e-08	1.37e-06	33.4385	35.5319	36.4388	54.7747	59.3679	58.338
ENSMUSG00000108255	chr6:53819974-53822150	lincRNA	Gm16499	-2.13076	-4.37947	-0.0931208	67.7928	4.47e-08	1.37e-06	1.33064	1.51765	1.71506	0.481632	0.302625	0.273585
ENSMUSG00000029322	chr5:100553725-100572245	protein_coding	Plac8	-1.09759	-2.13997	4.27604	67.7779	4.48e-08	1.37e-06	22.9412	30.6185	25.6016	13.9892	13.7071	9.39846
ENSMUSG00000102960	chr1:156872177-156876120	TEC	Gm37943	-1.39267	-2.62563	1.21331	67.7563	4.49e-08	1.37e-06	3.30196	3.64236	3.10699	1.31354	1.2817	1.23918
ENSMUSG00000004565	chr8:3515384-3544267	protein_coding	Pnpla6	-0.71838	-1.64533	5.57037	67.7355	4.5e-08	1.38e-06	63.0576	59.5867	54.6582	35.597	36.5642	35.5983
ENSMUSG00000104486	chr3:30160253-30161886	TEC	Gm38066	-1.32786	-2.5103	2.32022	67.7185	4.51e-08	1.38e-06	9.06807	6.18442	6.26369	3.08682	3.02625	2.46227
ENSMUSG00000005107	chr5:38349273-38503143	protein_coding	Slc2a9	0.892093	1.85587	3.51187	67.7118	4.51e-08	1.38e-06	7.41709	8.66956	7.68048	14.4927	15.1668	14.5161
ENSMUSG00000044224	chr15:10446756-10470516	protein_coding	Dnajc21	0.726402	1.65451	4.97688	67.6425	4.55e-08	1.39e-06	23.0152	24.3203	23.6628	38.2897	38.8784	40.3136
ENSMUSG00000029119	chr5:36806921-36830653	protein_coding	Man2b2	0.685982	1.6088	5.99897	67.6285	4.56e-08	1.39e-06	49.0366	47.8818	50.0101	76.6451	83.8983	75.8153
ENSMUSG00000021062	chr12:76797960-76822908	protein_coding	Rab15	0.802738	1.74441	4.97862	67.6181	4.56e-08	1.39e-06	25.8243	21.0194	21.9478	37.8081	41.958	40.1527
ENSMUSG00000024673	chr19:11249675-11266241	protein_coding	Ms4a1	-1.03278	-2.04596	3.96198	67.6194	4.56e-08	1.39e-06	18.9493	19.6915	24.2097	10.7929	11.66	8.28802
ENSMUSG00000104369	chr5:136529596-136536477	TEC	Gm38082	-0.923867	-1.89719	4.022	67.5944	4.58e-08	1.39e-06	22.1527	23.2769	18.3685	10.1799	12.5322	10.9112
ENSMUSG00000062157	chr4:135686287-135708181	protein_coding	Ifnlr1	0.739947	1.67011	4.67455	67.4242	4.67e-08	1.42e-06	19.245	19.1034	18.8657	30.912	32.6123	32.0256
ENSMUSG00000033159	chr1:75134554-75142711	protein_coding	Cnppd1	0.682438	1.60485	5.86165	67.3762	4.7e-08	1.43e-06	43.2458	46.6297	43.8707	69.4863	72.2027	72.9829
ENSMUSG00000028613	chr4:107802261-107876840	protein_coding	Lrp8	1.11918	2.17223	2.6034	67.3227	4.73e-08	1.44e-06	4.38619	3.20603	3.7781	7.88125	8.66931	8.06272
ENSMUSG00000047789	chr13:112660751-112738749	protein_coding	Slc38a9	-0.750241	-1.68207	5.08728	67.3127	4.74e-08	1.44e-06	42.6791	43.1581	42.0562	26.6868	26.3818	22.9973
ENSMUSG00000054598	chr5:65979358-66004285	protein_coding	9130230L23Rik	-1.31103	-2.48119	2.56247	67.2679	4.76e-08	1.45e-06	11.0148	7.26574	7.08394	3.30575	3.13306	3.74973
ENSMUSG00000102440	chr18:37736936-37841870	protein_coding	Pcdhga9	-1.11601	-2.16747	3.98985	67.2599	4.77e-08	1.45e-06	23.9515	24.9084	16.3303	10.2894	11.1971	8.64207
ENSMUSG00000097365	chr3:9403064-9437233	lincRNA	C030034L19Rik	-1.26593	-2.40483	2.23791	67.2513	4.77e-08	1.45e-06	5.17472	7.70206	7.08394	2.67087	2.90164	2.73585
ENSMUSG00000072647	chr5:121518576-121522071	protein_coding	Adam1a	-1.25544	-2.38739	1.81059	67.2145	4.79e-08	1.45e-06	4.9283	5.38765	4.49892	1.88274	2.18958	2.12431
ENSMUSG00000079445	chr1:86302832-86307305	protein_coding	B3gnt7	0.903735	1.8709	3.47679	67.1895	4.81e-08	1.46e-06	7.66351	7.68309	7.75505	14.9087	15.4161	12.9229
ENSMUSG00000051346	chr10:128209908-128211807	protein_coding	Spryd4	1.00854	2.01187	2.67692	67.1905	4.81e-08	1.46e-06	3.918	4.42015	4.22551	8.42856	8.42009	8.46505
ENSMUSG00000111264	chr9:44618253-44621018	TEC	E030022I16Rik	-0.88912	-1.85205	4.06839	67.162	4.83e-08	1.46e-06	23.0891	22.8785	19.3876	10.3989	11.9448	12.9068
ENSMUSG00000103869	chr14:61667220-61670131	TEC	Gm37420	-0.948939	-1.93045	3.76308	67.144	4.84e-08	1.46e-06	19.3436	19.6156	14.665	9.34804	9.32796	9.12487
ENSMUSG00000000244	chr7:143005046-143019644	protein_coding	Tspan32	-0.976445	-1.96761	3.38957	67.1205	4.85e-08	1.47e-06	14.366	15.1385	12.1546	6.85231	7.85044	6.48558
ENSMUSG00000084939	chr4:95464724-95487394	processed_transcript	Gm830	-1.91781	-3.7785	0.247589	67.034	4.9e-08	1.48e-06	2.24238	1.49868	1.93876	0.591094	0.427235	0.482797
ENSMUSG00000028364	chr4:63959785-64047015	protein_coding	Tnc	1.48306	2.7954	5.94926	67.0098	4.92e-08	1.48e-06	35.0156	33.7108	28.7583	61.2986	136.128	75.0589
ENSMUSG00000040711	chr11:32347820-32428173	protein_coding	Sh3pxd2b	0.9813	1.97424	5.97959	67.0001	4.92e-08	1.49e-06	39.3525	47.0281	40.6892	64.1446	99.8128	86.9357
ENSMUSG00000035559	chr8:70758649-70760946	protein_coding	Mpv17l2	0.940158	1.91874	3.81068	66.9391	4.96e-08	1.5e-06	8.20562	9.84574	10.6135	16.7039	18.0863	20.197
ENSMUSG00000104519	chr1:125919266-125921962	TEC	Gm37161	-1.342	-2.53502	2.92644	66.9101	4.98e-08	1.5e-06	10.448	12.6913	9.54468	4.75064	5.21583	2.99334
ENSMUSG00000025006	chr19:40294753-40513779	protein_coding	Sorbs1	0.87095	1.82887	7.16896	66.8912	4.99e-08	1.5e-06	99.9952	110.902	94.1046	150.444	196.528	210.838
ENSMUSG00000025995	chr1:45795166-45823619	protein_coding	Wdr75	0.77841	1.71524	5.15328	66.8477	5.01e-08	1.51e-06	23.2369	27.128	28.0872	42.6463	47.4053	44.53
ENSMUSG00000048120	chr19:40612366-40741602	protein_coding	Entpd1	0.768862	1.70393	7.55341	66.8256	5.03e-08	1.51e-06	119.24	143.323	154.082	237.291	242.669	230.005
ENSMUSG00000040412	chr3:108455694-108536536	protein_coding	5330417C22Rik	-0.745425	-1.67647	7.14451	66.8109	5.04e-08	1.52e-06	197.231	165.727	168.797	109.177	96.6263	111.365
ENSMUSG00000019852	chr10:18581839-18743949	protein_coding	Arfgef3	0.672838	1.59421	6.60674	66.8008	5.04e-08	1.52e-06	74.8855	70.0015	80.3841	116.861	122.065	120.136
ENSMUSG00000052934	chr8:121549440-121578806	protein_coding	Fbxo31	0.730218	1.65889	5.1436	66.799	5.05e-08	1.52e-06	25.4054	27.8488	26.3224	43.4125	42.2963	46.3325
ENSMUSG00000034327	chr14:67715937-67742310	protein_coding	Kctd9	0.800274	1.74143	5.45035	66.8037	5.04e-08	1.52e-06	30.6294	32.7433	32.1387	47.594	56.7332	61.959
ENSMUSG00000032231	chr9:69453620-69491795	protein_coding	Anxa2	0.939739	1.91818	8.6861	66.755	5.07e-08	1.52e-06	243.507	261.244	341.968	465.037	593.091	565.919
ENSMUSG00000052151	chr10:79526430-79533796	protein_coding	Plpp2	0.897955	1.86342	3.83692	66.748	5.08e-08	1.52e-06	10.9408	9.1628	9.69381	16.4412	19.635	19.3602
ENSMUSG00000032915	chr17:55749984-55853662	protein_coding	Adgre4	-1.44679	-2.72601	3.09798	66.7135	5.1e-08	1.53e-06	12.715	14.2469	10.6135	5.75769	5.21583	2.91288
ENSMUSG00000040339	chr3:108970997-109027607	protein_coding	Fam102b	0.649721	1.56887	6.6857	66.696	5.11e-08	1.53e-06	77.0294	81.308	81.9251	125.268	128.544	123.146
ENSMUSG00000038058	chr6:54923949-54972612	protein_coding	Nod1	-0.767	-1.70173	6.09453	66.668	5.13e-08	1.54e-06	90.5083	92.5386	75.1395	54.1179	51.0902	46.5739
ENSMUSG00000106859	chr5:67757576-67759330	TEC	Gm42737	-0.992377	-1.98946	3.02946	66.6505	5.14e-08	1.54e-06	9.97981	11.1547	11.4586	6.08608	4.9488	5.37515
ENSMUSG00000032377	chr9:92457373-92492456	protein_coding	Plscr4	-0.836722	-1.78599	5.29138	66.6502	5.14e-08	1.54e-06	49.973	48.4319	52.2223	33.2545	25.5273	25.6205
ENSMUSG00000020135	chr10:80295977-80318263	protein_coding	Apc2	-1.18462	-2.27303	2.53246	66.6248	5.15e-08	1.54e-06	9.21592	8.40398	6.4874	3.94062	3.32887	3.36349
ENSMUSG00000018848	chr11:35808381-35834506	protein_coding	Rars	0.733555	1.66273	5.55132	66.6279	5.15e-08	1.54e-06	34.3503	34.9818	36.1654	54.2493	64.3167	56.8253
ENSMUSG00000006589	chr8:122574635-122576909	protein_coding	Aprt	0.782186	1.71973	4.33895	66.6128	5.16e-08	1.54e-06	14.4892	14.4366	15.5598	24.2567	27.1116	25.1055
ENSMUSG00000043811	chr16:18127642-18152408	protein_coding	Rtn4r	2.96747	7.82163	-0.561003	66.5751	5.19e-08	1.55e-06	0.246415	0.0758824	0.0994237	1.35733	0.890073	1.01387
ENSMUSG00000005148	chr14:99298691-99315036	protein_coding	Klf5	0.721221	1.64858	6.65448	66.564	5.19e-08	1.55e-06	80.2327	69.3755	78.4702	117.803	120.765	137.324
ENSMUSG00000026155	chr1:23844846-23922317	protein_coding	Smap1	0.712243	1.63835	6.17185	66.5242	5.22e-08	1.56e-06	49.1105	54.9199	59.7537	88.27	91.5885	88.4807
ENSMUSG00000001281	chr15:102215995-102231935	protein_coding	Itgb7	-0.843897	-1.79489	3.93327	66.5269	5.22e-08	1.56e-06	20.896	20.4693	17.4737	10.7273	10.7877	11.2653
ENSMUSG00000028798	chr4:129591960-129600648	protein_coding	Eif3i	0.7979	1.73857	5.48765	66.4884	5.24e-08	1.56e-06	29.1509	31.0738	37.9302	55.3439	57.5877	57.6621
ENSMUSG00000086792	chr4:34962220-34966965	antisense_RNA	Gm12364	5.7786	54.8947	-1.54739	66.4747	5.25e-08	1.56e-06	0	0.0189706	0	0.306493	0.694257	0.611543
ENSMUSG00000021789	chr14:41131782-41136452	protein_coding	Sftpa1	-0.817807	-1.76272	10.8091	66.4644	5.26e-08	1.56e-06	1974.47	2259.8	2634.46	1279.48	1384.01	1233.16
ENSMUSG00000020664	chr12:31331277-31351453	protein_coding	Dld	0.732453	1.66146	6.22449	66.4493	5.27e-08	1.57e-06	51.7225	52.8521	63.8549	92.1668	93.4042	94.2099
ENSMUSG00000024948	chr19:6341135-6355615	protein_coding	Map4k2	-0.726043	-1.6541	6.49959	66.4538	5.26e-08	1.57e-06	117.639	121.677	98.9763	68.939	64.5659	71.0356
ENSMUSG00000106673	chr5:69221845-69224235	TEC	Gm43374	-1.64168	-3.12029	0.722933	66.4249	5.28e-08	1.57e-06	2.43951	2.76971	2.26189	0.853802	0.640852	0.901222
ENSMUSG00000022477	chr15:81872309-81915133	protein_coding	Aco2	0.66136	1.58157	7.15644	66.3996	5.3e-08	1.57e-06	110.098	106.577	114.735	171.154	173.422	179.536
ENSMUSG00000026637	chr1:191997205-192092559	protein_coding	Traf5	-0.818213	-1.76322	4.25113	66.3085	5.36e-08	1.59e-06	25.0358	26.0466	21.7738	14.5803	13.4045	13.3735
ENSMUSG00000084989	chr1:93168725-93231072	protein_coding	Crocc2	-1.13835	-2.2013	3.02308	66.3034	5.36e-08	1.59e-06	12.7889	9.99751	10.8372	4.37847	4.62838	6.1959
ENSMUSG00000030093	chr6:91363981-91411363	protein_coding	Wnt7a	1.1325	2.19238	4.03506	66.2918	5.37e-08	1.59e-06	7.5403	10.2252	12.8754	20.338	24.7974	22.0156
ENSMUSG00000066232	chr7:110018274-110056609	protein_coding	Ipo7	0.77784	1.71456	7.56796	66.1789	5.45e-08	1.61e-06	125.548	138.485	155.2	215.202	258.264	245.293
ENSMUSG00000022519	chr16:4480216-4541816	protein_coding	Srl	-1.38078	-2.6041	2.53541	66.1203	5.49e-08	1.62e-06	9.16664	9.88368	6.06485	3.08682	2.70582	3.84629
ENSMUSG00000025428	chr18:77773729-77782869	protein_coding	Atp5a1	0.69132	1.61476	8.36463	66.1228	5.48e-08	1.62e-06	239.787	245.821	270.582	401.966	403.452	415.624
ENSMUSG00000059921	chr3:141465216-141834924	protein_coding	Unc5c	-1.0482	-2.06795	4.56908	66.0963	5.5e-08	1.63e-06	40.3874	29.1768	26.4964	16.8133	16.1103	13.5505
ENSMUSG00000037710	chr10:71330480-71344954	protein_coding	Cisd1	0.804886	1.74701	4.28687	66.0673	5.52e-08	1.63e-06	13.6514	13.1087	15.7338	24.7822	24.9576	24.4456
ENSMUSG00000015652	chr5:5736317-5749326	protein_coding	Steap1	1.75469	3.37454	1.23951	66.0182	5.56e-08	1.64e-06	1.42921	0.701912	1.01909	2.97736	3.43568	4.0555
ENSMUSG00000073406	chr17:36080115-36084223	polymorphic_pseudogene	H2-Bl	4.69545	25.9103	-1.31673	65.9985	5.57e-08	1.64e-06	0	0.0189706	0.0497119	0.415955	0.890073	0.611543
ENSMUSG00000034738	chr2:69135800-69189330	protein_coding	Nostrin	-0.79946	-1.74045	5.83224	65.9893	5.58e-08	1.65e-06	60.1746	77.0586	79.8372	41.5736	41.513	41.6493
ENSMUSG00000000340	chr3:116513070-116549981	protein_coding	Dbt	0.833236	1.78168	4.88882	65.936	5.61e-08	1.66e-06	19.2697	19.8812	24.6074	36.2975	36.7956	40.4262
ENSMUSG00000093756	chr5:108821721-108823123	processed_pseudogene	Gm18594	-1.88681	-3.69818	0.444232	65.8863	5.65e-08	1.66e-06	2.51343	2.23853	1.66535	0.634878	0.676455	0.434518
ENSMUSG00000035772	chr2:28468066-28471178	protein_coding	Mrps2	0.795714	1.73594	4.19431	65.88	5.65e-08	1.66e-06	13.2078	13.0328	13.7453	22.1113	25.1535	22.1282
ENSMUSG00000086040	chr6:54429603-54503768	protein_coding	Wipf3	0.847564	1.79946	5.13703	65.8434	5.68e-08	1.67e-06	21.1671	25.781	28.286	46.8496	47.1917	41.3918
ENSMUSG00000034160	chrX:101640060-101684351	protein_coding	Ogt	-0.67131	-1.59252	8.14584	65.7872	5.72e-08	1.68e-06	361.294	350.273	332.299	219.821	218.887	216.776
ENSMUSG00000029223	chr5:66676091-66687234	protein_coding	Uchl1	1.31846	2.494	2.06148	65.7278	5.76e-08	1.69e-06	1.87275	2.21956	2.933	5.31984	5.98129	6.17981
ENSMUSG00000108354	chr7:128192050-128203328	processed_transcript	4931431B13Rik	3.28653	9.75759	-0.703352	65.6971	5.78e-08	1.7e-06	0.197132	0.0569118	0.0497119	0.722448	0.943477	1.23918
ENSMUSG00000108621	chr7:39544402-39580589	lincRNA	Gm37494	-0.663519	-1.58394	6.81604	65.6917	5.79e-08	1.7e-06	137.007	141.008	136.36	92.7141	82.1181	86.807
ENSMUSG00000058835	chr2:22940073-23040241	protein_coding	Abi1	0.737453	1.66723	7.43102	65.6798	5.79e-08	1.7e-06	114.312	133.857	139.839	202.723	224.993	219.19
ENSMUSG00000070868	chr4:112232245-112300468	protein_coding	Skint3	-1.3948	-2.62952	1.53888	65.6741	5.8e-08	1.7e-06	5.05151	3.87	3.75325	1.81707	1.53093	1.48058
ENSMUSG00000020142	chr11:20302180-20332713	protein_coding	Slc1a4	0.725073	1.65298	4.88382	65.6606	5.81e-08	1.7e-06	22.3498	22.594	21.6495	38.2022	36.671	35.2442
ENSMUSG00000015944	chr5:134099711-134144343	protein_coding	Gatsl2	-0.744696	-1.67562	4.76347	65.6188	5.84e-08	1.71e-06	33.3892	32.6294	36.0411	20.2942	21.1481	19.4567
ENSMUSG00000024208	chr17:27122663-27133916	protein_coding	Uqcc2	0.904293	1.87163	3.84449	65.62	5.84e-08	1.71e-06	9.26521	9.03001	11.5829	18.8712	17.6056	19.3763
ENSMUSG00000028691	chr4:116685544-116700822	protein_coding	Prdx1	0.875518	1.83467	7.93229	65.6035	5.85e-08	1.71e-06	149.968	154.895	212.021	323.657	306.007	318.566
ENSMUSG00000085069	chr4:154637576-154644724	antisense_RNA	Gm13111	-1.15344	-2.22444	2.23761	65.574	5.87e-08	1.72e-06	7.17068	6.14647	6.23884	2.75844	2.68802	3.31521
ENSMUSG00000030545	chr7:79735957-79743131	protein_coding	Pex11a	0.91722	1.88847	4.16243	65.5716	5.87e-08	1.72e-06	10.9901	11.2306	14.839	23.2497	22.1628	24.4939
ENSMUSG00000052456	chr8:85017931-85025281	protein_coding	Asna1	0.744453	1.67534	4.76874	65.5606	5.88e-08	1.72e-06	19.3929	19.9571	21.6247	34.8307	34.6238	32.7015
ENSMUSG00000034910	chr9:72925645-72952181	protein_coding	Pygo1	-0.804797	-1.7469	4.3414	65.5401	5.9e-08	1.72e-06	27.2535	24.8894	25.2039	16.069	14.8464	13.3896
ENSMUSG00000038290	chr11:74925823-75164448	protein_coding	Smg6	-0.68214	-1.60452	6.1009	65.5063	5.92e-08	1.73e-06	89.8429	85.3867	78.4453	50.8997	53.7248	53.4618
ENSMUSG00000068039	chr17:12915701-12925067	protein_coding	Tcp1	0.735176	1.6646	7.03888	65.4941	5.93e-08	1.73e-06	91.1736	92.3299	112.448	158.479	167.512	166.581
ENSMUSG00000038453	chr11:97509340-97576186	protein_coding	Srcin1	-0.933682	-1.91014	4.09471	65.4686	5.95e-08	1.73e-06	26.3911	20.9056	20.0339	11.7562	10.5385	12.9229
ENSMUSG00000021290	chr12:111961375-111966977	protein_coding	2010107E04Rik	0.850286	1.80286	4.72083	65.4678	5.95e-08	1.73e-06	17.2737	16.9218	22.1218	34.7651	32.5767	34.1177
ENSMUSG00000014771	chr17:15519208-15527301	protein_coding	Pdcd2	0.871702	1.82982	3.35455	65.4641	5.95e-08	1.73e-06	6.87498	7.47442	7.15851	13.223	13.0841	13.0838
ENSMUSG00000070315	chr9:35116728-35130922	processed_transcript	4930581F22Rik	-0.88741	-1.84985	3.43485	65.4211	5.99e-08	1.74e-06	15.1299	13.7157	13.2731	7.99071	7.13838	7.64429
ENSMUSG00000030888	chr7:105731730-105737385	protein_coding	Rrp8	0.790152	1.72926	4.27976	65.4105	5.99e-08	1.74e-06	13.7253	13.9244	14.8887	22.8337	26.3462	24.3491
ENSMUSG00000024527	chr18:67404767-67449166	protein_coding	Afg3l2	0.701003	1.62563	5.50115	65.392	6.01e-08	1.75e-06	33.9067	35.7975	33.6052	52.8482	58.6558	56.4551
ENSMUSG00000029273	chr5:87554645-87569027	protein_coding	Sult1d1	1.28877	2.4432	4.5271	65.3475	6.04e-08	1.76e-06	18.7275	11.5531	9.76838	30.4961	29.9955	37.1915
ENSMUSG00000027485	chr2:154190818-154220369	protein_coding	Bpifb1	-1.4681	-2.76658	6.12377	65.3334	6.05e-08	1.76e-06	143.906	90.3949	73.2007	39.7784	26.4708	44.868
ENSMUSG00000024790	chr19:6116004-6118586	protein_coding	Sac3d1	1.09906	2.14214	2.5745	65.3168	6.06e-08	1.76e-06	3.15411	3.85103	4.20065	7.48719	8.5447	7.98225
ENSMUSG00000000563	chr3:105942698-105960099	protein_coding	Atp5f1	0.806943	1.7495	6.89588	65.2962	6.08e-08	1.76e-06	74.787	81.7633	103.177	148.89	150.173	155.268
ENSMUSG00000031448	chr8:13221663-13254162	protein_coding	Adprhl1	-2.24906	-4.75372	0.0941872	65.2496	6.11e-08	1.77e-06	2.19309	1.95397	1.11852	0.481632	0.284823	0.354051
ENSMUSG00000045435	chr5:20882191-20886870	protein_coding	Tmem60	0.850733	1.80342	3.62614	65.2284	6.13e-08	1.78e-06	8.47668	8.32809	9.47011	15.3247	16.0569	15.9645
ENSMUSG00000044442	chr16:87354185-87368742	protein_coding	N6amt1	0.809338	1.75241	3.85639	65.2216	6.14e-08	1.78e-06	10.0045	11.0409	10.3401	17.8423	18.4423	18.7486
ENSMUSG00000020534	chr11:60788104-60811718	protein_coding	Shmt1	0.892088	1.85586	3.18873	65.1974	6.16e-08	1.78e-06	6.53	6.20339	6.26369	11.997	11.6244	11.6354
ENSMUSG00000038880	chr17:24895116-24897502	protein_coding	Mrps34	0.808296	1.75114	3.88258	65.1292	6.21e-08	1.8e-06	10.1523	11.3824	10.4395	18.4334	18.7449	18.8613
ENSMUSG00000001962	chrX:74313033-74320149	protein_coding	Fam50a	0.733333	1.66248	4.73563	65.0999	6.23e-08	1.8e-06	20.0335	18.9516	20.9038	33.4734	32.6479	33.4096
ENSMUSG00000067288	chr17:33819027-33824562	protein_coding	Rps28	0.858087	1.81263	7.28602	65.0304	6.29e-08	1.82e-06	96.6933	100.411	135.689	201.651	191.971	209.518
ENSMUSG00000036087	chr5:72914304-72978829	protein_coding	Slain2	0.679554	1.60164	7.32737	64.9584	6.34e-08	1.83e-06	113.918	124.883	131.413	200.797	197.044	195.131
ENSMUSG00000003813	chr8:84834019-84840665	protein_coding	Rad23a	0.676757	1.59854	5.59214	64.9597	6.34e-08	1.83e-06	36.1984	37.2583	37.7562	57.4237	60.4181	59.9313
ENSMUSG00000027611	chr2:155751117-155755471	protein_coding	Procr	1.54691	2.92191	2.25291	64.9348	6.36e-08	1.84e-06	2.56272	1.99191	2.60987	4.50983	8.18867	8.06272
ENSMUSG00000111761	chr9:60523967-60545882	lincRNA	9230112J17Rik	1.39338	2.62693	1.35672	64.9254	6.37e-08	1.84e-06	1.55241	1.42279	1.11852	3.74359	3.52469	3.52442
ENSMUSG00000025962	chr1:63730614-63754655	protein_coding	Fastkd2	0.796961	1.73744	3.94187	64.911	6.38e-08	1.84e-06	10.793	11.1168	11.6077	18.8931	20.3471	18.99
ENSMUSG00000041261	chr4:8143362-8239041	protein_coding	Car8	-0.664082	-1.58456	6.58607	64.9028	6.39e-08	1.84e-06	114.78	111.319	127.312	73.6897	76.2258	73.0955
ENSMUSG00000078622	chr11:106197408-106216344	protein_coding	Ccdc47	0.742226	1.67275	7.29706	64.8834	6.4e-08	1.84e-06	108.299	109.954	134.645	197.338	202.349	190.576
ENSMUSG00000104696	chr3:156646320-156648889	TEC	Gm42946	-2.69335	-6.46812	-0.566327	64.8187	6.45e-08	1.86e-06	1.57706	1.15721	0.745678	0.218924	0.12461	0.193119
ENSMUSG00000007891	chr7:142375911-142388038	protein_coding	Ctsd	0.850337	1.80292	7.57612	64.7595	6.5e-08	1.87e-06	111.527	134.729	162.061	240.488	251.962	243.7
ENSMUSG00000103130	chr15:12633062-12635346	TEC	F830212C03Rik	-2.01106	-4.03079	0.200423	64.753	6.51e-08	1.87e-06	1.74955	2.18162	1.54107	0.437847	0.605249	0.321865
ENSMUSG00000032812	chr7:101348067-101412586	protein_coding	Arap1	-0.750854	-1.68279	6.53951	64.7452	6.51e-08	1.87e-06	124.144	126.041	99.8463	70.5372	72.7367	64.7753
ENSMUSG00000053541	chr7:106417848-106424469	unprocessed_pseudogene	Gm4759	-0.874095	-1.83286	4.13194	64.7261	6.53e-08	1.88e-06	24.0255	22.7268	21.3015	12.3254	14.1166	10.702
ENSMUSG00000049858	chr10:128669894-128674073	protein_coding	Suox	1.00291	2.00404	4.30672	64.6719	6.58e-08	1.89e-06	11.3105	14.3607	13.6459	21.148	26.6488	30.9956
ENSMUSG00000022504	chr16:10488178-10527564	protein_coding	Ciita	-1.42204	-2.67964	4.80219	64.6464	6.6e-08	1.89e-06	59.0903	34.0522	28.9323	15.9814	16.9826	12.601
ENSMUSG00000095115	chr7:118485111-118491975	protein_coding	Itpripl2	0.794711	1.73473	8.54009	64.6327	6.61e-08	1.89e-06	238.973	287.158	290.367	421.253	523.47	471.693
ENSMUSG00000097099	chr9:107558809-107568415	antisense_RNA	Gm9917	-0.781812	-1.71929	5.78085	64.6288	6.61e-08	1.89e-06	61.5791	77.0206	69.8949	44.7699	38.8072	37.7709
ENSMUSG00000022604	chr16:55899888-55934855	protein_coding	Cep97	-0.800192	-1.74133	4.10098	64.6168	6.62e-08	1.9e-06	22.2266	21.93	21.227	13.1354	11.3039	13.116
ENSMUSG00000024997	chr19:60864051-60874556	protein_coding	Prdx3	0.787936	1.7266	5.07493	64.6059	6.63e-08	1.9e-06	23.163	22.5371	28.3358	42.0333	42.1538	43.5644
ENSMUSG00000102808	chr3:52071589-52073387	TEC	5430420F09Rik	-1.44	-2.71321	2.74448	64.5908	6.64e-08	1.9e-06	11.5322	11.4203	6.41283	3.96252	3.91632	2.99334
ENSMUSG00000025917	chr1:10024601-10038168	protein_coding	Cops5	0.713443	1.63971	5.57218	64.5769	6.65e-08	1.9e-06	34.1285	34.2419	39.6204	58.584	59.5637	58.8852
ENSMUSG00000053957	chr3:100489664-100523920	lincRNA	Gm12474	-1.62649	-3.0876	1.00851	64.5616	6.67e-08	1.9e-06	3.77015	2.7128	2.68444	1.22597	0.872271	0.885129
ENSMUSG00000038697	chr8:123996318-124021397	protein_coding	Taf5l	0.74328	1.67398	4.51512	64.5637	6.67e-08	1.9e-06	16.7809	17.5668	16.7778	27.1903	28.9986	29.4024
ENSMUSG00000020451	chr11:3344256-3409189	protein_coding	Limk2	0.706461	1.6318	6.43469	64.5469	6.68e-08	1.91e-06	73.8013	62.6599	60.5988	102.719	109.016	109.772
ENSMUSG00000043289	chr9:81863670-82206007	protein_coding	Mei4	2.37308	5.18047	-0.320684	64.539	6.69e-08	1.91e-06	0.32034	0.208677	0.173992	0.941371	1.29951	1.38402
ENSMUSG00000024598	chr18:58008623-58209926	protein_coding	Fbn2	-1.90951	-3.75682	1.06338	64.5365	6.69e-08	1.91e-06	4.78045	3.0353	2.16247	0.963264	0.890073	0.804662
ENSMUSG00000027714	chr3:36552606-36565727	protein_coding	Exosc9	0.798448	1.73923	4.52498	64.5253	6.7e-08	1.91e-06	15.1545	16.3716	18.7414	27.9565	29.5682	29.8691
ENSMUSG00000078812	chr11:69916714-69921958	protein_coding	Eif5a	0.720091	1.64729	7.52148	64.5028	6.72e-08	1.91e-06	127.199	135.507	153.56	218.201	241.174	226.303
ENSMUSG00000071644	chr19:8967041-8978479	protein_coding	Eef1g	0.670961	1.59213	7.6388	64.4504	6.76e-08	1.93e-06	149.796	148.635	162.732	236.197	248.633	249.365
ENSMUSG00000102664	chr1:13354483-13356730	TEC	Gm38380	-1.16628	-2.24433	2.61251	64.4405	6.77e-08	1.93e-06	9.21592	9.52324	6.61168	4.11576	3.56029	3.65317
ENSMUSG00000055407	chr7:99267447-99337137	protein_coding	Map6	0.821528	1.76728	5.63815	64.4128	6.79e-08	1.93e-06	32.5021	36.7461	38.5515	53.6801	70.2445	66.5456
ENSMUSG00000036885	chr3:62338344-62462221	protein_coding	Arhgef26	0.686412	1.60928	7.4737	64.363	6.84e-08	1.94e-06	124.119	139.718	144.711	215.881	221.272	220.333
ENSMUSG00000042670	chr2:105904638-105965558	protein_coding	Immp1l	0.9091	1.87787	4.21276	64.3015	6.89e-08	1.96e-06	10.4726	13.0707	14.9384	25.023	23.7293	23.5444
ENSMUSG00000047793	chr1:93235841-93301065	protein_coding	Sned1	-0.849322	-1.80165	6.10358	64.2757	6.91e-08	1.96e-06	103.987	89.8827	71.4359	50.9873	48.8828	47.4107
ENSMUSG00000085786	chr6:128951204-128975029	antisense_RNA	Gm15987	-1.44014	-2.71346	2.47504	64.27	6.92e-08	1.96e-06	5.91396	9.8078	8.62501	3.1525	3.59589	2.26915
ENSMUSG00000022905	chr16:35978750-36037131	protein_coding	Kpna1	0.679262	1.60132	6.45176	64.2606	6.93e-08	1.97e-06	61.6284	67.3456	72.7533	103.441	112.203	107.374
ENSMUSG00000054484	chr2:120977017-121007852	protein_coding	Tmem62	0.794514	1.73449	4.50082	64.2458	6.94e-08	1.97e-06	15.056	16.0681	18.3934	27.4749	29.7996	28.5816
ENSMUSG00000067995	chr14:75896937-76010865	protein_coding	Gtf2f2	0.799665	1.7407	3.85153	64.2066	6.97e-08	1.98e-06	10.103	10.301	11.036	18.1269	18.5847	18.0083
ENSMUSG00000025869	chr13:54584185-54590090	protein_coding	Nop16	0.859951	1.81498	3.60813	64.1965	6.98e-08	1.98e-06	8.15634	8.49883	9.17184	14.449	16.4663	15.9323
ENSMUSG00000022900	chr16:36693978-36726804	protein_coding	Ildr1	0.757772	1.69088	4.21687	64.1802	7e-08	1.98e-06	13.9717	13.1466	14.1927	22.8775	23.6047	23.3352
ENSMUSG00000108394	chr3:90311518-90317015	TEC	Gm45477	-0.891689	-1.85535	3.71095	64.1342	7.04e-08	1.99e-06	17.6926	18.5343	14.7893	8.6037	9.14995	9.73642
ENSMUSG00000061353	chr6:117168535-117181367	protein_coding	Cxcl12	-0.874038	-1.83279	7.48677	64.1047	7.06e-08	2e-06	246.366	232.048	217.912	99.5883	142.394	137.855
ENSMUSG00000103187	chr3:92242933-92246241	TEC	Gm37087	3.4247	10.7383	-0.809826	63.9855	7.17e-08	2.03e-06	0.0739245	0.094853	0.0745678	0.700555	0.605249	1.38402
ENSMUSG00000071064	chr8:79028437-79193766	protein_coding	Zfp827	0.697805	1.62204	5.52393	63.9424	7.21e-08	2.04e-06	35.7055	35.3802	34.0278	53.6363	60.9166	55.9401
ENSMUSG00000031578	chr8:31159463-31168764	protein_coding	Mak16	0.804165	1.74613	4.93765	63.9013	7.25e-08	2.05e-06	20.0582	21.93	24.8062	35.0716	40.8899	40.6194
ENSMUSG00000111131	chr10:41826538-41829121	TEC	9930024M15Rik	-1.07028	-2.09984	2.37089	63.8907	7.26e-08	2.05e-06	6.80106	7.70206	6.4874	3.17439	3.31107	3.50833
ENSMUSG00000049470	chr11:53350833-53421830	protein_coding	Aff4	0.731374	1.66022	8.65511	63.8816	7.27e-08	2.05e-06	265.734	312.768	330.559	495.555	508.926	504.781
ENSMUSG00000061983	chr10:23785183-23787275	protein_coding	Rps12	0.689328	1.61253	8.14344	63.8753	7.27e-08	2.05e-06	205.732	207.178	236.33	353.408	347.306	346.182
ENSMUSG00000042564	chr15:79609576-79658956	protein_coding	Fam227a	-0.983645	-1.97746	3.08403	63.8655	7.28e-08	2.05e-06	12.6411	10.3769	10.8123	5.69201	5.14462	6.24418
ENSMUSG00000038371	chr7:110308013-110614922	protein_coding	Sbf2	0.661396	1.58161	7.33193	63.8198	7.33e-08	2.06e-06	120.053	130.594	123.609	188.778	198.753	204.416
ENSMUSG00000030884	chr7:120635176-120659524	protein_coding	Uqcrc2	0.696617	1.6207	6.20895	63.8204	7.32e-08	2.06e-06	54.7534	51.7139	62.7612	92.5609	90.8764	90.7659
ENSMUSG00000029313	chr5:103692374-103855322	protein_coding	Aff1	0.686665	1.60956	8.2741	63.7879	7.36e-08	2.07e-06	226.505	239.58	245.502	353.912	396.225	395.186
ENSMUSG00000025510	chr7:141467392-141471473	protein_coding	Cd151	0.846017	1.79753	7.2494	63.7853	7.36e-08	2.07e-06	91.4693	104.338	130.369	184.859	210.004	191.397
ENSMUSG00000066568	chr7:34344646-34393315	protein_coding	Lsm14a	0.665486	1.5861	7.3493	63.7681	7.37e-08	2.07e-06	118.279	125.68	134.197	201.891	200.284	197.625
ENSMUSG00000015653	chr5:5664829-5694578	protein_coding	Steap2	0.75004	1.68184	5.37791	63.7225	7.42e-08	2.08e-06	30.2598	29.5372	33.0832	47.6159	57.4987	51.0317
ENSMUSG00000020159	chr11:33550781-33578959	protein_coding	Gabrp	-0.751913	-1.68402	6.2525	63.7169	7.42e-08	2.08e-06	108.225	83.9449	94.8999	55.0812	54.4547	60.8647
ENSMUSG00000034681	chr17:24414675-24425895	protein_coding	Rnps1	0.739969	1.67014	5.29847	63.7139	7.42e-08	2.08e-06	27.9928	31.1877	29.0566	44.4634	52.3719	50.5489
ENSMUSG00000021709	chr13:103818787-103920514	protein_coding	Erbin	0.664767	1.58531	8.82955	63.683	7.45e-08	2.09e-06	338.057	357.861	359.74	572.463	555.904	545.207
ENSMUSG00000032966	chr2:151542483-151561692	protein_coding	Fkbp1a	0.888693	1.8515	8.26088	63.6613	7.47e-08	2.1e-06	186.142	217.384	241.724	329.962	455.61	409.058
ENSMUSG00000010048	chr9:107587642-107593385	protein_coding	Ifrd2	0.856983	1.81125	4.21198	63.5606	7.57e-08	2.12e-06	15.4502	12.1032	11.8563	23.6875	23.8539	23.7858
ENSMUSG00000097930	chr19:23037390-23075853	lincRNA	C330002G04Rik	-1.41012	-2.65759	1.10819	63.5603	7.57e-08	2.12e-06	3.05555	3.09221	3.25613	1.1384	1.03248	1.35183
ENSMUSG00000030703	chr7:126766334-126775649	protein_coding	Gdpd3	-1.1295	-2.18783	2.60096	63.5559	7.58e-08	2.12e-06	8.79702	9.40942	6.73596	4.18144	3.6849	3.5727
ENSMUSG00000031966	chr9:26817953-26860890	protein_coding	Glb1l3	-1.72326	-3.30182	0.655493	63.5425	7.59e-08	2.12e-06	2.53808	1.99191	2.78386	0.700555	0.587448	0.901222
ENSMUSG00000108455	chr7:122463438-122466160	TEC	Gm44745	-1.78812	-3.45364	1.21801	63.5294	7.6e-08	2.13e-06	2.80913	4.38221	3.60411	1.20408	1.29951	0.659823
ENSMUSG00000063317	chr7:121642021-121707253	protein_coding	Usp31	0.713198	1.63943	6.43612	63.5051	7.63e-08	2.13e-06	57.2176	69.4514	69.9694	102.566	112.345	107.503
ENSMUSG00000000001	chr3:108107280-108146146	protein_coding	Gnai3	0.698558	1.62288	6.99651	63.4539	7.68e-08	2.14e-06	87.5759	97.5468	106.806	154.538	164.023	155.203
ENSMUSG00000021831	chr14:45283087-45318771	protein_coding	Ero1l	0.729711	1.65831	5.90504	63.406	7.72e-08	2.16e-06	39.2786	46.9902	48.7922	72.1791	76.5997	75.2198
ENSMUSG00000086533	chr7:18993234-19001222	antisense_RNA	Mypopos	-1.19366	-2.28732	2.70152	63.3398	7.79e-08	2.17e-06	9.21592	11.0409	6.83538	4.07198	3.86292	3.94285
ENSMUSG00000032504	chr9:113651744-113708259	protein_coding	Pdcd6ip	0.686128	1.60896	7.89524	63.3439	7.78e-08	2.17e-06	170.076	189.478	187.762	275.537	305.473	299.608
ENSMUSG00000058230	chr7:16493719-16614993	protein_coding	Arhgap35	0.69775	1.62197	7.92483	63.2425	7.89e-08	2.2e-06	171.086	190.237	194.572	303.603	317.382	280.698
ENSMUSG00000009092	chr10:75893413-75895941	protein_coding	Derl3	-2.39244	-5.25045	-0.810834	63.2292	7.9e-08	2.2e-06	1.08423	0.872648	0.869958	0.175139	0.195816	0.160932
ENSMUSG00000026663	chr1:170704674-170867771	protein_coding	Atf6	0.692848	1.61647	7.18211	63.2048	7.92e-08	2.21e-06	99.5517	113.33	119.955	175.599	184.138	178.297
ENSMUSG00000030796	chr7:45215753-45233644	protein_coding	Tead2	-0.891429	-1.85501	3.55725	63.169	7.96e-08	2.22e-06	15.7706	16.5044	13.5713	8.93208	7.92165	7.90179
ENSMUSG00000050671	chr12:87278638-87299705	protein_coding	Ism2	1.85115	3.60787	0.609648	63.1566	7.97e-08	2.22e-06	0.443547	0.739853	0.67111	1.9922	1.95816	2.80023
ENSMUSG00000113183	chr13:20499888-20501227	sense_intronic	AC153143.1	-0.994039	-1.99175	2.75144	63.1241	8.01e-08	2.23e-06	10.0784	8.44192	8.4013	4.46604	4.62838	4.40955
ENSMUSG00000034035	chr4:116596654-116600266	protein_coding	Ccdc17	-0.959658	-1.94485	4.51988	63.0938	8.04e-08	2.23e-06	36.5434	24.3583	30.1254	14.7992	14.882	17.0428
ENSMUSG00000008193	chr7:44525993-44532071	protein_coding	Spib	-1.05326	-2.07521	3.17214	62.9756	8.16e-08	2.27e-06	11.4829	13.1087	11.8811	6.23932	6.74675	4.63486
ENSMUSG00000057074	chr8:93302369-93337308	protein_coding	Ces1g	1.85688	3.62224	3.24136	62.9407	8.2e-08	2.28e-06	2.16845	4.38221	5.56773	18.5866	16.0213	9.49502
ENSMUSG00000022090	chr14:70164218-70177681	protein_coding	Pdlim2	0.68954	1.61277	7.08276	62.9074	8.23e-08	2.28e-06	94.303	112.515	104.271	159.508	168.74	173.517
ENSMUSG00000049537	chr5:83278145-83355195	protein_coding	Tecrl	1.23922	2.36072	2.19067	62.8944	8.25e-08	2.29e-06	2.56272	2.35235	3.10699	5.88904	7.42321	5.56826
ENSMUSG00000051256	chr6:113442569-113448229	protein_coding	Jagn1	0.801428	1.74283	4.18016	62.8875	8.25e-08	2.29e-06	12.0004	13.2415	14.2424	21.4326	23.1241	24.2364
ENSMUSG00000006998	chr16:20651652-20663414	protein_coding	Psmd2	0.670847	1.59201	7.099	62.8917	8.25e-08	2.29e-06	99.8474	104.433	112.896	159.157	176.234	169.526
ENSMUSG00000031380	chrX:164373378-164402650	protein_coding	Vegfd	0.996467	1.99511	5.68297	62.886	8.26e-08	2.29e-06	30.2351	30.2771	42.2799	56.5917	68.5534	79.726
ENSMUSG00000004446	chr6:120891930-120916853	protein_coding	Bid	0.892765	1.85673	3.28423	62.8788	8.26e-08	2.29e-06	7.04747	6.92427	6.31341	11.6467	13.2087	12.8102
ENSMUSG00000087006	chr2:93955810-93957201	protein_coding	Gm13889	1.77501	3.4224	5.25433	62.8372	8.31e-08	2.3e-06	12.8382	22.1577	16.5043	35.4437	90.9476	50.227
ENSMUSG00000104581	chr5:128239382-128241339	TEC	Gm42497	-1.9486	-3.85998	0.0461981	62.8006	8.35e-08	2.31e-06	1.94668	1.7453	1.19308	0.415955	0.445036	0.402331
ENSMUSG00000041632	chr13:99344786-99415562	protein_coding	Mrps27	0.855733	1.80968	3.63912	62.7328	8.42e-08	2.33e-06	8.82166	9.4853	8.10303	14.7992	16.68	16.3507
ENSMUSG00000032540	chr9:122351608-122381524	protein_coding	Abhd5	0.638787	1.55702	6.18929	62.7023	8.45e-08	2.33e-06	54.9998	57.5947	58.4611	88.467	91.1256	86.7587
ENSMUSG00000039318	chr1:185204117-185286759	protein_coding	Rab3gap2	0.731988	1.66093	6.64435	62.6696	8.49e-08	2.34e-06	74.2695	76.5464	74.5678	105.915	135.291	133.091
ENSMUSG00000024259	chr18:31580168-31609902	protein_coding	Slc25a46	0.681785	1.60412	5.76014	62.5664	8.6e-08	2.37e-06	38.4654	41.7922	44.4424	65.5676	67.8413	66.6261
ENSMUSG00000059149	chr1:132022806-132068062	protein_coding	Mfsd4a	1.63116	3.09763	3.04576	62.5548	8.62e-08	2.38e-06	6.2343	2.75074	3.03242	13.7265	10.1646	13.0999
ENSMUSG00000000171	chr9:50596357-50603812	protein_coding	Sdhd	0.710189	1.63602	5.50412	62.5304	8.64e-08	2.38e-06	32.9457	32.3069	37.9053	56.4385	54.8107	57.469
ENSMUSG00000108143	chr6:87332752-87334860	TEC	Gm44414	-1.79655	-3.47388	1.09245	62.5212	8.65e-08	2.38e-06	4.65724	3.05427	2.28675	1.09462	0.85447	0.933408
ENSMUSG00000044783	chr1:88262471-88277633	protein_coding	Hjurp	-0.700159	-1.62468	6.27781	62.5153	8.66e-08	2.38e-06	107.954	92.918	87.294	58.8904	60.2401	58.2254
ENSMUSG00000040430	chr11:107207892-107470699	protein_coding	Pitpnc1	-0.735133	-1.66455	7.36516	62.5113	8.67e-08	2.38e-06	196.491	226.281	195.119	123.123	136.324	111.8
ENSMUSG00000111003	chr9:122119145-122119495	TEC	AC120394.1	-1.17319	-2.25509	2.46591	62.4751	8.71e-08	2.39e-06	6.77641	8.38501	7.77991	4.18144	2.99064	3.05772
ENSMUSG00000034391	chr18:84934782-84981472	protein_coding	Fbxo15	1.93505	3.82391	0.0604949	62.4755	8.71e-08	2.39e-06	0.517472	0.3225	0.372839	1.40111	1.58433	1.60932
ENSMUSG00000029064	chr4:155491361-155559269	protein_coding	Gnb1	0.750251	1.68208	9.03787	62.4567	8.73e-08	2.4e-06	344.439	385.596	445.642	642.847	673.838	660.885
ENSMUSG00000043430	chr5:36204021-36206568	protein_coding	Psapl1	2.46077	5.5051	-0.442802	62.4589	8.72e-08	2.4e-06	0.32034	0.170735	0.12428	1.24786	1.08589	1.06215
ENSMUSG00000115044	chr16:94218021-94223012	TEC	CT573086.2	-1.35645	-2.56054	2.15932	62.4381	8.75e-08	2.4e-06	7.04747	7.28471	4.92147	2.82411	2.75923	1.97947
ENSMUSG00000106636	chr5:123406487-123411864	processed_transcript	Gm43813	-0.970207	-1.95912	3.89342	62.4115	8.78e-08	2.41e-06	15.6474	23.4287	19.8847	9.80778	9.95101	10.3641
ENSMUSG00000006057	chr11:96068852-96075670	protein_coding	Atp5g1	0.759179	1.69253	4.88688	62.413	8.78e-08	2.41e-06	19.8118	22.1577	23.7871	35.3999	36.404	39.4767
ENSMUSG00000062901	chr16:20097554-20127744	protein_coding	Klhl24	-0.792832	-1.73247	7.3668	62.3996	8.79e-08	2.41e-06	190.331	198.243	239.338	135.908	109.319	117.239
ENSMUSG00000056032	chr11:116752167-116759373	antisense_RNA	BC018473	3.14549	8.84885	-1.04524	62.3869	8.81e-08	2.41e-06	0.0739245	0.0569118	0.12428	0.591094	0.961279	0.69201
ENSMUSG00000072568	chr15:60818994-60853778	protein_coding	Fam84b	0.705335	1.63052	7.68392	62.3941	8.8e-08	2.41e-06	167.587	157.077	144.189	273.304	254.614	236.603
ENSMUSG00000051341	chr17:21555046-21562066	protein_coding	Zfp52	0.960798	1.94639	3.97192	62.3905	8.8e-08	2.41e-06	9.58555	9.94059	12.2788	17.4263	23.6225	20.7603
ENSMUSG00000046962	chr16:97947435-97962621	protein_coding	Zbtb21	0.765336	1.69977	5.61724	62.3179	8.89e-08	2.43e-06	32.3789	37.1824	39.3469	54.9498	64.6905	65.4512
ENSMUSG00000020623	chr11:110399122-110525522	protein_coding	Map2k6	-1.35732	-2.56209	2.34969	62.3055	8.9e-08	2.43e-06	7.76207	6.69662	7.60591	3.96252	2.27859	2.43008
ENSMUSG00000036864	chr7:30539134-30552299	protein_coding	Proser3	-1.06059	-2.08578	2.60874	62.2816	8.93e-08	2.44e-06	9.58555	7.60721	7.58106	4.18144	3.6671	4.02331
ENSMUSG00000031538	chr8:22757727-22782844	protein_coding	Plat	1.42377	2.68286	5.92784	62.2713	8.94e-08	2.44e-06	24.6169	34.2799	40.0926	55.5409	114.001	95.9319
ENSMUSG00000098284	chr18:45683487-45896509	antisense_RNA	A330093E20Rik	-3.59811	-12.1098	-1.68363	62.268	8.94e-08	2.44e-06	0.640679	0.436324	0.571686	0.0437847	0.0356029	0.0482797
ENSMUSG00000039021	chr2:32757026-32775633	protein_coding	Ttc16	-0.985779	-1.98038	2.76608	62.2554	8.96e-08	2.44e-06	9.93053	8.0625	9.17184	4.48793	4.48597	4.71532
ENSMUSG00000028878	chr4:132899213-132922558	protein_coding	Fam76a	0.678422	1.60039	5.81955	62.2364	8.98e-08	2.45e-06	45.8825	41.963	42.3048	73.9743	67.5387	66.787
ENSMUSG00000090722	chr12:91674812-91686113	sense_intronic	Gm8378	-1.39827	-2.63585	1.05649	62.219	9e-08	2.45e-06	3.05555	3.07324	2.90814	1.31354	1.05029	1.07825
ENSMUSG00000031458	chr8:13884794-13890281	protein_coding	Coprs	1.12699	2.18403	2.25904	62.2132	9.01e-08	2.45e-06	3.35124	2.67485	2.85843	6.65528	5.83888	6.87182
ENSMUSG00000013495	chr5:108629770-108648782	protein_coding	Tmem175	-0.783099	-1.72082	3.93525	62.2031	9.02e-08	2.45e-06	18.9247	19.2741	19.835	11.8657	10.5563	11.3136
ENSMUSG00000073973	chr7:102597770-102608125	protein_coding	Olfr552	-2.14626	-4.42679	-0.49054	62.1974	9.03e-08	2.45e-06	1.0103	1.32794	1.06881	0.262708	0.231419	0.273585
ENSMUSG00000031297	chrX:101079210-101086020	protein_coding	Slc7a3	1.87568	3.66975	0.700602	62.1842	9.04e-08	2.46e-06	0.936377	0.607059	0.447407	2.93358	2.18958	2.20478
ENSMUSG00000115647	chr15:26672937-26674753	TEC	AC107453.4	-1.42886	-2.69234	1.4296	62.1405	9.09e-08	2.47e-06	4.23834	4.34427	3.18156	1.62003	1.58433	1.1909
ENSMUSG00000063019	chr2:157367594-157396763	protein_coding	Manbal	0.782841	1.72052	4.42059	62.0729	9.17e-08	2.49e-06	14.3414	15.2334	17.4986	26.03	27.8593	27.0688
ENSMUSG00000031353	chrX:162760402-162779092	protein_coding	Rbbp7	0.624682	1.54187	6.48531	62.0738	9.17e-08	2.49e-06	68.7991	68.5787	73.9464	108.104	107.806	109.901
ENSMUSG00000048756	chr10:42181841-42276755	protein_coding	Foxo3	0.805362	1.74758	7.93231	62.0541	9.19e-08	2.49e-06	146.789	192.438	193.976	298.546	296.999	336.317
ENSMUSG00000084616	chrX:36363899-36364002	snRNA	Gm25047	1.50856	2.84526	1.19337	62.04	9.21e-08	2.5e-06	0.887094	1.30897	1.21794	2.82411	3.77391	3.17037
ENSMUSG00000038065	chr6:54681624-54703851	protein_coding	Mturn	-0.901377	-1.86785	4.95792	62.036	9.22e-08	2.5e-06	33.266	44.2774	43.8707	23.797	18.6737	22.5788
ENSMUSG00000006403	chr1:171250421-171260637	protein_coding	Adamts4	1.58423	2.99848	2.19342	62.0223	9.23e-08	2.5e-06	1.52777	3.18706	1.91391	5.67012	8.04626	6.42121
ENSMUSG00000097295	chr10:22262742-22263367	processed_pseudogene	Hmgb1-ps8	-1.15527	-2.22726	2.62391	62.0006	9.26e-08	2.51e-06	8.72309	9.75089	7.00937	3.89684	4.34356	3.23474
ENSMUSG00000030077	chr6:103510586-103750211	protein_coding	Chl1	1.78373	3.44316	1.02327	61.9951	9.27e-08	2.51e-06	1.15815	0.569118	0.944525	3.24007	3.41788	2.43008
ENSMUSG00000079499	chr2:29245107-29253006	processed_transcript	6530402F18Rik	-1.09147	-2.1309	2.92313	61.9913	9.27e-08	2.51e-06	8.67381	12.7482	9.47011	5.01335	4.8776	4.65095
ENSMUSG00000025171	chr19:41981763-42034641	protein_coding	Ubtd1	1.03339	2.04683	3.47862	61.9667	9.3e-08	2.51e-06	6.77641	8.27118	6.68625	11.9094	16.6266	15.9967
ENSMUSG00000033793	chr1:5070018-5162529	protein_coding	Atp6v1h	0.644695	1.56341	6.17026	61.941	9.33e-08	2.52e-06	54.3345	55.4321	58.6351	84.1104	90.6806	88.4646
ENSMUSG00000044147	chr12:69372150-69373783	protein_coding	Arf6	0.681429	1.60373	6.90568	61.8825	9.4e-08	2.54e-06	85.7278	96.124	94.2537	136.805	159.768	146.239
ENSMUSG00000104546	chr3:152386260-152388037	TEC	Gm43858	-1.02512	-2.03513	2.82567	61.8779	9.41e-08	2.54e-06	8.67381	10.1872	9.6441	4.37847	4.20114	5.40733
ENSMUSG00000050359	chr3:92483952-92485895	protein_coding	Sprr1a	2.47155	5.5464	1.29023	61.8717	9.42e-08	2.54e-06	0.763887	0.398383	1.01909	3.02115	2.4922	6.26027
ENSMUSG00000028862	chr4:133240818-133252929	protein_coding	Map3k6	1.63665	3.10944	5.79365	61.8696	9.42e-08	2.54e-06	13.6268	32.4587	34.6492	67.3628	84.1475	99.746
ENSMUSG00000026755	chr2:39005348-39015877	protein_coding	Arpc5l	0.683429	1.60595	5.26519	61.8624	9.43e-08	2.54e-06	28.1406	29.5372	30.6971	47.3313	48.2063	46.3968
ENSMUSG00000102151	chr14:61677443-61681494	TEC	Gm37472	-0.867745	-1.82481	4.52473	61.8335	9.46e-08	2.55e-06	32.7486	32.1741	24.2594	16.0471	15.6119	17.2198
ENSMUSG00000034435	chr12:73543402-73546392	protein_coding	Tmem30b	0.741437	1.67184	4.71379	61.8263	9.47e-08	2.55e-06	21.4628	18.3066	19.0148	33.2764	32.1316	32.8302
ENSMUSG00000021608	chr13:73467197-73516422	protein_coding	Lpcat1	-0.693932	-1.61769	8.22554	61.8112	9.49e-08	2.55e-06	369.278	372.962	367.57	253.054	221.895	211.143
ENSMUSG00000062203	chr16:11219292-11254270	protein_coding	Gspt1	0.67118	1.59237	6.77398	61.7503	9.57e-08	2.57e-06	77.6947	84.9503	90.4756	127.567	141.895	133.59
ENSMUSG00000040272	chr2:93833467-93849943	protein_coding	Accs	-0.961124	-1.94683	3.1299	61.7506	9.57e-08	2.57e-06	13.4543	10.4718	10.8123	6.08608	6.01689	5.7292
ENSMUSG00000063626	chr8:28646717-29219636	protein_coding	Unc5d	-1.87808	-3.67585	0.674943	61.7372	9.58e-08	2.58e-06	2.34094	2.2575	2.98271	0.985156	0.658654	0.450611
ENSMUSG00000047139	chr10:43578284-43584265	protein_coding	Cd24a	0.793455	1.73322	8.2618	61.7168	9.61e-08	2.58e-06	245.676	203.156	224.822	332.041	430.439	404.987
ENSMUSG00000021143	chr12:113014508-113074401	protein_coding	Pacs2	0.657602	1.57746	6.44429	61.6979	9.63e-08	2.59e-06	68.6759	72.0693	61.767	104.273	110.458	104.783
ENSMUSG00000025613	chr16:87483326-87495873	protein_coding	Cct8	0.727044	1.65524	6.73508	61.6412	9.7e-08	2.6e-06	72.0518	76.9448	91.5692	125.399	139.937	132.801
ENSMUSG00000073590	chr18:37655451-37661742	lincRNA	3222401L13Rik	-1.04937	-2.06962	3.04961	61.6327	9.71e-08	2.61e-06	11.7047	11.1547	10.6383	6.39257	5.53625	4.31299
ENSMUSG00000069171	chr13:78188973-78199757	protein_coding	Nr2f1	-1.14319	-2.20868	2.05332	61.6146	9.74e-08	2.61e-06	5.24864	6.22236	5.6423	2.84601	2.56341	2.36571
ENSMUSG00000005625	chr3:95032694-95042614	protein_coding	Psmd4	0.655311	1.57496	5.9161	61.6076	9.75e-08	2.61e-06	44.2808	46.9143	49.339	72.4199	74.8017	74.1094
ENSMUSG00000026888	chr2:64912476-65024987	protein_coding	Grb14	-0.75114	-1.68312	5.69279	61.5482	9.82e-08	2.63e-06	67.9859	67.6871	58.9583	41.9239	39.7863	33.9889
ENSMUSG00000021236	chr12:84373857-84409029	protein_coding	Entpd5	0.656935	1.57673	5.92239	61.5	9.88e-08	2.65e-06	46.8681	45.5294	48.6679	73.821	77.9348	70.6494
ENSMUSG00000026377	chr1:118321839-118333822	protein_coding	Nifk	0.775415	1.71168	4.44366	61.4502	9.95e-08	2.66e-06	15.5241	15.4421	17.0263	24.7165	29.3546	28.0183
ENSMUSG00000039349	chr1:184871926-184883218	protein_coding	C130074G19Rik	-0.751871	-1.68398	5.81762	61.4462	9.95e-08	2.66e-06	69.8833	62.2425	80.2349	44.3977	39.7328	41.9551
ENSMUSG00000061244	chr14:49004090-49066653	protein_coding	Exoc5	0.651063	1.57033	6.85518	61.3938	1e-07	2.68e-06	87.2063	93.0129	89.8542	130.851	148.09	145.161
ENSMUSG00000031671	chr8:95715881-95719010	protein_coding	Setd6	0.920397	1.89264	2.95196	61.2918	1.02e-07	2.71e-06	5.74147	5.17897	4.97119	9.93913	10.04	10.0905
ENSMUSG00000027177	chr2:104426481-104494446	protein_coding	Hipk3	0.702889	1.62776	8.58725	61.257	1.02e-07	2.72e-06	264.625	292.071	321.313	457.791	482.775	488.607
ENSMUSG00000107320	chr6:28219167-28226170	TEC	Gm42549	-0.862009	-1.81757	3.53314	61.2502	1.02e-07	2.73e-06	13.5775	15.8405	15.361	7.55286	8.47349	8.5938
[truncated: 51,343 more rows]

## Sheet: Upregulated
Name	linearFC	FDR
Gdf15	185.917	6.27e-20
Trib3	26.1868	8.13e-18
Mthfd2	14.7041	1.08e-16
Ankrd1	12.1715	7.24e-16
Nupr1	18.2704	1.76e-15
Spink5	11.2686	2.12e-15
Slc7a5	8.37686	2.64e-15
Asns	9.41823	3.82e-15
Aldh1l2	13.3179	6.13e-15
Fam46b	7.1269	6.97e-15
Chac1	9.84135	6.97e-15
Gadd45a	7.81648	9.99e-15
Srxn1	7.76687	1.3e-14
Eda2r	9.31224	1.45e-14
Gpx2	6.024	1.68e-14
Adm2	541.983	1.68e-14
F3	10.7455	1.97e-14
Nrg1	6.71614	1.97e-14
Akr1b8	6.91892	2.74e-14
Ccng1	6.11113	3.77e-14
Slc7a1	4.84423	6.05e-14
Sox9	13.888	6.05e-14
Slc19a2	5.77342	8.1e-14
Psat1	7.18946	8.86e-14
Gpnmb	5.24412	1e-13
Zmat3	4.59115	1.02e-13
Phlda3	5.5535	1.07e-13
Atf5	5.00277	1.07e-13
Sars	4.00684	1.39e-13
Phgdh	5.79881	2.23e-13
Hspa9	4.56368	2.23e-13
Myc	7.5197	2.44e-13
Sesn2	4.5741	2.99e-13
Areg	5.90239	3.24e-13
Slc7a11	15.3689	3.42e-13
Gclc	5.16627	4.18e-13
Ttc9	3.83284	4.18e-13
Txnrd1	4.17558	5.76e-13
Atf3	8.52444	6.18e-13
Stc2	8.46206	6.56e-13
Ddias	8.59114	6.72e-13
Tsku	5.00045	6.88e-13
Odc1	5.16718	8.02e-13
Rragd	4.04066	8.22e-13
Tenm4	12.4318	8.22e-13
Psrc1	10.2521	9.98e-13
Esd	4.17622	1.03e-12
Akr1c14	4.8437	1.1e-12
Ahnak2	3.56899	1.34e-12
Aen	4.19539	1.68e-12
Ftl1	4.01803	1.82e-12
Got1	3.82317	1.82e-12
Hkdc1	4.36274	2.02e-12
Mt1	9.02215	2.36e-12
Aars	3.29869	2.63e-12
Creg1	4.20801	2.82e-12
Slc3a2	3.50905	2.82e-12
Mt2	19.0696	3.06e-12
Lgals3	5.5912	3.09e-12
Bax	4.30558	3.57e-12
Bdkrb2	5.11612	3.58e-12
Fgfbp1	5.02779	4.11e-12
Ifit1bl2	4.80076	4.11e-12
Rin1	5.03291	4.18e-12
Zfas1	3.85363	4.8e-12
Anxa3	4.00399	5.1e-12
Serpine1	11.4364	5.65e-12
Ptgs2	4.50701	5.7e-12
Chchd10	3.15105	5.7e-12
Ccdc36	49.2419	6.11e-12
Osgin1	3.61164	6.27e-12
Tnfrsf12a	10.6244	6.27e-12
Epop	4.38956	6.73e-12
1810010H24Rik	3.62432	6.73e-12
Atf4	3.78616	6.73e-12
Cth	4.27561	7.13e-12
Timp3	3.99996	7.22e-12
Gm4610	23.2896	8.21e-12
Fst	8.24026	8.21e-12
Timp1	7.49572	8.71e-12
Gtse1	8.60378	8.99e-12
Gars	2.82476	9.61e-12
Cox6a2	4.7294	9.87e-12
Dusp4	3.50596	9.87e-12
C1qbp	3.24945	1.05e-11
Eprs	2.92185	1.07e-11
Maff	6.10743	1.08e-11
Ctgf	6.32835	1.17e-11
Reep6	3.08093	1.21e-11
Hif1a	3.15967	1.21e-11
Acot2	4.1022	1.36e-11
AI506816	4.05065	1.43e-11
Snhg1	3.61919	1.43e-11
Prkci	2.86945	1.51e-11
EPPK1	2.94905	1.55e-11
Epha2	3.74883	1.56e-11
Ppargc1a	3.41875	1.56e-11
Tmem255a	18.948	1.73e-11
Eif1	3.2839	1.79e-11
Tbc1d2	3.04616	1.85e-11
Ifrd1	2.98288	1.87e-11
Map2	3.21692	1.91e-11
Cxcl16	2.79728	2.13e-11
Aldh18a1	3.32456	2.37e-11
2310007B03Rik	3.12298	2.42e-11
Ephx1	2.69342	2.85e-11
Ddit4l	4.43792	2.97e-11
Cxcl5	21.7969	2.97e-11
Hk2	2.77101	3.07e-11
Eif4ebp1	3.51023	3.23e-11
Dglucy	3.23821	3.23e-11
A930001C03Rik	9.30119	3.23e-11
Plk3	3.75752	3.5e-11
Nqo1	7.14247	3.8e-11
Fkbp5	8.92665	3.89e-11
Snhg12	3.83673	4.03e-11
Herpud1	3.04284	4.07e-11
Yars	2.82871	4.17e-11
Renbp	2.76134	4.17e-11
Tfcp2l1	2.75564	4.19e-11
Tacstd2	3.57946	4.19e-11
Gnl3	3.34246	4.19e-11
Actg1	3.25886	4.29e-11
Ptrh1	5.20745	4.48e-11
Krt8	2.75562	4.63e-11
Tnfrsf10b	3.69075	5.04e-11
Mars	2.72223	5.06e-11
Shmt2	2.94138	5.09e-11
Enc1	3.4315	5.09e-11
Sqstm1	3.22341	5.1e-11
Fosl1	84.1143	5.27e-11
Krt19	3.25007	5.68e-11
Ctps	2.92215	5.86e-11
Rrp12	3.30791	6.09e-11
Tmem37	4.06733	6.11e-11
Iars	2.52039	6.43e-11
Slc16a1	2.73531	6.82e-11
Cdkn2b	3.0501	7.22e-11
Col8a1	4.00955	7.47e-11
Sfn	3.57032	7.71e-11
Rps27l	4.02038	8.49e-11
Tmc3	10.4422	8.76e-11
Mdm2	2.52882	8.76e-11
Pls1	2.77194	9.37e-11
Nt5e	2.95291	9.74e-11
Gclm	2.94501	1.07e-10
Cxcl17	3.15782	1.07e-10
Ppp1r15a	2.98623	1.07e-10
Lypd6b	4.18789	1.19e-10
Igf2bp2	2.78712	1.21e-10
Gm37795	4.42372	1.23e-10
Cstb	3.53379	1.23e-10
Ptgs2os2	4.41813	1.26e-10
Ddit3	3.2077	1.26e-10
Pgd	2.68683	1.28e-10
Tmem125	3.33537	1.3e-10
Fam57b	3.58638	1.35e-10
Thyn1	3.1643	1.35e-10
Gpt2	2.73751	1.4e-10
Lhfpl2	3.09799	1.4e-10
Prg4	9.06977	1.43e-10
Snhg6	3.46788	1.46e-10
Nars	2.59941	1.47e-10
Tnfsf9	5.41088	1.47e-10
Ran	2.55908	1.5e-10
Pard6b	2.68343	1.58e-10
Vnn3	3.43562	1.69e-10
Mif	2.85182	1.69e-10
Cdc34	2.6763	1.69e-10
Bcl2l1	4.07872	1.69e-10
Clcn5	2.52879	1.69e-10
Snhg15	4.58365	1.72e-10
Ccdc68	2.62161	1.75e-10
Eif3c	2.58691	1.75e-10
Fnip2	2.50324	1.76e-10
Rps2	2.45769	1.77e-10
Srm	3.11308	1.78e-10
Rbm3	2.46197	1.82e-10
Cbr3	5.01666	1.86e-10
Sh3rf2	2.36583	1.86e-10
Me1	2.35169	2.08e-10
Eif5	2.46298	2.08e-10
Cd63	2.45163	2.1e-10
Prss22	26.1274	2.11e-10
Hmox1	3.2512	2.16e-10
8430408G22Rik	3.51384	2.2e-10
Psmd8	2.46871	2.24e-10
Uap1l1	2.48855	2.24e-10
Ghitm	2.63563	2.28e-10
Vmp1	3.06603	2.34e-10
Nes	4.46952	2.36e-10
Slc6a14	2.89896	2.37e-10
Utp20	2.417	2.38e-10
Trim16	3.20681	2.39e-10
Cdkn1a	11.1994	2.65e-10
Ctsk	3.18621	2.73e-10
Spg21	2.63286	2.76e-10
Pno1	2.85186	2.78e-10
Tmem43	2.82486	2.81e-10
Sowahb	3.74885	2.85e-10
Gm17501	3.59496	2.85e-10
Vapa	2.50348	2.96e-10
Tinagl1	6.93915	2.97e-10
Inhba	3.95451	2.98e-10
Fam167a	2.92277	3.22e-10
Cep170b	2.53339	3.22e-10
Artn	8.08579	3.23e-10
Eif2s2	2.45969	3.25e-10
Gadd45g	5.95164	3.31e-10
Ccl20	34.2144	3.38e-10
Gsto1	2.26214	3.39e-10
Tmod1	2.40399	3.47e-10
Commd3	2.5332	3.47e-10
Actn1	2.99556	3.47e-10
Slc2a1	2.50908	3.49e-10
Plin2	3.31145	3.55e-10
Mybbp1a	2.39584	3.55e-10
Plau	4.45227	3.6e-10
Erlin1	2.52441	4.67e-10
Perp	2.84859	4.9e-10
Ier3	2.37717	4.96e-10
Fstl3	3.31133	5.02e-10
Optn	2.44857	5.18e-10
Aqp5	2.36581	5.25e-10
2410006H16Rik	3.07024	5.38e-10
Nhp2	2.63233	6.16e-10
Akap12	5.69729	6.35e-10
Ereg	14.0559	6.46e-10
Tsr1	2.46326	6.84e-10
Marco	3.20736	7.01e-10
Aldh1a3	6.02787	7.01e-10
Polk	2.41893	7.09e-10
Lonrf3	2.96321	7.11e-10
Atp1b1	2.49149	7.21e-10
Smpd3	3.11064	7.21e-10
Grwd1	3.22255	7.39e-10
Galnt13	3.02188	7.55e-10
Exoc4	2.18511	7.86e-10
Mrps18b	2.76209	8.2e-10
Ampd3	3.75602	8.69e-10
Ctsz	2.26398	8.79e-10
Cry1	3.37099	8.94e-10
Ctsh	2.64787	9.09e-10
Tmem171	4.03968	9.24e-10
Trpv6	3.44449	9.38e-10
Ahcyl2	2.85753	9.46e-10
Cpox	2.44816	9.51e-10
AC133498.1	5.09488	9.51e-10
Unc13d	2.19431	9.67e-10
Gdpd1	2.5267	9.76e-10
Slc25a5	2.59016	1.05e-09
Btg3	2.39847	1.12e-09
Cyr61	5.3307	1.13e-09
Actn4	2.70536	1.15e-09
Pgpep1	2.23529	1.2e-09
H3f3b	2.36044	1.2e-09
Trnp1	3.98173	1.23e-09
Eif4a1	2.31325	1.23e-09
Plxna2	2.76878	1.24e-09
Flrt3	2.70842	1.24e-09
Cyb5r1	2.35473	1.25e-09
Gm42603	2.7618	1.33e-09
Col4a1	3.10476	1.41e-09
Gtpbp4	2.15897	1.42e-09
Arl8a	2.19936	1.43e-09
Tuba1c	3.13056	1.5e-09
Lif	5.8123	1.51e-09
Abcb1b	3.59975	1.53e-09
Scnn1a	2.36076	1.54e-09
Ybx3	2.38358	1.56e-09
Ifit3	2.3814	1.6e-09
Ccnd1	2.37933	1.67e-09
Hacd1	2.93264	1.67e-09
Rnf39	3.37078	1.67e-09
Kif5b	2.27606	1.67e-09
Ptp4a1	2.25127	1.7e-09
Stard5	2.30594	1.71e-09
B3galnt2	2.11334	1.75e-09
Ltv1	2.45403	1.76e-09
Rgcc	4.9207	1.76e-09
Slc35g1	3.0073	1.79e-09
Col4a2	2.7452	1.88e-09
Vnn1	3.11774	1.89e-09
Nppb	66.5785	1.93e-09
Icam1	2.37324	1.93e-09
Grpel2	2.28091	1.93e-09
Nop58	2.29185	1.95e-09
Timm10	3.04226	1.97e-09
Tgfa	2.2011	1.99e-09
Rhbdd1	2.21857	2.01e-09
Igf2bp1	3.56265	2.01e-09
Mab21l3	6.93593	2.02e-09
Gprc5a	2.58975	2.02e-09
Gm16278	7.40105	2.09e-09
Myof	2.12826	2.15e-09
Cst8	3.65763	2.15e-09
Acadl	2.10196	2.15e-09
Zfp469	3.88922	2.15e-09
Rabggtb	2.29533	2.19e-09
Rrs1	2.64315	2.26e-09
C77080	2.1285	2.28e-09
Fam212b	2.42521	2.38e-09
Angptl6	5.14601	2.38e-09
Soat2	5.51264	2.38e-09
Lamc2	2.8258	2.39e-09
Usp39	2.23238	2.41e-09
Gjb2	3.19102	2.41e-09
Hif3a	4.0275	2.47e-09
Pawr	2.25226	2.47e-09
Krt18	2.05814	2.47e-09
Slc6a8	2.21429	2.47e-09
Gstp1	2.33433	2.48e-09
Mboat1	2.31167	2.48e-09
Pcsk6	2.40036	2.5e-09
Anxa1	2.76122	2.51e-09
Etf1	2.33555	2.53e-09
Myh9	2.43355	2.54e-09
Rrp9	2.41452	2.56e-09
Abca5	2.10839	2.57e-09
Ipo5	2.12729	2.62e-09
Pgk1	2.29065	2.67e-09
Pabpc4	2.23308	2.69e-09
Gm20186	2.44898	2.77e-09
Tgfb2	2.14576	2.85e-09
Fxyd6	2.54487	2.87e-09
Gm39822	3.80411	2.96e-09
Ccdc86	2.52255	3.01e-09
Prkar2a	2.1966	3.04e-09
Tagln	2.53532	3.04e-09
Tpm4	2.6138	3.09e-09
Gpatch4	2.36561	3.22e-09
Chchd4	2.36362	3.42e-09
Cdr2	3.28001	3.42e-09
Dnaja3	2.15015	3.42e-09
Gadd45b	2.22463	3.48e-09
Slc25a25	2.55213	3.56e-09
Tpm1	2.12102	3.58e-09
Ptpn14	2.09407	3.65e-09
Ndufaf4	2.3181	3.94e-09
Qsox1	2.18478	3.94e-09
Crb3	2.24234	3.94e-09
Fat1	2.12827	3.99e-09
Mafk	2.79384	4.07e-09
Pls3	2.39219	4.07e-09
Adgrl3	2.09122	4.08e-09
Pak3	3.35479	4.21e-09
Chka	2.04577	4.22e-09
Krt7	2.43678	4.23e-09
Tars	2.07814	4.23e-09
Adgrg1	1.99944	4.28e-09
Ptpn21	2.07654	4.4e-09
Nceh1	2.13852	4.5e-09
Gapdh	2.43645	4.5e-09
Pgf	3.75678	4.51e-09
Zfp36	2.3346	4.52e-09
Eif1a	2.38468	4.59e-09
Hbegf	3.70526	4.63e-09
Sphk1	3.19938	4.69e-09
Cldn12	2.09133	4.76e-09
Cldn4	6.31949	4.76e-09
Ccl2	8.39605	4.76e-09
Trp53cor1	4.87638	4.76e-09
Slc1a5	2.13327	4.99e-09
Bean1	23.3087	5.02e-09
Cnn2	2.12327	5.08e-09
Car13	3.12641	5.08e-09
Gbe1	2.09842	5.13e-09
Fos	3.01296	5.16e-09
Slc6a9	2.25636	5.37e-09
S100a14	3.49851	5.46e-09
Gm40909	4.52669	5.49e-09
H1f0	2.34161	5.62e-09
Ddx21	2.13159	5.69e-09
Slc20a1	2.14415	5.75e-09
Gm14636	2.64341	5.78e-09
Ckmt1	2.88359	5.93e-09
Cd163	2.43702	5.99e-09
Ppp1r13l	2.70214	6.15e-09
Adssl1	2.2575	6.15e-09
Tmem116	2.19244	6.24e-09
Kmt5a	2.03108	6.31e-09
Fads3	2.0223	6.59e-09
Trp53inp1	2.55543	6.63e-09
Pacsin2	2.09075	6.74e-09
Il6	6.66667	6.76e-09
Fbl	2.10849	6.78e-09
Actg2	2.49244	6.79e-09
Creb5	2.49294	6.85e-09
Ipo4	2.27346	7.09e-09
Krt80	2.54569	7.28e-09
Lmo7	2.33008	7.39e-09
Acox2	2.56084	7.57e-09
Mpzl2	2.70822	7.57e-09
Snhg5	2.34356	7.62e-09
Taldo1	2.24915	7.65e-09
Smyd2	2.26605	7.75e-09
Myrip	3.32646	7.86e-09
Klhl29	2.62077	7.86e-09
Slc30a4	2.07793	8e-09
Mrto4	2.33383	8.01e-09
Atp6v1g1	2.03559	8.08e-09
Slc39a2	3.03655	8.09e-09
S100a6	2.70165	8.25e-09
Mgat4b	2.00516	8.27e-09
Atp6v1a	2.10439	8.27e-09
Hspb8	2.64533	8.42e-09
Egr2	2.70292	8.62e-09
Lpar1	2.29083	8.64e-09
Gab2	2.21093	8.79e-09
Pogk	2.00975	8.87e-09
Lss	2.08604	8.94e-09
Lad1	2.87716	9.09e-09
Msl3l2	2.85748	9.09e-09
Ctla2a	2.33841	9.09e-09
Srf	2.22908	9.09e-09
Igfbp2	3.39867	9.16e-09
Cdcp1	2.12414	9.18e-09
St14	2.06341	9.25e-09
Slc25a24	2.05447	9.61e-09
1700017B05Rik	2.39418	9.61e-09
Arg2	3.28599	9.61e-09
Slc39a11	2.15703	9.64e-09
Klhdc8a	4.21866	9.66e-09
Lyve1	4.97222	9.66e-09
Phlda1	2.60929	9.66e-09
Myo1c	2.0841	9.73e-09
Prkag3	3.21406	9.81e-09
Ei24	2.00603	9.99e-09
Krt23	2.22149	1e-08
Ch25h	3.26725	1.02e-08
Dstn	2.21934	1.02e-08
Bcar1	2.45491	1.06e-08
Atad3a	2.14688	1.09e-08
Farp1	1.99013	1.11e-08
Tmem251	2.35642	1.12e-08
Kcnk1	2.44453	1.16e-08
Cndp2	2.07085	1.17e-08
Prkab1	2.0201	1.17e-08
Sgsm3	2.10364	1.17e-08
Atp6ap2	2.09653	1.17e-08
Lpar2	2.57104	1.19e-08
Myl9	2.14036	1.26e-08
Sdr39u1	2.16396	1.29e-08
Acox1	1.93855	1.3e-08
Wnk1	2.17126	1.3e-08
Fth1	2.23324	1.34e-08
Npm3	2.41513	1.34e-08
Lrrc59	2.08591	1.34e-08
Naa50	1.99558	1.34e-08
Hdgf	1.91581	1.35e-08
Noct	3.23551	1.37e-08
Elovl7	2.29144	1.4e-08
Idh3a	2.0593	1.41e-08
Eif2s1	1.95325	1.41e-08
Dapk3	2.48788	1.44e-08
Avpi1	2.18292	1.46e-08
Morc4	2.521	1.49e-08
Gnmt	3.34322	1.5e-08
Slc25a3	1.93571	1.5e-08
Lrrc8a	2.91052	1.5e-08
Slc19a3	2.80063	1.51e-08
Galnt3	2.10846	1.51e-08
Spry4	3.34885	1.51e-08
Gaa	1.93373	1.51e-08
Eif3b	1.93661	1.54e-08
Cblc	2.36466	1.55e-08
Zfp185	2.26954	1.55e-08
Washc5	1.88463	1.56e-08
Rnf144b	2.16125	1.64e-08
Itgb4	2.4036	1.66e-08
Tmem126a	2.25387	1.68e-08
Tuft1	2.0679	1.68e-08
Fam83h	2.26568	1.68e-08
Mrpl12	2.09134	1.74e-08
Timm23	2.15862	1.77e-08
Lpl	2.06719	1.8e-08
Slc41a2	2.04513	1.81e-08
Pwp1	2.094	1.83e-08
Actb	2.18382	1.83e-08
Gss	2.19108	1.86e-08
Gk	2.01667	1.87e-08
Gcat	2.74546	1.9e-08
Ppl	2.39159	1.93e-08
Cd68	2.16834	1.95e-08
Xpot	1.88772	1.96e-08
Lsr	2.00551	1.99e-08
Mpp6	2.19814	1.99e-08
Tgfb1i1	2.24635	2e-08
Slc16a7	2.09974	2.05e-08
Rrp15	2.40229	2.08e-08
Arpc2	2.06817	2.11e-08
Plcd4	4.16852	2.11e-08
Lpar4	2.93924	2.14e-08
Dusp7	2.0873	2.14e-08
Ndst3	7.46262	2.15e-08
Zbtb16	3.87779	2.19e-08
Clic4	2.53954	2.2e-08
Pus1	2.37857	2.23e-08
Bysl	2.16827	2.24e-08
Sgpl1	1.89511	2.24e-08
Gm12715	2.89012	2.26e-08
Gsr	2.1362	2.28e-08
Pus7	2.29805	2.3e-08
Ppa1	2.48548	2.3e-08
Blvrb	2.29725	2.31e-08
Mybl1	3.01765	2.36e-08
Trmt61a	3.20685	2.37e-08
1700019D03Rik	4.07952	2.37e-08
Noc2l	1.92902	2.44e-08
Cul2	1.9066	2.69e-08
Yrdc	2.15263	2.73e-08
Serpinb9b	6.67519	2.73e-08
Tom1l1	1.984	2.76e-08
Wsb2	1.94654	2.8e-08
Bend7	1.93681	2.8e-08
Ate1	1.85058	2.83e-08
Eno1	1.92802	2.89e-08
Fuca2	2.01448	2.89e-08
Anp32b	1.81457	2.89e-08
Gnai1	2.10239	2.93e-08
Cd3eap	2.4843	2.95e-08
Epn3	2.06085	2.98e-08
Plaur	2.7129	2.99e-08
Rragc	1.93146	3.01e-08
Abce1	1.91216	3.01e-08
Gm13067	4.19359	3.02e-08
Myo1d	1.89697	3.02e-08
Ddx27	1.93099	3.02e-08
Ddah1	2.59568	3.02e-08
Fitm2	1.93038	3.03e-08
Atp5b	2.03671	3.09e-08
Tubb6	4.43366	3.1e-08
Hmga1	2.27711	3.11e-08
Popdc3	2.3534	3.11e-08
Pdk4	2.90544	3.15e-08
Mcam	2.37097	3.19e-08
Slc40a1	2.40302	3.2e-08
Larp4b	1.86189	3.27e-08
Prmt7	2.23952	3.32e-08
Acta2	2.22757	3.37e-08
Ptx3	5.07958	3.4e-08
Atp6v0d2	2.22699	3.43e-08
Ccl6	2.92477	3.46e-08
Mapkapk2	1.86142	3.48e-08
Pa2g4	1.9169	3.49e-08
Rasl10b	5.40396	3.6e-08
Fam3b	7.66893	3.63e-08
H2afj	2.01129	3.68e-08
Abcc3	1.94871	3.69e-08
Bex3	2.17022	3.69e-08
Bcar3	2.48431	3.73e-08
F2rl1	2.08565	3.74e-08
Mir22hg	2.29173	3.75e-08
Cltb	2.01417	3.75e-08
Wee1	4.0655	3.78e-08
Cars	2.00796	3.82e-08
Rnf169	1.87202	3.86e-08
Pgrmc1	1.94142	3.87e-08
Qk	2.06453	3.9e-08
Smpd1	1.92998	3.9e-08
Il34	2.07094	3.9e-08
Hax1	2.0715	3.99e-08
Cox5a	1.9426	3.99e-08
Rhoc	3.00045	4.04e-08
Tma16	2.13346	4.04e-08
Eef1e1	2.37558	4.04e-08
Krtap17-1	4.40573	4.06e-08
Thbs1	3.16445	4.09e-08
Pvr	2.61548	4.09e-08
Ncl	1.90102	4.2e-08
Slc48a1	2.04514	4.23e-08
Scpep1	1.88025	4.24e-08
Nolc1	1.99605	4.25e-08
Clca3a1	3.54135	4.3e-08
Fbxo6	1.97714	4.36e-08
Cftr	2.26456	4.36e-08
Galnt1	1.98937	4.38e-08
Flna	1.96811	4.38e-08
Syt12	6.01251	4.46e-08
Bccip	1.92315	4.55e-08
Fzd4	2.08148	4.63e-08
Slc12a2	1.87018	4.65e-08
Myl12a	2.43927	4.7e-08
Nucks1	1.8501	4.76e-08
Ranbp1	2.0384	4.82e-08
Pla2g12a	2.25523	4.83e-08
Lmna	2.06422	4.84e-08
Cycs	2.16426	5.02e-08
Acot9	2.01273	5.07e-08
Lonp1	1.8964	5.13e-08
Cxcr1	3.93539	5.16e-08
Eea1	1.85224	5.17e-08
Snhg4	2.80415	5.23e-08
Tmem117	2.82479	5.35e-08
Rnh1	1.8381	5.36e-08
Ass1	2.13428	5.47e-08
Plekhh1	1.92901	5.49e-08
Msrb3	1.92535	5.51e-08
Ankrd28	2.12068	5.58e-08
Vcl	2.17758	5.6e-08
Phospho1	4.88909	5.77e-08
Cald1	2.01487	5.85e-08
Nudcd2	2.06071	6.05e-08
Map1b	1.85657	6.12e-08
Sacs	2.42545	6.13e-08
Sat1	1.83213	6.21e-08
Myadm	2.13236	6.25e-08
Atp13a3	1.86222	6.25e-08
Spg20	1.84951	6.49e-08
Gm5345	3.25349	6.49e-08
Gfer	2.25712	6.49e-08
Jdp2	2.24108	6.52e-08
Slc12a4	2.06406	6.53e-08
Fbxw8	1.82259	6.67e-08
Ptpn11	1.93685	6.72e-08
Adh7	2.59884	6.91e-08
Ccny	1.91609	7e-08
Sephs2	1.8582	7.1e-08
Gtf2h1	1.86963	7.1e-08
Rad23b	1.92467	7.1e-08
Ralgapa2	1.97905	7.14e-08
Ifi205	2.46542	7.19e-08
Fhl3	3.42245	7.2e-08
Trip6	1.95454	7.39e-08
Ddx1	1.84346	7.39e-08
Picalm	2.25954	7.43e-08
Sfxn1	1.86686	7.43e-08
Hprt	1.8732	7.45e-08
Fmnl2	2.05596	7.47e-08
Vcan	2.36344	7.54e-08
Adm	6.83204	7.59e-08
Eif3d	1.84621	7.59e-08
Utp4	1.97742	7.6e-08
Agfg2	2.04704	7.62e-08
Entpd3	2.38168	7.67e-08
Vps35	1.9209	7.79e-08
Cldn7	1.84591	7.83e-08
Ly75	1.95138	7.99e-08
Scel	2.63967	8e-08
Fam107a	4.48521	8.05e-08
Fetub	2.97614	8.13e-08
Saa3	10.2677	8.14e-08
Gng12	1.81023	8.15e-08
Cyc1	1.93108	8.16e-08
Atp1a1	1.82203	8.16e-08
Clic3	1.84447	8.16e-08
Utp15	1.88187	8.16e-08
Ndufa12	1.98526	8.21e-08
Capn2	1.92768	8.25e-08
Ilk	1.8477	8.28e-08
Stk40	1.89765	8.3e-08
Serpina3n	4.37662	8.4e-08
Ctsl	2.16104	8.42e-08
Actr3	1.90686	8.45e-08
Sertad1	2.51013	8.46e-08
Rhod	2.25969	8.55e-08
Gm28856	3.02599	8.58e-08
Nfkbib	2.00744	8.69e-08
Ahi1	1.94803	8.77e-08
Flnb	2.87678	8.77e-08
Rev1	1.89631	8.83e-08
Dtnbp1	1.86251	8.95e-08
Rplp0	1.92539	9.11e-08
Smyd5	2.08676	9.11e-08
Stt3b	1.93969	9.11e-08
Plp2	1.95282	9.22e-08
Faf1	1.75378	9.28e-08
Cdv3	1.77675	9.37e-08
AC161763.1	2.33737	9.43e-08
Kcmf1	1.86303	9.45e-08
Dusp8	2.70974	9.58e-08
Aga	1.97704	9.73e-08
Egr1	4.14422	9.85e-08
Gpx4	1.93374	9.9e-08
C3ar1	2.42487	1.02e-07
Tead1	1.83483	1.03e-07
Cyb5a	1.94842	1.03e-07
Ezr	1.80883	1.04e-07
Gm17767	4.15724	1.04e-07
Tubb4b	1.83027	1.05e-07
Card19	2.0358	1.05e-07
Aif1l	2.68537	1.05e-07
Eps8l2	1.75066	1.06e-07
Uqcrq	2.00079	1.06e-07
Retreg1	1.93295	1.07e-07
Habp4	1.83095	1.07e-07
Bend3	1.97621	1.09e-07
Cd93	2.7983	1.09e-07
Eif6	1.98056	1.1e-07
Gm43890	4.13414	1.1e-07
Fam129a	1.75202	1.1e-07
Gas5	1.96884	1.1e-07
Lpin2	2.00522	1.12e-07
Rock2	1.94798	1.12e-07
Gar1	2.05136	1.14e-07
Gja1	2.05646	1.16e-07
Mcfd2	1.79373	1.16e-07
Jpt2	1.94268	1.17e-07
Pparg	2.11338	1.18e-07
Prdx6	2.30615	1.19e-07
Junb	2.20861	1.19e-07
Tulp4	1.74596	1.19e-07
Ccl3	4.60715	1.2e-07
Esrp2	1.76927	1.21e-07
Stbd1	2.84152	1.22e-07
Fzd5	1.74598	1.22e-07
Aaas	2.09421	1.22e-07
Cystm1	2.38108	1.22e-07
Gfpt1	1.7494	1.23e-07
Selenow	1.79022	1.23e-07
Samd8	1.86285	1.23e-07
Mrpl54	2.00604	1.23e-07
Myl6	2.02262	1.23e-07
Tom1	1.94024	1.25e-07
Lyar	2.06738	1.25e-07
Atp6v0d1	1.80217	1.26e-07
Chmp2b	1.8415	1.26e-07
Trim62	1.8611	1.27e-07
Tmem38b	1.83477	1.28e-07
Cd34	1.98563	1.28e-07
Coro1c	1.7917	1.28e-07
Tpm2	1.94697	1.3e-07
Eif4h	1.77276	1.3e-07
Rangrf	2.99925	1.3e-07
Shisa4	2.50869	1.31e-07
Nme1	2.19349	1.31e-07
Rsl1d1	1.89567	1.31e-07
Rbm47	1.75245	1.31e-07
Uck2	1.93206	1.32e-07
Rab20	2.30969	1.32e-07
Mafg	1.74116	1.32e-07
Otulin	1.86254	1.32e-07
Cmpk1	1.76826	1.33e-07
Lox	4.08339	1.34e-07
Lilr4b	2.15351	1.37e-07
Col12a1	2.26026	1.37e-07
Timm8a1	2.99289	1.37e-07
Flnc	3.22482	1.38e-07
Wsb1	1.95949	1.39e-07
Vps26a	1.75202	1.4e-07
Cox10	2.02674	1.4e-07
Tmem256	1.93763	1.4e-07
Strap	1.82912	1.42e-07
2610001J05Rik	2.0228	1.42e-07
Vtcn1	2.21592	1.43e-07
Mettl1	2.2344	1.45e-07
Slc25a33	2.26826	1.46e-07
Eif4g2	1.82621	1.47e-07
Zfp948	2.03588	1.54e-07
Mapk6	1.82479	1.56e-07
Hrct1	2.8846	1.57e-07
Eya2	1.80003	1.57e-07
Zfp91	1.78956	1.58e-07
Slc4a4	1.76033	1.58e-07
Rrn3	1.78317	1.59e-07
Nsun2	1.74534	1.6e-07
Lrp12	1.96321	1.65e-07
Pim3	1.98022	1.67e-07
Trpc6	1.76553	1.67e-07
Mlana	5.14862	1.68e-07
Des	1.87958	1.7e-07
Sall1	4.83931	1.7e-07
Cfl2	1.8073	1.7e-07
Utp18	1.83676	1.74e-07
Rassf2	1.82653	1.75e-07
Atp6v0b	1.73145	1.8e-07
Sh3bgrl2	1.84014	1.8e-07
Mta1	1.73172	1.81e-07
Slc38a2	2.22735	1.81e-07
F8a	2.21053	1.82e-07
Cct2	1.81569	1.82e-07
Set	1.74181	1.82e-07
Angptl8	3.85768	1.83e-07
Rpsa	1.87351	1.83e-07
Anxa4	1.82524	1.83e-07
2310061I04Rik	1.93421	1.86e-07
Wdr43	1.75557	1.86e-07
Pes1	1.80024	1.86e-07
AI661453	1.73298	1.86e-07
Arhgap40	6.2712	1.88e-07
Ssfa2	1.70953	1.88e-07
Trib1	2.01069	1.91e-07
Tbrg4	1.95279	1.92e-07
Bloc1s2	1.97464	1.92e-07
Col18a1	2.63293	1.93e-07
Arhgef16	1.92596	1.93e-07
1110008F13Rik	1.84296	1.93e-07
Hist2h4	2.07865	1.93e-07
Slc7a2	1.7742	1.93e-07
Nop14	1.78534	1.95e-07
Lzic	1.88307	1.97e-07
Gfpt2	2.69366	2.01e-07
Map3k9	1.83925	2.01e-07
Seh1l	1.72572	2.03e-07
Ugp2	1.93443	2.03e-07
Grpel1	1.8462	2.07e-07
Rbsn	1.74547	2.07e-07
Emp1	2.58087	2.07e-07
Eef2	1.77831	2.07e-07
Hnrnpab	1.79066	2.07e-07
Mphosph10	1.91703	2.09e-07
Mcu	1.76801	2.1e-07
Alpl	3.10679	2.1e-07
Pla1a	6.28954	2.11e-07
Timm50	1.97628	2.12e-07
Fnip1	1.69485	2.12e-07
Gria3	1.90698	2.12e-07
Tmem5	1.85083	2.13e-07
Hebp1	1.93507	2.13e-07
Chchd1	1.9615	2.13e-07
Anxa11	1.72883	2.15e-07
Cd109	2.68571	2.15e-07
Mdfic	1.71498	2.15e-07
Aldoa	1.78003	2.18e-07
Hnrnpf	1.81572	2.18e-07
Siva1	2.0032	2.2e-07
Cers2	1.82529	2.2e-07
Ikbkg	1.6999	2.2e-07
Smg5	1.73014	2.22e-07
Abcc1	1.72748	2.22e-07
Cavin3	2.20368	2.23e-07
Ttll7	1.88635	2.23e-07
Smim7	1.76328	2.28e-07
Atp6v1c1	1.73685	2.29e-07
Sulf2	1.81382	2.3e-07
Degs1	1.88757	2.3e-07
Ddx47	1.71504	2.32e-07
Apold1	3.07205	2.34e-07
Sdhb	1.84155	2.34e-07
Hmgn1	1.82188	2.34e-07
Sema3b	1.75968	2.37e-07
Cyp1b1	1.82299	2.42e-07
Zwint	1.77544	2.45e-07
Extl1	2.60328	2.48e-07
Sgk1	2.08514	2.51e-07
Clpp	1.93357	2.53e-07
Ccdc184	2.67754	2.53e-07
Ap2m1	1.77201	2.53e-07
Pkp3	1.90656	2.55e-07
Tbrg1	1.74646	2.56e-07
Aebp1	1.6872	2.58e-07
Lgmn	1.77813	2.58e-07
Tatdn2	1.71522	2.59e-07
Dnaja2	1.7273	2.59e-07
Zdhhc5	1.7415	2.6e-07
Emd	1.82493	2.6e-07
Npc1	1.7763	2.62e-07
Cox8a	1.99309	2.67e-07
Emc6	1.75436	2.68e-07
Fam83g	2.12897	2.68e-07
Emc4	1.8624	2.7e-07
Fam129b	1.80283	2.73e-07
Atic	1.74709	2.76e-07
Glrx3	1.82063	2.78e-07
Pum3	1.76976	2.79e-07
Gem	2.15796	2.84e-07
Vdac2	1.71371	2.86e-07
Nubp1	1.88079	2.86e-07
Hk1	1.97342	2.93e-07
Rflnb	1.86925	2.93e-07
Nrip3	4.75218	2.94e-07
Eln	3.03494	2.97e-07
Crybg3	1.86432	2.97e-07
Ptprz1	2.08152	2.98e-07
Nckap1	1.78218	2.98e-07
Ism1	1.94501	2.98e-07
1110038B12Rik	2.46448	2.99e-07
Tigar	1.85221	3e-07
Atp5d	1.79612	3.02e-07
Rpl12	1.8828	3.02e-07
Sdcbp	1.92652	3.03e-07
Ftl1-ps1	3.42047	3.03e-07
Mdh2	1.74473	3.03e-07
Naga	1.72545	3.03e-07
2019-03-05	1.79159	3.04e-07
Cpped1	1.75754	3.05e-07
Crybg3	1.85856	3.05e-07
1810055G02Rik	2.06368	3.06e-07
Kcnk2	1.78145	3.08e-07
Msmo1	1.75475	3.08e-07
Adgrd1	1.98527	3.1e-07
Impdh2	1.73497	3.11e-07
Eif3a	1.76321	3.11e-07
Rusc2	1.78943	3.11e-07
Tsc22d2	1.88668	3.11e-07
Sumo3	1.72932	3.15e-07
Cluh	1.77617	3.15e-07
Npm1	1.75611	3.15e-07
Csrp1	1.85155	3.19e-07
Tomm70a	1.68402	3.2e-07
Rai14	1.70853	3.21e-07
Iffo2	2.30286	3.21e-07
Ptpmt1	1.95305	3.22e-07
Ppp1r15b	1.69457	3.23e-07
Txnl1	1.76242	3.32e-07
Cnbp	1.73612	3.32e-07
Anxa7	1.75959	3.38e-07
Ubap1	1.76289	3.39e-07
Dym	1.70176	3.41e-07
Filip1l	2.22482	3.43e-07
Kif1a	1.91507	3.43e-07
Phb2	1.71145	3.43e-07
Utp14a	1.78323	3.44e-07
Gm19950	6.98724	3.44e-07
Ccl7	7.68596	3.44e-07
Tomm40	1.83035	3.49e-07
Carnmt1	1.85886	3.56e-07
Wbp2	1.67567	3.57e-07
Spryd7	2.0378	3.59e-07
Scnn1g	2.01048	3.6e-07
Stra6l	3.05842	3.61e-07
Fam213a	1.83061	3.67e-07
Mcrip2	2.66511	3.68e-07
Calca	4.13929	3.68e-07
Itpripl1	1.81086	3.71e-07
Fam110c	2.32083	3.71e-07
Gm37752	6.99708	3.73e-07
Gabarap	1.77519	3.75e-07
Vat1	1.7826	3.77e-07
Mum1l1	2.32783	3.77e-07
Inf2	1.95667	3.79e-07
Lims2	1.82432	3.79e-07
Get4	1.81551	3.8e-07
Prkx	1.72883	3.87e-07
Itgb1	1.92847	3.89e-07
Crim1	1.70571	3.92e-07
Cebpg	1.77771	3.92e-07
Pebp1	1.74512	3.97e-07
Nus1	1.72118	3.99e-07
Pik3c2a	1.83136	4.03e-07
Cap1	1.88041	4.06e-07
Atp6v1e1	1.73461	4.1e-07
Wdr46	1.94734	4.14e-07
Hsd17b12	1.82019	4.14e-07
Ppan	1.90397	4.18e-07
Pip5k1b	1.75556	4.19e-07
Serpinb6a	1.84105	4.25e-07
Spry2	1.68658	4.28e-07
Rnf19a	1.68254	4.32e-07
Cyp51	1.73299	4.33e-07
Ajuba	1.76745	4.38e-07
Tcea1	1.67719	4.39e-07
Arfgef1	1.67625	4.43e-07
Tg	2.45557	4.43e-07
Shb	1.87207	4.43e-07
Pwp2	1.84657	4.45e-07
Gatad2a	1.72897	4.45e-07
Lrrc58	1.78085	4.45e-07
Ywhae	1.75982	4.49e-07
Hint1	1.93708	4.5e-07
Fjx1	2.18548	4.52e-07
Nexn	1.71518	4.52e-07
Eprn	4.69045	4.52e-07
Ndufa10	1.71826	4.6e-07
Nabp1	1.76835	4.67e-07
Dcxr	1.80756	4.67e-07
Sdad1	1.7712	4.68e-07
Atp6v1d	1.7452	4.68e-07
Prelid3b	1.84508	4.69e-07
Cdkn1c	1.92835	4.7e-07
Snhg17	1.98011	4.73e-07
Selp	2.62211	4.76e-07
Siah1a	1.70209	4.9e-07
Rpf2	1.92214	4.95e-07
Dusp9	3.68992	5.05e-07
Bmp2	2.15098	5.08e-07
Gla	2.02517	5.08e-07
Coro2a	1.77666	5.12e-07
Lamtor3	1.77021	5.14e-07
Ergic1	1.71385	5.14e-07
Tlr4	1.89345	5.21e-07
Sh3d21	1.82794	5.21e-07
Nip7	1.86779	5.23e-07
Itga3	1.92493	5.26e-07
Eif3j1	1.73331	5.26e-07
Ctsb	1.74009	5.28e-07
Cyp2b10	1.75263	5.29e-07
Ppp1r2	2.15946	5.29e-07
Psmb5	2.05991	5.34e-07
Gas6	1.68991	5.37e-07
Zc3h12c	1.79553	5.38e-07
Flot2	1.63982	5.4e-07
Zbtb18	1.6258	5.44e-07
Tpp1	1.696	5.45e-07
Kdf1	1.91108	5.47e-07
Litaf	2.22977	5.47e-07
Tmem11	1.81973	5.48e-07
Atp6v1b2	1.64032	5.48e-07
Nrk	3.26779	5.48e-07
Cgref1	4.67118	5.51e-07
Csde1	1.73307	5.53e-07
2200002D01Rik	2.11211	5.56e-07
Pdlim5	2.08063	5.57e-07
Atp5g3	1.6884	5.57e-07
Polr3d	1.82369	5.7e-07
Esrp1	1.76723	5.72e-07
Abl2	1.7384	5.75e-07
Nol10	1.86739	5.75e-07
Timm17a	1.75009	5.76e-07
Wdr1	1.71685	5.84e-07
Plaa	1.64474	5.86e-07
Cobl	1.63389	5.87e-07
Sbds	1.84296	5.99e-07
Atxn10	1.64166	5.99e-07
Prmt8	1.82495	6e-07
Rps19	1.77696	6.05e-07
Lats1	1.63638	6.14e-07
Rdh11	1.83457	6.2e-07
Rela	1.7325	6.27e-07
Usmg5	2.02294	6.29e-07
Thumpd3	1.73895	6.31e-07
Ube2m	1.69218	6.31e-07
Srp72	1.62457	6.32e-07
Nop2	1.83828	6.35e-07
Smndc1	1.70934	6.37e-07
Eif3f	1.639	6.4e-07
Arhgdia	1.77334	6.52e-07
Rnf13	1.67639	6.52e-07
Mrc1	1.80514	6.57e-07
Tspan2	1.82294	6.62e-07
Plin3	1.72739	6.68e-07
Txn2	1.71027	6.71e-07
Uqcr10	1.94392	6.72e-07
Ecd	1.69439	6.74e-07
Dusp16	1.88274	6.77e-07
Lamp2	1.8013	6.78e-07
Fcamr	3.02984	6.82e-07
Coa3	1.75377	6.82e-07
Cdc42ep4	2.03039	6.82e-07
Gm15889	2.7001	6.83e-07
Hcar2	2.36217	6.88e-07
Sh3bp4	1.65133	6.94e-07
Wdr36	1.69697	7.01e-07
Igsf9b	1.83562	7.03e-07
Denr	1.69804	7.04e-07
Pitrm1	1.65875	7.04e-07
Ces1f	2.43587	7.08e-07
Tollip	1.64228	7.11e-07
Erc2	1.98604	7.11e-07
Parvb	1.85725	7.11e-07
Rps6ka2	2.02464	7.12e-07
Arl14ep	1.70487	7.14e-07
Timm8b	1.94385	7.18e-07
Tmod2	1.68596	7.24e-07
Maea	1.70096	7.32e-07
Nampt	1.73921	7.32e-07
Bri3	1.70872	7.35e-07
Golga4	1.63349	7.36e-07
Micall1	1.6753	7.39e-07
Ftsj3	1.76978	7.43e-07
Taf15	1.62948	7.46e-07
Ms4a6d	2.04057	7.58e-07
Paox	1.94395	7.81e-07
Klf6	1.94546	7.9e-07
Drap1	1.84268	7.9e-07
Cox6a1	2.05071	7.93e-07
Cox7c	1.79654	7.93e-07
Itga5	2.30817	7.93e-07
Ppp2cb	1.7983	7.97e-07
AA986860	2.43895	7.97e-07
Selenbp1	1.81245	7.99e-07
Btg2	1.63742	8.04e-07
Coq10b	1.75088	8.06e-07
AI413582	1.98866	8.09e-07
Tmem65	1.62266	8.12e-07
Dok7	4.1629	8.14e-07
Amigo1	1.78213	8.18e-07
Arfgef2	1.63095	8.24e-07
Nkd1	1.71922	8.24e-07
Phb	1.80474	8.27e-07
Arl8b	1.62301	8.41e-07
Adss	1.60283	8.47e-07
Bzw1	1.65665	8.5e-07
Mmp19	2.40877	8.54e-07
Tshz1	1.65523	8.54e-07
Hook1	1.72299	8.59e-07
Gm37199	3.45291	8.6e-07
Mpc1	1.75132	8.61e-07
Brix1	1.72908	8.62e-07
Sf3b4	1.76624	8.78e-07
Prss23	2.29575	8.78e-07
Phf10	1.63434	8.82e-07
Txn1	1.77938	8.93e-07
Rnf4	1.60917	8.96e-07
Galnt15	2.12527	9.04e-07
Btf3	1.70339	9.05e-07
Cyp39a1	1.70179	9.14e-07
Mpp1	1.69049	9.18e-07
Pdlim7	2.25631	9.19e-07
Rbm19	1.7647	9.2e-07
Stam	1.61933	9.21e-07
Bcas1	2.09856	9.21e-07
Tob1	1.63252	9.23e-07
Pappa	2.07211	9.26e-07
Ube2q2	1.64949	9.35e-07
Plekho2	1.86301	9.4e-07
Arc	3.92466	9.4e-07
Ptpn23	1.73266	9.48e-07
Liph	1.79997	9.61e-07
Rin3	1.92307	9.74e-07
Abcf2	1.64312	9.81e-07
Gtpbp10	1.78639	9.87e-07
Nmd3	1.67131	9.93e-07
Prmt1	1.78689	9.93e-07
Ppp2r1a	1.6196	9.93e-07
Srfbp1	1.87067	9.93e-07
Otud1	1.78235	9.95e-07
Map2k3	1.66979	9.95e-07
Ankrd49	1.7752	9.95e-07
Psme3	1.64857	1e-06
Nr2c2ap	1.8723	1.01e-06
Cab39	1.72048	1.01e-06
Traf4	1.74553	1.01e-06
Acp1	1.73817	1.01e-06
Ahnak	1.68497	1.01e-06
Asah1	1.80989	1.02e-06
Tes	1.87728	1.03e-06
Ubl3	1.67891	1.03e-06
Vegfb	1.76975	1.03e-06
Ltbr	1.63943	1.04e-06
Edn1	2.15392	1.05e-06
Bag5	1.79755	1.05e-06
Prrg4	2.15644	1.05e-06
Sel1l	1.60546	1.05e-06
Nab1	1.62263	1.05e-06
Vdac3	1.63657	1.05e-06
Wwp1	1.64897	1.06e-06
Ptges3	1.7637	1.06e-06
Tfrc	1.60435	1.06e-06
Spred1	1.63171	1.06e-06
Cnn1	1.77367	1.07e-06
Crls1	1.84477	1.07e-06
Atp5c1	1.69011	1.07e-06
Abhd17c	1.76874	1.08e-06
Thsd4	1.59075	1.08e-06
Gnpda1	1.81834	1.09e-06
Irak2	1.61908	1.1e-06
Heatr1	1.69819	1.11e-06
Mgmt	2.38153	1.11e-06
Wnt9a	1.91133	1.11e-06
Acot1	2.29783	1.13e-06
Atp6v0a1	1.70308	1.13e-06
Adam9	1.77968	1.15e-06
Eml2	1.64083	1.17e-06
Lsm12	1.62762	1.18e-06
Trim44	1.62729	1.18e-06
Ola1	1.81346	1.19e-06
Tgm2	2.10098	1.19e-06
Nek6	1.71112	1.21e-06
Arhgef5	1.59367	1.21e-06
Myo5a	1.60696	1.22e-06
Msn	1.82647	1.22e-06
Wnt7b	2.28812	1.22e-06
Rbm17	1.6356	1.23e-06
Patl1	1.61793	1.23e-06
Trim47	1.91973	1.25e-06
Tbcc	2.09938	1.26e-06
Ctnna1	1.72555	1.26e-06
Cryab	1.88779	1.27e-06
Ier5l	2.64413	1.27e-06
Larp4	1.6592	1.28e-06
Ctdp1	1.85435	1.3e-06
Eif2b5	1.63483	1.3e-06
Smim10l1	1.67593	1.31e-06
Polr1c	1.73022	1.33e-06
Plpbp	1.66567	1.33e-06
Fam118a	1.80281	1.33e-06
Rtn4	1.80516	1.34e-06
Bdkrb1	2.56546	1.34e-06
Igf2r	1.62471	1.35e-06
Pgam1	1.7857	1.35e-06
Osbpl9	1.66303	1.36e-06
Tex264	1.70328	1.36e-06
Imp4	1.63636	1.37e-06
Slc2a9	1.85587	1.38e-06
Dnajc21	1.65451	1.39e-06
Man2b2	1.6088	1.39e-06
Rab15	1.74441	1.39e-06
Ifnlr1	1.67011	1.42e-06
Cnppd1	1.60485	1.43e-06
Lrp8	2.17223	1.44e-06
B3gnt7	1.8709	1.46e-06
Spryd4	2.01187	1.46e-06
Tnc	2.7954	1.48e-06
Sh3pxd2b	1.97424	1.49e-06
Mpv17l2	1.91874	1.5e-06
Sorbs1	1.82887	1.5e-06
Wdr75	1.71524	1.51e-06
Entpd1	1.70393	1.51e-06
Arfgef3	1.59421	1.52e-06
Fbxo31	1.65889	1.52e-06
Kctd9	1.74143	1.52e-06
Anxa2	1.91818	1.52e-06
Plpp2	1.86342	1.52e-06
Fam102b	1.56887	1.53e-06
Rars	1.66273	1.54e-06
Aprt	1.71973	1.54e-06
Klf5	1.64858	1.55e-06
Smap1	1.63835	1.56e-06
Eif3i	1.73857	1.56e-06
Dld	1.66146	1.57e-06
Aco2	1.58157	1.57e-06
Wnt7a	2.19238	1.59e-06
Ipo7	1.71456	1.61e-06
Atp5a1	1.61476	1.62e-06
Cisd1	1.74701	1.63e-06
Steap1	3.37454	1.64e-06
Dbt	1.78168	1.66e-06
Mrps2	1.73594	1.66e-06
Wipf3	1.79946	1.67e-06
Uchl1	2.494	1.69e-06
Abi1	1.66723	1.7e-06
Slc1a4	1.65298	1.7e-06
Uqcc2	1.87163	1.71e-06
Prdx1	1.83467	1.71e-06
Pex11a	1.88847	1.72e-06
Asna1	1.67534	1.72e-06
Tcp1	1.6646	1.73e-06
2010107E04Rik	1.80286	1.73e-06
Pdcd2	1.82982	1.73e-06
Rrp8	1.72926	1.74e-06
Afg3l2	1.62563	1.75e-06
Sult1d1	2.4432	1.76e-06
Sac3d1	2.14214	1.76e-06
Atp5f1	1.7495	1.76e-06
Tmem60	1.80342	1.78e-06
N6amt1	1.75241	1.78e-06
Shmt1	1.85586	1.78e-06
Mrps34	1.75114	1.8e-06
Fam50a	1.66248	1.8e-06
Rps28	1.81263	1.82e-06
Slain2	1.60164	1.83e-06
Rad23a	1.59854	1.83e-06
Procr	2.92191	1.84e-06
9230112J17Rik	2.62693	1.84e-06
Fastkd2	1.73744	1.84e-06
Ccdc47	1.67275	1.84e-06
Ctsd	1.80292	1.87e-06
Suox	2.00404	1.89e-06
Itpripl2	1.73473	1.89e-06
Prdx3	1.7266	1.9e-06
Cops5	1.63971	1.9e-06
Taf5l	1.67398	1.9e-06
Limk2	1.6318	1.91e-06
Exosc9	1.73923	1.91e-06
Eif5a	1.64729	1.91e-06
Eef1g	1.59213	1.93e-06
Map6	1.76728	1.93e-06
Arhgef26	1.60928	1.94e-06
Immp1l	1.87787	1.96e-06
Kpna1	1.60132	1.97e-06
Tmem62	1.73449	1.97e-06
Gtf2f2	1.7407	1.98e-06
Nop16	1.81498	1.98e-06
Ildr1	1.69088	1.98e-06
Zfp827	1.62204	2.04e-06
Mak16	1.74613	2.05e-06
Aff4	1.66022	2.05e-06
Rps12	1.61253	2.05e-06
Sbf2	1.58161	2.06e-06
Uqcrc2	1.6207	2.06e-06
Aff1	1.60956	2.07e-06
Cd151	1.79753	2.07e-06
Lsm14a	1.5861	2.07e-06
Steap2	1.68184	2.08e-06
Rnps1	1.67014	2.08e-06
Erbin	1.58531	2.09e-06
Fkbp1a	1.8515	2.1e-06
Ifrd2	1.81125	2.12e-06
Usp31	1.63943	2.13e-06
Gnai3	1.62288	2.14e-06
Ero1l	1.65831	2.16e-06
Pdcd6ip	1.60896	2.17e-06
Arhgap35	1.62197	2.2e-06
Atf6	1.61647	2.21e-06
Ism2	3.60787	2.22e-06
Ces1g	3.62224	2.28e-06
Pdlim2	1.61277	2.28e-06
Tecrl	2.36072	2.29e-06
Jagn1	1.74283	2.29e-06
Psmd2	1.59201	2.29e-06
Vegfd	1.99511	2.29e-06
Bid	1.85673	2.29e-06
Gm13889	3.4224	2.3e-06
Mrps27	1.80968	2.33e-06
Abhd5	1.55702	2.33e-06
Rab3gap2	1.66093	2.34e-06
Slc25a46	1.60412	2.37e-06
Mfsd4a	3.09763	2.38e-06
Sdhd	1.63602	2.38e-06
Fbxo15	3.82391	2.39e-06
Gnb1	1.68208	2.4e-06
Atp5g1	1.69253	2.41e-06
Fam84b	1.63052	2.41e-06
Zfp52	1.94639	2.41e-06
Zbtb21	1.69977	2.43e-06
Plat	2.68286	2.44e-06
Fam76a	1.60039	2.45e-06
Coprs	2.18403	2.45e-06
Slc7a3	3.66975	2.46e-06
Manbal	1.72052	2.49e-06
Rbbp7	1.54187	2.49e-06
Foxo3	1.74758	2.49e-06
Gm25047	2.84526	2.5e-06
Adamts4	2.99848	2.5e-06
Chl1	3.44316	2.51e-06
Ubtd1	2.04683	2.51e-06
Atp6v1h	1.56341	2.52e-06
Arf6	1.60373	2.54e-06
Sprr1a	5.5464	2.54e-06
Map3k6	3.10944	2.54e-06
Arpc5l	1.60595	2.54e-06
Tmem30b	1.67184	2.55e-06
Gspt1	1.59237	2.57e-06
Cd24a	1.73322	2.58e-06
Pacs2	1.57746	2.59e-06
Cct8	1.65524	2.6e-06
Psmd4	1.57496	2.61e-06
Entpd5	1.57673	2.65e-06
Nifk	1.71168	2.66e-06
Exoc5	1.57033	2.68e-06
Setd6	1.89264	2.71e-06
Hipk3	1.62776	2.72e-06
Pmvk	2.02417	2.73e-06
Tuba4a	1.6939	2.79e-06
Psmd14	1.61635	2.79e-06
Ubc	1.875	2.8e-06
Htatip2	1.78635	2.8e-06
Ddx3x	1.82428	2.93e-06
Tmbim1	1.67365	2.93e-06
Id1	1.63738	2.95e-06
Cox7a2	1.94859	2.95e-06
Cltc	1.60748	3e-06
Klc2	1.64161	3e-06
Tomm20	1.58994	3.01e-06
Ssrp1	1.58495	3.02e-06
Gsta3	1.9537	3.02e-06
Fndc3b	1.64199	3.03e-06
Mad2l2	1.89062	3.03e-06
Zfp593	2.02413	3.04e-06
Xrcc5	1.6294	3.05e-06
Cd200r4	2.41348	3.05e-06
Psmb4	1.6981	3.06e-06
Eif3g	1.65297	3.06e-06
Naa15	1.55013	3.07e-06
Spsb1	1.70466	3.08e-06
Doc2b	4.34359	3.08e-06
Dnttip2	1.68647	3.12e-06
Trmt1	1.63191	3.12e-06
Cln5	1.63937	3.15e-06
Acap2	1.60621	3.15e-06
Dusp3	1.77577	3.21e-06
Pdcl3	1.69981	3.23e-06
Pde12	1.71153	3.25e-06
Mbd2	1.5626	3.25e-06
Gm43594	1.88633	3.26e-06
Cda	3.12402	3.28e-06
Medag	1.98134	3.29e-06
Mpc1-ps	2.59142	3.29e-06
Lsm4	1.65338	3.32e-06
Llph	1.72003	3.34e-06
Diaph3	1.82815	3.36e-06
Anxa5	1.76562	3.37e-06
Ppp2ca	1.57646	3.37e-06
Zmiz1	1.62097	3.39e-06
Zfp651	1.60757	3.41e-06
Mrpl51	1.72683	3.42e-06
Klf9	1.73195	3.43e-06
Wfdc17	2.46405	3.44e-06
Wfs1	1.66469	3.45e-06
Kpnb1	1.56992	3.46e-06
Slc39a14	1.93173	3.47e-06
Slc16a6	1.85867	3.47e-06
Mast2	1.57354	3.48e-06
Nol11	1.62181	3.49e-06
Sftpb	1.58713	3.49e-06
Rora	1.60415	3.49e-06
Gsk3a	1.54968	3.5e-06
Gm44710	2.16263	3.5e-06
Rnd3	1.7667	3.53e-06
Homer2	1.71674	3.56e-06
Rras	1.77189	3.6e-06
Hspbp1	1.73138	3.66e-06
Uqcrfs1	1.62388	3.66e-06
Gm16432	1.69652	3.67e-06
Pabpc1	1.55064	3.67e-06
Fam8a1	1.58102	3.71e-06
Rpl41	1.74286	3.72e-06
Samm50	1.57196	3.72e-06
Fxyd2	4.38981	3.73e-06
Kif1c	1.59448	3.73e-06
Hsd17b7	1.67928	3.75e-06
Eif4e	1.63079	3.76e-06
Asb11	3.08463	3.77e-06
Ppia	1.69066	3.78e-06
Pkm	1.60849	3.79e-06
Ugdh	1.57082	3.81e-06
Mrpl20	1.74551	3.85e-06
Riox2	1.6253	3.88e-06
Kank2	1.56476	3.89e-06
Rpl7l1	1.64248	3.91e-06
Timm13	1.72312	3.91e-06
Farsb	1.62733	3.94e-06
Cct6a	1.65284	3.95e-06
Cox7b	1.72548	3.97e-06
Polr2m	1.57203	4e-06
Spin4	2.17416	4.01e-06
Ccdc124	1.6987	4.03e-06
Nop56	1.65178	4.03e-06
Tspan4	2.04561	4.06e-06
Mrpl30	1.6935	4.07e-06
Sdhc	1.54519	4.09e-06
Lpp	1.58046	4.11e-06
Rps8	1.69392	4.13e-06
Creb3	1.58953	4.13e-06
Scand1	1.65904	4.15e-06
Mrpl17	1.63888	4.16e-06
Ndufa8	1.69357	4.16e-06
Kbtbd2	1.51331	4.25e-06
Rpp38	2.45211	4.28e-06
Eif4g1	1.57708	4.32e-06
Zbtb7b	1.57431	4.32e-06
S100a10	1.95957	4.33e-06
Psma6	1.75609	4.34e-06
Fam83f	2.63698	4.38e-06
Wls	1.59105	4.38e-06
Atn1	1.6671	4.39e-06
Psmb7	1.66361	4.39e-06
Mfn2	1.54311	4.4e-06
Gns	1.53532	4.43e-06
Grina	1.57107	4.44e-06
Lamc1	1.73117	4.44e-06
Ppp1r14b	1.80297	4.5e-06
Hs3st3b1	1.73624	4.6e-06
Rpp30	1.90931	4.6e-06
Bag2	1.89001	4.65e-06
Hras	1.60207	4.66e-06
Prss8	1.62591	4.67e-06
Tmprss13	2.11942	4.67e-06
Rpl7a	1.61524	4.67e-06
U2af1	1.66119	4.67e-06
Nup50	1.53795	4.7e-06
Gm37516	2.05821	4.77e-06
Mex3c	1.66533	4.81e-06
Rplp1	1.72974	4.81e-06
Atp6v1f	1.79131	4.81e-06
Gtf2f1	1.63736	4.83e-06
Larp1b	1.60321	4.85e-06
Pcbp2	1.53484	4.85e-06
Adrm1	1.65431	4.92e-06
Chmp4c	1.5962	4.93e-06
Adamts2	1.73872	4.94e-06
Cnot9	1.59249	4.96e-06
Cds1	1.54745	4.96e-06
Epcam	1.60506	5.02e-06
Slc25a39	1.58502	5.03e-06
Dok1	1.66049	5.07e-06
Dnajc10	1.54114	5.07e-06
Loxl2	1.80707	5.07e-06
Cyp2a5	2.70102	5.07e-06
Csgalnact1	1.66799	5.08e-06
Lrrc32	1.98565	5.08e-06
Cep104	1.55257	5.12e-06
Tmed5	1.61051	5.13e-06
Ly6c1	2.60451	5.15e-06
Trmt10c	1.74212	5.15e-06
Hnrnpk	1.58083	5.16e-06
Snhg8	1.75916	5.18e-06
Desi1	1.60333	5.18e-06
Zmynd19	1.73372	5.27e-06
Afp	3.42742	5.3e-06
Dio2	2.1002	5.32e-06
Stx3	1.54845	5.33e-06
Klf15	2.08222	5.33e-06
Lap3	1.62092	5.33e-06
Piezo1	1.69395	5.34e-06
Ccl17	4.739	5.35e-06
Polr1a	1.59039	5.35e-06
Mtm1	1.57225	5.35e-06
Prmt5	1.59284	5.36e-06
Ddx39	1.72879	5.37e-06
Ly6a	2.21373	5.37e-06
Eva1c	1.72615	5.37e-06
Zfyve21	1.68874	5.39e-06
Xirp1	2.8131	5.4e-06
Cs	1.51502	5.41e-06
Nap1l1	1.6462	5.42e-06
Ano1	1.57067	5.43e-06
Gnl3l	1.56948	5.46e-06
Wdr5	1.58911	5.48e-06
Elp5	1.60712	5.52e-06
Akap5	1.65997	5.57e-06
Pxdc1	2.14507	5.6e-06
Fntb	1.66428	5.6e-06
Tbca	1.6686	5.61e-06
Pfdn1	1.90943	5.67e-06
Zadh2	1.53091	5.74e-06
Rlim	1.53456	5.74e-06
Plcb4	1.53944	5.77e-06
Fam198b	1.55411	5.78e-06
Mnat1	1.61832	5.78e-06
Polr2h	1.85474	5.78e-06
Smcr8	1.5332	5.79e-06
Lrfn4	1.77732	5.79e-06
Sqle	1.64864	5.82e-06
Ehd3	1.8262	5.84e-06
Pdcd2l	1.72561	5.84e-06
Ier2	1.8178	5.87e-06
Ankrd29	1.75227	5.88e-06
Tmem189	1.58866	5.9e-06
G530011O06Rik	3.80566	5.9e-06
Mgst3	1.81817	5.94e-06
Vasp	1.68657	5.98e-06
Prkd1	1.6583	5.99e-06
Jade3	1.69609	6e-06
Naf1	1.60666	6.01e-06
Riok3	1.57041	6.02e-06
Ddx19b	1.57892	6.06e-06
Ier5	1.70803	6.08e-06
R3hdm2	1.52505	6.16e-06
Rab10	1.5809	6.16e-06
Vasn	1.65676	6.2e-06
Hoga1	2.1509	6.2e-06
Pcdh20	4.50072	6.24e-06
Slc22a12	6.44818	6.29e-06
Clock	1.72005	6.32e-06
Psma3	1.52657	6.33e-06
Pdcd5	1.62335	6.34e-06
2210011C24Rik	2.00638	6.34e-06
Tcf23	2.72895	6.42e-06
Taf4b	1.72994	6.42e-06
Psmb6	1.71197	6.5e-06
Olr1	1.79621	6.51e-06
Surf2	1.63898	6.52e-06
Laptm4b	1.54291	6.53e-06
Otub1	1.54793	6.54e-06
Fem1b	1.52053	6.55e-06
Psmc6	1.56648	6.57e-06
Rnf11	1.58342	6.6e-06
Atp6ap1	1.57363	6.61e-06
Snrpa1	1.66618	6.65e-06
Mrpl2	1.63839	6.65e-06
Gm10252	3.08639	6.65e-06
Gpr4	2.39726	6.65e-06
Usp14	1.5731	6.67e-06
Mmrn2	1.74242	6.68e-06
Tab2	1.54182	6.7e-06
Chac2	2.12389	6.7e-06
Slc25a34	3.00748	6.75e-06
Tc2n	1.57703	6.75e-06
Hars	1.5607	6.75e-06
Eloa	1.54217	6.75e-06
Nob1	1.6991	6.75e-06
Apba3	1.67066	6.82e-06
Mrps6	1.86865	6.84e-06
Sfrp1	1.78524	6.86e-06
Tubb2b	2.31625	6.86e-06
BC004004	1.54658	6.86e-06
Tmem167b	1.57952	6.88e-06
Chmp4b	1.55301	6.92e-06
Rassf6	1.92118	6.92e-06
Ccbe1	1.73856	6.92e-06
Dnajc5	1.52674	6.92e-06
Akap1	1.67643	6.96e-06
Plxna1	1.57422	6.96e-06
Pld3	1.58219	7.07e-06
Rpl4	1.64837	7.12e-06
Irf2bp2	1.59853	7.12e-06
Eif1b	1.64961	7.12e-06
Ptges2	1.71238	7.14e-06
Vdac1	1.50296	7.18e-06
Lamp1	1.66992	7.22e-06
Grb10	1.55415	7.24e-06
Bst1	1.88891	7.27e-06
Irf6	1.5691	7.27e-06
Esrra	1.63549	7.33e-06
Basp1	1.70294	7.33e-06
Atad1	1.60093	7.38e-06
Adamts15	1.95195	7.43e-06
2310022B05Rik	1.53402	7.46e-06
Metap2	1.5422	7.47e-06
Mmadhc	1.57546	7.48e-06
Ubxn8	1.63741	7.52e-06
Pfdn4	1.84485	7.58e-06
Idua	1.57548	7.62e-06
Slc35f5	1.54756	7.63e-06
Pfdn2	1.59836	7.64e-06
Cdc42bpb	1.56991	7.65e-06
Tnfaip3	1.72586	7.7e-06
Ppp1r18	1.86621	7.7e-06
Fstl1	1.54293	7.71e-06
Fosl2	1.73425	7.73e-06
Ogdhl	2.95501	7.77e-06
Pfn1	1.58134	7.78e-06
Ppard	1.62794	7.78e-06
Pprc1	1.70686	7.78e-06
Snhg3	1.95795	7.93e-06
Neu1	1.56612	7.94e-06
Has2	4.12306	7.97e-06
Prkar1b	1.67769	7.98e-06
Cog7	1.54056	8e-06
Mreg	1.90305	8.04e-06
Mertk	1.61544	8.04e-06
Llgl2	1.54611	8.13e-06
Ndufv2	1.54168	8.14e-06
Xdh	1.58073	8.14e-06
Pinx1	1.80772	8.17e-06
Gm15419	2.59491	8.21e-06
Rnf10	1.52014	8.24e-06
Tmc7	2.04712	8.25e-06
Ildr2	1.85287	8.26e-06
Fundc2	1.62883	8.29e-06
Loxl4	2.09135	8.32e-06
Stub1	1.5464	8.34e-06
Sult1a1	1.97244	8.35e-06
Polr2l	1.73492	8.35e-06
Cct3	1.69369	8.36e-06
Pcbp1	1.5802	8.36e-06
Samd4	1.57471	8.36e-06
Prps1	1.62361	8.36e-06
Bag1	1.5643	8.37e-06
Mrpl16	1.74231	8.37e-06
Haus2	1.60744	8.39e-06
Xpo1	1.61624	8.42e-06
Sirt2	1.56218	8.43e-06
Jazf1	2.04265	8.46e-06
Eif3e	1.55121	8.49e-06
Tor1aip2	1.50556	8.49e-06
Nbn	1.59277	8.58e-06
Psap	1.55157	8.6e-06
Cxcl10	3.45431	8.61e-06
Mipol1	1.67258	8.63e-06
Dhrs13	1.94302	8.63e-06
Adsl	1.59875	8.63e-06
Polr2c	1.57807	8.65e-06
Lgals1	1.7944	8.69e-06
Slc39a6	1.65004	8.69e-06
Adora1	2.17751	8.71e-06
Alg3	1.82906	8.73e-06
Ccdc115	1.63911	8.75e-06
Ndufs6	1.649	8.75e-06
Txndc17	1.66519	8.84e-06
Dyrk1a	1.51211	8.86e-06
Bicd1	1.73538	9.04e-06
Krr1	1.52186	9.04e-06
Etfa	1.55117	9.05e-06
Mtmr2	1.51238	9.06e-06
Socs6	1.55003	9.12e-06
Sstr2	2.45493	9.13e-06
Xpo5	1.53783	9.15e-06
Pdha1	1.50458	9.15e-06
Rnf128	1.84494	9.19e-06
Rapsn	2.73946	9.19e-06
Endod1	1.56052	9.24e-06
Ndufb6	1.88135	9.31e-06
Ptges3-ps	1.77723	9.35e-06
Tmem70	1.64613	9.43e-06
Mat1a	1.89255	9.44e-06
Mcoln3	1.72514	9.55e-06
Eif2b3	1.61024	9.55e-06
Msr1	1.89294	9.62e-06
Ankrd37	2.0921	9.66e-06
Gart	1.53266	9.72e-06
Rnf6	1.53735	9.78e-06
Bola3	1.6625	9.81e-06
Itgb6	1.77574	9.83e-06
Cfl1	1.7006	9.95e-06
Kctd6	1.59218	1e-05
Nfil3	3.05735	1e-05
Cops2	1.56819	1.01e-05
Ap2a2	1.51372	1.02e-05
Abca4	1.85959	1.02e-05
Zdhhc2	1.82164	1.02e-05
Echs1	1.56812	1.03e-05
Afdn	1.506	1.03e-05
Ipo9	1.50988	1.03e-05
Gpx1	1.55134	1.05e-05
Dtna	1.50961	1.05e-05
Ndfip1	1.51976	1.05e-05
Zfp655	1.51531	1.05e-05
Fam199x	1.51902	1.06e-05
Rnf126	1.60621	1.06e-05
Irs2	1.60154	1.06e-05
Bex1	2.26368	1.07e-05
Noc4l	1.71633	1.07e-05
Tm2d1	1.67123	1.08e-05
F2r	1.88158	1.08e-05
Mast4	1.81052	1.08e-05
1810058I24Rik	1.54388	1.09e-05
Prrg3	1.52923	1.1e-05
Rps13	1.61092	1.1e-05
Pdpn	1.66885	1.11e-05
Psmd11	1.50773	1.11e-05
Acsl4	1.55384	1.11e-05
Adipor2	1.56254	1.12e-05
Fuom	1.86911	1.12e-05
Mapre1	1.54014	1.12e-05
Abracl	1.63335	1.12e-05
Naa20	1.59792	1.13e-05
Phc2	1.585	1.13e-05
Capzb	1.53457	1.14e-05
Rack1	1.56954	1.15e-05
Jund	1.58371	1.15e-05
Fbxo4	1.69252	1.15e-05
Fam104a	1.58131	1.16e-05
Mrps28	1.77771	1.16e-05
Snx5	1.50854	1.17e-05
Tgfb3	1.62588	1.19e-05
Arhgap29	1.60158	1.2e-05
Adi1	1.58777	1.2e-05
Mrps23	1.61925	1.2e-05
Glrx5	1.56856	1.2e-05
Fam120a	1.50089	1.22e-05
Tpd52l1	2.82177	1.22e-05
Rpl23	1.71561	1.22e-05
Elob	1.81357	1.22e-05
Pmm1	1.67316	1.25e-05
Mien1	1.60555	1.25e-05
Tjp2	1.61868	1.25e-05
Thop1	1.62853	1.26e-05
Rap1b	1.55069	1.27e-05
Lama5	1.6232	1.27e-05
Zbed3	1.63706	1.29e-05
Rgs1	2.18571	1.3e-05
Ndrg1	1.61321	1.3e-05
Tnfrsf26	1.83681	1.3e-05
Mtrr	1.5864	1.31e-05
Zfp51	1.65734	1.31e-05
Ccdc25	1.54953	1.31e-05
Pqlc3	1.71936	1.31e-05
Dctd	4.01629	1.32e-05
Tnfrsf11b	1.90632	1.32e-05
Rpl32	1.74715	1.32e-05
Pole4	1.68125	1.33e-05
Psmc1	1.60924	1.34e-05
Zbtb7c	1.94879	1.34e-05
Mrpl45	1.62886	1.35e-05
Apex1	1.7828	1.36e-05
Plpp6	1.58513	1.36e-05
Capza2	1.54551	1.36e-05
Dtx4	1.89726	1.38e-05
Psmc4	1.54162	1.38e-05
Kctd3	1.52277	1.38e-05
Gps1	1.52702	1.39e-05
Tox	1.9292	1.39e-05
Gm17189	2.62513	1.4e-05
Hspb7	2.35437	1.41e-05
Med13l	1.51637	1.41e-05
Rpl19	1.56301	1.42e-05
Zfp568	1.54488	1.42e-05
Cyp4b1	1.74525	1.42e-05
Vgll3	2.21257	1.42e-05
Dhx32	1.53181	1.43e-05
Ahcy	1.73585	1.43e-05
Cnih1	1.54533	1.44e-05
Ak6	2.10255	1.44e-05
Fam96b	1.75478	1.44e-05
Noc3l	1.57405	1.46e-05
Pgam5	1.56231	1.46e-05
Pdhb	1.5366	1.47e-05
Mrpl42	1.6449	1.48e-05
Ffar4	1.7736	1.49e-05
Ddx54	1.53211	1.49e-05
Susd6	1.54784	1.49e-05
Ube2d3	1.50342	1.5e-05
Wwc2	1.50505	1.5e-05
Ppfibp1	1.52471	1.5e-05
Fiz1	1.56348	1.5e-05
Rae1	1.53439	1.51e-05
Cgn	1.55615	1.51e-05
Mrpl38	1.60946	1.51e-05
Foxn2	1.53612	1.52e-05
Rpl8	1.56421	1.53e-05
A4galt	1.54718	1.53e-05
AW209491	1.62242	1.53e-05
Ninj1	1.86381	1.56e-05
Bcap29	1.554	1.56e-05
Ttll12	1.58332	1.56e-05
Cipc	1.51276	1.56e-05
Repin1	1.5657	1.56e-05
Nfe2l2	1.61944	1.57e-05
Grhl3	3.18745	1.58e-05
Ndel1	1.53548	1.59e-05
Ndufc1	1.77341	1.6e-05
Net1	1.51982	1.6e-05
Gap43	1.90448	1.61e-05
Tmem150a	1.63095	1.61e-05
Nol6	1.51983	1.63e-05
AC125351.1	1.66977	1.63e-05
Eif3l	1.50901	1.64e-05
Prkaa2	1.52411	1.64e-05
Mbd3	1.56964	1.65e-05
Smdt1	1.5927	1.65e-05
Tspo	1.69344	1.66e-05
Rps20	1.57839	1.66e-05
Krcc1	1.58852	1.68e-05
2700062C07Rik	1.75617	1.68e-05
Lamtor1	1.52099	1.68e-05
Atp6v0a4	2.03598	1.69e-05
Stau2	1.56923	1.7e-05
Gm15417	2.10644	1.7e-05
Lurap1l	1.54048	1.7e-05
Bspry	1.59231	1.71e-05
Grem1	3.05698	1.71e-05
Ilf2	1.50953	1.71e-05
Hgh1	1.88799	1.73e-05
Eif1ad	1.58158	1.73e-05
Ddc	2.12421	1.73e-05
Nedd9	1.62493	1.74e-05
Hist1h1c	1.69075	1.74e-05
Slc7a6	1.67601	1.74e-05
Gm4204	1.70733	1.75e-05
Csrnp1	2.11195	1.79e-05
Rtca	1.63207	1.8e-05
Ecsit	1.6154	1.82e-05
Lrrc27	2.01821	1.82e-05
Sfmbt1	1.50891	1.83e-05
Nup62	1.58654	1.85e-05
Sik1	1.53053	1.85e-05
Ak2	1.54057	1.86e-05
Pak6	2.28411	1.87e-05
Psmc5	1.55343	1.87e-05
Med7	1.57638	1.88e-05
Wdr83os	1.6181	1.88e-05
Eif4a3	1.51129	1.89e-05
Serinc2	1.93302	1.89e-05
Pbdc1	1.75668	1.9e-05
Kalrn	1.58279	1.9e-05
Fam124a	1.57409	1.91e-05
Ndnf	1.70588	1.91e-05
Sema3e	1.57897	1.91e-05
AA467197	3.75754	1.92e-05
Rpl29	1.78098	1.92e-05
Rab6a	1.56776	1.94e-05
Wnk4	1.64357	1.95e-05
B4galt1	1.55382	1.95e-05
Ebna1bp2	1.51905	1.96e-05
D930036K23Rik	2.02914	1.97e-05
Atp5e	1.55208	1.97e-05
Cdk18	1.59417	1.99e-05
Bcat2	1.54249	1.99e-05
Unc5b	1.67836	1.99e-05
Ubl4a	1.51636	2.01e-05
Rras2	1.83459	2.02e-05
Nme6	1.89892	2.02e-05
Carhsp1	1.75971	2.02e-05
Esf1	1.50683	2.02e-05
Abra	2.46789	2.03e-05
Psmc2	1.59643	2.04e-05
Rpl13	1.59639	2.04e-05
Gm42615	3.07103	2.05e-05
Tubb2a	1.81638	2.05e-05
Rrp7a	1.51468	2.06e-05
Mfsd5	1.61846	2.06e-05
Lrrc8e	1.74714	2.08e-05
Spint1	1.60546	2.08e-05
Scnn1b	1.50631	2.09e-05
Stoml2	1.60352	2.09e-05
Nsun3	1.57255	2.1e-05
Ppif	1.67123	2.13e-05
Slc39a8	1.50027	2.15e-05
Rpl39	1.79135	2.16e-05
Hpgds	1.97648	2.16e-05
Csnk2b	1.50926	2.16e-05
Rpusd1	1.76984	2.16e-05
Gm26569	2.3811	2.17e-05
Plekhm2	1.50814	2.18e-05
Eif5b	1.50156	2.18e-05
Pycr1	2.23308	2.18e-05
Qsox2	1.51255	2.18e-05
Epb41l4aos	1.94973	2.19e-05
Supv3l1	1.57696	2.2e-05
Cttnbp2nl	1.82819	2.21e-05
Fbn1	1.60385	2.21e-05
Hs1bp3	1.56004	2.21e-05
Ndufb9	1.67589	2.21e-05
Sgf29	1.57632	2.22e-05
Serpina3m	6.11573	2.22e-05
Col4a5	1.55443	2.22e-05
Pom121	1.52013	2.27e-05
Urb2	1.58053	2.31e-05
Gm10076	1.88699	2.31e-05
Tmem55a	1.59329	2.32e-05
Snrpf	1.70148	2.33e-05
S100a11	1.598	2.33e-05
Ndufc2	1.66278	2.33e-05
Cdh3	2.11565	2.34e-05
Efhd2	1.50621	2.34e-05
Atp5l	1.52915	2.34e-05
Nop9	1.54268	2.37e-05
Ano6	1.52449	2.38e-05
Zfp35	1.55325	2.38e-05
Slc25a20	1.55859	2.38e-05
Col6a1	1.56911	2.4e-05
Ubox5	1.66255	2.41e-05
Slc19a1	1.76743	2.41e-05
Zmpste24	1.51497	2.41e-05
Eif4a-ps4	2.17723	2.42e-05
Tmem192	1.69565	2.43e-05
Tjap1	1.55629	2.43e-05
Cxcl1	3.20106	2.43e-05
Tomm5	1.65861	2.48e-05
Pigf	1.84169	2.5e-05
Cox6c	1.5482	2.5e-05
AC124687.2	2.26145	2.52e-05
Gm7964	1.61917	2.52e-05
1810010D01Rik	2.41071	2.53e-05
Champ1	1.50801	2.54e-05
Snta1	1.80994	2.54e-05
Fosb	1.8662	2.55e-05
Thoc6	1.80361	2.55e-05
Bcl7b	1.52403	2.55e-05
Aimp2	1.70323	2.56e-05
Gng5	1.69993	2.58e-05
Lmtk2	1.52497	2.58e-05
Fez2	1.55123	2.6e-05
Acsl3	1.5833	2.61e-05
Ints14	1.52279	2.61e-05
Mpzl3	1.67664	2.66e-05
Mthfd1l	2.05298	2.66e-05
Arpc4	1.51663	2.66e-05
Pdap1	1.52474	2.67e-05
Gm45424	3.0724	2.68e-05
P2ry2	1.89484	2.69e-05
Btbd11	1.76796	2.7e-05
Mrpl27	1.61962	2.71e-05
Bak1	1.54273	2.74e-05
Dhx37	1.55145	2.76e-05
Robo4	1.71651	2.76e-05
Klhl2	1.59814	2.78e-05
Dbn1	1.98157	2.78e-05
Rps3	1.60643	2.78e-05
Tbl3	1.57105	2.81e-05
Atp6v0c	1.51349	2.81e-05
Rab3c	2.09572	2.82e-05
Pop7	1.76216	2.88e-05
Mlkl	1.71193	2.88e-05
Gm15270	2.02321	2.89e-05
Umps	1.63799	2.91e-05
Tgm1	2.02268	2.91e-05
Zfp777	1.55713	2.92e-05
Trim24	1.51563	2.93e-05
Mrpl57	1.59438	2.93e-05
Bcl6b	1.826	2.93e-05
Rgs12	1.50229	2.94e-05
Cnga2	2.00404	2.94e-05
Snx30	1.56785	2.97e-05
Ube2s	1.5205	2.98e-05
Exosc2	1.59831	3.02e-05
Sar1b	1.67192	3.02e-05
Polr2f	1.69886	3.03e-05
Gm15264	2.76202	3.11e-05
Thumpd1	1.50218	3.12e-05
Ivl	3.41773	3.13e-05
Gsta4	1.60536	3.15e-05
Ybx1	1.53797	3.15e-05
Marveld3	1.59697	3.18e-05
Aimp1	1.5259	3.18e-05
Ndufa4	1.59368	3.21e-05
Klf13	1.51461	3.22e-05
Dyrk3	1.87265	3.23e-05
Polr2e	1.54889	3.23e-05
Egr3	2.72	3.27e-05
Hspd1	1.80682	3.31e-05
Gm8399	2.65236	3.31e-05
Peak1	1.5456	3.31e-05
Timm9	1.66471	3.32e-05
Cct7	1.58694	3.33e-05
Abca13	2.14144	3.33e-05
Ssr2	1.54149	3.35e-05
Mrpl52	1.59349	3.36e-05
9230114K14Rik	1.81549	3.37e-05
Tmub1	1.73752	3.38e-05
Adgrl4	1.5335	3.39e-05
Eif3m	1.50622	3.39e-05
Atp6v0e	1.57252	3.4e-05
Cbs	2.0033	3.41e-05
Gm43181	2.25911	3.45e-05
Gpc4	1.55368	3.46e-05
Selenot	1.51123	3.53e-05
Mea1	1.66188	3.58e-05
Lmod1	1.56714	3.64e-05
Isca2	1.54095	3.71e-05
Chd7	1.67021	3.74e-05
Lonrf1	1.63773	3.74e-05
Gm10736	1.61419	3.75e-05
Sp2	1.53839	3.79e-05
Cct4	1.59636	3.81e-05
Plk2	1.78623	3.86e-05
CT030161.2	2.92482	3.87e-05
Pak1ip1	1.52729	3.89e-05
Gm29292	2.59638	3.9e-05
Has1	2.59076	3.9e-05
Gm12981	2.2488	3.9e-05
3110082I17Rik	1.66822	3.92e-05
Ddx56	1.5383	3.92e-05
Apoo	1.65854	3.92e-05
Mark1	1.66612	3.92e-05
Orc2	1.50742	3.93e-05
[truncated: 601 more rows]

## Sheet: Upregulated_unique to KO
Name	linearFC	FDR
Clic3	1.84447	8.16e-08
Hist2h4	2.07865	1.93e-07
Mdfic	1.71498	2.15e-07
Wbp2	1.67567	3.57e-07
Nexn	1.71518	4.52e-07
Cyp2b10	1.75263	5.29e-07
Gas6	1.68991	5.37e-07
Atp5g3	1.6884	5.57e-07
Cobl	1.63389	5.87e-07
Prmt8	1.82495	6e-07
Eif3f	1.639	6.4e-07
Rnf13	1.67639	6.52e-07
Plin3	1.72739	6.68e-07
Tmod2	1.68596	7.24e-07
Nampt	1.73921	7.32e-07
Selenbp1	1.81245	7.99e-07
Btg2	1.63742	8.04e-07
Nkd1	1.71922	8.24e-07
Arl8b	1.62301	8.41e-07
Cyp39a1	1.70179	9.14e-07
Tob1	1.63252	9.23e-07
Wwp1	1.64897	1.06e-06
Tfrc	1.60435	1.06e-06
Cnn1	1.77367	1.07e-06
Atp5c1	1.69011	1.07e-06
Cryab	1.88779	1.27e-06
Smim10l1	1.67593	1.31e-06
Man2b2	1.6088	1.39e-06
Arfgef3	1.59421	1.52e-06
Fbxo31	1.65889	1.52e-06
Fam102b	1.56887	1.53e-06
Aco2	1.58157	1.57e-06
Atp5a1	1.61476	1.62e-06
Wipf3	1.79946	1.67e-06
Arhgef26	1.60928	1.94e-06
Ildr1	1.69088	1.98e-06
Rps12	1.61253	2.05e-06
Uqcrc2	1.6207	2.06e-06
Ism2	3.60787	2.22e-06
Tecrl	2.36072	2.29e-06
Abhd5	1.55702	2.33e-06
Sdhd	1.63602	2.38e-06
Fam76a	1.60039	2.45e-06
Rbbp7	1.54187	2.49e-06
Tmem30b	1.67184	2.55e-06
Hipk3	1.62776	2.72e-06
Tuba4a	1.6939	2.79e-06
Cltc	1.60748	3e-06
Acap2	1.60621	3.15e-06
Gm43594	1.88633	3.26e-06
Zmiz1	1.62097	3.39e-06
Zfp651	1.60757	3.41e-06
Sftpb	1.58713	3.49e-06
Rora	1.60415	3.49e-06
Gsk3a	1.54968	3.5e-06
Fam8a1	1.58102	3.71e-06
Kank2	1.56476	3.89e-06
Cox7b	1.72548	3.97e-06
Polr2m	1.57203	4e-06
Sdhc	1.54519	4.09e-06
Ndufa8	1.69357	4.16e-06
Kbtbd2	1.51331	4.25e-06
Mfn2	1.54311	4.4e-06
Gns	1.53532	4.43e-06
Pcbp2	1.53484	4.85e-06
Chmp4c	1.5962	4.93e-06
Cnot9	1.59249	4.96e-06
Cds1	1.54745	4.96e-06
Epcam	1.60506	5.02e-06
Dnajc10	1.54114	5.07e-06
Cyp2a5	2.70102	5.07e-06
Tmed5	1.61051	5.13e-06
Hnrnpk	1.58083	5.16e-06
Zfyve21	1.68874	5.39e-06
Xirp1	2.8131	5.4e-06
Cs	1.51502	5.41e-06
Gnl3l	1.56948	5.46e-06
Akap5	1.65997	5.57e-06
Fntb	1.66428	5.6e-06
Zadh2	1.53091	5.74e-06
Rlim	1.53456	5.74e-06
Plcb4	1.53944	5.77e-06
Tmem189	1.58866	5.9e-06
R3hdm2	1.52505	6.16e-06
Rab10	1.5809	6.16e-06
Vasn	1.65676	6.2e-06
Pcdh20	4.50072	6.24e-06
Slc22a12	6.44818	6.29e-06
Laptm4b	1.54291	6.53e-06
Otub1	1.54793	6.54e-06
Atp6ap1	1.57363	6.61e-06
Eloa	1.54217	6.75e-06
BC004004	1.54658	6.86e-06
Tmem167b	1.57952	6.88e-06
Pld3	1.58219	7.07e-06
Irf2bp2	1.59853	7.12e-06
Vdac1	1.50296	7.18e-06
Lamp1	1.66992	7.22e-06
Irf6	1.5691	7.27e-06
2310022B05Rik	1.53402	7.46e-06
Ubxn8	1.63741	7.52e-06
Fstl1	1.54293	7.71e-06
Pfn1	1.58134	7.78e-06
Cog7	1.54056	8e-06
Llgl2	1.54611	8.13e-06
Ndufv2	1.54168	8.14e-06
Xdh	1.58073	8.14e-06
Fundc2	1.62883	8.29e-06
Sult1a1	1.97244	8.35e-06
Pcbp1	1.5802	8.36e-06
Samd4	1.57471	8.36e-06
Bag1	1.5643	8.37e-06
Eif3e	1.55121	8.49e-06
Psap	1.55157	8.6e-06
Ndufs6	1.649	8.75e-06
Dyrk1a	1.51211	8.86e-06
Etfa	1.55117	9.05e-06
Mtmr2	1.51238	9.06e-06
Socs6	1.55003	9.12e-06
Pdha1	1.50458	9.15e-06
Endod1	1.56052	9.24e-06
Rnf6	1.53735	9.78e-06
Ap2a2	1.51372	1.02e-05
Echs1	1.56812	1.03e-05
Afdn	1.506	1.03e-05
Gpx1	1.55134	1.05e-05
Dtna	1.50961	1.05e-05
Ndfip1	1.51976	1.05e-05
Zfp655	1.51531	1.05e-05
Fam199x	1.51902	1.06e-05
1810058I24Rik	1.54388	1.09e-05
Prrg3	1.52923	1.1e-05
Rps13	1.61092	1.1e-05
Pdpn	1.66885	1.11e-05
Acsl4	1.55384	1.11e-05
Adipor2	1.56254	1.12e-05
Abracl	1.63335	1.12e-05
Capzb	1.53457	1.14e-05
Rack1	1.56954	1.15e-05
Fam104a	1.58131	1.16e-05
Snx5	1.50854	1.17e-05
Adi1	1.58777	1.2e-05
Mrps23	1.61925	1.2e-05
Glrx5	1.56856	1.2e-05
Rap1b	1.55069	1.27e-05
Zbed3	1.63706	1.29e-05
Zfp51	1.65734	1.31e-05
Pqlc3	1.71936	1.31e-05
Plpp6	1.58513	1.36e-05
Capza2	1.54551	1.36e-05
Psmc4	1.54162	1.38e-05
Gps1	1.52702	1.39e-05
Tox	1.9292	1.39e-05
Med13l	1.51637	1.41e-05
Rpl19	1.56301	1.42e-05
Dhx32	1.53181	1.43e-05
Cnih1	1.54533	1.44e-05
Pdhb	1.5366	1.47e-05
Rpl8	1.56421	1.53e-05
Ndufc1	1.77341	1.6e-05
Net1	1.51982	1.6e-05
Eif3l	1.50901	1.64e-05
Prkaa2	1.52411	1.64e-05
Smdt1	1.5927	1.65e-05
Rps20	1.57839	1.66e-05
Lamtor1	1.52099	1.68e-05
Lurap1l	1.54048	1.7e-05
Bspry	1.59231	1.71e-05
Grem1	3.05698	1.71e-05
Eif1ad	1.58158	1.73e-05
Hist1h1c	1.69075	1.74e-05
Sfmbt1	1.50891	1.83e-05
Sik1	1.53053	1.85e-05
Psmc5	1.55343	1.87e-05
Eif4a3	1.51129	1.89e-05
Fam124a	1.57409	1.91e-05
Sema3e	1.57897	1.91e-05
Rab6a	1.56776	1.94e-05
Atp5e	1.55208	1.97e-05
Ubl4a	1.51636	2.01e-05
Abra	2.46789	2.03e-05
Psmc2	1.59643	2.04e-05
Rpl13	1.59639	2.04e-05
Gm42615	3.07103	2.05e-05
Scnn1b	1.50631	2.09e-05
Nsun3	1.57255	2.1e-05
Slc39a8	1.50027	2.15e-05
Csnk2b	1.50926	2.16e-05
Rpusd1	1.76984	2.16e-05
Qsox2	1.51255	2.18e-05
Ndufb9	1.67589	2.21e-05
Col4a5	1.55443	2.22e-05
Tmem55a	1.59329	2.32e-05
Ndufc2	1.66278	2.33e-05
Efhd2	1.50621	2.34e-05
Atp5l	1.52915	2.34e-05
Slc25a20	1.55859	2.38e-05
Col6a1	1.56911	2.4e-05
Zmpste24	1.51497	2.41e-05
Cox6c	1.5482	2.5e-05
Gm7964	1.61917	2.52e-05
Champ1	1.50801	2.54e-05
Bcl7b	1.52403	2.55e-05
Lmtk2	1.52497	2.58e-05
Acsl3	1.5833	2.61e-05
Ints14	1.52279	2.61e-05
Mrpl27	1.61962	2.71e-05
Bak1	1.54273	2.74e-05
Rps3	1.60643	2.78e-05
Sar1b	1.67192	3.02e-05
Ivl	3.41773	3.13e-05
Ybx1	1.53797	3.15e-05
Aimp1	1.5259	3.18e-05
Ndufa4	1.59368	3.21e-05
Klf13	1.51461	3.22e-05
Polr2e	1.54889	3.23e-05
Ssr2	1.54149	3.35e-05
Adgrl4	1.5335	3.39e-05
Eif3m	1.50622	3.39e-05
Atp6v0e	1.57252	3.4e-05
Gpc4	1.55368	3.46e-05
Selenot	1.51123	3.53e-05
Mea1	1.66188	3.58e-05
Lmod1	1.56714	3.64e-05
Sp2	1.53839	3.79e-05
Cops9	1.54061	3.94e-05
Rpl35	1.53919	3.98e-05
Rps5	1.55457	4.12e-05
Ywhah	1.5652	4.13e-05
Hmgb2	1.616	4.3e-05
Mrps16	1.61042	4.33e-05
Slc38a7	1.50057	4.35e-05
Ehd1	1.50131	4.39e-05
Yif1b	1.59981	4.42e-05
Vma21	1.52589	4.6e-05
S100a1	1.53256	4.69e-05
Rps25	1.64752	4.69e-05
Rpl9	1.56512	4.97e-05
Hpcal1	1.54965	5.1e-05
Aldh1a1	1.58118	5.14e-05
Ndufa5	1.50589	5.42e-05
Calm2	1.60421	5.44e-05
Eif2s3x	1.74905	5.58e-05
Ubxn2a	1.53229	5.75e-05
Ndufa2	1.64576	5.83e-05
Ndufa9	1.51076	5.83e-05
Mrpl40	1.63067	5.85e-05
Rpl14	1.59174	5.96e-05
Sec13	1.52839	5.99e-05
Rpl23a	1.60171	6.08e-05
Rnf152	1.77372	6.1e-05
Tns1	1.55908	6.14e-05
Mrpl19	1.54412	6.19e-05
Rbm34	1.52431	6.22e-05
Mtx2	1.50284	6.29e-05
Pop4	1.58271	6.45e-05
Hist1h1e	1.64891	6.55e-05
Tiparp	1.56284	6.62e-05
Hopx	1.68507	6.91e-05
C4b	1.50353	6.93e-05
Gnpnat1	1.5008	6.94e-05
Kif21a	1.50043	6.98e-05
Tpt1	1.51272	6.99e-05
Reg3g	1.86219	7.07e-05
Psma2	1.52341	7.12e-05
Plet1	1.50713	7.32e-05
Sema3a	1.50729	7.56e-05
Mal2	1.56156	7.74e-05
Hist1h4d	1.58273	8.27e-05
1810037I17Rik	1.53867	8.56e-05
Lage3	1.59158	8.77e-05
Fdx1	1.5241	9e-05
Rps17	1.62574	9.07e-05
Acot4	2.84585	9.26e-05
Hacd2	1.542	9.35e-05
Uqcrb	1.57333	9.41e-05
Rab5c	1.51579	9.45e-05
Polr2g	1.50621	9.48e-05
Qpct	1.79226	9.63e-05
Pef1	1.51239	9.73e-05
Glipr1	1.5767	9.99e-05
Gabarapl1	1.53841	0.000109092
Gm43823	2.21385	0.000110345
Fmo3	1.70604	0.000110902
Cnnm4	1.50322	0.000112936
Tagln2	1.51956	0.000114115
Tpt1-ps3	1.55331	0.000114148
Cys1	1.55776	0.000116555
Serinc3	1.74407	0.000116804
Olfm4	3.25187	0.000117195
Sparc	1.58523	0.000121015
Exosc3	1.52125	0.000122514
Exosc4	1.52307	0.000125613
Ndufa7	1.50783	0.000127317
Aldh2	1.5266	0.000128009
Krtcap2	1.62953	0.000129614
Rragb	1.77827	0.000130493
Psmb2	1.5022	0.000131425
Lcmt2	1.51614	0.000132426
Rprm	1.61693	0.000132722
Gpat3	1.60173	0.000137456
Ndufb4	1.53927	0.000139608
A330069E16Rik	2.4075	0.000140316
Cox6b1	1.51579	0.000145157
Nxt2	1.52266	0.000145157
Ndufa6	1.53152	0.000152597
Serpinf1	1.5286	0.000155983
Atp5j2	1.57592	0.000156706
Magohb	1.61956	0.00016014
Ndufa11	1.5777	0.000162945
Tox2	1.55687	0.000165729
Krt79	1.67434	0.000166931
Cdo1	1.50372	0.000167018
Minos1	1.56069	0.000170454
Rpl31	1.57868	0.000172263
Chil3	1.75368	0.000179555
C3	1.56048	0.000180704
Cadm4	1.54655	0.000203785
Pigyl	1.5143	0.000206957
Sec61g	1.62739	0.000228458
Rab25	1.53175	0.000228473
2310039H08Rik	1.68649	0.000229051
Glul	1.53671	0.000256765
Pcna	1.56704	0.000264169
Nsg1	1.57319	0.000272338
Cox11	1.50159	0.000272351
Zim1	2.21836	0.000273788
AC121965.1	1.52854	0.000281586
Tat	3.76706	0.000284005
Sorbs2	1.64553	0.000285067
D8Ertd738e	1.50419	0.00031167
Rbmxl1	1.50037	0.000312645
Hist2h2ac	1.52299	0.000325214
Nov	1.82048	0.000348709
Prorsd1	1.53358	0.00035276
Mrps14	1.51208	0.000362627
Lsm1	1.50088	0.000363149
Gm10282	1.94626	0.000391026
Muc16	1.57488	0.000391143
Fam83b	1.55988	0.000405138
Mid1	1.62589	0.000408516
Adhfe1	1.52988	0.000414922
Dsg2	1.52611	0.000424449
B3galnt1	1.56277	0.000447995
Rpl36	1.59469	0.000456385
Lipt1	1.75263	0.000479316
Fkbp14	1.59083	0.000483102
Slpi	1.7006	0.00049611
Fmo2	1.58053	0.000509398
Tma7	1.50228	0.000535424
Clybl	1.5787	0.000538771
Rps29	1.63084	0.000546788
Smim26	1.68291	0.000568591
Mrpl32	1.50166	0.000589885
Rnu2-10	1.92532	0.000614679
Nop10	1.62056	0.000658124
Ndufaf2	1.51172	0.000708809
2410004I01Rik	1.67155	0.000730545
Bdh1	1.82166	0.000733327
Lsm10	1.51732	0.00079347
AC122840.4	2.14095	0.00081846
Tacr1	1.82384	0.000820779
Gdpd2	1.5605	0.000875925
Csf2	1.7464	0.00093347
Nudt11	1.75212	0.000937362
Gm9385	2.03791	0.000944165
Slc5a8	2.0445	0.00100605
Ddx28	1.50879	0.00102409
Triap1	1.555	0.00105806
Masp1	2.11872	0.00117512
Ip6k3	1.73901	0.00118732
Rorc	1.54556	0.00120364
Ppara	1.51031	0.0012605
Gpm6a	1.52361	0.0012748
Galnt16	1.58129	0.00131002
Hes1	1.51214	0.00131081
Lrrc2	1.73799	0.00131842
Gpr157	1.52587	0.00133326
Tbata	1.66288	0.00133393
Aqp3	2.28	0.00136822
B2m	1.5303	0.00150944
Rundc3b	1.74151	0.00161015
Nudt2	1.68004	0.00162335
Plin4	1.66428	0.0016441
Siah1b	1.64235	0.00173225
Tusc1	1.57362	0.00181702
Mtfp1	1.58368	0.00204482
Nup37	1.50443	0.00219166
AI182371	1.52976	0.00224077
Msln	1.51095	0.00227561
Krt15	3.20048	0.00236008
Gm8730	1.9163	0.00270958
Gm15789	1.97311	0.0028586
Fmc1	1.55833	0.0029225
Gm13436	1.81787	0.00293257
Gm45220	1.51509	0.00299626
Gm15500	1.60668	0.00306344
Mir6236	1.65744	0.0032433
Popdc2	1.57923	0.00328645
Lamc3	1.5313	0.00333002
Rps27a-ps2	1.72254	0.00335324
Olfr1033	1.61983	0.00407458
Rps27	1.51068	0.00414673
Gm22270	1.67834	0.00428175
Foxred2	1.61249	0.00448936
Myo16	1.64105	0.0045069
Gm9920	1.84282	0.00456992
Brd3os	1.55697	0.00459085
Rnf113a1	1.66246	0.00479079
Mirlet7a-1	1.58403	0.00488132
Fkbp1b	1.53478	0.00489388
Gm20632	1.56323	0.00499118
2310009B15Rik	1.54082	0.00501798
Dhtkd1	1.54075	0.00519861
Chdh	1.64037	0.00542372
Rimkla	1.80392	0.00545588
Hs3st3a1	1.66246	0.00551214
Fabp4	1.72371	0.00627475
Ptprr	1.65983	0.00641035
Slc22a14	1.82083	0.00653067
Gm45457	1.79546	0.00672905
Gm16124	1.56098	0.0074053
Ptprq	1.68642	0.00746246
Egfem1	1.66433	0.00755752
Chia1	1.50574	0.00796629
Amhr2	1.53835	0.00858169
Ankub1	1.72717	0.00903094
Wdr89	1.54886	0.00907849
Mir8091	1.52815	0.00924272
Osm	1.59581	0.00949908
Adig	1.86386	0.00986501
B3gnt2	1.70286	0.0110074
Gprc6a	1.64755	0.0113654
Hopxos	1.78366	0.0114663
Adgrb2	1.62772	0.0116311
Slc39a7	1.56753	0.0119192
Sncg	1.72192	0.0119734
Snhg9	1.8503	0.0120021
Map3k7cl	1.79768	0.0120965
Slc6a17	1.5522	0.0137891
1700096K18Rik	1.52554	0.0144622
Galntl6	1.90619	0.0148081
Npas2	1.92157	0.0156277
Kcng1	1.71821	0.0158434
Lipt2	1.60782	0.0172279
Sowaha	1.63193	0.0195966
Hs3st6	1.5662	0.0199677
Gm4202	1.59243	0.0205272
Gm10509	1.64718	0.0207654
Ces2e	1.56014	0.0215721
Lypd6	1.61762	0.0235099
Atp10b	1.56234	0.0235733
Poln	1.64013	0.0255555
Gm38029	1.75444	0.0262174
Kcnip2	1.88178	0.0294753
Gstp2	1.52363	0.029643
Tef	1.5264	0.0307713
Tdo2	2.057	0.0322314
Tbx18	1.51698	0.0332161
Clstn3	1.56253	0.037636
Snora57	1.64386	0.0411223
Calcb	1.62341	0.0420017
Acsm3	1.66783	0.0420073
Gm4332	1.51069	0.0484041
Atp5f1	1.7495	1.76e-06

## Sheet: Downregulated
Name	linearFC	FDR
B430010I23Rik	-14.9105	4.44e-15
Kcnj13	-7.08983	2.7e-12
Ednrb	-4.56809	3.2e-12
Slc5a12	-22.5921	3.24e-12
Aplnr	-11.8861	4.22e-12
Slc7a10	-3.89686	5.37e-12
C430049B03Rik	-4.75699	5.7e-12
Ifi203-ps	-11.0589	6.73e-12
Traf1	-3.71608	1.03e-11
Glp1r	-4.07625	2.98e-11
Gm43509	-5.30061	3.89e-11
Gm37652	-3.64379	3.96e-11
AU020206	-2.66895	4.19e-11
Hdc	-2.69182	4.19e-11
Gbp9	-3.41341	5.86e-11
Snhg11	-4.70678	6.57e-11
Sln	-10.5497	7.13e-11
Rbpjl	-4.60695	7.39e-11
Aox3	-2.54718	8.99e-11
Abca17	-7.78007	1.04e-10
AC122263.1	-5.89228	1.28e-10
AC166836.1	-4.88523	1.3e-10
E230020D15Rik	-3.44458	1.35e-10
Mndal	-2.78055	1.78e-10
Pln	-7.65725	2.11e-10
Gm33248	-4.64903	2.34e-10
Gm3364	-4.97148	2.42e-10
Atp2b2	-5.75643	2.73e-10
H2-T24	-2.56495	3.14e-10
Kcnj3	-13.6772	3.25e-10
Dixdc1	-3.08116	3.29e-10
Fam198a	-3.95816	3.39e-10
Pla2g4f	-5.05399	3.55e-10
Gm15941	-5.3187	3.79e-10
Colgalt2	-3.36993	4.36e-10
Zmat4	-11.2063	4.4e-10
Atp6v1c2	-2.76369	4.4e-10
Tle2	-3.8038	4.45e-10
Mb	-4.77753	4.45e-10
Fgfr4	-3.70395	4.64e-10
Exosc7	-2.56645	4.88e-10
Gm43504	-4.22767	5.49e-10
Kcnb1	-2.87214	6.04e-10
Gm32849	-8.06013	6.1e-10
Gm44416	-4.72664	6.42e-10
Bmf	-2.43885	6.96e-10
Efcc1	-4.26911	8.75e-10
Fam178b	-13.1473	1.01e-09
Cd19	-3.4377	1.07e-09
Scn5a	-3.72859	1.12e-09
E030026E10Rik	-4.8642	1.16e-09
Hmcn1	-2.57413	1.23e-09
2610307P16Rik	-3.05546	1.35e-09
Gm45073	-3.52939	1.53e-09
Lgi3	-2.11542	1.55e-09
Gm12216	-3.27973	1.74e-09
Nxpe4	-2.87687	1.84e-09
Gm45074	-3.38016	1.87e-09
Scn3a	-2.8795	2e-09
Sox4	-2.3243	2.12e-09
Tspan18	-2.49019	2.15e-09
Fat2	-3.90128	2.33e-09
Pcdh12	-2.98179	2.42e-09
Gm43508	-3.93421	2.47e-09
Gm35339	-3.43735	2.53e-09
Gm42888	-3.75359	2.62e-09
Gm43503	-5.19137	2.77e-09
Dyrk1b	-2.40317	2.87e-09
Ang	-2.8008	2.96e-09
Arrdc4	-2.70198	3.26e-09
Pde4b	-2.63681	3.48e-09
Gm2115	-4.19303	3.6e-09
Lrrc74b	-3.54252	3.7e-09
Gm37342	-3.36367	3.82e-09
Fam193b	-2.28693	3.99e-09
Ifi203	-2.43567	4.5e-09
Kcnc3	-2.20796	4.55e-09
Tril	-3.01847	4.59e-09
Crb1	-6.83677	4.59e-09
Itih4	-2.19397	4.76e-09
Ear2	-2.96349	4.76e-09
Adamts10	-2.80357	4.76e-09
Gm37474	-2.77619	4.77e-09
Cracr2a	-2.68088	4.85e-09
Flt3l	-3.02017	4.86e-09
Gm37082	-2.9422	4.89e-09
Ccdc88c	-2.11872	5.11e-09
A130048G24Rik	-2.6552	5.18e-09
Gm37936	-3.36349	5.27e-09
Elf5	-2.30872	5.78e-09
Gm30382	-3.01838	6.59e-09
Ypel3	-2.13005	6.68e-09
Ncald	-2.2014	6.68e-09
Myl4	-3.28268	6.73e-09
AC102847.2	-3.13118	7.2e-09
Gm38346	-2.96417	7.23e-09
Gm42892	-2.70467	7.33e-09
Tmtc2	-2.09805	7.87e-09
Gm38381	-2.93736	8.08e-09
Lmntd1	-3.34944	8.24e-09
Gm37699	-2.51025	8.48e-09
Lrat	-7.20982	8.8e-09
Gm38055	-3.39476	8.87e-09
Ggt5	-2.60851	8.89e-09
Cacna1e	-3.34066	8.94e-09
AI838599	-3.89064	9.03e-09
Gm37006	-3.34152	9.25e-09
Trpc3	-4.10353	9.64e-09
Klf12	-2.26255	9.76e-09
Cmpk2	-2.18069	9.93e-09
4632418H02Rik	-2.54556	9.99e-09
Herc6	-2.11394	1.06e-08
Sfta3-ps	-2.4977	1.1e-08
Ifi209	-2.27152	1.11e-08
Lncpint	-2.12627	1.11e-08
Grtp1	-2.6518	1.11e-08
Tmem50b	-1.94247	1.19e-08
Sstr4	-5.6029	1.19e-08
A530020G20Rik	-2.3591	1.26e-08
Parp14	-1.90711	1.27e-08
Dnah8	-2.50937	1.3e-08
Clca1	-22.7592	1.31e-08
Trdn	-5.53961	1.37e-08
Ifi44	-2.32886	1.47e-08
Gm37531	-2.37576	1.49e-08
2610507I01Rik	-2.71169	1.51e-08
Igsf10	-2.29346	1.54e-08
Ptpro	-3.51606	1.66e-08
Fasn	-2.00388	1.72e-08
Gm20696	-2.93784	1.74e-08
Plcb1	-2.40432	1.75e-08
Tmem121b	-7.25399	1.81e-08
Inpp5k	-1.94141	1.88e-08
Smarca2	-1.96522	1.88e-08
Slc38a5	-2.65998	1.94e-08
Vgll4	-1.94093	1.94e-08
Tymp	-3.78767	1.99e-08
AI480526	-2.24539	2.08e-08
Gm42633	-4.03218	2.08e-08
Gm43230	-5.16001	2.1e-08
Frem2	-2.96539	2.11e-08
Cmya5	-2.53025	2.2e-08
5830428M24Rik	-2.37034	2.2e-08
AC140299.1	-3.571	2.21e-08
Antxr1	-2.03147	2.28e-08
Tbx3os1	-2.73254	2.44e-08
Rtkn2	-2.37148	2.44e-08
Bcl11a	-2.85799	2.49e-08
Cacna1i	-3.20032	2.52e-08
AC154734.1	-2.95639	2.61e-08
Gm43637	-2.44995	2.62e-08
Rnf144a	-2.28513	2.62e-08
Art3	-2.35472	2.64e-08
A130071D04Rik	-2.21058	2.64e-08
Sema6a	-2.38532	2.74e-08
Myh6	-4.93418	2.83e-08
Gm44022	-2.46807	2.83e-08
Cacnb2	-2.18491	2.91e-08
Tnni3	-3.61354	2.97e-08
Itga4	-1.92322	3.02e-08
Gm38235	-2.6503	3.09e-08
Gm37613	-6.60194	3.11e-08
Banp	-2.215	3.23e-08
2700081O15Rik	-2.0442	3.24e-08
Adgre5	-1.95572	3.49e-08
Kmt5c	-2.22092	3.55e-08
Xirp2	-3.60171	3.61e-08
Scgb1a1	-2.36158	3.63e-08
Mylk3	-4.04479	3.75e-08
Ighm	-2.02397	3.79e-08
Kit	-2.53563	3.95e-08
Six5	-2.63213	3.96e-08
Hrc	-6.26318	4.02e-08
Traf3ip3	-2.1034	4.04e-08
Tnfsf10	-2.75423	4.08e-08
Atat1	-2.14628	4.17e-08
Acap1	-2.37558	4.18e-08
Tet1	-2.44442	4.2e-08
Rasgrp2	-2.10606	4.23e-08
Gm17229	-4.12717	4.23e-08
Kifc2	-2.7974	4.24e-08
Gm9856	-2.67418	4.41e-08
Snx29	-1.94675	4.5e-08
Gm43099	-2.39844	4.68e-08
Casq2	-4.84629	4.74e-08
Arhgef15	-2.12134	4.87e-08
Gm10400	-2.46314	5.02e-08
Cthrc1	-5.31394	5.17e-08
Pld4	-2.28791	5.19e-08
Cttnbp2	-2.71015	5.26e-08
Fcer2a	-2.57064	5.32e-08
Gm42725	-3.82714	5.33e-08
Gmnc	-3.82793	5.37e-08
D030034A15Rik	-5.85172	5.5e-08
3110080O07Rik	-2.84582	5.62e-08
5330406M23Rik	-2.07334	5.77e-08
Il10ra	-2.15264	5.77e-08
Rgs3	-2.08665	5.84e-08
Bank1	-2.56602	6.15e-08
Olfr171	-4.17272	6.37e-08
Klhdc8b	-2.48939	6.67e-08
Tcp11l2	-2.23642	6.89e-08
Gm37524	-3.00278	7.2e-08
Zdhhc1	-1.93642	7.23e-08
Gm38177	-3.71423	7.24e-08
Scn7a	-1.83776	7.55e-08
Gm43465	-2.88486	7.57e-08
Rasgrp3	-1.88643	7.59e-08
A430078G23Rik	-2.28484	7.72e-08
Stard9	-2.09559	7.79e-08
Gm38292	-3.00969	7.8e-08
Gfra2	-2.32188	7.81e-08
Gm20705	-3.64164	7.86e-08
Ttn	-4.27889	8.25e-08
Fabp1	-6.59759	8.39e-08
Igkc	-2.16754	8.4e-08
Izumo4	-2.31198	8.42e-08
Gm37233	-2.49822	8.45e-08
Kif26b	-2.34833	8.49e-08
Gm42868	-3.40932	8.53e-08
Pcdhac2	-3.3416	8.53e-08
Rab44	-2.4217	8.61e-08
Mov10	-2.05363	8.68e-08
Matn4	-2.00252	8.69e-08
Gm43229	-4.50745	8.82e-08
Ifi213	-2.08777	8.94e-08
Cpne5	-3.0593	9.01e-08
Colq	-4.71403	9.11e-08
AC102847.1	-3.17537	9.35e-08
Pde8b	-1.94111	9.58e-08
Oaz2	-1.90966	9.73e-08
4930578C19Rik	-2.56296	9.78e-08
Arhgap4	-2.28703	9.82e-08
Iqch	-5.5576	9.89e-08
Pgam2	-5.28272	9.93e-08
AC160336.1	-10.0646	9.94e-08
Pax5	-2.20005	9.96e-08
Gm38120	-2.41313	1.01e-07
Gm39094	-5.5121	1.02e-07
Lrrc23	-2.57997	1.03e-07
Hpcal4	-3.32097	1.04e-07
Cr2	-2.55982	1.05e-07
Myl7	-3.17043	1.1e-07
Abtb1	-1.97419	1.1e-07
Gm10417	-3.1788	1.12e-07
Ero1lb	-1.93761	1.13e-07
Ushbp1	-2.1106	1.14e-07
Csrp3	-4.18789	1.16e-07
Dcdc2a	-2.23364	1.19e-07
Tbx20	-7.1528	1.21e-07
Kif21b	-1.92067	1.22e-07
Acacb	-2.14843	1.23e-07
Gm15666	-3.88849	1.25e-07
Mest	-2.21478	1.27e-07
A530083M17Rik	-2.87797	1.31e-07
Gbp3	-2.40733	1.32e-07
Psd3	-1.75295	1.33e-07
Gm42900	-2.73485	1.35e-07
Magix	-2.68969	1.38e-07
4732496C06Rik	-2.66253	1.42e-07
Nsun7	-2.26365	1.46e-07
Gm20554	-2.22199	1.47e-07
Adcy7	-1.94851	1.49e-07
Cdh2	-2.15893	1.53e-07
H2-Ob	-2.19238	1.55e-07
Gm15712	-2.60981	1.57e-07
Col27a1	-2.66148	1.59e-07
Coq8a	-2.67776	1.61e-07
Plxnb1	-1.86761	1.67e-07
Wnt2	-3.24354	1.67e-07
Nckap5	-1.77128	1.68e-07
Atp6v1b1	-4.86958	1.7e-07
Tnfrsf25	-2.96324	1.7e-07
5430434F05Rik	-2.60116	1.76e-07
Gm44913	-3.7127	1.77e-07
Tcap	-6.98217	1.79e-07
Gm38362	-3.18329	1.8e-07
Itgal	-1.90986	1.8e-07
Gm43481	-2.1768	1.81e-07
Dnajc28	-2.50918	1.82e-07
Rnf145	-1.68165	1.91e-07
Gm15940	-5.59771	1.93e-07
Gm44224	-2.90552	1.96e-07
Madd	-1.76692	2.01e-07
Zmynd8	-1.71798	2.01e-07
Gm15663	-2.48821	2.01e-07
Pdzd2	-2.11956	2.05e-07
Blk	-2.44171	2.05e-07
Olfml2a	-1.91603	2.06e-07
Ifi47	-2.3289	2.07e-07
Ccdc15	-1.97403	2.09e-07
Lama1	-4.94546	2.09e-07
Frem1	-1.99373	2.13e-07
Gm44095	-3.19001	2.13e-07
Rasgrp4	-2.45183	2.14e-07
Trim12a	-1.77164	2.14e-07
Gm26971	-3.74447	2.15e-07
Tmem44	-1.89446	2.15e-07
AC121844.3	-3.4554	2.19e-07
Tnfrsf19	-1.93198	2.2e-07
C130089K02Rik	-2.7758	2.22e-07
Gm15711	-2.79413	2.25e-07
Ppnr	-2.16515	2.28e-07
Gm45191	-3.23603	2.28e-07
Trim5	-2.05838	2.31e-07
Gm1966	-2.002	2.34e-07
Tnnt2	-2.39356	2.35e-07
AC134248.1	-3.81831	2.37e-07
Hes2	-4.46032	2.38e-07
Gm45909	-4.14394	2.4e-07
Cxcr5	-2.44742	2.42e-07
Gm38197	-2.42991	2.53e-07
Abcg3	-2.82254	2.53e-07
AC122263.2	-6.44359	2.53e-07
D2hgdh	-1.94247	2.55e-07
Ros1	-3.96119	2.55e-07
Prickle1	-2.26264	2.55e-07
Bcas3	-1.83517	2.57e-07
AC140299.2	-3.42594	2.57e-07
Wfdc1	-2.17973	2.6e-07
St8sia4	-1.86895	2.64e-07
B130024G19Rik	-2.70054	2.68e-07
Ddx60	-1.90861	2.76e-07
Pou2f2	-2.45799	2.77e-07
Pbld2	-3.78921	2.82e-07
Sema4g	-3.68721	2.87e-07
Eno3	-2.20843	2.88e-07
Irx3os	-2.61989	2.91e-07
Fam13c	-1.91324	2.92e-07
Casc1	-2.28004	3e-07
AC122426.1	-3.30929	3.02e-07
Cyp27a1	-2.1068	3.04e-07
Gm44951	-2.72155	3.05e-07
Prkcb	-1.96506	3.07e-07
Gm30648	-6.6665	3.07e-07
Tmem131l	-1.83364	3.08e-07
Mamdc2	-1.97611	3.08e-07
AC153144.1	-2.12778	3.15e-07
AC159193.3	-2.41715	3.15e-07
9530013L04Rik	-5.11919	3.16e-07
Gm38042	-2.27753	3.18e-07
Gm37859	-3.50277	3.2e-07
Rnf122	-1.93928	3.2e-07
Fendrr	-1.89155	3.21e-07
AC125409.2	-2.77378	3.22e-07
Tmem200a	-2.52288	3.27e-07
Cyp2j9	-2.25553	3.29e-07
Gm37893	-2.15691	3.3e-07
Atp1a2	-1.71558	3.38e-07
Dock2	-1.69566	3.38e-07
Irf4	-2.05401	3.42e-07
Ky	-3.6029	3.42e-07
Thbs3	-1.77993	3.43e-07
Gm10287	-3.18748	3.43e-07
2900092N22Rik	-2.86748	3.43e-07
Piezo2	-1.83465	3.44e-07
Tmeff2	-2.90654	3.44e-07
Antxr2	-1.69234	3.46e-07
Mex3b	-2.44158	3.47e-07
Nrep	-2.04987	3.47e-07
Wscd1	-2.12944	3.51e-07
Fam13a	-1.95748	3.56e-07
Adgrl1	-1.77155	3.56e-07
Cenpa	-2.23682	3.59e-07
Gm43728	-2.34663	3.6e-07
Gja4	-2.31992	3.6e-07
Timeless	-2.11048	3.69e-07
Pik3r3	-1.81028	3.69e-07
Hlx	-1.91338	3.71e-07
Bcan	-3.44532	3.75e-07
Gm37978	-2.11838	3.78e-07
Adcy8	-2.22965	3.81e-07
AC140397.1	-2.3811	3.84e-07
Trim34a	-1.8074	3.87e-07
Panct2	-2.28497	3.9e-07
Slc26a9	-1.82507	3.94e-07
Tifab	-2.08705	3.94e-07
Kdr	-1.82511	3.95e-07
Gm44663	-4.19791	3.98e-07
Gm42981	-4.02407	4.03e-07
Szt2	-1.86371	4.06e-07
Bach2it1	-2.95864	4.11e-07
Gm43843	-4.10786	4.11e-07
Narf	-1.89399	4.11e-07
Gm38056	-2.39115	4.14e-07
Gm37364	-3.0401	4.25e-07
Gpt	-1.97823	4.27e-07
Scn3b	-2.23951	4.34e-07
Pclo	-1.91589	4.37e-07
Tbc1d10c	-1.98723	4.37e-07
Cfap157	-2.96879	4.4e-07
Gm29724	-3.24521	4.42e-07
Ppp4r4	-1.97398	4.52e-07
BE692007	-2.08708	4.52e-07
Slc2a4rg-ps	-2.24546	4.55e-07
Sox11	-2.7282	4.64e-07
9030622O22Rik	-2.16155	4.67e-07
Plxdc1	-1.98469	4.71e-07
D430019H16Rik	-2.26524	4.75e-07
Slfn9	-2.21091	4.76e-07
Prickle2	-2.08441	4.8e-07
Slco5a1	-3.00578	4.88e-07
Spn	-1.76555	4.89e-07
Adamts6	-2.10215	4.9e-07
C1qtnf2	-2.03687	4.91e-07
Gbp7	-2.42959	4.94e-07
Catsperg1	-2.60592	4.98e-07
Klk13	-3.25488	5.01e-07
Gm42466	-2.08947	5.05e-07
Gm44415	-4.09454	5.06e-07
AL606496.1	-3.5129	5.11e-07
Syne1	-1.70482	5.29e-07
Grb7	-1.89587	5.29e-07
Dnase1l2	-2.60656	5.29e-07
Gramd1b	-1.7118	5.43e-07
Ypel1	-3.93934	5.52e-07
Lmo2	-1.77833	5.66e-07
Gm43727	-2.22297	5.75e-07
Zfp658	-2.13981	5.8e-07
Sp100	-1.62537	5.81e-07
Bmp6	-1.75502	5.81e-07
Gm43923	-2.58015	5.88e-07
Siglecg	-2.63426	5.88e-07
Gm7265	-2.03895	5.92e-07
Slc36a2	-1.87819	5.92e-07
AC125409.1	-2.5592	6.03e-07
Pot1b	-1.85305	6.06e-07
AC140462.2	-2.29863	6.11e-07
Ripor2	-1.84266	6.13e-07
Rgs11	-2.14241	6.28e-07
Tppp	-2.26559	6.28e-07
Gm43506	-3.89247	6.32e-07
Vsnl1	-2.55011	6.37e-07
Gm43281	-2.00947	6.6e-07
Mef2c	-1.79075	6.61e-07
Zfp773	-3.1803	6.62e-07
Ttc25	-2.27962	6.66e-07
CT025619.3	-2.80555	6.73e-07
Pgr	-2.5442	6.74e-07
Gm37465	-2.48094	6.76e-07
AC153524.2	-2.35932	6.78e-07
Il15	-2.31459	6.88e-07
A830082K12Rik	-3.28798	6.88e-07
Ighd	-1.93012	6.99e-07
Cd244	-2.4866	7.03e-07
Cdk19	-1.72186	7.09e-07
Epha7	-1.85291	7.14e-07
Ifi214	-2.43868	7.15e-07
Gm45630	-2.22657	7.16e-07
Meis1	-1.69377	7.17e-07
Irs1	-1.7839	7.17e-07
Rtkn	-1.78648	7.17e-07
Tbx6	-3.26277	7.26e-07
Gm44417	-3.50094	7.3e-07
Gm44891	-2.20748	7.36e-07
A330076H08Rik	-2.22064	7.43e-07
Tmem150b	-2.72429	7.53e-07
Kbtbd11	-1.6928	7.63e-07
D630030B08Rik	-1.8978	7.72e-07
Anpep	-1.67103	7.75e-07
F730043M19Rik	-2.3781	7.82e-07
Gm37519	-2.83799	7.83e-07
Gm15344	-3.0111	7.9e-07
Uba7	-2.06041	7.99e-07
Rtp3	-2.07852	8.27e-07
Endou	-2.5218	8.28e-07
Gm43430	-1.95334	8.31e-07
Oas2	-2.67673	8.31e-07
9530082P21Rik	-2.05071	8.46e-07
Mettl24	-2.29362	8.56e-07
D630045J12Rik	-1.76582	8.59e-07
Fancb	-2.21099	8.63e-07
AC154176.2	-2.09985	8.72e-07
Gm43373	-3.24329	8.73e-07
Thsd1	-1.72154	8.74e-07
Gm43359	-2.04971	8.82e-07
Myct1	-1.70136	8.82e-07
5031425E22Rik	-1.69608	8.88e-07
Slc10a5	-3.97637	8.88e-07
Mybphl	-4.52009	8.93e-07
Gm37728	-1.93615	8.97e-07
Tie1	-1.69932	9.04e-07
Ryr2	-2.39978	9.04e-07
Gm36638	-1.9801	9.11e-07
Gprasp1	-1.73827	9.11e-07
Tbc1d30	-1.93953	9.14e-07
Rasal3	-2.02371	9.23e-07
Ckmt2	-3.89793	9.3e-07
Syt15	-2.70925	9.3e-07
Gm42780	-3.4995	9.4e-07
Zc3h12d	-2.2073	9.4e-07
Gm13315	-3.41848	9.4e-07
Ntrk2	-2.39016	9.41e-07
Gimap1	-1.78852	9.53e-07
Kcnj5	-4.65136	9.62e-07
Themis2	-1.81306	9.65e-07
Dgkz	-1.63828	9.92e-07
Mapk10	-3.5582	1e-06
Cd2	-1.79589	1.01e-06
Myo1g	-1.9845	1.01e-06
2610027K06Rik	-2.46538	1.01e-06
Trim65	-1.98223	1.01e-06
Scube2	-1.83688	1.03e-06
9530026P05Rik	-2.22197	1.03e-06
Cd37	-1.88463	1.03e-06
Ano8	-1.95487	1.07e-06
Gm15902	-2.43451	1.07e-06
Zfp663	-4.07178	1.08e-06
AC164087.2	-3.30323	1.08e-06
Dpysl5	-2.80646	1.09e-06
Gm37677	-1.90271	1.1e-06
Tcea3	-2.02973	1.1e-06
Gm8995	-1.65681	1.1e-06
Gm40999	-2.76603	1.1e-06
Gipc3	-2.06971	1.12e-06
Trim14	-1.87008	1.12e-06
Ptprc	-1.72903	1.14e-06
Fam46a	-1.75364	1.16e-06
Cybrd1	-1.88794	1.16e-06
Prkd2	-1.66605	1.18e-06
Tmem229b	-1.77612	1.18e-06
Ndst1	-1.69591	1.19e-06
Rassf4	-1.65428	1.19e-06
Obscn	-4.31981	1.19e-06
Gbp4	-4.73502	1.21e-06
Txnip	-1.94639	1.22e-06
2500004C02Rik	-2.37799	1.24e-06
Jarid2	-1.64133	1.24e-06
Rasa4	-2.00139	1.26e-06
Cars2	-1.7592	1.26e-06
Stat1	-1.82513	1.28e-06
Fat4	-1.68028	1.3e-06
Myo6	-1.61384	1.31e-06
Snn	-1.8007	1.31e-06
Ebf1	-1.67267	1.32e-06
Myom2	-4.24132	1.32e-06
Cldn10	-1.99808	1.32e-06
Nnat	-2.55265	1.33e-06
Sh3bp5	-1.91738	1.33e-06
Plekha6	-2.18724	1.35e-06
Pcdhgb5	-1.83903	1.36e-06
Gm43946	-2.91642	1.37e-06
Plac8	-2.13997	1.37e-06
Gm37943	-2.62563	1.37e-06
Pnpla6	-1.64533	1.38e-06
Gm38066	-2.5103	1.38e-06
Ms4a1	-2.04596	1.39e-06
Gm38082	-1.89719	1.39e-06
Slc38a9	-1.68207	1.44e-06
9130230L23Rik	-2.48119	1.45e-06
Pcdhga9	-2.16747	1.45e-06
C030034L19Rik	-2.40483	1.45e-06
Adam1a	-2.38739	1.45e-06
E030022I16Rik	-1.85205	1.46e-06
Gm37420	-1.93045	1.46e-06
Tspan32	-1.96761	1.47e-06
Gm830	-3.7785	1.48e-06
Gm37161	-2.53502	1.5e-06
5330417C22Rik	-1.67647	1.52e-06
Adgre4	-2.72601	1.53e-06
Nod1	-1.70173	1.54e-06
Gm42737	-1.98946	1.54e-06
Plscr4	-1.78599	1.54e-06
Apc2	-2.27303	1.54e-06
Itgb7	-1.79489	1.56e-06
Sftpa1	-1.76272	1.56e-06
Map4k2	-1.6541	1.57e-06
Gm43374	-3.12029	1.57e-06
Traf5	-1.76322	1.59e-06
[truncated: 2,033 more rows]

## Sheet: Downregulated _unique to KO
Name	linearFC	FDR
[truncated: 733 more rows]
