# Supplementary material for: A-Kinase Anchor Protein 1 deficiency causes mitochondrial dysfunction in mouse model of hyperoxia induced acute lung injury
Source: Front Pharmacol. 2022 Oct 3;13:980723. doi: 10.3389/fphar.2022.980723 (PMC9574061; doi:10.3389/fphar.2022.980723)
Supplement: Supplementary file 7 [file Table5.xlsx]

## Sheet: Hyp_WT-KO_edgeR_QLF
Symbol	Location	Type	Name	logFC	linearFC	logCPM	F	PValue	FDR	AK217_Wt_Hyp	AK219_Wt_Hyp	AK222_Wt_Hyp	AK183_KO_Hyp	AK184_KO_Hyp	AK188_KO_Hyp
ENSMUSG00000029378	chr5:91139599-91148432	protein_coding	Areg	-0.518189	-1.43216	5.31244	50.3674	2.25e-06	0.0350013	50.9222	43.0885	46.3154	32.5492	33.7967	31.7073
ENSMUSG00000076580	chr6:70171809-70172270	IG_V_gene	Igkv8-27	-2.29358	-4.90273	-1.16283	49.4165	2.54e-06	0.0350013	0.729196	0.534285	0.865372	0.142492	0.144912	0.148791
ENSMUSG00000025362	chr10:128624534-128626747	protein_coding	Rps26	-0.4287	-1.34602	7.78538	47.4166	3.28e-06	0.0350013	260.242	251.9	247.316	184.852	181.285	198.07
ENSMUSG00000095079	chr12:113254830-113260236	IG_C_gene	Igha	-1.38596	-2.61345	3.48644	48.915	2.7e-06	0.0350013	16.1031	17.9457	15.0178	3.88799	5.52276	9.16551
ENSMUSG00000068220	chr15:78926725-78930465	protein_coding	Lgals1	-0.554186	-1.46834	6.34819	51.6608	1.92e-06	0.0350013	109.359	94.4741	86.9879	62.4317	68.0764	67.5212
ENSMUSG00000095630	chr6:70260409-70260955	IG_V_gene	Igkv6-23	-1.94902	-3.86113	-0.339765	43.023	5.94e-06	0.0510037	0.830473	1.25714	1.67666	0.284983	0.402533	0.282702
ENSMUSG00000038508	chr8:70629393-70632456	protein_coding	Gdf15	-0.495685	-1.40999	7.47047	42.1827	6.69e-06	0.0510037	204.823	206.548	211.223	127.693	159.371	154.43
ENSMUSG00000045441	chr6:59347226-59426294	protein_coding	Gprin3	0.504659	1.41879	5.33255	38.6923	1.12e-05	0.0542049	31.7605	32.1514	35.7867	52.5998	46.1786	42.8369
ENSMUSG00000018171	chr11:86583865-86683836	protein_coding	Vmp1	-0.548302	-1.46236	8.39827	38.7764	1.1e-05	0.0542049	433.892	403.039	365.367	235.03	307.02	280.024
ENSMUSG00000073421	chr17:34263209-34269418	protein_coding	H2-Ab1	-0.390128	-1.31051	6.7781	39.2652	1.03e-05	0.0542049	130.425	120.497	122.54	91.8868	93.5809	99.5113
ENSMUSG00000060586	chr17:34305877-34316199	protein_coding	H2-Eb1	-0.387703	-1.30831	6.47439	39.5424	9.84e-06	0.0542049	104.883	103.054	94.4698	77.8412	75.6118	77.6539
ENSMUSG00000046828	chr1:44204070-44218961	protein_coding	Mettl21e	0.822544	1.76852	2.57535	37.3955	1.36e-05	0.0606363	3.80802	5.21713	3.82206	8.06096	7.68033	6.78486
ENSMUSG00000041697	chr5:115345642-115348981	protein_coding	Cox6a1	-0.390296	-1.31066	6.72159	35.8357	1.74e-05	0.0715953	118.292	123.923	117.005	85.9225	89.6844	98.3804
ENSMUSG00000027792	chr3:73635808-73708415	protein_coding	Bche	0.506161	1.42027	3.62675	34.3677	2.22e-05	0.0787807	10.2087	10.6228	9.64529	15.0023	13.8149	14.4178
ENSMUSG00000057897	chr11:5969644-6066362	protein_coding	Camk2b	-0.805489	-1.74774	2.2377	34.4406	2.19e-05	0.0787807	5.34744	6.56856	6.1838	4.03048	3.05925	3.2734
ENSMUSG00000029380	chr5:90891241-90893115	protein_coding	Cxcl1	-0.86537	-1.82181	1.71869	33.3725	2.62e-05	0.0820613	4.37518	4.46285	3.98432	2.70734	2.33469	2.00868
ENSMUSG00000047904	chr11:113619342-113626028	protein_coding	Sstr2	-0.864299	-1.82046	1.79939	33.5418	2.54e-05	0.0820613	4.23339	3.89714	5.28237	2.36129	2.3991	2.6336
ENSMUSG00000094797	chr6:70406469-70406992	IG_V_gene	Igkv6-15	-2.03302	-4.0926	0.0956805	32.126	3.24e-05	0.091075	1.21533	3.26857	1.1358	0.346051	0.48304	0.47613
ENSMUSG00000076609	chr6:70726435-70726966	IG_C_gene	Igkc	-1.41271	-2.66237	4.86687	31.8147	3.41e-05	0.091075	34.0899	70.6513	23.7977	14.4527	16.7454	16.6794
ENSMUSG00000030579	chr7:30413760-30417585	protein_coding	Tyrobp	-0.397493	-1.31722	5.24328	31.7834	3.43e-05	0.091075	45.1089	44.2513	39.8612	32.5492	33.8933	31.618
ENSMUSG00000034892	chr12:69157722-69159186	protein_coding	Rps29	-0.407161	-1.32607	8.4289	31.2539	3.77e-05	0.091075	374.483	431.671	372.777	299.294	275.8	313.844
ENSMUSG00000022346	chr15:61985391-61990374	protein_coding	Myc	-0.562333	-1.47666	5.8465	31.0194	3.93e-05	0.091075	74.8033	65.937	65.1373	37.1496	52.3937	49.7854
ENSMUSG00000074578	chr2:167062934-167065862	processed_transcript	Zfas1	-0.382282	-1.3034	5.26323	31.0505	3.91e-05	0.091075	45.5747	43.7171	41.1052	31.8571	34.0543	34.088
ENSMUSG00000021423	chr13:37345208-37419036	protein_coding	Ly86	-0.680706	-1.60292	2.77949	30.4358	4.36e-05	0.0968512	9.80363	7.63713	7.89652	4.9465	5.92529	4.95473
ENSMUSG00000110397	chr8:56311304-56314909	TEC	Gm45540	0.782284	1.71985	4.37237	29.9612	4.75e-05	0.100755	13.5306	18.9828	13.1969	32.7731	22.2842	23.1965
ENSMUSG00000069792	chr11:83703991-83706268	protein_coding	Wfdc17	-0.555171	-1.46934	3.17112	29.7746	4.91e-05	0.100755	10.8772	10.9057	10.4025	7.24672	6.55324	8.07934
ENSMUSG00000027995	chr3:83836272-83841767	protein_coding	Tlr2	-0.49933	-1.41356	4.13573	28.1187	6.68e-05	0.104749	22.7063	18.2914	20.6608	15.3077	15.3768	13.0489
ENSMUSG00000048960	chr1:10993465-11303681	protein_coding	Prex2	0.363188	1.28626	9.11951	28.5193	6.19e-05	0.104749	447.665	497.859	514.031	660.083	603.719	613.583
ENSMUSG00000105987	chr5:23698296-23712667	processed_transcript	AI506816	-0.529579	-1.44351	6.1062	28.0894	6.72e-05	0.104749	89.4278	73.9513	80.75	45.5363	61.491	62.0606
ENSMUSG00000057841	chr6:115805505-115808747	protein_coding	Rpl32	-0.334014	-1.26052	7.90929	29.0128	5.65e-05	0.104749	275.393	271.197	257.719	206.776	209.06	222.204
ENSMUSG00000014813	chr14:69029238-69041804	protein_coding	Stc1	-0.651152	-1.57042	4.10914	28.4575	6.27e-05	0.104749	21.8556	17.7257	23.5453	12.2746	16.359	11.6652
ENSMUSG00000057863	chr17:56613395-56614243	protein_coding	Rpl36	-0.376691	-1.29836	6.63534	27.819	7.07e-05	0.104749	108.711	120.151	108.171	82.2991	82.0202	95.1368
ENSMUSG00000024803	chr19:36111965-36119844	protein_coding	Ankrd1	-0.62427	-1.54143	7.69765	27.906	6.95e-05	0.104749	307.194	251.334	197.07	143.286	178.467	168.342
ENSMUSG00000001131	chrX:20870166-20874735	protein_coding	Timp1	-0.911333	-1.88078	4.73357	28.6329	6.06e-05	0.104749	47.6408	31.0514	25.6006	17.4858	22.4292	15.5635
ENSMUSG00000067336	chr1:59763400-59879014	protein_coding	Bmpr2	0.376347	1.29805	10.473	28.4026	6.33e-05	0.104749	1173.22	1284.95	1252.59	1773.31	1532.11	1511.34
ENSMUSG00000073664	chr1:60180599-60338328	protein_coding	Nbeal1	0.323998	1.25179	8.87611	28.043	6.77e-05	0.104749	406.567	411.556	433.659	541.448	517.175	508.403
ENSMUSG00000038900	chr2:32961559-32965345	protein_coding	Rpl12	-0.319656	-1.24803	8.27307	27.6384	7.32e-05	0.105495	351.27	352.596	326.57	275.314	273.562	276.736
ENSMUSG00000069763	chr11:90030348-90036508	protein_coding	Tmem100	0.901991	1.86864	6.72795	27.1456	8.05e-05	0.110047	60.5435	77.2827	83.6526	196.516	114.416	103.157
ENSMUSG00000021700	chr13:110054187-110280996	protein_coding	Rab3c	0.581461	1.49636	3.26655	27.2773	7.84e-05	0.110047	6.80583	8.0457	8.11286	12.1932	12.3014	9.86483
ENSMUSG00000069094	chr3:19223108-19311322	protein_coding	Pde7a	0.304325	1.23484	6.13089	24.3833	0.000139952	0.114013	59.4092	65.5284	63.082	78.0244	76.111	77.9664
ENSMUSG00000040747	chr3:106759921-106790149	protein_coding	Cd53	-0.331798	-1.25858	5.75655	24.6438	0.000132612	0.114013	65.182	57.3885	58.1061	47.5719	48.3362	47.6874
ENSMUSG00000043230	chr1:80198706-80218473	protein_coding	Fam124b	0.760775	1.6944	2.15963	26.4951	9.13e-05	0.114013	2.71423	3.36285	3.69586	6.39177	5.34564	4.86546
ENSMUSG00000006442	chr4:148591503-148594993	protein_coding	Srm	-0.431139	-1.3483	4.4205	25.5324	0.00011065	0.114013	27.1018	23.2571	23.365	16.6715	19.2089	18.7923
ENSMUSG00000096243	chr5:115489459-115489599	snRNA	Gm24265	1.03891	2.05467	3.15288	24.0496	0.000150031	0.114013	7.89962	5.6257	3.76797	13.4349	13.7666	8.33228
ENSMUSG00000029430	chr5:129020069-129024323	protein_coding	Ran	-0.324625	-1.25234	7.06276	25.1076	0.000120592	0.114013	151.166	152.868	141.993	110.594	122.579	122.901
ENSMUSG00000025902	chr1:4490931-4497354	protein_coding	Sox17	0.454385	1.3702	4.41199	23.7169	0.000160896	0.114013	17.1969	19.5171	17.0731	28.1116	23.202	22.3186
ENSMUSG00000040212	chr7:45918023-45921404	protein_coding	Emp3	-0.418778	-1.33679	4.59212	26.5906	8.97e-05	0.114013	29.1678	25.08	28.4311	19.155	21.8817	20.8605
ENSMUSG00000030729	chr7:100227394-100278868	protein_coding	Pgm2l1	0.397537	1.31726	4.71583	23.7867	0.000158545	0.114013	21.1467	21.6228	25.0237	31.6332	28.1451	29.654
ENSMUSG00000052305	chr7:103826534-103828096	protein_coding	Hbb-bs	-1.21314	-2.31841	8.96673	24.2204	0.000144772	0.114013	1100.98	350.554	645.459	301.655	335.036	268.047
ENSMUSG00000008683	chr7:118104372-118116188	protein_coding	Rps15a	-0.315398	-1.24435	7.26198	26.197	9.69e-05	0.114013	172.394	177.288	160.941	136.853	134.961	138.48
ENSMUSG00000053332	chr1:161034422-161038539	processed_transcript	Gas5	-0.366749	-1.28944	6.5928	24.7212	0.000130517	0.114013	120.905	107.737	97.5346	81.1185	84.7574	87.0426
ENSMUSG00000025511	chr7:141475240-141493427	protein_coding	Tspan4	-0.442417	-1.35888	5.40734	24.338	0.000141274	0.114013	55.3986	47.7085	43.5931	31.9792	37.822	38.0904
ENSMUSG00000033307	chr10:75859353-75860240	protein_coding	Mif	-0.320391	-1.24867	5.28694	23.617	0.000164329	0.114013	43.0833	44.3142	42.6736	34.4626	33.362	36.3049
ENSMUSG00000031494	chr8:3743397-3748984	protein_coding	Cd209a	-0.673671	-1.59513	2.05248	25.5595	0.000110048	0.114013	5.08412	5.1857	5.048	3.603	2.76943	3.24364
ENSMUSG00000005413	chr8:75093621-75100589	protein_coding	Hmox1	-0.36161	-1.28486	6.16615	25.2306	0.000117614	0.114013	83.4119	87.1198	71.8619	62.2892	64.8723	61.3762
ENSMUSG00000050335	chr14:47367751-47386160	protein_coding	Lgals3	-0.389261	-1.30972	8.56408	23.389	0.000172482	0.114013	482.545	417.653	387.488	301.024	333.169	348.944
ENSMUSG00000060143	chr14:105681828-105682211	lincRNA	Gm10076	-0.357255	-1.28099	5.33224	23.5313	0.000167341	0.114013	41.6654	46.0428	48.0281	33.5263	34.795	37.5994
ENSMUSG00000041624	chr9:3532778-3894736	protein_coding	Gucy1a2	0.390766	1.31109	4.29359	24.0973	0.000148541	0.114013	16.9943	15.4943	18.1548	22.7987	22.0427	21.7086
ENSMUSG00000036781	chr9:66946086-66949516	protein_coding	Rps27l	-0.322144	-1.25019	6.69132	26.0865	9.9e-05	0.114013	121.695	108.177	114.536	89.7698	91.0852	94.6756
ENSMUSG00000069919	chr11:32283511-32284465	protein_coding	Hba-a1	-1.19062	-2.28251	7.47291	24.407	0.000139266	0.114013	380.944	124.268	235.615	102.024	122.821	99.9725
ENSMUSG00000086841	chr11:62602877-62604807	processed_transcript	2410006H16Rik	-0.334732	-1.26114	4.98721	24.4725	0.000137389	0.114013	35.0824	35.8914	35.1557	26.9513	29.2239	27.9429
ENSMUSG00000035385	chr11:82035571-82037453	protein_coding	Ccl2	-1.07675	-2.10927	2.39506	26.67	8.83e-05	0.114013	9.98593	5.24856	6.11169	4.01012	3.71941	2.49968
ENSMUSG00000035373	chr11:82045712-82047525	protein_coding	Ccl7	-0.853361	-1.8067	1.91713	23.5902	0.000165264	0.114013	5.97535	4.11713	4.45306	2.7277	3.25247	2.11283
ENSMUSG00000035208	chr11:83002158-83020810	protein_coding	Slfn8	-0.613269	-1.52972	2.85134	25.1861	0.000118681	0.114013	7.91988	7.91998	10.2583	5.69967	6.18291	5.23743
ENSMUSG00000062825	chr11:120345690-120348542	protein_coding	Actg1	-0.377834	-1.29939	10.0274	23.6947	0.000161651	0.114013	1126.28	1296.24	1116.2	815.745	980.861	926.639
ENSMUSG00000026864	chr2:34771970-34777547	protein_coding	Hspa5	-0.303892	-1.23447	8.56362	23.3406	0.000174269	0.114013	421.374	437.799	395.042	334.733	349.415	331.789
ENSMUSG00000011179	chr12:17544794-17551505	protein_coding	Odc1	-0.473046	-1.38804	8.03118	24.4643	0.000137622	0.114013	324.492	286.314	301.456	180.7	255.335	221.163
ENSMUSG00000096410	chr12:114708648-114709135	IG_V_gene	Ighv1-19	-2.15628	-4.45765	-1.83234	23.3108	0.000175378	0.114013	0.303832	0.659999	0.396629	0.142492	0.096608	0.0595163
ENSMUSG00000041841	chr15:5116645-5119140	protein_coding	Rpl37	-0.359564	-1.28304	6.92928	25.1086	0.000120568	0.114013	137.291	147.337	126.416	108.68	98.524	113.066
ENSMUSG00000039942	chr15:5206661-5244187	protein_coding	Ptger4	-0.51797	-1.43194	3.27054	23.4408	0.000170591	0.114013	12.052	10.4343	11.5383	6.96174	8.93624	7.87103
ENSMUSG00000034634	chr15:74762056-74763620	protein_coding	Ly6d	-0.773051	-1.70888	2.47209	26.3848	9.34e-05	0.114013	8.30473	6.97713	5.78717	3.90834	4.8948	3.51146
ENSMUSG00000076934	chr16:19085017-19085500	IG_V_gene	Iglv1	-1.30433	-2.4697	0.666614	23.841	0.000156743	0.114013	2.87627	2.60857	1.44229	0.814238	0.692357	1.24984
ENSMUSG00000046711	chr17:27556620-27563674	protein_coding	Hmga1	-0.458951	-1.37454	5.31395	24.4094	0.000139197	0.114013	46.2027	49.0913	42.9801	28.3355	38.4339	33.6713
ENSMUSG00000036594	chr17:34282744-34287827	protein_coding	H2-Aa	-0.354891	-1.27889	7.23127	25.8026	0.000104805	0.114013	176.425	178.325	151.242	135.306	131.709	128.57
ENSMUSG00000051747	chr2:76703980-76982547	protein_coding	Ttn	0.842239	1.79283	6.00081	24.6004	0.000133805	0.114013	57.8495	49.3113	30.3421	82.3602	65.468	98.3061
ENSMUSG00000095134	chrY:90753057-90763485	unprocessed_pseudogene	Mid1-ps1	-1.88131	-3.6841	-0.611221	23.3103	0.000175399	0.114013	1.35711	1.13143	0.649029	0.122136	0.209317	0.47613
ENSMUSG00000024349	chr18:35733678-35740554	protein_coding	Tmem173	-0.475787	-1.39068	4.14627	25.5553	0.00011014	0.114013	22.6861	17.6628	21.3098	13.842	15.7149	14.8642
ENSMUSG00000109836	chr18:36292626-36296041	TEC	Gm45884	0.462882	1.37829	5.46932	24.5378	0.000135545	0.114013	36.48	33.6914	41.2674	59.4597	47.3057	47.1369
ENSMUSG00000056612	chr19:6975048-6977324	protein_coding	Ppp1r14b	-0.400927	-1.32036	4.49924	23.2571	0.000177404	0.114013	27.041	25.4257	24.7352	17.3026	20.8351	20.2802
ENSMUSG00000108414	chr19:8723475-8726443	processed_transcript	Snhg1	-0.45953	-1.37509	4.98207	25.2459	0.00011725	0.114013	41.3211	36.7085	31.8024	24.2643	28.4994	27.0353
ENSMUSG00000024679	chr19:11586604-11604849	protein_coding	Ms4a6d	-0.451709	-1.36766	3.32318	23.525	0.000167565	0.114013	12.4368	11.44	10.7991	8.28487	8.5176	8.54059
ENSMUSG00000001128	chrX:20925454-20931555	protein_coding	Cfp	-0.497305	-1.41157	3.21322	26.0014	0.000100728	0.114013	11.4646	11.1257	10.0059	8.10167	7.68033	7.30563
ENSMUSG00000038174	chr1:58522806-58586323	protein_coding	Fam126b	0.3147	1.24375	6.26437	24.3048	0.000142252	0.114013	65.4453	72.0656	67.9317	89.9733	82.954	82.5342
ENSMUSG00000098234	chr1:9941959-9944118	lincRNA	Snhg6	-0.403472	-1.32269	4.6049	22.9635	0.000188938	0.114526	29.1678	29.1657	24.8794	19.2567	21.286	22.2591
ENSMUSG00000067149	chr5:88519809-88527891	protein_coding	Jchain	-1.93522	-3.82435	2.3471	23.0664	0.000184802	0.114526	5.38795	16.5314	3.6598	1.83204	1.52963	3.10973
ENSMUSG00000040653	chr10:3366057-3464975	protein_coding	Ppp1r14c	0.359382	1.28288	5.58779	23.071	0.000184618	0.114526	40.3691	46.5142	39.4646	56.5081	54.6479	50.7674
ENSMUSG00000031762	chr8:94172664-94173568	protein_coding	Mt2	-0.973242	-1.96325	7.67284	23.0428	0.000185738	0.114526	340.312	297.062	174.246	91.1133	164.523	157.48
ENSMUSG00000090877	chr17:34956436-34959238	protein_coding	Hspa1b	-0.470366	-1.38546	3.74815	22.9704	0.000188655	0.114526	16.3461	16.72	13.8459	10.2798	11.0938	12.3794
ENSMUSG00000030255	chr6:145931641-145965223	protein_coding	Sspn	0.391121	1.31141	4.29574	22.8695	0.000192804	0.115557	15.7385	17.7571	17.3435	23.3279	22.7995	20.5182
ENSMUSG00000094345	chr6:67896172-67896642	IG_V_gene	Igkv14-126	-4.12475	-17.4452	-0.0590038	22.7282	0.00019879	0.116526	0.830473	5.65713	0.2524	0.162848	0.0644053	0.133912
ENSMUSG00000040592	chr11:106311341-106314762	protein_coding	Cd79b	-0.508451	-1.42252	3.86359	22.7345	0.00019852	0.116526	19.587	17.2228	14.513	12.6207	12.6717	10.7873
ENSMUSG00000086290	chr4:132308678-132311024	lincRNA	Snhg12	-0.362356	-1.28552	4.56887	22.6303	0.000203061	0.116815	27.4866	26.8399	25.7628	19.1142	21.3343	21.7978
ENSMUSG00000041741	chr6:141249269-141507448	protein_coding	Pde3a	0.408756	1.32754	7.37992	22.6167	0.000203662	0.116815	130.506	143.188	155.46	215.997	185.391	168.446
ENSMUSG00000005054	chr10:78425669-78427622	protein_coding	Cstb	-0.32549	-1.25309	6.06901	22.3884	0.000214059	0.121472	76.7074	78.6027	68.779	55.9178	61.2978	61.4952
ENSMUSG00000029373	chr5:90772435-90773383	protein_coding	Pf4	-0.662811	-1.58316	3.05738	22.2136	0.000222421	0.123587	12.5786	10.3086	7.80637	6.24928	7.00408	6.10042
ENSMUSG00000108286	chr6:93079108-93080570	TEC	Gm44224	1.08148	2.1162	0.121685	22.2389	0.000221187	0.123587	0.546897	0.84857	0.612972	1.50634	1.2076	1.45815
ENSMUSG00000054263	chr15:7090614-7197489	protein_coding	Lifr	0.401021	1.32044	7.52498	22.1634	0.000224893	0.123673	141.565	166.948	167.576	236.679	188.514	203.456
ENSMUSG00000048758	chr9:106429454-106431568	protein_coding	Rpl29	-0.293374	-1.2255	7.31156	22.1036	0.000227874	0.124033	169.356	179.331	176.157	137.26	140.468	150.487
ENSMUSG00000018199	chr1:143750790-143777068	protein_coding	Trove2	0.306649	1.23683	6.75976	22.0492	0.000230629	0.124265	93.5599	98.497	98.4541	128.405	119.327	111.608
ENSMUSG00000062901	chr16:20097554-20127744	protein_coding	Klhl24	0.374069	1.296	6.62303	21.9821	0.00023407	0.124858	80.7382	88.5341	88.1417	126.37	98.8783	108.394
ENSMUSG00000047945	chr4:129513581-129515985	protein_coding	Marcksl1	-0.46506	-1.38037	3.36519	21.7956	0.000243956	0.126341	12.8825	11.0943	11.8087	7.89811	9.46758	8.57035
ENSMUSG00000034724	chr5:96070333-96164171	protein_coding	Cnot6l	0.31417	1.2433	6.70429	21.8319	0.000241996	0.126341	86.8553	95.9512	95.9481	124.07	110.214	112.292
ENSMUSG00000032518	chr9:120127689-120132369	protein_coding	Rpsa	-0.27211	-1.20757	9.00125	21.8482	0.000241123	0.126341	558.726	561.879	561.23	459.943	461.062	471.726
ENSMUSG00000107041	chr5:67633663-67635308	TEC	Gm42735	0.469346	1.38448	2.9512	21.738	0.000247106	0.126503	6.23868	6.15999	6.85086	9.28232	8.75912	8.6745
ENSMUSG00000037605	chr5:81020138-81825133	protein_coding	Adgrl3	0.472691	1.3877	8.13007	21.5774	0.000256127	0.126503	186.188	273.239	244.522	341.369	306.183	329.081
ENSMUSG00000076576	chr6:70074024-70074603	IG_V_gene	Igkv6-32	-1.68489	-3.21516	-1.69811	21.6305	0.000253103	0.126503	0.425364	0.471428	0.432686	0.183204	0.112709	0.119033
ENSMUSG00000096715	chr6:70671788-70672377	IG_V_gene	Igkv3-4	-2.6631	-6.33393	-1.85665	21.6898	0.000249775	0.126503	0.364598	0.942855	0.216343	0.0407119	0.0644053	0.104154
ENSMUSG00000008450	chr8:105860580-105879330	protein_coding	Nutf2	-0.377555	-1.29914	4.05153	21.594	0.000255178	0.126503	19.4857	19.1085	17.632	13.5367	14.5234	15.1618
ENSMUSG00000093674	chr10:128548114-128549305	protein_coding	Rpl41	-0.286228	-1.21945	8.4125	21.503	0.000260432	0.126629	374.057	379.499	369.694	293.329	304.508	323.233
ENSMUSG00000059552	chr11:69580359-69591873	protein_coding	Trp53	-0.362131	-1.28532	5.34531	21.491	0.000261131	0.126629	49.6258	40.2914	47.1087	34.1776	36.8559	35.68
ENSMUSG00000018774	chr11:69664213-69666153	protein_coding	Cd68	-0.310813	-1.24041	5.60355	21.4479	0.000263669	0.126708	57.5457	53.3342	50.6062	42.89	44.4075	42.8815
ENSMUSG00000029915	chr6:40574894-40585821	protein_coding	Clec5a	-0.659396	-1.57942	1.92824	20.7897	0.000306094	0.139626	5.50948	4.21142	4.21869	2.97197	3.12366	2.75263
ENSMUSG00000003379	chr7:24897381-24902197	protein_coding	Cd79a	-0.597566	-1.51316	3.57985	20.8511	0.000301822	0.139626	17.5817	13.2628	12.3315	9.54694	10.9489	8.07934
ENSMUSG00000046865	chr7:28169710-28179269	protein_coding	Fbl	-0.329506	-1.25658	5.31895	20.8721	0.000300382	0.139626	48.6941	42.0828	42.5114	34.8698	34.8111	36.424
ENSMUSG00000033595	chr14:70530685-70538324	protein_coding	Lgi3	0.458945	1.37454	5.83596	20.9333	0.000296214	0.139626	43.0631	58.8342	42.5114	70.6962	63.1011	64.2776
ENSMUSG00000053113	chr11:117966079-117970047	protein_coding	Socs3	-0.433798	-1.35078	5.80036	20.9119	0.000297667	0.139626	65.5871	63.5799	62.9738	41.3837	57.2563	43.5511
ENSMUSG00000041481	chr12:104236245-104241939	protein_coding	Serpina3g	-0.702058	-1.62682	2.90344	20.7502	0.000308872	0.139626	11.3025	7.22856	9.14049	5.10934	6.95577	5.01425
ENSMUSG00000076617	chr12:113418558-113422730	IG_C_gene	Ighm	-1.13824	-2.20113	5.95644	20.7673	0.000307661	0.139626	74.0134	138.914	44.4224	37.8621	43.4414	35.1444
ENSMUSG00000030562	chr7:87246096-87398710	protein_coding	Nox4	0.440409	1.35699	6.25344	20.6827	0.000313687	0.140611	53.1503	74.2656	66.7598	91.215	79.2185	92.8008
ENSMUSG00000006567	chr8:21992785-22060305	protein_coding	Atp7b	0.518081	1.43205	6.65917	20.4932	0.000327669	0.142863	68.6254	103.054	77.7392	123.642	103.564	129.478
ENSMUSG00000017778	chr13:86044816-86046904	protein_coding	Cox7c	-0.280569	-1.21467	6.23825	20.4953	0.000327508	0.142863	78.0037	84.857	85.5456	68.1925	66.3536	69.9317
ENSMUSG00000022537	chr16:30511855-30550842	protein_coding	Tmem44	0.411456	1.33003	4.64477	20.4701	0.000329425	0.142863	18.8781	23.3828	22.049	31.6128	27.3562	26.4996
ENSMUSG00000050370	chr19:34473786-34475135	protein_coding	Ch25h	-0.620857	-1.53779	3.88679	20.5102	0.000326389	0.142863	22.4228	15.1171	16.1536	10.1983	13.976	10.7873
ENSMUSG00000026771	chr2:23506220-23572106	protein_coding	Spopl	0.285194	1.21857	6.25938	20.3421	0.00033932	0.1448	65.6276	70.337	71.0506	88.1006	84.2905	79.8858
ENSMUSG00000101605	chr11:105994675-106005443	protein_coding	Ace3	0.948567	1.92995	0.851501	20.3744	0.00033679	0.1448	0.93175	1.50857	1.17186	2.78877	2.18978	1.9194
ENSMUSG00000035566	chr14:84443563-84539002	protein_coding	Pcdh17	0.589489	1.50471	5.83154	20.2959	0.000342978	0.1452	42.4554	50.097	43.7554	86.7164	67.4646	50.8864
ENSMUSG00000095583	chr12:113994469-113994898	IG_V_gene	Ighv14-2	-2.33403	-5.04213	-1.18048	20.1785	0.000352468	0.146886	0.384853	1.50857	0.522829	0.264627	0.128811	0.0743954
ENSMUSG00000064294	chr1:58113130-58200698	protein_coding	Aox3	0.385417	1.30624	6.19811	20.1957	0.000351057	0.146886	54.4061	65.8113	70.6179	90.0955	77.4796	81.7308
ENSMUSG00000033082	chr6:129424772-129452000	protein_coding	Clec1a	0.456742	1.37244	6.89904	20.0879	0.000359993	0.148859	96.5374	112.703	92.5407	166.613	123.03	124.404
ENSMUSG00000062933	chr9:96895658-96896147	processed_pseudogene	Gm10123	-0.49726	-1.41153	2.957	20.0027	0.000367233	0.150684	8.44652	10.2457	8.67175	6.31035	5.95749	7.0378
ENSMUSG00000042099	chr17:33810520-33822918	protein_coding	Kank3	0.389833	1.31024	5.77497	19.944	0.00037232	0.151605	40.3691	53.5856	48.2084	65.3426	57.997	62.7302
ENSMUSG00000037358	chrX:18414881-18461397	protein_coding	4930578C19Rik	0.720072	1.64726	1.68066	19.8938	0.000376731	0.152239	2.10657	2.70285	2.34372	4.58009	3.84822	3.31803
ENSMUSG00000034687	chr5:96373955-96784728	protein_coding	Fras1	0.412667	1.33114	4.74573	19.8542	0.00038025	0.152506	21.3087	26.2742	21.436	31.6128	32.7501	27.3031
ENSMUSG00000028010	chr3:129824912-129831396	protein_coding	Gar1	-0.381211	-1.30244	4.46159	19.7277	0.000391754	0.152962	27.4866	24.4514	22.8242	18.1575	18.4843	20.7266
ENSMUSG00000107226	chr5:81249249-81252690	TEC	Gm43594	0.537459	1.45141	3.48221	19.728	0.000391724	0.152962	8.20345	8.32856	10.5467	14.3306	10.9489	14.1798
ENSMUSG00000009687	chr7:31032722-31042481	protein_coding	Fxyd5	-0.391128	-1.31142	5.81207	19.7721	0.000387673	0.152962	70.813	60.0913	60.3056	41.7908	52.5547	51.4221
ENSMUSG00000020883	chr11:98082556-98150403	protein_coding	Fbxl20	0.299617	1.23082	5.57776	19.6976	0.00039455	0.152962	41.2198	43.3713	43.7013	56.1824	49.8175	51.928
ENSMUSG00000043079	chr18:60593973-60660142	protein_coding	Synpo	-0.397595	-1.31731	7.07164	19.685	0.000395726	0.152962	168.89	143.817	146.05	98.3803	129.213	120.625
ENSMUSG00000030350	chr6:127689011-127769472	protein_coding	Prmt8	0.453452	1.36931	4.0709	19.5412	0.000409431	0.153682	12.5584	17.0028	12.9986	19.3178	20.2072	18.4649
ENSMUSG00000026580	chr1:164115264-164150026	protein_coding	Selp	-0.802279	-1.74385	3.77726	19.6237	0.000401504	0.153682	23.9824	14.9285	13.3592	10.3205	12.0599	7.6776
ENSMUSG00000076665	chr12:113896408-113896946	IG_V_gene	Ighv7-1	-2.59074	-6.0241	-2.30243	19.5062	0.000412845	0.153682	0.425364	0.439999	0.1262	0.0610679	0.0644053	0.0297582
ENSMUSG00000110185	chr18:36300101-36301517	protein_coding	Igip	0.399222	1.3188	3.83946	19.5529	0.000408301	0.153682	11.9305	11.9743	12.9265	18.015	15.7471	14.9088
ENSMUSG00000027611	chr2:155751117-155755471	protein_coding	Procr	-0.717576	-1.64442	3.07613	19.4856	0.000414873	0.153682	10.4316	9.55427	11.4481	4.19333	7.40661	7.45442
ENSMUSG00000073676	chr1:55088132-55091307	protein_coding	Hspe1	-0.289468	-1.22219	5.7541	19.4859	0.000414849	0.153682	62.3868	59.5256	56.159	49.6075	46.565	49.5176
ENSMUSG00000007892	chr9:61913284-61914542	protein_coding	Rplp1	-0.293056	-1.22523	8.53485	19.4252	0.000420883	0.154833	402.131	438.773	384.441	332.453	320.288	347.263
ENSMUSG00000110631	chr8:121833247-121841178	lincRNA	Gm42047	-1.34669	-2.54327	5.62463	19.3557	0.000427911	0.15634	58.68	47.1428	106.531	15.9998	20.5131	46.8988
ENSMUSG00000034731	chr14:78558750-78732776	protein_coding	Dgkh	0.305885	1.23618	7.80184	19.257	0.000438124	0.158552	182.907	214.185	201.541	243.498	236.432	259.967
ENSMUSG00000047888	chr15:80711313-80941085	protein_coding	Tnrc6b	0.3334	1.25998	7.3251	19.24	0.000439909	0.158552	134.881	132.157	158.399	192.262	172.075	171.898
ENSMUSG00000095567	chr4:156236010-156247616	protein_coding	Noc2l	-0.295599	-1.22739	5.92024	19.0991	0.000455038	0.162903	72.4537	64.3656	63.3344	52.7016	55.9682	54.4128
ENSMUSG00000040339	chr3:108970997-109027607	protein_coding	Fam102b	0.365161	1.28803	6.68227	18.9765	0.000468677	0.165564	76.7681	103.4	89.1333	116.477	116.268	113.855
ENSMUSG00000061353	chr6:117168535-117181367	protein_coding	Cxcl12	-0.49189	-1.40629	7.12865	18.9975	0.000466309	0.165564	190.178	157.551	143.003	92.5992	128.795	127.454
ENSMUSG00000036887	chr4:136895917-136898803	protein_coding	C1qa	-0.377824	-1.29938	4.23619	18.7156	0.00049927	0.172936	22.3418	22.1257	19.4709	14.7784	16.7132	17.6168
ENSMUSG00000112843	chr10:51526340-51531161	lincRNA	Gm46224	-0.872692	-1.83108	0.3164	18.7419	0.000496082	0.172936	1.72171	1.50857	1.55046	0.773526	1.01438	0.818349
ENSMUSG00000040950	chr11:70130329-70137550	protein_coding	Mgl2	-0.539231	-1.4532	3.72161	18.727	0.000497879	0.172936	15.4752	13.2943	17.9745	9.16018	10.1599	12.8853
ENSMUSG00000032834	chr10:78170909-78185149	protein_coding	Pwp2	-0.360688	-1.28404	4.7071	18.6588	0.000506224	0.174213	32.9759	27.7514	27.3133	21.5977	23.9588	23.0179
ENSMUSG00000022206	chr15:11839896-11907287	protein_coding	Npr3	0.98495	1.97924	6.22108	18.5729	0.000516947	0.175637	40.207	54.2142	55.6182	157.535	77.3025	62.3582
ENSMUSG00000024353	chr18:35647266-35649367	protein_coding	Mzb1	-0.885417	-1.8473	0.487497	18.5861	0.00051528	0.175637	1.74197	2.26285	1.53243	1.07887	0.982181	0.907624
ENSMUSG00000024436	chr17:35910379-35916389	protein_coding	Mrps18b	-0.35555	-1.27947	4.47165	18.524	0.000523166	0.176051	26.9195	24.2	23.5634	17.7097	20.3038	20.3248
ENSMUSG00000033705	chr2:120629126-120731895	protein_coding	Stard9	0.385805	1.30659	6.93409	18.5115	0.000524767	0.176051	94.1068	108.994	114.806	159.184	132.546	123.72
ENSMUSG00000038594	chr10:53273443-53379947	protein_coding	Cep85l	0.333068	1.25969	5.83398	18.4243	0.000536105	0.178731	47.1952	55.5656	48.6411	68.5181	58.0614	63.9949
ENSMUSG00000079173	chr5:137378637-137477064	protein_coding	Zan	-0.648046	-1.56704	1.26915	18.3411	0.000547182	0.179066	2.99781	2.76571	3.01077	1.95417	1.77115	1.88964
ENSMUSG00000029810	chr6:48833818-48841496	protein_coding	Tmem176b	-0.264095	-1.20088	7.72638	18.3661	0.000543833	0.179066	236.422	233.671	223.194	184.14	194.568	198.561
ENSMUSG00000048779	chr7:100937630-100974649	protein_coding	P2ry6	-0.473085	-1.38807	3.50868	18.3456	0.000546577	0.179066	15.1106	11.66	12.8183	9.34338	10.6913	8.55547
ENSMUSG00000027695	chr3:27938695-28133362	protein_coding	Pld1	0.296843	1.22845	5.7099	18.1964	0.000567066	0.179071	43.0428	50.1913	47.5954	58.8694	55.4691	58.564
ENSMUSG00000049866	chr1:88673125-88702221	protein_coding	Arl4c	-0.292687	-1.22492	6.23879	17.9628	0.000600911	0.179071	91.5343	77.5341	80.2813	67.3986	70.2179	66.0185
ENSMUSG00000029090	chr5:49959956-50059006	protein_coding	Adgra3	0.374537	1.29642	6.34971	18.2737	0.000556346	0.179071	61.1512	76.0884	75.72	102.696	83.6464	89.7059
ENSMUSG00000049537	chr5:83278145-83355195	protein_coding	Tecrl	0.756997	1.68997	2.2275	18.0572	0.000586974	0.179071	2.36989	4.33713	3.6598	5.47575	6.71425	5.14816
ENSMUSG00000030103	chr6:108660629-108666925	protein_coding	Bhlhe40	-0.265096	-1.20172	6.43455	17.9684	0.000600077	0.179071	98.8466	94.0027	90.3592	82.2381	78.3491	75.1096
ENSMUSG00000059070	chr7:45715457-45720836	protein_coding	Rpl18	-0.259853	-1.19736	7.56324	18.0703	0.000585058	0.179071	203.344	212.865	202.136	170.216	167.164	178.995
ENSMUSG00000058806	chr10:61838236-61979108	protein_coding	Col13a1	-0.448467	-1.36459	5.47332	17.9878	0.000597179	0.179071	60.9486	40.2914	52.337	36.8036	38.8203	37.1233
ENSMUSG00000031765	chr8:94179082-94180327	protein_coding	Mt1	-0.668251	-1.58915	7.62278	18.1333	0.000575989	0.179071	268.04	287.382	170.821	115.601	174.506	166.571
ENSMUSG00000012405	chr14:18267823-18271391	protein_coding	Rpl15	-0.247297	-1.18698	7.09658	17.9696	0.000599896	0.179071	146.184	152.208	147.275	124.762	125.462	125.207
ENSMUSG00000019122	chr11:83572919-83578636	protein_coding	Ccl9	-0.614754	-1.5313	4.52776	17.9664	0.000600376	0.179071	32.1049	32.2457	19.6512	17.1804	21.0283	16.4711
ENSMUSG00000063632	chr12:27334264-27342574	protein_coding	Sox11	0.825521	1.77217	4.12965	18.1042	0.000580157	0.179071	10.2898	13.1057	14.2786	32.8342	17.6149	16.5307
ENSMUSG00000086012	chr12:44959647-44970878	sense_intronic	Gm15902	0.832975	1.78135	1.47782	18.2553	0.00055887	0.179071	1.74197	1.60285	2.43386	4.35617	3.31687	2.79727
ENSMUSG00000063480	chr15:82041319-82047598	protein_coding	Snu13	-0.271188	-1.2068	5.67719	18.0844	0.000583021	0.179071	54.791	58.7085	54.4103	45.3124	46.1464	47.5982
ENSMUSG00000024732	chr19:10941481-10949266	protein_coding	Ccdc86	-0.335938	-1.2622	4.46557	18.2984	0.000552968	0.179071	25.0965	25.3314	23.5453	17.8318	20.4326	20.2653
ENSMUSG00000052920	chr19:30567551-31765033	protein_coding	Prkg1	0.315398	1.24435	5.18403	18.131	0.000576319	0.179071	29.3501	33.6914	34.0019	42.1775	39.1745	39.3849
ENSMUSG00000062949	chrX:60223290-60592698	protein_coding	Atp11c	0.263542	1.20042	5.83385	18.0164	0.000592942	0.179071	50.355	51.0399	53.9415	62.045	63.5358	60.9298
ENSMUSG00000032487	chr1:150100031-150108227	protein_coding	Ptgs2	-0.387006	-1.30768	6.88332	17.8331	0.000620685	0.17979	139.337	115.657	146.176	116.497	98.6528	91.8783
ENSMUSG00000050350	chr14:121911253-121915781	protein_coding	Gpr18	-0.706597	-1.63195	0.980159	17.8147	0.000623546	0.17979	2.53193	2.48285	2.30766	1.3842	1.40082	1.68134
ENSMUSG00000049103	chr9:124101950-124113557	protein_coding	Ccr2	-0.423358	-1.34105	5.29208	17.8385	0.000619839	0.17979	49.9499	45.0999	39.6268	35.8672	36.6466	27.9429
ENSMUSG00000047419	chr13:93040713-93144724	protein_coding	Cmya5	0.480429	1.39516	3.04765	17.8266	0.000621687	0.17979	6.40072	7.1657	6.99509	10.6869	8.13117	9.86483
ENSMUSG00000021180	chr12:100548439-100726983	protein_coding	Rps6ka5	0.392377	1.31255	3.78919	17.857	0.00061698	0.17979	11.6671	11.0628	12.8904	17.1194	14.3624	15.4147
ENSMUSG00000040093	chr2:118528757-118549687	protein_coding	Bmf	0.414584	1.33291	3.91172	17.887	0.000612374	0.17979	10.9379	14.3943	13.2871	17.8115	16.1174	17.4234
ENSMUSG00000035885	chr19:7215158-7217616	protein_coding	Cox8a	-0.268602	-1.20464	6.65125	17.7447	0.000634565	0.181984	109.076	113.017	107.432	91.3168	85.2726	96.9074
ENSMUSG00000096842	chr13:111593534-111593611	processed_pseudogene	Gm10736	-0.295053	-1.22693	5.20033	17.7133	0.00063959	0.182444	38.2018	43.1513	40.2218	31.6535	34.1026	33.2399
ENSMUSG00000059195	chr4:103563402-103564529	processed_pseudogene	Gm12715	-0.472556	-1.38757	3.11836	17.6702	0.000646549	0.183448	10.3303	11.0943	8.94218	6.37141	7.51932	7.88591
ENSMUSG00000041771	chr12:102128733-102267091	protein_coding	Slc24a4	0.308028	1.23801	5.25387	17.6206	0.000654665	0.183796	33.2392	35.8599	33.0824	45.7195	39.2389	41.4977
ENSMUSG00000007041	chr17:35049966-35058749	protein_coding	Clic1	-0.313209	-1.24247	6.77066	17.6229	0.000654287	0.183796	128.298	120.183	114.481	87.0217	106.365	98.678
ENSMUSG00000063316	chr11:101442298-101445529	protein_coding	Rpl27	-0.281528	-1.21548	6.5882	17.5894	0.000659834	0.184277	103.85	113.048	99.8783	86.3093	82.0524	92.1461
ENSMUSG00000055296	chr4:56866923-56947437	protein_coding	Tmem245	0.310565	1.24019	8.39983	17.4942	0.000675889	0.187777	290.625	285.937	327.814	403.801	375.966	341.981
ENSMUSG00000019647	chr18:47235598-47368870	protein_coding	Sema6a	0.51971	1.43367	5.99361	17.4616	0.000681483	0.188351	44.9468	59.9656	52.1206	94.8791	64.4536	65.6762
ENSMUSG00000000182	chr6:127072902-127081408	protein_coding	Fgf23	-1.22361	-2.3353	-0.582585	17.4209	0.000688542	0.189321	1.27609	0.722856	0.721143	0.325695	0.450837	0.386856
ENSMUSG00000027993	chr3:84160439-84306877	protein_coding	Trim2	0.339666	1.26546	5.3262	17.1823	0.000731623	0.190557	31.9023	39.3171	34.9754	46.2894	41.0101	46.9137
ENSMUSG00000094686	chr4:42772860-42773993	protein_coding	Ccl21a	-0.490476	-1.40491	4.11696	17.2329	0.000722234	0.190557	19.7085	17.1285	23.7797	16.4069	14.7971	12.1562
ENSMUSG00000028524	chr4:102741297-102973628	protein_coding	Sgip1	0.349081	1.27375	4.73313	17.0895	0.000749195	0.190557	22.2607	22.6914	25.0056	33.3838	28.0163	27.8388
ENSMUSG00000093479	chr5:108849781-108949255	antisense_RNA	Gm20629	0.946989	1.92785	0.146313	17.1096	0.000745352	0.190557	0.810218	0.62857	0.685086	1.68954	1.35251	1.11593
ENSMUSG00000094006	chr6:69438218-69438757	IG_V_gene	Igkv4-59	-1.22966	-2.34511	-0.885598	17.3059	0.000708932	0.190557	0.688685	0.565713	0.901429	0.386763	0.257621	0.297582
ENSMUSG00000076569	chr6:69900424-69900977	IG_V_gene	Igkv5-39	-3.53104	-11.5598	0.334264	17.2381	0.000721288	0.190557	0.506386	7.6057	0.432686	0.20356	0.193216	0.282702
ENSMUSG00000019846	chr10:38965515-39110188	protein_coding	Lama4	0.253636	1.19221	6.90109	17.2654	0.000716289	0.190557	106.139	106.291	114.481	133.678	128.795	127.35
ENSMUSG00000047146	chr10:62804570-62908996	protein_coding	Tet1	0.558057	1.47229	3.03375	17.2508	0.000718951	0.190557	5.97535	6.22285	7.4458	11.8675	8.98454	8.22813
ENSMUSG00000058715	chr1:171229572-171234365	protein_coding	Fcer1g	-0.363934	-1.28693	4.48069	17.2069	0.000727043	0.190557	28.0335	23.3828	23.8698	21.1091	19.4826	18.0037
ENSMUSG00000006403	chr1:171250421-171260637	protein_coding	Adamts4	-0.510033	-1.42408	2.90408	17.3387	0.000703057	0.190557	9.45929	8.79998	8.13089	5.27219	7.2778	5.93675
ENSMUSG00000094483	chr11:6467599-6475917	protein_coding	Purb	0.24508	1.18516	8.27922	17.0487	0.000757061	0.190557	278.492	286.314	288.061	343.67	338.917	328.203
ENSMUSG00000041828	chr11:110025634-110095978	protein_coding	Abca8a	0.277583	1.21216	6.8445	17.2609	0.0007171	0.190557	97.5907	105.097	108.839	131.438	129.1	117.113
ENSMUSG00000062647	chr2:26910764-26913318	protein_coding	Rpl7a	-0.244498	-1.18468	8.1481	16.9985	0.000766883	0.190557	309.564	307.717	305.639	254.653	256.285	268.091
ENSMUSG00000087963	chr13:49684301-49684433	snoRNA	Gm25394	-0.841173	-1.79151	1.78385	17.1375	0.000740038	0.190557	5.89433	4.14856	3.24514	1.93382	2.97875	2.46993
ENSMUSG00000002020	chr12:84783212-84876532	protein_coding	Ltbp2	0.268582	1.20462	6.57637	17.1985	0.000728602	0.190557	86.0856	90.9855	82.5529	98.0546	109.795	104.764
ENSMUSG00000094689	chr12:115920279-115920712	IG_V_gene	Ighv1-81	-1.75915	-3.38498	-1.94489	17.0275	0.000761182	0.190557	0.44562	0.377142	0.288457	0.122136	0.144912	0.0595163
ENSMUSG00000033237	chr15:96287518-96404992	protein_coding	Arid2	0.253098	1.19176	6.84837	17.0466	0.000757468	0.190557	99.2517	107.203	108.839	127.958	123.803	123.987
ENSMUSG00000041057	chr17:71616215-71659031	protein_coding	Wdr43	-0.290218	-1.22283	6.31159	17.0386	0.000759021	0.190557	95.4234	84.3541	82.3365	66.5029	73.7763	74.0532
ENSMUSG00000056201	chr19:5490455-5495201	protein_coding	Cfl1	-0.286644	-1.2198	8.85622	17.1358	0.000740362	0.190557	528.12	525.956	473.899	386.763	442.867	422.938
ENSMUSG00000024665	chr19:10064164-10101503	protein_coding	Fads2	-0.353688	-1.27782	4.56772	17.1688	0.000734137	0.190557	29.9375	23.7285	26.0152	21.5773	20.6097	20.2802
ENSMUSG00000054737	chrX:21028939-21062316	protein_coding	Zfp182	0.347934	1.27274	4.15958	16.9925	0.00076806	0.190557	16.0221	15.0228	15.9192	22.0659	19.3699	18.4501
ENSMUSG00000063524	chr4:150236721-150248879	protein_coding	Eno1	-0.253378	-1.192	6.91803	16.9715	0.000772218	0.190702	136.542	129.077	128.886	105.79	110.085	115.075
ENSMUSG00000025270	chrX:150547375-150570638	protein_coding	Alas2	-1.03908	-2.05492	4.27656	16.9011	0.000786338	0.193294	40.1058	12.5714	25.1499	12.2339	14.9742	10.9361
ENSMUSG00000024401	chr17:35199381-35202007	protein_coding	Tnf	-0.785837	-1.72409	1.30327	16.8809	0.000790445	0.193412	3.88904	2.13714	3.19106	1.83204	1.83555	1.74085
ENSMUSG00000094377	chr5:115490254-115490394	snRNA	Gm24407	0.771144	1.70662	2.07587	16.8449	0.000797816	0.194104	3.97007	2.76571	2.41583	5.74038	5.98969	3.95783
ENSMUSG00000023965	chr17:63057452-63500017	protein_coding	Fbxl17	0.26467	1.20136	5.21855	16.8317	0.000800549	0.194104	34.0494	32.9685	34.2723	41.4447	40.3016	39.995
ENSMUSG00000029465	chr5:122391878-122414184	protein_coding	Arpc3	-0.257129	-1.1951	6.34421	16.8011	0.000806893	0.194757	92.142	90.577	82.6791	71.6326	74.5169	75.8535
ENSMUSG00000103385	chr3:92277725-92281033	TEC	Gm37752	-0.750436	-1.6823	1.42308	16.6595	0.000837046	0.196804	3.46368	2.98571	3.56966	1.5267	1.83555	2.57408
ENSMUSG00000032643	chr4:124700701-124708611	protein_coding	Fhl3	-0.638672	-1.5569	4.33539	16.6767	0.000833323	0.196804	27.2638	23.3828	23.1487	10.5444	20.3682	16.367
ENSMUSG00000000682	chr4:134082448-134095082	protein_coding	Cd52	-0.488146	-1.40264	4.35802	16.657	0.000837591	0.196804	28.0538	17.9771	25.5285	17.9947	17.0674	16.1884
ENSMUSG00000047963	chr5:92603041-92606579	protein_coding	Stbd1	-0.262786	-1.19979	6.11031	16.6237	0.000844888	0.196804	72.8386	79.5141	73.7549	59.4801	65.5324	63.3402
ENSMUSG00000006589	chr8:122574635-122576909	protein_coding	Aprt	-0.309001	-1.23885	4.71408	16.6391	0.000841509	0.196804	30.7072	29.6057	26.8265	22.5544	24.5223	23.2114
ENSMUSG00000010048	chr9:107587642-107593385	protein_coding	Ifrd2	-0.29603	-1.22776	4.60684	16.6734	0.000834042	0.196804	28.5197	26.1171	25.871	22.0251	21.5758	21.9913
ENSMUSG00000095210	chr12:113736111-113736630	IG_V_gene	Ighv5-9-1	-4.46031	-22.0134	-1.91783	16.6658	0.000835683	0.196804	0.0810218	1.63428	0.144229	0.020356	0.0161013	0.0297582
ENSMUSG00000024909	chr19:5473973-5481853	protein_coding	Efemp2	-0.319775	-1.24814	4.84036	16.7088	0.000826412	0.196804	33.1379	29.6057	32.5776	23.3483	27.3562	25.6962
ENSMUSG00000106384	chr5:132497678-132499837	TEC	Gm43188	0.893409	1.85756	0.209207	16.5812	0.000854264	0.197265	0.810218	0.597142	0.847343	1.64883	1.38471	1.24984
ENSMUSG00000020102	chr10:125219270-125389465	protein_coding	Slc16a7	0.309219	1.23904	6.78176	16.585	0.00085342	0.197265	86.8351	104.594	103.304	130.604	115.962	118.571
ENSMUSG00000066363	chr12:104214544-104221129	protein_coding	Serpina3f	-1.29964	-2.46167	2.4749	16.5554	0.000860025	0.197739	11.8494	4.17999	7.49989	2.44271	5.21683	1.97892
ENSMUSG00000024027	chr17:30901867-30936510	protein_coding	Glp1r	0.573294	1.48792	3.38974	16.5226	0.000867426	0.198585	8.20345	7.13427	9.62726	15.6537	11.5447	10.2517
ENSMUSG00000005672	chr5:75574916-75656722	protein_coding	Kit	0.514527	1.42853	6.10608	16.4535	0.000883231	0.201066	57.3432	56.6027	56.0148	106.971	71.0713	64.962
ENSMUSG00000006732	chr10:127041414-127046365	protein_coding	Mettl1	-0.359077	-1.2826	3.926	16.41	0.00089334	0.201066	18.8376	17.0343	15.3603	12.8039	13.7022	13.406
ENSMUSG00000049723	chr9:7344381-7369499	protein_coding	Mmp12	-0.585661	-1.50073	2.67474	16.4237	0.000890134	0.201066	9.33776	6.12856	7.39172	4.49867	5.81258	4.96961
ENSMUSG00000098973	chr9:110281287-110281409	miRNA	Mir6236	0.927976	1.9026	4.58034	16.4151	0.000892134	0.201066	24.2863	13.1057	11.7005	40.8951	20.7063	32.2281
ENSMUSG00000036905	chr4:136880129-136886187	protein_coding	C1qb	-0.424716	-1.34231	4.20375	16.3574	0.000905743	0.201389	22.0177	23.5085	17.9745	13.5978	16.5361	16.9919
ENSMUSG00000046364	chr7:109519147-109522367	protein_coding	Rpl27a	-0.248885	-1.18829	7.85802	16.3558	0.000906105	0.201389	244.99	263.748	247.172	215.386	205.324	215.375
ENSMUSG00000021789	chr14:41131782-41136452	protein_coding	Sftpa1	0.324084	1.25187	10.0686	16.3676	0.000903305	0.201389	932.581	1084.82	843.792	1189.68	1251.83	1140.12
ENSMUSG00000069515	chr10:117287797-117292868	protein_coding	Lyz1	0.553925	1.46807	6.54207	16.2698	0.000926813	0.20415	86.2274	69.8341	70.2033	104.548	144.171	83.5906
ENSMUSG00000020706	chr11:106249142-106256079	protein_coding	Ftsj3	-0.330825	-1.25773	5.60801	16.2568	0.000930007	0.20415	61.0499	50.8513	51.0389	39.4702	46.3879	43.6998
ENSMUSG00000052146	chr17:27630422-27636629	protein_coding	Rps10	-0.250412	-1.18955	6.9994	16.2585	0.000929573	0.20415	141.059	143.094	132.907	117.902	111.631	121.026
ENSMUSG00000040552	chr6:122847138-122856161	protein_coding	C3ar1	-0.404824	-1.32393	3.50535	16.0849	0.000973176	0.211788	14.1991	12.5714	12.007	9.93371	10.6591	8.71914
ENSMUSG00000004268	chr6:124704085-124712178	protein_coding	Emg1	-0.273922	-1.20909	5.06018	16.0896	0.00097197	0.211788	38.0802	36.3942	35.0476	29.5976	29.6425	31.3205
ENSMUSG00000056708	chr1:155096361-155099636	protein_coding	Ier5	-0.353557	-1.27771	6.29801	16.0712	0.000976711	0.211788	95.9703	84.2284	84.5901	58.2587	77.4474	71.4791
ENSMUSG00000035049	chr19:41862852-41896153	protein_coding	Rrp12	-0.360889	-1.28422	5.32198	16.0545	0.000981048	0.211867	51.2463	41.5485	42.0607	31.0632	36.1475	37.7929
ENSMUSG00000036896	chr4:136889804-136893065	protein_coding	C1qc	-0.373	-1.29504	4.02231	15.9975	0.000995995	0.213343	18.5337	20.3028	16.2798	12.9871	15.1352	14.2988
ENSMUSG00000058145	chr7:66839735-67153171	protein_coding	Adamts17	0.647319	1.56626	3.75766	15.9828	0.000999884	0.213343	7.25145	11.22	12.9625	13.5367	19.2733	16.3372
ENSMUSG00000095130	chr12:114914599-114915032	IG_V_gene	Ighv1-39	-2.0944	-4.2705	-2.09453	15.9927	0.000997249	0.213343	0.243065	0.408571	0.396629	0.10178	0.128811	0.0148791
ENSMUSG00000042608	chr4:126103957-126141029	protein_coding	Stk40	-0.285051	-1.21845	6.86382	15.9447	0.00101004	0.213542	127.751	132.754	123.334	94.6552	114.754	105.508
ENSMUSG00000026628	chr1:191170296-191218039	protein_coding	Atf3	-0.459736	-1.37529	6.46557	15.9344	0.00101282	0.213542	104.356	102.111	100.599	54.7982	86.4158	81.8944
ENSMUSG00000024912	chr19:5447703-5455945	protein_coding	Fosl1	-1.00427	-2.00592	4.33369	15.9604	0.00100585	0.213542	30.849	26.7771	23.365	6.04572	19.9495	14.1351
ENSMUSG00000094509	chr12:113931953-113932382	IG_V_gene	Ighv14-1	-3.12761	-8.73985	-2.79754	15.8983	0.00102261	0.214757	0.364598	0.188571	0.0901429	0	0.048304	0.0148791
ENSMUSG00000042747	chr3:89245966-89249906	protein_coding	Krtcap2	-0.274625	-1.20968	5.26994	15.8234	0.00104325	0.215506	39.6602	44.7228	42.3672	35.8265	33.6679	35.2337
ENSMUSG00000005667	chr6:83305691-83325908	protein_coding	Mthfd2	-0.244756	-1.18489	5.97844	15.8337	0.00104039	0.215506	66.4176	69.7713	68.9413	55.5107	59.6715	57.8945
ENSMUSG00000055493	chr10:11343404-11459644	protein_coding	Epm2a	0.467865	1.38306	3.02799	15.8122	0.00104638	0.215506	6.17791	7.66856	6.59846	10.5647	8.19558	9.43333
ENSMUSG00000066705	chr9:45370185-45396159	protein_coding	Fxyd6	-0.355301	-1.27925	4.25658	15.8148	0.00104565	0.215506	24.5496	19.8628	19.8675	16.6715	16.3428	17.2746
ENSMUSG00000036398	chr17:36948356-36951741	protein_coding	Ppp1r11	-0.264263	-1.20102	5.12313	15.8268	0.0010423	0.215506	38.1613	37.4942	38.3828	30.2082	32.251	32.481
ENSMUSG00000045930	chr12:58264720-58269290	protein_coding	Clec14a	0.479806	1.39456	7.57447	15.7762	0.0010565	0.216754	141.383	174.9	161.212	283.294	196.05	186.539
ENSMUSG00000079659	chr5:9100668-9160986	protein_coding	Tmem243	0.26432	1.20107	6.129	15.7198	0.00107258	0.217541	60.6448	68.9542	61.1169	78.7165	76.755	73.458
ENSMUSG00000001056	chr11:51619735-51623714	protein_coding	Nhp2	-0.304745	-1.2352	4.82538	15.7292	0.00106988	0.217541	34.576	30.1399	29.2243	24.9564	25.263	25.845
ENSMUSG00000060093	chr13:23760692-23761230	protein_coding	Hist1h4a	-0.450484	-1.3665	3.42999	15.7342	0.00106843	0.217541	10.5936	13.2943	13.4854	7.87775	9.41928	9.96898
ENSMUSG00000073940	chr7:103812524-103813996	protein_coding	Hbb-bt	-1.13099	-2.19009	6.05817	15.7046	0.00107695	0.217602	160.2	46.7656	67.1565	42.2997	48.8997	34.2814
ENSMUSG00000023988	chr17:47599331-47611492	protein_coding	Bysl	-0.3126	-1.24194	5.00784	15.6737	0.00108591	0.218583	38.2423	35.4514	33.2267	26.0556	29.5298	30.4426
ENSMUSG00000076695	chr12:114682632-114683065	IG_V_gene	Ighv1-18	-1.55155	-2.93133	-1.95088	15.6433	0.00109481	0.219546	0.425364	0.282857	0.324514	0.10178	0.128811	0.119033
ENSMUSG00000030849	chr7:130162451-133123350	protein_coding	Fgfr2	0.281784	1.2157	7.08901	15.5791	0.0011139	0.220384	113.106	131.56	123.91	160.547	147.053	140.414
ENSMUSG00000025323	chr12:118234933-118301440	protein_coding	Sp4	0.321278	1.24944	4.98399	15.5751	0.00111508	0.220384	26.4131	30.0771	27.8181	38.5745	31.7679	34.9361
ENSMUSG00000068105	chr15:82221744-82224339	protein_coding	Tnfrsf13c	-0.686462	-1.60933	1.15763	15.5706	0.00111644	0.220384	3.13959	2.76571	2.34372	1.48598	1.94826	1.66646
ENSMUSG00000076937	chr16:19198396-19200351	IG_C_gene	Iglc2	-0.88532	-1.84717	1.43187	15.6003	0.00110755	0.220384	3.68649	4.77713	2.28963	1.50634	2.20588	1.9938
ENSMUSG00000026020	chr1:59684971-59719044	protein_coding	Nop58	-0.320384	-1.24866	6.54017	15.56	0.00111965	0.220384	116.813	99.2827	93.9289	75.0931	85.9489	87.2063
ENSMUSG00000064267	chr5:122206804-122242297	protein_coding	Hvcn1	-0.349635	-1.27424	4.56199	15.4703	0.00114707	0.222968	29.6337	26.2114	23.5453	20.2338	22.3969	19.6553
ENSMUSG00000025889	chr6:60731575-60829855	protein_coding	Snca	-1.00977	-2.01358	2.34573	15.4625	0.00114949	0.222968	10.4518	3.58285	6.11169	3.52158	3.91262	2.70799
ENSMUSG00000015837	chr11:50199366-50210827	protein_coding	Sqstm1	-0.245106	-1.18518	9.43904	15.4739	0.00114598	0.222968	761.078	781.156	716.582	623.523	661.378	620.934
ENSMUSG00000001901	chr11:106008124-106034549	protein_coding	Kcnh6	1.6509	3.14029	-1.75117	15.4876	0.00114173	0.222968	0.0810218	0.157143	0.1262	0.508899	0.289824	0.342219
ENSMUSG00000103580	chr5:108864833-108868354	TEC	Gm10417	0.966089	1.95354	0.629498	15.4466	0.00115447	0.223122	1.03303	0.597142	1.28003	2.38165	1.99656	1.51767
ENSMUSG00000042363	chr11:20823576-20831056	protein_coding	Lgalsl	0.271148	1.20677	5.88958	15.3973	0.00116997	0.225032	49.8892	58.9285	52.3189	65.2612	64.035	64.9918
ENSMUSG00000065911	chr15:93234363-93234700	misc_RNA	Gm24447	-0.285353	-1.21871	5.21319	15.3884	0.00117279	0.225032	37.8574	42.5856	41.8083	35.053	31.2688	33.9689
ENSMUSG00000019899	chr10:26980036-27619758	protein_coding	Lama2	0.279581	1.21384	7.21004	15.3525	0.00118426	0.225275	133.868	123.797	143.345	155.296	175.601	155.992
ENSMUSG00000051906	chr8:4102787-4105835	protein_coding	Cd209f	-0.998429	-1.99782	-0.350769	15.3449	0.00118672	0.225275	1.27609	0.974284	0.829315	0.427475	0.595749	0.505889
ENSMUSG00000038335	chr11:74898071-74909342	protein_coding	Tsr1	-0.324269	-1.25203	5.87321	15.3694	0.00117887	0.225275	74.0944	61.9142	59.4583	47.6533	54.4386	54.011
ENSMUSG00000067274	chr5:115559467-115563727	protein_coding	Rplp0	-0.22793	-1.17115	9.06667	15.311	0.0011977	0.225866	579.164	581.145	575.094	485.469	498.288	498.018
ENSMUSG00000042354	chr14:31012433-31019152	protein_coding	Gnl3	-0.327237	-1.25461	6.16005	15.3091	0.0011983	0.225866	89.1037	78.6656	70.9785	56.8338	67.3519	66.0333
ENSMUSG00000046312	chr4:41495604-41503076	protein_coding	AI464131	0.386424	1.30715	3.81771	15.1331	0.00125722	0.226923	11.1202	14.08	11.4301	16.6919	16.4234	14.5964
ENSMUSG00000028495	chr4:86854660-86857412	protein_coding	Rps6	-0.233587	-1.17575	7.79798	15.1172	0.00126273	0.226923	233.687	249.668	238.212	205.107	201.573	206.983
ENSMUSG00000028634	chr4:119733784-120138045	protein_coding	Hivep3	-0.535148	-1.44909	6.07457	15.093	0.00127111	0.226923	93.9852	64.0199	81.0745	42.4422	67.9798	54.636
ENSMUSG00000028741	chr4:139347435-139352576	protein_coding	Mrto4	-0.30392	-1.23449	4.32141	15.1119	0.00126453	0.226923	23.3748	21.2457	21.5802	16.7326	18.4843	18.4054
ENSMUSG00000029186	chr5:52741574-52769340	protein_coding	Pi4k2b	0.275132	1.2101	6.68158	15.0936	0.0012709	0.226923	82.5409	100.571	95.4794	113.22	111.711	112.069
ENSMUSG00000034462	chr5:104459450-104505819	protein_coding	Pkd2	0.237185	1.17869	7.23062	15.0619	0.00128199	0.226923	131.681	139.637	142.137	159.082	160.884	167.345
ENSMUSG00000029762	chr6:34354119-34368463	protein_coding	Akr1b8	-0.322025	-1.25008	6.10927	15.1628	0.00124706	0.226923	80.9813	81.6198	67.5891	62.6556	66.4019	55.0079
ENSMUSG00000086040	chr6:54429603-54503768	protein_coding	Wipf3	0.372424	1.29453	5.2038	15.0669	0.00128025	0.226923	26.7574	36.8971	32.6858	43.5617	42.6846	38.269
ENSMUSG00000044162	chr6:65525313-65634040	protein_coding	Tnip3	-0.50173	-1.41591	2.31564	15.228	0.00122508	0.226923	6.1374	5.15428	6.11169	4.31546	3.5906	4.43396
ENSMUSG00000002222	chr6:71388634-71440637	protein_coding	Rmnd5a	0.282302	1.21613	6.59183	15.1084	0.00126576	0.226923	78.8544	91.3941	90.7739	114.624	100.859	101.937
ENSMUSG00000030157	chr6:129180615-129186534	protein_coding	Clec2d	-0.300335	-1.23143	7.38548	15.0824	0.0012748	0.226923	192.974	171.411	189.12	165.759	150	133.867
ENSMUSG00000003545	chr7:19302696-19310051	protein_coding	Fosb	-0.491023	-1.40544	4.30284	15.2389	0.00122144	0.226923	24.5901	25.3	19.4528	13.2721	19.9979	15.8909
ENSMUSG00000036751	chr7:30616861-30626151	protein_coding	Cox6b1	-0.234781	-1.17673	6.45265	15.0368	0.00129086	0.226923	95.4841	97.4284	91.1705	81.1185	77.0932	83.1592
ENSMUSG00000103808	chr1:157404325-157406721	TEC	Gm37060	0.570097	1.48462	1.64565	15.0793	0.00127587	0.226923	2.24835	2.29428	2.81246	3.68443	3.71941	3.57098
ENSMUSG00000032186	chr9:75565621-75611325	protein_coding	Tmod2	0.26143	1.19867	7.24161	15.1002	0.00126859	0.226923	125.888	146.174	140.821	159.652	165.2	169.949
ENSMUSG00000004798	chr11:61775649-61855073	protein_coding	Ulk2	0.250213	1.18938	5.95645	15.0732	0.00127803	0.226923	53.8795	57.8599	58.2864	71.0423	65.3231	65.8697
ENSMUSG00000044749	chr11:110176820-110251776	protein_coding	Abca6	0.600873	1.51663	2.94839	15.0181	0.0012975	0.226923	4.69926	6.85142	6.72466	10.0762	7.13289	10.4302
ENSMUSG00000021313	chr13:11553102-12106945	protein_coding	Ryr2	0.364808	1.28771	4.22837	15.0202	0.00129674	0.226923	16.5082	16.2485	16.2257	20.8241	18.1462	24.0892
ENSMUSG00000021356	chr13:30749226-30766976	protein_coding	Irf4	-0.450968	-1.36696	2.595	15.2122	0.00123035	0.226923	7.77809	6.41142	6.67057	5.35362	4.78209	5.16304
ENSMUSG00000060950	chr12:111678105-111683902	protein_coding	Trmt61a	-0.422521	-1.34027	3.82224	15.0241	0.00129536	0.226923	18.5135	14.8971	15.126	10.1983	12.9455	13.0489
ENSMUSG00000095589	chr12:115208095-115208591	IG_V_gene	Ighv1-55	-1.63139	-3.0981	-1.90125	15.1154	0.00126333	0.226923	0.405109	0.251428	0.414657	0.0610679	0.161013	0.119033
ENSMUSG00000024844	chr19:5364641-5366645	protein_coding	Banf1	-0.286009	-1.21926	4.91105	15.2183	0.00122831	0.226923	33.8063	35.0114	30.3962	26.4424	27.7909	27.0502
ENSMUSG00000076939	chr16:19241207-19241690	IG_V_gene	Iglv3	-1.14534	-2.21199	-0.0726993	14.9584	0.00131895	0.22992	1.17482	2.10571	0.829315	0.549611	0.644053	0.595163
ENSMUSG00000050721	chr9:65552698-65580040	protein_coding	Plekho2	-0.361273	-1.28456	6.32798	14.9163	0.00133436	0.231848	101.216	82.0913	87.6189	59.3173	78.6872	72.9075
ENSMUSG00000038530	chr1:169741477-169747642	protein_coding	Rgs4	0.422229	1.34	2.71985	14.8832	0.00134657	0.23321	5.63101	5.8457	5.28237	8.08131	7.45492	6.90389
ENSMUSG00000026192	chr1:71557150-71579631	protein_coding	Atic	-0.268091	-1.20421	5.66202	14.7769	0.00138673	0.234699	60.2194	54.3399	51.3634	45.0884	46.9515	45.7383
ENSMUSG00000008575	chr4:82290173-82705750	protein_coding	Nfib	0.235887	1.17763	8.96405	14.7699	0.00138942	0.234699	438.53	471.051	466.273	553.132	545.529	521.571
ENSMUSG00000106837	chr5:67833350-67836828	TEC	D630030B08Rik	0.394007	1.31404	3.18024	14.7675	0.00139036	0.234699	7.59579	7.25999	8.41935	10.6869	9.25826	10.7278
ENSMUSG00000107286	chr5:118602716-118605132	TEC	Gm43788	0.504092	1.41823	2.87564	14.8142	0.00137249	0.234699	6.44123	4.55713	6.86889	8.0406	8.67862	8.83817
ENSMUSG00000097462	chr6:92940329-93272979	antisense_RNA	9530026P05Rik	0.732037	1.66098	3.65962	14.7729	0.00138825	0.234699	6.58302	13.1685	8.834	19.3178	12.0277	15.6677
ENSMUSG00000025492	chr7:141009586-141010770	protein_coding	Ifitm3	-0.312262	-1.24165	7.42266	14.8162	0.00137172	0.234699	215.214	169.777	185.063	143.286	163.445	152.451
ENSMUSG00000060938	chr11:68901583-68906989	protein_coding	Rpl26	-0.253858	-1.19239	7.59633	14.8094	0.00137431	0.234699	208.712	221.445	201.361	182.308	164.829	182.432
ENSMUSG00000021065	chr12:77238125-77476338	protein_coding	Fut8	0.27205	1.20752	5.42884	14.841	0.00136238	0.234699	37.6549	39.4742	39.7891	50.7067	46.9032	43.6106
ENSMUSG00000020154	chr10:116275523-116389535	protein_coding	Ptprb	0.406433	1.3254	10.1084	14.6904	0.00142041	0.237467	817.429	1089.19	941.597	1497.73	1120.25	1156.94
ENSMUSG00000052921	chr11:68943155-68957480	protein_coding	Arhgef15	0.246626	1.18643	5.80073	14.7015	0.00141603	0.237467	50.4563	50.2228	52.1026	64.0805	59.4944	57.7606
ENSMUSG00000023905	chr17:23675447-23677449	protein_coding	Tnfrsf12a	-0.475199	-1.39011	7.1705	14.6799	0.00142457	0.237467	178.025	178.577	146.266	89.668	128.295	143.538
ENSMUSG00000079641	chrX:37082520-37085402	protein_coding	Rpl39	-0.264536	-1.20125	7.27368	14.6918	0.00141987	0.237467	166.844	185.02	154.865	143.245	138.391	140.086
ENSMUSG00000061787	chr7:81342732-81345254	protein_coding	Rps17	-0.258617	-1.19633	7.4619	14.644	0.00143885	0.23762	189.692	202.274	184.234	163.743	148.374	169.458
ENSMUSG00000094546	chr12:114788372-114788805	IG_V_gene	Ighv1-26	-1.03885	-2.05459	-0.461869	14.6499	0.0014365	0.23762	1.03303	1.19428	0.721143	0.549611	0.499141	0.371977
ENSMUSG00000023004	chr15:98931425-98934565	protein_coding	Tuba1b	-0.230161	-1.17297	7.27613	14.6518	0.00143571	0.23762	169.579	169.243	163.159	137.423	146.57	143.925
ENSMUSG00000039981	chr10:7832470-7870396	protein_coding	Zc3h12d	-0.603663	-1.51957	2.04837	14.6165	0.0014499	0.237971	6.21842	4.14856	4.50714	3.29766	3.6228	2.9163
ENSMUSG00000001473	chr18:67390717-67402748	protein_coding	Tubb6	-0.762752	-1.69672	5.91952	14.6247	0.0014466	0.237971	94.6537	68.2313	65.6961	25.9335	59.0275	49.5771
ENSMUSG00000001707	chr13:38644207-38659058	protein_coding	Eef1e1	-0.348138	-1.27292	4.24561	14.5851	0.00146267	0.23933	24.185	19.1714	20.2641	16.6715	17.6149	15.7718
ENSMUSG00000032085	chr9:45929619-45936058	protein_coding	Tagln	-0.42848	-1.34582	7.76066	14.5276	0.00148634	0.240255	259.128	281.757	205.832	153.056	187.033	214.497
ENSMUSG00000045322	chr9:106222598-106226883	protein_coding	Tlr9	-0.598	-1.51362	2.13881	14.559	0.00147334	0.240255	6.48174	4.36856	4.95786	3.78621	3.78381	2.94606
ENSMUSG00000062867	chr9:108560286-108565584	protein_coding	Impdh2	-0.264409	-1.20114	5.72575	14.5346	0.0014834	0.240255	62.0627	57.797	53.3826	46.1266	49.3023	48.7587
ENSMUSG00000020589	chr12:12262139-12380965	protein_coding	Fam49a	0.266577	1.20295	6.32254	14.5415	0.00148055	0.240255	65.972	75.837	76.0445	90.4415	81.682	89.8994
ENSMUSG00000103992	chr3:29174838-29176927	TEC	Gm38029	0.947475	1.92849	0.0336858	14.3212	0.00157492	0.241162	0.465875	0.722856	0.775229	0.977086	1.30421	1.47303
ENSMUSG00000028036	chr3:151796502-151837630	protein_coding	Ptgfr	0.555839	1.47002	3.41366	14.351	0.00156177	0.241162	7.12992	9.05141	9.53712	15.3687	9.53199	12.9448
ENSMUSG00000040037	chr3:156561794-157316445	protein_coding	Negr1	0.508349	1.42242	2.31856	14.4007	0.0015401	0.241162	3.86879	3.42571	4.7956	6.10679	5.53886	5.69869
ENSMUSG00000029153	chr5:73322199-73341028	protein_coding	Ociad2	0.492757	1.40713	2.30578	14.3475	0.0015633	0.241162	3.9093	4.58856	3.73192	6.39177	5.18463	5.56477
ENSMUSG00000054435	chr6:48684549-48692060	protein_coding	Gimap4	-0.268969	-1.20495	6.25105	14.4189	0.00153226	0.241162	88.5973	79.137	81.9038	64.223	75.4669	67.5064
ENSMUSG00000063694	chr6:50562563-50566538	protein_coding	Cycs	-0.251251	-1.19024	5.7711	14.4231	0.00153046	0.241162	60.2397	60.7513	57.0605	47.5719	48.7709	53.1778
ENSMUSG00000108256	chr6:93194941-93197851	TEC	Gm43923	0.735776	1.66529	1.92763	14.3047	0.00158226	0.241162	2.0458	3.86571	2.63217	5.4554	3.84822	4.71667
ENSMUSG00000019987	chr10:24915221-24927484	protein_coding	Arg1	-0.795689	-1.73591	0.993603	14.2943	0.00158689	0.241162	3.01806	2.29428	2.23554	1.75061	1.62623	1.01178
ENSMUSG00000020018	chr10:93583029-93589706	protein_coding	Snrpf	-0.282923	-1.21666	4.76602	14.3816	0.00154838	0.241162	31.5377	30.3285	27.728	23.5315	24.4901	25.5623
ENSMUSG00000031480	chr8:22227313-22261334	protein_coding	Thsd1	0.310178	1.23986	4.3323	14.4032	0.00153904	0.241162	16.8323	18.04	18.912	23.735	22.5097	20.4885
ENSMUSG00000037921	chr8:61928087-62038244	protein_coding	Ddx60	0.374105	1.29604	3.60115	14.2969	0.00158572	0.241162	11.4646	8.95713	10.9974	14.0049	13.9115	12.9894
ENSMUSG00000025591	chr8:66473118-66486530	protein_coding	Tma16	-0.353234	-1.27742	4.38294	14.4273	0.00152865	0.241162	26.7777	22.5028	20.8951	16.8954	18.9835	19.0303
ENSMUSG00000031875	chr8:104339410-104347672	protein_coding	Cmtm3	-0.303221	-1.2339	5.43549	14.3264	0.00157261	0.241162	48.5523	45.6028	49.182	33.8927	42.6524	39.6081
ENSMUSG00000041361	chr9:71504347-71592360	protein_coding	Myzap	0.424772	1.34236	5.16323	14.4573	0.00151586	0.241162	26.9397	34.0999	30.6666	50.0146	35.3907	37.6292
ENSMUSG00000103901	chr2:14149820-14153297	TEC	Gm37499	0.428461	1.3458	2.79421	14.4773	0.00150738	0.241162	5.36769	5.78285	6.40015	8.14238	7.13289	8.37692
ENSMUSG00000040463	chr11:72441355-72451768	protein_coding	Mybbp1a	-0.288725	-1.22156	7.2103	14.4614	0.00151412	0.241162	181.043	156.42	151.043	122.869	140.13	136.887
ENSMUSG00000026774	chr2:23207476-23267129	protein_coding	4931423N10Rik	2.7244	6.60886	-2.8804	14.4147	0.00153406	0.241162	0.0202554	0	0.0360572	0.162848	0.177115	0.133912
ENSMUSG00000042406	chr15:80255184-80257540	protein_coding	Atf4	-0.267098	-1.20339	8.51593	14.4749	0.00150839	0.241162	404.623	424.222	370.74	306.805	346.114	343.811
ENSMUSG00000044033	chr2:77009902-77170636	protein_coding	Ccdc141	0.371972	1.29412	6.70498	14.3626	0.00155668	0.241162	77.1935	110.628	85.1129	115.601	113.192	123.987
ENSMUSG00000024610	chr18:60803848-60812646	protein_coding	Cd74	-0.236198	-1.17788	8.30492	14.387	0.00154605	0.241162	360.182	336.159	329.833	283.701	299.694	287.806
ENSMUSG00000102503	chr1:54737166-54738575	TEC	Gm37370	0.524864	1.4388	1.88001	14.3062	0.00158156	0.241162	2.81551	2.73428	3.29923	4.29511	4.57278	3.92808
ENSMUSG00000047412	chr9:31030644-31075885	protein_coding	Zbtb44	0.24322	1.18363	6.18612	14.2811	0.00159278	0.24137	62.1437	69.457	68.3463	81.3017	75.7729	79.5435
ENSMUSG00000052310	chr3:90248172-90253612	protein_coding	Slc39a1	-0.2659	-1.20239	6.85636	14.0959	0.00167845	0.242617	135.023	120.623	123.82	96.304	113.337	105.954
ENSMUSG00000057123	chr3:96904693-97077416	protein_coding	Gja5	-0.380498	-1.30179	4.76658	14.2322	0.00161491	0.242617	32.8543	26.6199	32.7038	24.4882	26.374	20.1165
ENSMUSG00000040998	chr3:132881745-132950291	protein_coding	Npnt	0.245283	1.18533	8.82154	14.1803	0.0016388	0.242617	393.401	423.405	425.222	509.632	503.827	458.752
ENSMUSG00000033467	chr5:109554709-109558993	protein_coding	Crlf2	-0.335197	-1.26155	4.08761	14.1211	0.00166651	0.242617	20.7821	18.1971	17.8663	13.5978	16.1174	15.3254
ENSMUSG00000042474	chr1:130865669-130880791	protein_coding	Fcmr	-0.639674	-1.55798	3.01455	14.1524	0.00165178	0.242617	13.3483	7.19713	8.81598	6.00501	7.2295	5.71357
ENSMUSG00000042066	chr1:132356315-132391281	protein_coding	Tmcc2	0.426515	1.34398	6.09665	14.2077	0.00162614	0.242617	50.7601	58.5199	65.6601	96.7111	69.9925	68.6074
ENSMUSG00000003429	chr7:45122379-45124439	protein_coding	Rps11	-0.22661	-1.17008	7.42235	14.1043	0.00167446	0.242617	180.557	190.08	184.27	157.657	153.462	163.09
ENSMUSG00000112023	chr10:51480632-51486703	protein_coding	Lilr4b	-0.325347	-1.25297	5.43134	14.1088	0.00167231	0.242617	53.5149	46.0742	44.3503	34.2998	42.4753	38.0756
ENSMUSG00000073491	chr1:173566283-173599274	protein_coding	Ifi213	0.395694	1.31558	3.84457	14.0866	0.00168289	0.242617	13.2471	10.3086	13.3411	18.0964	15.7632	14.9535
ENSMUSG00000021996	chr14:74732297-74750765	protein_coding	Esd	-0.307818	-1.23783	7.32771	14.0951	0.00167883	0.242617	194.776	185.711	152.702	148.537	148.229	133.927
ENSMUSG00000086591	chr11:69448548-69453676	antisense_RNA	Dnah2os	-0.603317	-1.51921	2.05974	14.1875	0.00163546	0.242617	4.92207	5.02856	5.12012	2.46307	4.13804	3.2734
ENSMUSG00000081648	chr2:23202033-23203683	processed_pseudogene	Gm13423	0.913115	1.88311	-0.000729924	14.1374	0.00165883	0.242617	0.465875	0.785713	0.721143	1.24171	1.04659	1.38375
ENSMUSG00000000982	chr11:83647844-83649355	protein_coding	Ccl3	-0.588767	-1.50396	2.01753	14.1099	0.0016718	0.242617	5.7728	4.33713	4.417	2.80912	3.86432	2.99069
ENSMUSG00000029419	chr2:25575416-25581757	protein_coding	Gm996	1.2923	2.44919	-0.933559	14.0905	0.00168106	0.242617	0.405109	0.22	0.180286	0.85495	0.644053	0.520768
ENSMUSG00000064288	chr13:21750194-21750505	protein_coding	Hist1h4k	-0.324792	-1.25248	3.80988	14.2225	0.00161935	0.242617	15.5562	14.3	16.8026	12.1932	12.2209	12.9002
ENSMUSG00000069306	chr13:21811746-21812147	protein_coding	Hist1h4m	-3.23596	-9.42154	-0.0912284	14.2073	0.00162635	0.242617	4.55747	0.22	0.216343	0.183204	0.209317	0.148791
ENSMUSG00000041347	chr12:105603085-105605428	protein_coding	Bdkrb1	-0.475826	-1.39071	2.20315	14.1673	0.00164482	0.242617	5.38795	5.81427	4.90377	3.86763	4.15414	3.52634
ENSMUSG00000024673	chr19:11249675-11266241	protein_coding	Ms4a1	-0.557229	-1.47144	3.5381	14.1739	0.00164176	0.242617	17.5412	12.9485	10.9974	10.0355	10.5464	7.66272
ENSMUSG00000040613	chr6:122577792-122602444	protein_coding	Apobec1	-0.331861	-1.25864	4.02787	14.0503	0.00170036	0.243165	19.9314	18.26	16.3339	14.2695	15.2963	13.7334
ENSMUSG00000020484	chr11:5520659-5525893	protein_coding	Xbp1	-0.262427	-1.19949	7.17331	14.0554	0.0016979	0.243165	160.889	160.757	150.629	127.958	144.187	121.547
ENSMUSG00000000805	chr11:84957786-84966044	protein_coding	Car4	-0.278083	-1.21258	6.22255	14.0675	0.00169207	0.243165	91.8787	79.8284	73.791	67.6021	65.9832	68.8752
ENSMUSG00000028518	chr4:105029874-105109890	protein_coding	Prkaa2	0.266348	1.20276	5.84637	13.9088	0.00177031	0.244361	47.8839	55.4713	53.2564	66.2383	63.1655	58.9063
ENSMUSG00000066842	chr1:150562524-150993435	protein_coding	Hmcn1	0.339333	1.26517	7.42058	14.0025	0.00172366	0.244361	143.793	142.214	167.522	219.335	189.239	165.44
ENSMUSG00000020460	chr11:29545846-29548109	protein_coding	Rps27a	-0.230703	-1.17341	7.73162	13.9452	0.001752	0.244361	231.398	239.705	217.407	197.066	193.087	196.553
ENSMUSG00000043099	chr11:75164565-75169519	protein_coding	Hic1	-0.432477	-1.34955	3.69076	13.9055	0.00177201	0.244361	17.0753	13.3885	13.9541	9.18054	12.4785	11.2486
ENSMUSG00000000056	chr11:121237253-121255856	protein_coding	Narf	0.394355	1.31436	3.32439	13.9964	0.00172663	0.244361	7.91988	9.17712	8.74386	12.7225	10.0794	11.1444
ENSMUSG00000071478	chr13:23574381-23574952	protein_coding	Hist1h2ad	-0.768896	-1.70397	0.646613	13.9576	0.00174584	0.244361	2.34963	2.04285	1.53243	1.28243	0.982181	1.20521
ENSMUSG00000035493	chr13:56609523-56639562	protein_coding	Tgfbi	-0.280659	-1.21475	6.25526	13.9342	0.00175754	0.244361	95.0993	77.8484	78.3161	70.6555	69.3484	66.9261
ENSMUSG00000112343	chr12:56488321-56529427	processed_transcript	Sfta3-ps	0.275191	1.21015	6.25844	13.9965	0.00172656	0.244361	71.0156	65.277	71.285	91.9275	84.2422	75.2137
ENSMUSG00000063727	chr15:54250619-54278484	protein_coding	Tnfrsf11b	-0.577482	-1.49224	2.9756	13.9038	0.00177286	0.244361	9.47955	6.69427	11.8267	5.86252	6.0219	7.00804
ENSMUSG00000055839	chr17:23824740-23829109	protein_coding	Elob	-0.257813	-1.19566	6.0621	13.9731	0.00173815	0.244361	73.1424	77.1884	68.0218	57.8313	59.4461	65.215
ENSMUSG00000015605	chr17:46546839-46556162	protein_coding	Srf	-0.331841	-1.25862	6.74804	13.9941	0.00172777	0.244361	115.031	134.483	110.028	81.7902	103.29	100.344
ENSMUSG00000032802	chr2:152105516-152111376	protein_coding	Srxn1	-0.349331	-1.27397	6.99867	13.9367	0.00175625	0.244361	160.079	152.963	116.915	117.963	114.899	104.555
ENSMUSG00000027474	chr2:153065955-153081735	protein_coding	Ccm2l	0.265566	1.20211	4.94411	13.9107	0.00176935	0.244361	26.3726	28.6942	28.6654	35.053	32.0255	33.5672
ENSMUSG00000035268	chr2:163658386-163726158	protein_coding	Pkig	-0.25539	-1.19366	5.19392	13.9278	0.00176077	0.244361	42.6174	38.6256	38.1845	33.4041	33.0721	33.597
ENSMUSG00000053141	chr2:161521990-162661147	protein_coding	Ptprt	-0.621264	-1.53822	1.71226	13.8866	0.00178159	0.244932	4.11185	3.11142	4.5432	2.402	3.01095	2.29138
ENSMUSG00000038279	chr6:125131909-125144753	protein_coding	Nop2	-0.338416	-1.26437	5.11837	13.8542	0.00179822	0.246582	43.9948	35.9856	36.3096	27.2566	33.6518	31.0675
ENSMUSG00000028926	chr5:4803391-5420312	protein_coding	Cdk14	0.249507	1.1888	7.08436	13.7948	0.00182909	0.249779	115.172	127.348	129.337	156.843	141.901	143.33
ENSMUSG00000020205	chr10:111506286-111508645	protein_coding	Phlda1	-0.343223	-1.26859	6.69093	13.7887	0.00183229	0.249779	122.606	120.685	103.43	76.803	92.9208	103.41
ENSMUSG00000048249	chr17:26715650-26776635	protein_coding	Crebrf	0.342693	1.26812	6.5622	13.7736	0.00184026	0.249779	74.1147	92.8398	82.9675	120.141	91.6005	105.061
ENSMUSG00000079419	chr19:11469366-11482192	protein_coding	Ms4a6c	-0.385636	-1.30644	3.63985	13.7808	0.00183643	0.249779	15.1713	14.8657	12.3676	10.5851	12.0599	9.76067
ENSMUSG00000018846	chr11:35769484-35791285	protein_coding	Pank3	0.238222	1.17954	7.58447	13.7337	0.0018615	0.25202	174.399	185.742	168.135	217.972	201.315	203.769
ENSMUSG00000050966	chr4:134003330-134018841	protein_coding	Lin28a	2.14647	4.42742	-1.96841	13.7138	0.00187218	0.25267	0.141788	0.062857	0.0180286	0.346051	0.48304	0.178549
ENSMUSG00000021596	chr13:76384535-77031810	protein_coding	Mctp1	0.367093	1.28975	4.41245	13.7071	0.00187577	0.25267	17.1969	21.2457	17.3255	25.7299	20.7707	25.2349
ENSMUSG00000041729	chr9:62419492-62537044	protein_coding	Coro2b	0.367009	1.28968	5.34587	13.6887	0.00188573	0.252736	29.2083	41.1399	36.2014	49.7907	43.7956	43.6255
ENSMUSG00000050737	chr2:30889471-30929863	protein_coding	Ptges	-0.46558	-1.38087	4.17526	13.689	0.0018856	0.252736	26.9195	17.0343	18.7497	15.0838	15.7793	14.6708
ENSMUSG00000029385	chr5:93267257-93276231	protein_coding	Ccng2	0.347463	1.27232	4.25812	13.6697	0.00189612	0.252857	15.4752	17.9143	17.019	21.7809	18.5648	23.7024
ENSMUSG00000025558	chr14:121542046-121797837	protein_coding	Dock9	0.447479	1.36366	8.3041	13.6755	0.00189295	0.252857	211.062	336.882	254.455	399.852	326.921	367.037
ENSMUSG00000022197	chr15:12359711-12739924	protein_coding	Pdzd2	0.273229	1.20851	8.5071	13.6597	0.00190158	0.252952	315.742	321.514	350.962	440.951	386.512	366.918
ENSMUSG00000021294	chr12:112146208-112181747	protein_coding	Kif26a	0.401127	1.32054	4.16461	13.6494	0.00190724	0.253075	12.8014	17.7571	15.757	22.6765	18.4038	19.938
ENSMUSG00000029188	chr5:53038081-53071664	protein_coding	Slc34a2	0.366266	1.28901	10.7587	13.5716	0.00195056	0.254712	1582.76	1629.32	1329.32	2247.48	1989.22	1617.16
ENSMUSG00000095753	chr6:69648824-69649363	IG_V_gene	Igkv4-53	-1.8241	-3.54087	-1.25771	13.5898	0.00194032	0.254712	1.11405	0.534285	0.2524	0.122136	0.112709	0.282702
ENSMUSG00000020841	chr11:76778424-76847018	protein_coding	Cpd	0.243834	1.18414	7.99575	13.5847	0.00194321	0.254712	232.492	232.414	236.102	299.68	272.434	258.033
ENSMUSG00000071714	chr15:78282517-78305603	protein_coding	Csf2rb2	-0.410839	-1.32946	3.39053	13.5673	0.001953	0.254712	14.2598	10.3086	11.2138	8.79377	9.06505	9.12087
ENSMUSG00000036158	chr15:93499114-93595891	protein_coding	Prickle1	0.436957	1.35375	5.21048	13.5821	0.00194468	0.254712	30.3832	32.5914	31.2435	54.4115	38.289	34.9509
ENSMUSG00000092203	chr17:34950238-34952471	processed_transcript	1110038B12Rik	-0.436398	-1.35322	3.77912	13.6137	0.001927	0.254712	18.8781	15.2114	13.269	10.178	12.6717	12.0967
ENSMUSG00000027078	chr2:84798828-84810335	protein_coding	Ube2l6	-0.379629	-1.30101	3.87465	13.5711	0.00195089	0.254712	19.2224	14.1114	16.2618	13.3535	13.0099	11.8884
ENSMUSG00000037172	chr6:40401375-40436135	protein_coding	E330009J07Rik	0.271454	1.20702	4.87229	13.534	0.00197193	0.256228	24.8332	26.3371	28.2688	32.8952	30.4154	32.6149
ENSMUSG00000000740	chr8:123102350-123105244	protein_coding	Rpl13	-0.233033	-1.1753	8.11521	13.5285	0.0019751	0.256228	300.125	315.165	283.608	255.06	246.914	262.779
ENSMUSG00000026773	chr2:11471433-11554077	protein_coding	Pfkfb3	-0.335426	-1.26175	7.47185	13.5074	0.00198719	0.256228	207.355	208.214	178.699	131.438	173.637	165.753
ENSMUSG00000032878	chr11:28385685-28584324	protein_coding	Ccdc85a	0.519122	1.43308	5.55708	13.4966	0.00199345	0.256228	28.783	49.6885	37.7338	62.6556	46.6939	56.7042
ENSMUSG00000020811	chr11:71749920-71789647	protein_coding	Wscd1	0.519792	1.43375	3.23	13.5	0.00199149	0.256228	6.54251	7.76284	8.63569	13.8217	9.16166	10.0136
ENSMUSG00000102642	chr1:54913845-54916594	TEC	A130048G24Rik	0.396114	1.31596	3.24372	13.521	0.00197938	0.256228	8.81112	7.10284	8.36526	11.4808	11.0455	9.58212
ENSMUSG00000060098	chr8:106210936-106252794	protein_coding	Prmt7	-0.283318	-1.21699	4.69733	13.464	0.00201243	0.256811	30.4237	27.1228	27.8181	21.6384	24.313	24.1934
ENSMUSG00000034248	chr14:69241848-69285112	protein_coding	Slc25a37	-0.296608	-1.22825	6.12313	13.4654	0.00201161	0.256811	86.9161	69.2056	74.2597	58.9508	67.5129	61.1828
ENSMUSG00000059588	chr2:84330626-84425411	protein_coding	Calcrl	0.414681	1.333	9.06391	13.4643	0.00201225	0.256811	436.12	460.051	480.029	767.399	578.907	488.316
ENSMUSG00000038489	chr7:141471860-141475132	protein_coding	Polr2l	-0.302458	-1.23324	4.03974	13.4531	0.00201876	0.256986	18.797	18.7314	16.9649	14.3306	14.0565	15.7421
ENSMUSG00000025804	chr9:123962124-123968692	protein_coding	Ccr1	-0.374141	-1.29607	3.4937	13.4452	0.00202344	0.256986	14.3206	12.4771	11.3219	10.1373	10.2565	9.0316
ENSMUSG00000105243	chr3:121020486-121020776	TEC	Gm43444	1.38826	2.61764	-1.64774	13.3848	0.0020593	0.25748	0.141788	0.188571	0.1262	0.447831	0.434736	0.297582
ENSMUSG00000006219	chr4:141576062-141606096	protein_coding	Fblim1	-0.318718	-1.24722	5.87923	13.3025	0.00210938	0.25748	69.2939	58.9285	67.6432	45.577	59.0919	52.419
ENSMUSG00000076522	chr6:68425575-68426072	IG_V_gene	Igkv16-104	-2.15252	-4.44602	-1.3205	13.3054	0.0021076	0.25748	0.425364	1.54	0.234372	0.0610679	0.177115	0.193428
ENSMUSG00000094420	chr6:68631963-68632442	IG_V_gene	Igkv10-96	-0.995753	-1.99412	-0.546504	13.401	0.00204965	0.25748	1.11405	0.754284	0.775229	0.346051	0.434736	0.535647
ENSMUSG00000030042	chr6:82618992-82705365	protein_coding	Pole4	-0.290816	-1.22333	4.6018	13.341	0.00208576	0.25748	27.5069	25.2057	27.3494	19.8267	22.2198	23.4048
ENSMUSG00000107655	chr6:93241720-93244206	TEC	Gm44220	0.765863	1.70039	3.19949	13.3143	0.00210209	0.25748	4.6385	10.2771	5.64295	13.7606	9.24216	11.3825
ENSMUSG00000038587	chr10:4266380-4359470	protein_coding	Akap12	-0.653892	-1.57341	10.7119	13.4179	0.00203953	0.25748	2240.96	2159.52	1752.9	780.895	1650.29	1479.46
ENSMUSG00000031578	chr8:31159463-31168764	protein_coding	Mak16	-0.280301	-1.21445	5.30651	13.3589	0.00207494	0.25748	47.1344	41.5485	41.4657	32.6102	36.9848	37.5548
ENSMUSG00000050505	chr14:88464743-88471396	protein_coding	Pcdh20	1.265	2.40327	0.862162	13.3421	0.00208511	0.25748	0.567152	1.76	0.865372	2.09666	1.49742	3.69001
ENSMUSG00000032271	chr9:48591877-48605153	protein_coding	Nnmt	-0.433992	-1.35097	2.81316	13.3594	0.00207463	0.25748	8.60856	8.17141	7.4458	5.15006	6.81086	5.92187
ENSMUSG00000040711	chr11:32347820-32428173	protein_coding	Sh3pxd2b	-0.421791	-1.33959	6.48924	13.3901	0.00205614	0.25748	116.307	91.2055	101.014	59.6429	90.2802	80.3768
ENSMUSG00000087574	chr11:88718645-88728893	lincRNA	C030037D09Rik	0.435171	1.35207	2.29048	13.3719	0.00206706	0.25748	3.9093	4.27428	4.14657	5.37397	5.29734	5.96651
ENSMUSG00000069267	chr13:23752267-23752886	protein_coding	Hist1h3b	-0.590947	-1.50624	1.91638	13.3173	0.00210025	0.25748	4.90182	3.45714	5.08406	2.52414	3.12366	3.31803
ENSMUSG00000021690	chr13:93430101-93499808	protein_coding	Jmy	0.281131	1.21515	6.00339	13.341	0.00208581	0.25748	52.0767	61.4427	60.1253	76.7827	65.5485	68.6372
ENSMUSG00000050919	chr13:99184823-99250656	protein_coding	Zfp366	0.283347	1.21701	5.16347	13.3199	0.00209865	0.25748	31.6187	34.3199	30.9551	42.9104	39.2228	35.7395
ENSMUSG00000096108	chr12:114048241-114048812	IG_V_gene	Ighv11-2	-2.88084	-7.36577	-0.898674	13.345	0.00208333	0.25748	0.44562	2.89142	0.1262	0.162848	0.128811	0.133912
ENSMUSG00000042595	chrX:137049594-137082503	protein_coding	Fam199x	0.244608	1.18477	5.68922	13.4176	0.00203974	0.25748	46.0811	48.8713	46.6219	59.6429	55.1793	52.8951
ENSMUSG00000002319	chr14:55625400-55635957	protein_coding	Ipo4	-0.299253	-1.23051	4.39719	13.2889	0.00211776	0.25763	25.8662	21.3714	22.3915	18.6461	18.9513	19.0452
ENSMUSG00000022218	chr14:55700009-55713926	protein_coding	Tgm1	-0.589235	-1.50445	3.00836	13.2849	0.00212027	0.25763	11.8292	7.19713	9.78952	5.00757	7.53542	6.66583
ENSMUSG00000009905	chr1:106720459-106759727	protein_coding	Kdsr	0.291561	1.22396	5.61799	13.2267	0.00215672	0.259714	40.835	49.217	42.4032	58.9305	51.0412	52.0024
ENSMUSG00000004266	chr6:124720707-124738714	protein_coding	Ptpn6	-0.341413	-1.267	5.06331	13.239	0.00214896	0.259714	42.8605	32.8742	36.2194	31.2667	30.9146	26.336
ENSMUSG00000044533	chr17:24718116-24721929	protein_coding	Rps2	-0.220477	-1.16512	8.76114	13.2264	0.0021569	0.259714	476.084	453.922	470.798	384.748	406.897	410.648
ENSMUSG00000024109	chr17:90033631-91093071	protein_coding	Nrxn1	0.388317	1.30887	2.9958	13.2299	0.00215466	0.259714	6.15765	7.69999	6.77875	8.56986	9.09725	9.22503
ENSMUSG00000029248	chr5:77016023-77061529	protein_coding	Thegl	-0.814932	-1.75922	-0.163732	13.218	0.0021622	0.259766	1.01277	1.00571	1.29806	0.610679	0.627952	0.654679
ENSMUSG00000026589	chr1:157506728-157568425	protein_coding	Sec16b	0.493058	1.40743	1.94	13.193	0.00217813	0.261092	2.85602	3.29999	3.26317	4.64116	4.63718	3.97271
ENSMUSG00000060002	chr10:88452745-88504073	protein_coding	Chpt1	0.250769	1.18984	6.63353	13.1814	0.00218554	0.261156	86.4705	96.4855	88.9891	117.128	104.852	101.535
ENSMUSG00000040651	chr14:27428834-27483555	protein_coding	Fam208a	0.223463	1.16753	7.28616	13.1769	0.00218846	0.261156	139.742	140.203	151.909	171.112	165.039	168.119
ENSMUSG00000054766	chr2:30057378-30072577	protein_coding	Set	-0.218531	-1.16355	7.69038	13.1667	0.00219499	0.261351	226.679	225.814	213.981	186.583	193.876	192.297
ENSMUSG00000104634	chr5:49943409-49944558	TEC	Gm42461	2.08048	4.22947	-2.28769	13.125	0.00222207	0.262736	0.101277	0	0.0540857	0.244271	0.305925	0.208307
ENSMUSG00000009376	chr6:17463800-17573980	protein_coding	Met	0.245141	1.18521	6.37664	13.1389	0.00221305	0.262736	74.8439	77.6913	75.4676	99.0114	87.4785	83.7692
ENSMUSG00000021939	chr14:63122462-63145923	protein_coding	Ctsb	-0.217605	-1.1628	8.87548	13.1185	0.00222633	0.262736	518.479	510.588	485.942	426.885	433.061	442.92
ENSMUSG00000041598	chr11:113726850-113751881	protein_coding	Cdc42ep4	-0.325877	-1.25343	7.6116	13.1218	0.00222421	0.262736	232.046	217.234	203.434	145.26	196.275	179.114
ENSMUSG00000052331	chr1:54645340-54926387	protein_coding	Ankrd44	0.277099	1.21176	7.24016	13.0944	0.00224219	0.264025	121.958	151.988	136.134	172.883	156.086	167.791
ENSMUSG00000038642	chr3:95526786-95556403	protein_coding	Ctss	-0.22012	-1.16483	6.9857	13.0742	0.00225556	0.264104	139.783	133.917	135.377	122.319	116.67	112.248
ENSMUSG00000096336	chr6:67609713-67610508	IG_V_gene	Igkv1-135	-0.997369	-1.99636	-0.197257	13.071	0.00225772	0.264104	1.29635	1.54	0.721143	0.631035	0.595749	0.520768
ENSMUSG00000026981	chr2:24336853-24351494	protein_coding	Il1rn	-0.448377	-1.3645	3.53647	13.0754	0.00225481	0.264104	15.6575	12.4771	11.989	9.09911	11.7057	8.61498
ENSMUSG00000002233	chr3:104788375-104794459	protein_coding	Rhoc	-0.47221	-1.38723	7.40828	13.0556	0.002268	0.26414	211.203	196.491	184.631	101.454	175.182	150.189
ENSMUSG00000103349	chr3:147620811-147635647	lincRNA	Gm36888	-2.67772	-6.39842	-2.33831	13.0208	0.00229139	0.26414	0.587408	0.062857	0.198314	0.020356	0.096608	0.0148791
ENSMUSG00000028565	chr4:97772734-98118874	protein_coding	Nfia	0.2468	1.18657	7.41879	13.0116	0.00229765	0.26414	143.267	159.248	166.854	194.094	179.272	183.593
ENSMUSG00000031068	chr7:137437614-137468594	protein_coding	Glrx3	-0.247137	-1.18685	5.85098	13.0436	0.00227602	0.26414	67.0253	59.2113	61.6037	51.4191	55.9682	50.9311
ENSMUSG00000026536	chr1:173896345-173913046	protein_coding	Ifi211	-0.638481	-1.55669	2.39719	13.0149	0.00229544	0.26414	8.58831	5.37428	5.21026	3.46051	4.8465	4.01735
ENSMUSG00000038291	chr8:46033261-46152159	protein_coding	Snx25	0.230646	1.17336	6.45035	13.062	0.00226371	0.26414	79.2595	82.4998	79.5241	98.075	97.8639	87.1616
ENSMUSG00000035236	chr2:39066214-39190734	protein_coding	Scai	0.247141	1.18685	4.8632	13.0221	0.00229056	0.26414	25.8459	26.4314	27.4034	32.4881	30.8984	31.2163
ENSMUSG00000105547	chr16:19065230-19065681	IG_C_gene	Iglc3	-0.686872	-1.60979	1.56245	13.0265	0.00228753	0.26414	4.88156	3.11142	2.88457	2.54449	2.10927	2.14259
ENSMUSG00000050989	chr4:134537892-134552166	protein_coding	Selenon	-0.240089	-1.18107	5.94413	13.0036	0.00230308	0.264195	68.909	63.6742	67.3548	52.6812	59.7842	56.8381
ENSMUSG00000022358	chr15:58175879-58214932	protein_coding	Fbxo32	0.438787	1.35546	4.00112	12.9921	0.00231097	0.264531	12.5989	13.3571	14.6212	19.7656	14.0726	21.2176
ENSMUSG00000028318	chr4:45018583-45036565	protein_coding	Polr1e	-0.40059	-1.32005	2.98308	12.9788	0.00232005	0.264844	10.2087	8.20284	8.49146	6.67675	7.34221	6.398
ENSMUSG00000008305	chr4:72117142-72200919	protein_coding	Tle1	0.291347	1.22378	6.16655	12.9275	0.00235559	0.264844	58.5585	69.1427	66.0026	88.8537	72.4399	75.7196
ENSMUSG00000029322	chr5:100553725-100572245	protein_coding	Plac8	-0.640241	-1.55859	3.85789	12.9598	0.00233316	0.264844	23.3545	12.1314	17.2353	13.0075	12.398	8.68938
ENSMUSG00000029512	chr5:110784488-110810097	protein_coding	Ulk1	0.262127	1.19925	5.0528	12.9567	0.00233528	0.264844	28.2158	29.6371	32.5055	37.0478	34.6823	36.6918
ENSMUSG00000038039	chr10:58255497-58305599	protein_coding	Gcc2	0.233067	1.17533	6.58408	12.9437	0.00234432	0.264844	84.1614	90.137	90.179	110.94	101.889	98.0382
ENSMUSG00000046731	chr11:69878261-69881406	protein_coding	Kctd11	-0.41154	-1.3301	4.79837	12.9414	0.00234589	0.264844	36.0344	26.3999	32.6858	19.9895	27.6782	23.9256
ENSMUSG00000022553	chr15:76351294-76354380	protein_coding	Maf1	0.268974	1.20495	4.99144	12.9686	0.00232704	0.264844	27.1625	30.6114	28.6835	37.1089	32.6857	34.326
ENSMUSG00000055491	chr19:46044886-46072915	protein_coding	Pprc1	-0.33803	-1.26403	6.25126	12.9324	0.00235214	0.264844	96.6387	75.837	82.5709	57.8313	75.1449	68.8306
ENSMUSG00000074793	chr2:131127280-131146321	protein_coding	Hspa12b	0.342579	1.26802	5.65433	12.9235	0.00235838	0.264844	38.9512	52.7056	41.628	52.213	55.3564	61.0488
ENSMUSG00000014030	chr4:44524757-44710487	protein_coding	Pax5	-0.477102	-1.39194	3.94848	12.9044	0.00237174	0.265765	22.0177	17.0657	14.8015	13.3332	14.7649	10.6534
ENSMUSG00000096833	chr6:69607275-69607828	IG_V_gene	Igkv4-55	-3.49742	-11.2935	-0.599379	12.8966	0.00237724	0.265765	0.22281	4.30571	0.1262	0.10178	0.128811	0.133912
ENSMUSG00000053175	chr7:19808462-19822770	protein_coding	Bcl3	-0.540359	-1.45433	4.60634	12.8835	0.00238651	0.265765	33.5025	21.5914	31.2616	15.8776	24.9732	18.6584
ENSMUSG00000045128	chr8:70894722-70897412	protein_coding	Rpl18a	-0.253091	-1.19176	8.23927	12.8874	0.0023838	0.265765	321.049	357.499	307.369	280.79	258.169	288.223
ENSMUSG00000104213	chr12:113406604-113416324	IG_C_gene	Ighd	-0.500316	-1.41452	4.35087	12.8531	0.00240819	0.267621	30.8085	20.5228	20.2822	17.4451	19.2089	14.0905
ENSMUSG00000031490	chr8:27260329-27276674	protein_coding	Eif4ebp1	-0.260173	-1.19762	5.54089	12.8399	0.00241767	0.268115	50.4968	55.1256	46.676	40.2437	42.9422	43.8338
ENSMUSG00000004100	chr9:20888175-20892178	protein_coding	Ppan	-0.314621	-1.24369	4.5384	12.7932	0.00245152	0.269008	28.0943	25.3628	23.7977	18.3611	22.1393	21.5598
ENSMUSG00000047880	chr9:44511787-44561877	protein_coding	Cxcr5	-0.661004	-1.58118	2.0559	12.7815	0.00246008	0.269008	6.98813	3.92856	4.25474	3.09411	3.5906	2.96094
ENSMUSG00000042444	chr9:70599014-70657174	protein_coding	Mindy2	0.24483	1.18495	6.81517	12.7965	0.00244914	0.269008	99.3934	106.197	103.502	131.927	122.853	111.489
ENSMUSG00000020532	chr11:84129672-84401651	protein_coding	Acaca	0.236081	1.17779	7.03034	12.7807	0.00246067	0.269008	114.119	130.805	115.167	143.469	138.729	141.768
ENSMUSG00000021091	chr12:104406729-104414329	protein_coding	Serpina3n	-0.389101	-1.30958	7.74646	12.7802	0.00246102	0.269008	258.763	242.597	229.233	144.894	222.408	190.467
ENSMUSG00000037548	chr17:34143307-34151553	protein_coding	H2-DMb2	-0.43196	-1.34906	3.32697	12.7813	0.00246024	0.269008	13.9965	9.67998	10.7631	7.99989	9.08115	8.51083
ENSMUSG00000042834	chr18:33437019-33464029	protein_coding	Nrep	0.376757	1.29842	5.01631	12.7926	0.00245192	0.269008	26.5954	28.1599	29.5308	40.9358	39.8025	28.8059
ENSMUSG00000020077	chr10:62493833-62527451	protein_coding	Srgn	-0.319641	-1.24802	6.36115	12.7662	0.00247131	0.26958	91.9192	102.363	79.7043	65.4037	72.134	81.7456
ENSMUSG00000022309	chr15:42424723-42676977	protein_coding	Angpt1	0.336483	1.26267	6.5246	12.7324	0.00249643	0.271764	66.0732	94.6627	83.4002	106.258	100.939	100.806
ENSMUSG00000027800	chr3:57285611-57301988	protein_coding	Tm4sf1	-0.388594	-1.30912	7.8505	12.7035	0.00251803	0.273002	284.954	283.768	216.505	166.288	229.058	204.275
ENSMUSG00000040717	chr14:27038941-27107286	protein_coding	Il17rd	0.385808	1.30659	5.26569	12.7062	0.00251606	0.273002	27.5879	36.7399	35.6425	51.012	39.255	40.3074
ENSMUSG00000027820	chr3:63241537-63386030	protein_coding	Mme	0.246376	1.18622	7.47745	12.5632	0.00262624	0.273095	160.221	170.468	158.291	209.381	193.409	177.225
ENSMUSG00000041984	chr3:93393699-93399442	protein_coding	Rptn	-0.663977	-1.58444	0.66843	12.6652	0.00254712	0.273095	1.82299	1.88571	2.07329	1.09922	1.11099	1.42839
ENSMUSG00000038975	chr3:153907287-153913009	protein_coding	Rabggtb	-0.268632	-1.20467	5.57113	12.5881	0.00260671	0.273095	54.6492	54.7485	46.5137	40.3659	44.3109	44.6223
ENSMUSG00000058006	chr4:32657119-32775217	protein_coding	Mdn1	-0.320492	-1.24876	7.2344	12.6258	0.00257733	0.273095	194.027	144.948	162.564	127.103	146.458	128.183
ENSMUSG00000057722	chr4:101717404-101815352	protein_coding	Lepr	0.281272	1.21527	6.28327	12.5751	0.00261685	0.273095	64.5338	74.4541	71.8439	96.3854	81.4244	78.3979
ENSMUSG00000037355	chr5:33378549-33419754	protein_coding	Uvssa	0.259298	1.1969	5.17911	12.6144	0.00258616	0.273095	32.2062	35.9856	30.7027	40.5084	38.2085	39.5039
ENSMUSG00000037685	chr5:67618140-67847434	protein_coding	Atp8a1	0.28648	1.21966	9.30791	12.6285	0.00257522	0.273095	513.05	651.199	548.988	737.252	658.142	694.005
ENSMUSG00000107881	chr6:5216258-5220486	TEC	Gm44250	0.254949	1.19329	6.58408	12.58	0.00261301	0.273095	79.2798	94.7255	88.3761	110.289	104.498	98.2168
ENSMUSG00000038538	chr6:38433950-38524825	protein_coding	Ubn2	0.240035	1.18102	6.96505	12.5673	0.00262302	0.273095	113.815	105.851	123.766	140.517	134.961	130.296
ENSMUSG00000042079	chr6:117900324-117925622	protein_coding	Hnrnpf	-0.224615	-1.16847	7.64934	12.5385	0.00264586	0.273095	209.907	226.034	213.134	176.425	185.069	193.919
ENSMUSG00000030432	chr7:4792874-4795066	protein_coding	Rpl28	-0.212766	-1.15891	7.46328	12.6205	0.0025814	0.273095	185.175	192.814	190.346	160.873	160.579	168.922
ENSMUSG00000046223	chr7:24462484-24475968	protein_coding	Plaur	-0.370187	-1.29252	6.62244	12.63	0.00257406	0.273095	116.914	120.685	95.8399	69.7395	96.6402	91.3575
ENSMUSG00000037563	chr7:28350652-28353155	protein_coding	Rps16	-0.243913	-1.1842	7.2983	12.5308	0.00265201	0.273095	167.168	185.648	159.264	150.614	137.65	144.074
ENSMUSG00000030505	chr7:49778346-49858265	protein_coding	Prmt3	-0.302823	-1.23356	4.55992	12.5544	0.00263325	0.273095	29.3096	23.6028	25.1138	21.3534	21.9622	20.0272
ENSMUSG00000039760	chr10:19621998-19634681	protein_coding	Il22ra2	0.680118	1.60227	0.482161	12.6064	0.00259242	0.273095	0.992517	1.13143	0.973543	1.5267	1.62623	1.77061
ENSMUSG00000019893	chr10:52045721-52195244	protein_coding	Ros1	0.813689	1.7577	0.420699	12.5346	0.00264897	0.273095	1.03303	0.754284	0.955515	1.93382	1.80335	1.17545
ENSMUSG00000039197	chr14:21052574-21448569	protein_coding	Adk	0.221572	1.166	5.9559	12.5416	0.00264339	0.273095	56.0671	58.8342	56.9162	70.2688	65.0816	64.9769
ENSMUSG00000016493	chr1:195036826-195092249	protein_coding	Cd46	0.404602	1.32372	2.66875	12.6354	0.00256992	0.273095	5.02335	5.90856	5.37252	7.73526	6.56934	7.23123
ENSMUSG00000057113	chr11:33152287-33163206	protein_coding	Npm1	-0.232918	-1.17521	7.90341	12.6527	0.00255667	0.273095	275.778	260.857	239.456	220.455	223.744	216.163
ENSMUSG00000034675	chr13:55473429-55488111	protein_coding	Dbn1	-0.535174	-1.44912	4.24677	12.6689	0.00254422	0.273095	24.8129	24.3257	18.4252	10.9719	18.8869	16.5455
ENSMUSG00000021458	chr13:62964893-63326096	protein_coding	2010111I01Rik	-0.246265	-1.18613	6.6997	12.6152	0.00258559	0.273095	119.932	106.448	111.903	87.1031	98.0893	100.017
ENSMUSG00000096074	chr12:115757984-115758461	IG_V_gene	Ighv1-72	-1.73122	-3.32008	-2.33233	12.5447	0.00264092	0.273095	0.344342	0.314285	0.162257	0.10178	0.0805066	0.0595163
ENSMUSG00000115739	chr15:40012803-40014778	TEC	AC101945.4	-0.89567	-1.86047	-0.275979	12.6911	0.00252743	0.273095	1.21533	0.754284	1.11777	0.468187	0.547445	0.654679
ENSMUSG00000053774	chr16:32332252-32393747	protein_coding	Ubxn7	0.272199	1.20765	6.73095	12.535	0.00264866	0.273095	85.6805	105.946	97.0118	120.589	107.476	120.357
ENSMUSG00000052504	chr16:63543538-63864158	protein_coding	Epha3	0.345336	1.27045	3.45581	12.5907	0.00260466	0.273095	9.37827	8.76855	10.6008	12.6614	12.6234	11.3676
ENSMUSG00000015176	chr19:46075863-46085530	protein_coding	Nolc1	-0.254113	-1.1926	5.85787	12.6448	0.00256271	0.273095	69.1926	62.417	57.6193	51.3377	54.2615	53.0439
ENSMUSG00000021520	chr13:66900617-66905378	protein_coding	Uqcrb	-0.226444	-1.16995	6.2472	12.5191	0.00266138	0.273532	80.6977	86.9627	78.0998	69.8413	67.1103	73.0116
ENSMUSG00000034574	chr12:71831078-71992333	protein_coding	Daam1	0.241117	1.18191	7.26095	12.5078	0.00267043	0.273934	132.876	145.325	143.435	178.664	165.2	154.475
ENSMUSG00000106049	chr5:132434571-132437433	TEC	Gm43019	0.719168	1.64623	0.453908	12.4682	0.00270252	0.27511	0.992517	0.817141	1.11777	1.87275	1.48132	1.54742
ENSMUSG00000096594	chr6:70340876-70341453	IG_V_gene	Igkv8-19	-2.41897	-5.34788	-1.51673	12.4789	0.00269379	0.27511	0.324087	1.57143	0.144229	0.122136	0.112709	0.104154
ENSMUSG00000030577	chr7:30865402-30880342	protein_coding	Cd22	-0.397732	-1.31744	3.96167	12.4714	0.00269988	0.27511	21.0859	16.2171	15.757	13.5978	14.9259	11.814
ENSMUSG00000047261	chr16:42248442-42340651	protein_coding	Gap43	-0.350723	-1.2752	4.30869	12.4806	0.00269238	0.27511	22.1392	19.4542	24.8794	15.1652	18.5004	18.5244
ENSMUSG00000025364	chr10:128557766-128565987	protein_coding	Pa2g4	-0.241028	-1.18183	6.40192	12.4384	0.00272696	0.276543	99.434	91.017	84.3377	73.7903	79.8626	78.8145
ENSMUSG00000027405	chr2:130274430-130279313	protein_coding	Nop56	-0.31132	-1.24084	5.63408	12.443	0.00272318	0.276543	61.9006	49.217	53.7432	39.3481	48.2235	45.3365
ENSMUSG00000022234	chr15:31590800-31601804	protein_coding	Cct5	-0.219892	-1.16465	7.02035	12.4315	0.00273266	0.276595	145.434	140.045	133.556	114.482	122.193	123.08
ENSMUSG00000000561	chr3:105959369-105970037	protein_coding	Wdr77	-0.28861	-1.22146	4.37597	12.3422	0.00280748	0.277227	25.1573	21.6228	21.6343	17.9132	18.4682	19.6404
ENSMUSG00000100301	chr1:73618088-73864466	lincRNA	6030407O03Rik	1.18485	2.2734	-0.762429	12.3722	0.00278209	0.277227	0.182299	0.565713	0.288457	0.773526	0.676256	0.773712
ENSMUSG00000050608	chr4:139101814-139131113	protein_coding	Minos1	-0.220611	-1.16523	5.60733	12.3591	0.0027932	0.277227	53.0085	51.5113	52.8057	45.6177	43.3287	46.0954
ENSMUSG00000029036	chr4:155740641-155761093	protein_coding	Atad3a	-0.271114	-1.20674	5.16368	12.3495	0.00280132	0.277227	43.5087	36.6771	37.3192	30.7782	33.2331	33.3886
ENSMUSG00000040118	chr5:15934691-16374511	protein_coding	Cacna2d1	0.267567	1.20378	5.59352	12.417	0.00274464	0.277227	42.5769	39.5685	49.0197	52.0705	53.4886	52.5231
ENSMUSG00000106320	chr5:131986549-131993384	TEC	Gm42992	0.779363	1.71637	1.48807	12.3407	0.00280879	0.277227	1.15456	2.16857	2.70429	3.62336	3.52619	3.21388
ENSMUSG00000038065	chr6:54681624-54703851	protein_coding	Mturn	0.567281	1.48173	4.07127	12.3727	0.00278169	0.277227	9.72261	18.4171	12.62	22.1269	16.8903	20.8753
ENSMUSG00000076562	chr6:69700767-69701287	IG_V_gene	Igkv4-50	-3.80669	-13.9935	-0.773498	12.3312	0.00281686	0.277227	0.121533	4.05428	0.0901429	0.0814238	0.096608	0.0892745
ENSMUSG00000095351	chr6:70698449-70699067	IG_V_gene	Igkv3-2	-1.5839	-2.99779	-1.90506	12.3894	0.00276768	0.277227	0.384853	0.597142	0.198314	0.10178	0.128811	0.133912
ENSMUSG00000053063	chr6:129342691-129365303	protein_coding	Clec12a	-0.432393	-1.34947	2.39657	12.3341	0.00281444	0.277227	6.74506	5.53142	5.78717	4.49867	4.8143	4.10662
ENSMUSG00000043613	chr9:7445822-7455975	protein_coding	Mmp3	-0.645602	-1.56439	5.44838	12.3671	0.00278644	0.277227	70.8333	49.3742	39.6989	23.3483	41.5575	37.1531
ENSMUSG00000020812	chr11:116671660-116675799	protein_coding	1810032O08Rik	-0.408399	-1.32721	3.11526	12.3784	0.00277686	0.277227	11.2418	9.45998	8.90612	6.43248	7.98626	7.85615
ENSMUSG00000069265	chr13:23761853-23762386	protein_coding	Hist1h3a	-0.484169	-1.39878	1.93587	12.4013	0.00275771	0.277227	3.97007	4.27428	5.06603	3.05339	3.13976	3.33291
ENSMUSG00000024208	chr17:27122663-27133916	protein_coding	Uqcc2	-0.276777	-1.21149	4.24451	12.393	0.00276464	0.277227	21.4505	20.9314	19.8855	17.5468	15.9242	17.9144
ENSMUSG00000027227	chr2:122234749-122265340	protein_coding	Sord	0.275559	1.21046	4.82904	12.3804	0.00277522	0.277227	23.5166	27.9399	25.6186	31.226	32.5247	29.4308
ENSMUSG00000048163	chr5:113818536-113832644	protein_coding	Selplg	-0.291048	-1.22353	4.83467	12.3187	0.00282765	0.277265	35.0824	28.2857	30.7027	24.6918	25.1342	27.1246
ENSMUSG00000062997	chr2:39001580-39005624	protein_coding	Rpl35	-0.205541	-1.15312	6.95441	12.3221	0.00282472	0.277265	132.025	134.577	131.861	117.82	112.13	115.596
ENSMUSG00000063600	chr3:29082023-29691209	protein_coding	Egfem1	0.598662	1.51431	1.24783	12.2923	0.00285039	0.278471	1.64069	2.01142	1.87497	2.34093	2.73723	3.22876
ENSMUSG00000021131	chr12:80634022-80644341	protein_coding	Erh	-0.279231	-1.21355	4.49755	12.2928	0.00284992	0.278471	25.137	24.2628	24.8434	18.3611	20.8351	21.9466
ENSMUSG00000028455	chr4:43027690-43031710	protein_coding	Stoml2	-0.238651	-1.17989	5.01554	12.2649	0.00287424	0.278599	35.204	35.5771	34.2363	28.1319	30.3349	30.4872
ENSMUSG00000109325	chr7:23357125-23358069	processed_pseudogene	Krt8-ps	-1.03603	-2.05057	-1.07457	12.2754	0.00286503	0.278599	0.648174	0.659999	0.540857	0.325695	0.225419	0.342219
ENSMUSG00000021880	chr14:51123908-51132187	protein_coding	Rnase6	-0.541643	-1.45563	2.18134	12.2591	0.00287928	0.278599	6.58302	4.33713	5.08406	3.48087	4.21855	3.34779
ENSMUSG00000010406	chr14:54426909-54429756	protein_coding	Mrpl52	-0.288991	-1.22179	4.67902	12.2664	0.00287293	0.278599	31.1731	28.1599	25.1679	22.5137	22.6546	23.9553
ENSMUSG00000041695	chr11:111066164-111076821	protein_coding	Kcnj2	0.322334	1.25035	5.6626	12.2548	0.00288303	0.278599	38.6676	51.1342	45.2337	52.6405	53.5369	62.388
ENSMUSG00000021375	chr13:46749087-46929867	protein_coding	Kif13a	0.247212	1.18691	6.83392	12.2799	0.00286118	0.278599	96.5374	115.311	101.104	128.894	119.778	122.618
ENSMUSG00000037601	chr11:93956979-93968521	protein_coding	Nme1	-0.349043	-1.27372	3.94899	12.2445	0.00289212	0.278971	19.7085	17.5371	14.6753	12.865	14.1209	13.7185
ENSMUSG00000107198	chr5:91257571-91283421	lincRNA	Gm19619	-1.2147	-2.32093	-1.61983	12.236	0.00289959	0.279188	0.384853	0.345714	0.5048	0.162848	0.209317	0.16367
ENSMUSG00000028645	chr4:119108711-119137983	protein_coding	Slc2a1	-0.261639	-1.19884	5.72265	12.2184	0.00291521	0.280137	61.0904	59.2427	52.4271	44.4574	48.2557	51.2882
ENSMUSG00000043496	chr6:53815468-53820830	protein_coding	Tril	0.640345	1.5587	2.89836	12.2073	0.00292508	0.280137	4.15237	6.00285	7.13932	11.7861	7.69644	7.58833
ENSMUSG00000030609	chr7:78895854-78911209	protein_coding	Aen	-0.318507	-1.24704	6.45802	12.1954	0.00293571	0.280137	107.678	84.5113	100.365	68.0703	86.609	80.0048
ENSMUSG00000031799	chr8:72134975-72153142	protein_coding	Tpm4	-0.283855	-1.21744	9.63439	12.1987	0.00293279	0.280137	874.387	936.412	807.374	623.686	779.562	747.168
ENSMUSG00000059142	chr17:22846697-22867134	protein_coding	Zfp945	0.275252	1.21021	4.72748	12.2046	0.00292752	0.280137	24.7724	22.7857	24.1403	31.8774	27.968	27.0502
ENSMUSG00000028978	chr5:24364810-24384474	protein_coding	Nos3	-0.374838	-1.29669	4.63183	12.1618	0.00296603	0.281342	29.7552	25.9914	28.1606	17.0176	23.7495	23.8958
ENSMUSG00000090862	chr7:116331505-116334195	protein_coding	Rps13	-0.218661	-1.16365	6.91571	12.1471	0.00297935	0.281342	131.498	135.991	122.126	108.457	111.647	114.628
ENSMUSG00000063760	chr10:31493193-31609184	protein_coding	Rnf217	0.290162	1.22278	5.04551	12.1651	0.00296303	0.281342	26.5346	33.4399	29.1342	38.3913	35.4873	34.9212
ENSMUSG00000097872	chr2:25575431-25580099	lincRNA	Gm26702	1.42982	2.69414	-0.587848	12.1714	0.00295733	0.281342	0.607663	0.188571	0.162257	1.26207	0.821168	0.610042
ENSMUSG00000022724	chr16:59471775-59492461	protein_coding	Riox2	-0.264705	-1.20139	4.97508	12.1473	0.0029792	0.281342	37.27	31.4914	34.092	27.2566	29.5781	28.8356
ENSMUSG00000001227	chr17:56123085-56140343	protein_coding	Sema6b	-0.448856	-1.36496	3.81717	12.1464	0.00297998	0.281342	19.0806	17.4743	12.3676	10.7072	13.0904	11.9181
ENSMUSG00000091971	chr17:34969190-34972156	protein_coding	Hspa1a	-0.38329	-1.30431	3.42284	12.1337	0.00299162	0.281796	11.4241	13.5771	11.5022	8.18309	9.00064	10.6683
ENSMUSG00000060227	chr2:121866970-121936220	protein_coding	Casc4	0.283922	1.2175	6.39951	12.1296	0.00299535	0.281796	78.186	72.6313	77.3606	104.487	93.8546	79.6477
ENSMUSG00000029594	chr5:120116465-120198981	protein_coding	Rbm19	-0.250479	-1.1896	4.98947	12.12	0.00300419	0.282129	37.0472	32.3714	34.0199	28.1116	29.2883	29.5945
ENSMUSG00000031010	chrX:13071498-13173328	protein_coding	Usp9x	0.218615	1.16362	8.49858	12.1087	0.00301452	0.282602	327.105	325.851	349.845	406.631	386.48	373.837
ENSMUSG00000102758	chr3:23798102-25144261	protein_coding	Naaladl2	0.336699	1.26286	3.52131	12.0762	0.00304474	0.284436	9.35801	9.93141	10.9614	13.842	11.7057	12.7216
ENSMUSG00000015656	chr9:40800984-40810087	protein_coding	Hspa8	-0.23832	-1.17962	8.9305	12.0813	0.00303993	0.284436	510.052	517.565	556.686	409.521	470.851	462.68
ENSMUSG00000034855	chr5:92346638-92348889	protein_coding	Cxcl10	-0.708744	-1.63438	1.71267	12.0665	0.00305376	0.284779	4.76003	2.48285	4.72349	2.11702	2.4635	2.81215
ENSMUSG00000101249	chr1:24615706-24616197	unprocessed_pseudogene	Gm29216	-0.321755	-1.24985	3.33909	12.0599	0.00306002	0.284865	11.3633	11	11.3039	8.28487	9.54809	9.09112
ENSMUSG00000006494	chr2:71873224-71903858	protein_coding	Pdk1	0.259807	1.19732	4.727	12.0488	0.00307039	0.285332	22.5848	25.52	24.1042	30.31	27.5977	28.4934
ENSMUSG00000042515	chrX:139210042-139238335	protein_coding	Mum1l1	-0.38959	-1.31002	3.64598	12.0308	0.00308738	0.286412	17.1766	13.2628	12.0972	10.9311	11.0616	10.5046
ENSMUSG00000022180	chr14:54722209-54781946	protein_coding	Slc7a8	-0.406182	-1.32517	3.0676	12.0168	0.0031007	0.287149	10.4316	10.3086	7.98666	6.6564	7.84135	7.09732
ENSMUSG00000003814	chr8:84841850-84846934	protein_coding	Calr	-0.221517	-1.16596	8.33302	12.0002	0.00311657	0.28762	366.077	336.505	338.865	309.655	283.367	300.23
ENSMUSG00000031425	chrX:136822671-136839733	protein_coding	Plp1	-1.0164	-2.02287	2.44967	12.0037	0.0031132	0.28762	6.3197	12.7914	3.56966	3.76585	3.22027	3.98759
ENSMUSG00000054619	chr15:100304817-100314348	protein_coding	Mettl7a1	0.352183	1.27649	7.46698	11.9945	0.0031221	0.287633	137.595	181.343	147.366	231.244	179.562	184.233
ENSMUSG00000093861	chr6:68270485-68271267	IG_V_gene	Igkv1-110	-1.02924	-2.04095	-0.448382	11.9706	0.00314512	0.288017	0.911495	1.06857	0.937486	0.305339	0.72456	0.371977
ENSMUSG00000038421	chr1:170917576-170927583	protein_coding	Fcrla	-0.499719	-1.41394	1.73488	11.9823	0.00313377	0.288017	4.25364	3.70856	3.67783	2.402	2.91434	2.90142
ENSMUSG00000032517	chr9:120149707-120181484	protein_coding	Mobp	-2.46515	-5.52183	-1.62398	11.9677	0.00314788	0.288017	0.405109	1.35143	0.108171	0.0610679	0.048304	0.178549
ENSMUSG00000078652	chr11:101316213-101323537	protein_coding	Psme3	-0.223026	-1.16718	6.46422	11.9712	0.00314453	0.288017	99.4542	95.9198	89.9085	76.457	84.3388	83.5609
ENSMUSG00000024544	chr18:67933257-68255549	protein_coding	Ldlrad4	0.278955	1.21332	4.58514	11.9618	0.00315365	0.288052	21.4708	20.9628	22.4276	29.1701	24.7155	24.9225
ENSMUSG00000044827	chr5:64924679-64933563	protein_coding	Tlr1	-0.542292	-1.45628	2.09419	11.9304	0.00318427	0.288379	5.83357	4.39999	4.86772	3.96941	3.75161	2.72287
ENSMUSG00000113902	chr12:101968090-101977068	bidirectional_promoter_lncRNA	AC121965.1	-0.24898	-1.18837	4.93724	11.9369	0.00317795	0.288379	32.1454	35.0114	32.6678	29.3533	26.3257	28.2851
ENSMUSG00000016763	chr15:83602583-83725021	protein_coding	Scube1	0.463744	1.37912	3.62458	11.9522	0.00316297	0.288379	8.10218	13.0743	9.95178	15.4705	12.6395	14.5369
ENSMUSG00000096870	chr16:77400030-77403135	TEC	Gm21816	0.819378	1.76465	0.256213	11.9347	0.00318005	0.288379	0.749451	0.659999	1.0096	1.83204	1.38471	1.16057
ENSMUSG00000025190	chr19:43499752-43524605	protein_coding	Got1	-0.226986	-1.17039	5.21428	11.9462	0.00316884	0.288379	38.4043	41.0771	40.6004	33.852	33.7323	34.9807
ENSMUSG00000027796	chr3:54755582-54801257	protein_coding	Smad9	0.548965	1.46304	3.20873	11.863	0.00325122	0.28948	5.65127	8.2657	8.47343	13.842	9.7413	9.19527
ENSMUSG00000029120	chr5:36868513-36955078	protein_coding	Ppp2r2c	-0.833667	-1.78221	-0.100213	11.8609	0.00325341	0.28948	1.3166	1.35143	0.919458	0.814238	0.627952	0.565405
ENSMUSG00000030341	chr6:125349362-125362484	protein_coding	Tnfrsf1a	-0.256529	-1.1946	7.05459	11.8858	0.0032284	0.28948	160.686	134.671	138.694	117.434	129.986	115.982
ENSMUSG00000052748	chr1:151367699-151428455	protein_coding	Swt1	0.233048	1.17532	5.7375	11.8641	0.00325013	0.28948	45.8786	48.4313	52.6615	57.0374	56.3224	59.4122
ENSMUSG00000031015	chr7:110221711-110283506	protein_coding	Swap70	-0.289572	-1.22228	6.99109	11.833	0.00328158	0.28948	145.9	134.388	139.451	96.2837	126.138	120.937
ENSMUSG00000020075	chr10:62580251-62602281	protein_coding	Ddx21	-0.261911	-1.19907	7.39475	11.8742	0.00324	0.28948	202.899	179.237	168.369	140.7	160.401	157.971
ENSMUSG00000025044	chr8:39581685-39642673	protein_coding	Msr1	-0.437602	-1.35435	3.2589	11.8731	0.00324107	0.28948	13.6522	9.52284	9.75346	8.46808	8.4854	7.43954
ENSMUSG00000020116	chr11:17203198-17211568	protein_coding	Pno1	-0.252797	-1.19152	5.28358	11.8619	0.00325235	0.28948	46.3242	41.1713	39.5006	34.6458	37.0653	34.8766
ENSMUSG00000057322	chr11:114668524-114672331	protein_coding	Rpl38	-0.234765	-1.17672	7.11908	11.8845	0.00322974	0.28948	148.088	163.271	139.595	130.726	122.193	130.207
ENSMUSG00000049115	chr13:30336441-30382867	protein_coding	Agtr1a	0.505474	1.41959	3.14025	11.8581	0.00325621	0.28948	5.10437	8.9257	7.78835	10.3205	10.0633	10.3856
ENSMUSG00000022241	chr15:11382301-11399665	protein_coding	Tars	-0.21148	-1.15788	6.37677	11.8691	0.00324518	0.28948	90.4608	93.217	83.8689	75.5002	78.5423	76.9397
ENSMUSG00000022231	chr15:32244810-32696341	protein_coding	Sema5a	0.260219	1.19766	6.21694	11.8313	0.00328325	0.28948	60.7663	76.6541	65.6601	80.1821	80.1846	82.6086
ENSMUSG00000024785	chr19:29101375-29143843	protein_coding	Rcl1	-0.281124	-1.21514	3.94268	11.877	0.00323721	0.28948	18.1286	16.4057	16.0094	13.6792	14.2497	13.6739
ENSMUSG00000055044	chr19:40221173-40271842	protein_coding	Pdlim1	-0.301667	-1.23257	6.07239	11.834	0.00328052	0.28948	85.0931	65.5913	72.0602	56.3656	66.4341	58.0135
ENSMUSG00000045954	chr1:51289126-51302960	protein_coding	Cavin2	0.293376	1.2255	9.13536	11.8445	0.00326991	0.28948	438.186	578.41	499.518	662.749	603.413	591.681
ENSMUSG00000031304	chrX:101264378-101268255	protein_coding	Il2rg	-0.422387	-1.34014	3.89626	11.8522	0.00326218	0.28948	19.3845	13.6714	17.9024	10.8497	14.6522	12.6175
ENSMUSG00000105681	chr3:135872113-135875957	TEC	Gm43428	0.392757	1.3129	2.62661	11.8226	0.00329213	0.289542	5.12463	5.21713	5.49872	6.79889	6.29562	7.70736
ENSMUSG00000108621	chr7:39544402-39580589	lincRNA	Gm37494	0.248199	1.18772	6.2085	11.8165	0.00329836	0.289542	62.8931	66.7227	72.9977	86.2075	74.2754	80.2577
ENSMUSG00000041324	chr13:16011851-16031621	protein_coding	Inhba	0.380331	1.30164	3.3372	11.8147	0.00330024	0.289542	9.70236	8.07713	8.34723	9.70979	11.8828	12.424
ENSMUSG00000029622	chr5:145114215-145130705	protein_coding	Arpc1b	-0.225199	-1.16894	7.16423	11.7693	0.00334697	0.289828	161.74	153.905	148.123	122.95	136.636	137.111
ENSMUSG00000004451	chr1:119470305-119504794	protein_coding	Ralb	-0.246554	-1.18637	6.17315	11.802	0.00331326	0.289828	82.8853	74.9256	77.0361	59.9483	71.7153	66.2863
ENSMUSG00000030707	chr7:126699773-126707787	protein_coding	Coro1a	-0.315851	-1.24475	5.78102	11.7713	0.00334488	0.289828	72.1701	54.1199	56.5016	49.9739	51.4598	45.5449
ENSMUSG00000063457	chr10:80292453-80294114	protein_coding	Rps15	-0.223286	-1.16739	8.03307	11.7915	0.00332402	0.289828	271.97	298.665	275.873	245.615	228.381	251.07
ENSMUSG00000023926	chr17:40811126-40840754	protein_coding	Rhag	2.75484	6.74976	-2.57666	11.7703	0.00334596	0.289828	0.0810218	0	0	0.284983	0.257621	0.104154
ENSMUSG00000024924	chr19:27216484-27254231	protein_coding	Vldlr	0.375352	1.29716	6.44981	11.7757	0.00334034	0.289828	60.5233	90.9541	76.8739	110.451	92.3894	93.0835
ENSMUSG00000085438	chr2:119594297-119607502	lincRNA	1700020I14Rik	0.225083	1.16884	7.68448	11.7923	0.00332324	0.289828	186.796	192.814	189.336	240.2	212.521	212.31
ENSMUSG00000042821	chr2:167538195-167542814	protein_coding	Snai1	-0.426427	-1.3439	3.79242	11.7807	0.00333513	0.289828	17.5007	12.2257	17.686	12.1118	13.0099	10.3558
ENSMUSG00000041920	chr11:109450855-109473598	protein_coding	Slc16a6	-0.338506	-1.26445	4.19809	11.762	0.00335454	0.290013	22.7469	18.7942	19.8495	14.4934	18.5326	15.5486
ENSMUSG00000072235	chr15:98949841-98953551	protein_coding	Tuba1a	-0.245181	-1.18524	7.83298	11.7548	0.00336211	0.290197	246.326	256.614	239.095	186.42	221.651	217.889
ENSMUSG00000029334	chr5:98929773-99037351	protein_coding	Prkg2	0.255424	1.19369	4.59917	11.7355	0.00338227	0.290605	20.5795	23.32	22.2833	27.1956	25.8909	25.8598
ENSMUSG00000053964	chr7:28833854-28841708	protein_coding	Lgals4	0.416331	1.33453	2.14328	11.7396	0.00337805	0.290605	3.64598	3.55142	3.96629	5.06863	5.00751	4.86546
ENSMUSG00000026490	chr1:179960472-180165603	protein_coding	Cdc42bpa	0.252464	1.19124	8.29795	11.7347	0.00338319	0.290605	260.039	318.779	282.904	356.636	329.417	340.329
ENSMUSG00000030218	chr6:136872435-136875823	protein_coding	Mgp	-0.320208	-1.24851	9.11836	11.7108	0.00340838	0.291444	724.213	583.847	543.49	459.597	548.411	475
ENSMUSG00000037805	chr17:28328471-28331032	protein_coding	Rpl10a	-0.223019	-1.16717	6.5633	11.7099	0.00340934	0.291444	108.124	99.9427	97.4625	81.892	90.8437	89.0066
ENSMUSG00000071528	chr19:47083471-47090625	protein_coding	Usmg5	-0.221386	-1.16585	5.72081	11.716	0.00340284	0.291444	56.3101	56.7599	57.2047	47.6736	46.5489	51.8089
ENSMUSG00000001416	chr3:88297116-88321767	protein_coding	Cct3	-0.236098	-1.1778	6.75925	11.6308	0.00349439	0.292746	126.657	116.631	108.19	93.5967	103.193	101.579
ENSMUSG00000028364	chr4:63959785-64047015	protein_coding	Tnc	-1.01149	-2.01599	6.9707	11.6333	0.00349172	0.292746	279.849	96.0455	126.903	56.9967	123.127	69.396
ENSMUSG00000011257	chr4:123262351-123298925	protein_coding	Pabpc4	-0.231874	-1.17436	5.90794	11.6365	0.0034882	0.292746	68.9293	63.3599	62.2166	52.152	58.7376	54.7252
ENSMUSG00000029447	chr5:129786998-129846371	processed_transcript	Cct6a	-0.230382	-1.17315	7.02411	11.6011	0.00352694	0.292746	150.052	141.9	129.607	113.668	123.159	122.455
ENSMUSG00000041889	chr1:135371057-135375237	protein_coding	Shisa4	-0.381662	-1.30284	3.42033	11.6296	0.00349577	0.292746	13.3281	11.0943	11.8267	8.02025	9.04895	10.7427
ENSMUSG00000002984	chr7:19701313-19715438	protein_coding	Tomm40	-0.238564	-1.17982	5.12652	11.6325	0.00349256	0.292746	39.0525	37.4314	36.9045	29.8215	32.8306	33.4184
ENSMUSG00000103427	chr1:137949422-137954643	TEC	Gm37534	0.520408	1.43436	3.17187	11.6241	0.00350172	0.292746	7.454	5.71999	8.68978	12.8446	10.482	8.37692
ENSMUSG00000063286	chr7:106504239-106511671	transcribed_unprocessed_pseudogene	Gm8995	-0.348303	-1.27306	6.01854	11.6096	0.00351766	0.292746	84.1208	56.8856	76.5493	54.7168	59.0597	57.344
ENSMUSG00000111847	chr10:39662089-39663420	processed_pseudogene	Gm8899	0.994456	1.99233	-1.02336	11.6394	0.00348509	0.292746	0.263321	0.314285	0.306486	0.671747	0.531344	0.565405
ENSMUSG00000026565	chr1:165865154-166002678	protein_coding	Pou2f1	0.206948	1.15424	5.95264	11.5945	0.00353427	0.292746	58.2546	57.1999	56.8802	68.396	66.6273	63.9205
ENSMUSG00000025351	chr10:128900989-128912822	protein_coding	Cd63	-0.210656	-1.15721	7.30162	11.5952	0.00353347	0.292746	172.759	175.12	159.895	143.509	145.83	149.386
ENSMUSG00000022074	chr14:69767472-69784411	protein_coding	Tnfrsf10b	-0.358342	-1.28195	5.45922	11.639	0.00348551	0.292746	55.6822	41.5485	50.8586	33.4041	44.4558	37.7631
ENSMUSG00000026616	chr1:195136811-195176716	protein_coding	Cr2	-0.6309	-1.54853	2.44979	11.6735	0.00344817	0.292746	8.81112	4.93428	6.02155	5.00757	4.54057	3.34779
ENSMUSG00000057286	chr11:116675303-116694868	protein_coding	St6galnac2	0.267245	1.20351	4.20427	11.5944	0.00353433	0.292746	16.1841	17.0657	16.8026	19.6639	19.0318	21.5003
ENSMUSG00000023845	chr17:17527723-17624489	protein_coding	Lnpep	0.204197	1.15205	7.85291	11.6895	0.00343105	0.292746	207.436	221.194	215.802	248.872	248.121	245.386
ENSMUSG00000024294	chr18:10725548-10818704	protein_coding	Mib1	0.21681	1.16216	8.03058	11.6142	0.00351259	0.292746	229.92	249.731	245.838	295.548	275.912	271.662
ENSMUSG00000036372	chr19:10204014-10207824	protein_coding	Tmem258	-0.235683	-1.17746	4.57321	11.606	0.00352154	0.292746	25.927	25.6457	25.6006	21.8827	21.8334	21.8276
ENSMUSG00000040133	chr2:118277110-118373419	protein_coding	Gpr176	-0.881949	-1.84286	0.888436	11.5976	0.00353083	0.292746	3.58521	1.82285	1.71272	0.977086	1.52963	1.354
ENSMUSG00000056870	chr1:44551511-44796838	protein_coding	Gulp1	0.317181	1.24589	4.71031	11.6682	0.00345385	0.292746	19.3237	25.4571	25.0597	29.6383	28.1129	29.163
ENSMUSG00000031274	chrX:141475385-141689234	protein_coding	Col4a5	0.254824	1.19319	7.76988	11.6778	0.00344356	0.292746	202.19	204.411	190.364	234.725	263.965	213.559
ENSMUSG00000042306	chr3:90526856-90528837	protein_coding	S100a14	-0.485471	-1.40004	3.68985	11.571	0.00356036	0.293389	17.5615	16.2485	11.4842	8.75306	10.9328	12.4984
ENSMUSG00000096844	chr6:70434952-70435476	IG_V_gene	Igkv6-14	-2.2436	-4.73577	-1.9091	11.5666	0.00356524	0.293389	0.384853	0.942855	0.0901429	0.0407119	0.096608	0.119033
ENSMUSG00000076287	chr1:131498639-131498802	miRNA	Gm24273	1.10497	2.15094	-0.822619	11.5819	0.00354823	0.293389	0.283576	0.157143	0.468743	0.651391	0.660154	0.758833
ENSMUSG00000041438	chr8:106893636-106923088	protein_coding	Utp4	-0.246265	-1.18613	5.12719	11.5627	0.0035696	0.293389	40.3691	36.6771	36.6521	29.7808	32.9272	33.1357
ENSMUSG00000016554	chr15:77958998-77970824	protein_coding	Eif3d	-0.201384	-1.1498	6.38083	11.577	0.00355367	0.293389	92.5876	88.9427	85.8341	76.1516	78.9609	77.401
ENSMUSG00000006333	chr7:3703993-3706897	protein_coding	Rps9	-0.204138	-1.152	8.33344	11.5304	0.0036059	0.295363	336.139	357.311	342.561	304.545	292.545	302.194
ENSMUSG00000078812	chr11:69916714-69921958	protein_coding	Eif5a	-0.210205	-1.15685	7.82393	11.5306	0.00360565	0.295363	249.203	246.997	232.965	202.888	218.141	209.23
ENSMUSG00000071713	chr15:78325990-78351000	protein_coding	Csf2rb	-0.28646	-1.21964	5.16264	11.5266	0.00361022	0.295363	45.3317	35.1999	37.4093	31.6942	32.5247	32.5703
ENSMUSG00000026630	chr1:191097847-191108945	protein_coding	Batf3	-0.782428	-1.72002	-0.377127	11.5166	0.00362148	0.29583	1.01277	0.911427	0.919458	0.590323	0.547445	0.520768
ENSMUSG00000046782	chr12:57564113-57737928	protein_coding	Ttc6	0.430588	1.34778	2.96143	11.5069	0.00363253	0.296279	5.36769	6.56856	7.77032	9.36374	8.06677	9.18039
ENSMUSG00000066324	chr4:4762484-4793355	protein_coding	Impad1	0.200221	1.14887	7.05657	11.485	0.00365764	0.297871	124.47	124.457	122.612	147.357	139.792	139.715
ENSMUSG00000073775	chr4:108847785-108849413	protein_coding	Kti12	-0.284672	-1.21813	3.84415	11.4724	0.00367211	0.298032	15.4549	15.8085	16.0094	12.3357	12.398	14.0458
ENSMUSG00000034394	chr11:4257557-4272514	protein_coding	Lif	-0.405125	-1.3242	4.70339	11.4745	0.00366966	0.298032	34.7583	25.9599	28.2147	19.7656	27.3079	20.1463
ENSMUSG00000035329	chr12:59200655-59219725	protein_coding	Fbxo33	0.242764	1.18326	4.59322	11.4687	0.00367637	0.298032	22.2405	22.9428	21.0394	26.5849	25.6494	26.0681
ENSMUSG00000034641	chr11:114982274-114989922	protein_coding	Cd300ld	-0.431474	-1.34861	2.47577	11.455	0.00369224	0.298864	7.17043	5.4057	6.45423	4.92614	4.99141	4.27029
ENSMUSG00000039904	chr6:25665878-25690729	protein_coding	Gpr37	-1.78604	-3.44867	-1.84735	11.4401	0.00370958	0.299813	0.405109	0.754284	0.162257	0.122136	0.0644053	0.16367
ENSMUSG00000027560	chr2:170731807-170879769	protein_coding	Dok5	-1.84378	-3.58949	-2.16546	11.43	0.00372133	0.300308	0.526641	0.0942855	0.2524	0.0610679	0.096608	0.0892745
ENSMUSG00000023078	chr5:95956951-95961068	protein_coding	Cxcl13	-1.72097	-3.29658	2.39155	11.41	0.00374481	0.300692	4.84105	18.8257	2.07329	1.62848	3.38128	2.48481
ENSMUSG00000104705	chr5:113320454-113321653	TEC	4930405N21Rik	-1.38116	-2.60477	-1.63956	11.4038	0.00375214	0.300692	0.283576	0.502856	0.522829	0.244271	0.177115	0.0892745
ENSMUSG00000034310	chr5:127781630-128433077	protein_coding	Tmem132d	0.478307	1.39311	3.42244	11.4021	0.00375426	0.300692	8.24396	10.78	7.84243	15.4909	11.2065	10.579
ENSMUSG00000052353	chr7:83932857-84086502	protein_coding	Cemip	-1.06966	-2.09893	2.17004	11.414	0.00374018	0.300692	10.0467	3.04857	4.97589	2.2188	4.25075	2.21698
ENSMUSG00000032253	chr9:82866159-82975516	protein_coding	Phip	0.233206	1.17544	7.4543	11.402	0.00375428	0.300692	158.701	153.78	170.983	205.371	183.072	179.977
ENSMUSG00000071415	chr11:97777527-97782437	protein_coding	Rpl23	-0.221948	-1.16631	8.47586	11.3914	0.00376689	0.301249	392.753	405.365	351.99	330.947	323.347	331.744
ENSMUSG00000044562	chr7:45627488-45639093	protein_coding	Rasip1	-0.452527	-1.36844	6.69702	11.3805	0.00377985	0.301833	132.673	123.074	104.043	63.6327	108.555	90.5243
ENSMUSG00000076614	chr12:113325240-113330523	IG_C_gene	Ighg1	-1.29127	-2.44743	-1.67604	11.3608	0.00380343	0.303263	0.364598	0.439999	0.432686	0.122136	0.112709	0.252944
ENSMUSG00000107456	chr6:141340553-141344387	TEC	Gm10400	0.526305	1.44024	2.93044	11.3383	0.00383054	0.304968	7.10966	4.39999	6.86889	9.52659	9.95062	7.30563
ENSMUSG00000028599	chr4:145213463-145246870	protein_coding	Tnfrsf1b	-0.338135	-1.26412	5.42269	11.3072	0.00386839	0.307125	57.9306	41.0142	44.5666	38.0656	40.0601	35.5461
ENSMUSG00000018293	chr11:70651850-70654644	protein_coding	Pfn1	-0.234317	-1.17635	7.88555	11.303	0.00387353	0.307125	272.76	251.177	242.917	201.076	231.827	218.96
ENSMUSG00000018927	chr11:83587882-83593087	protein_coding	Ccl6	-0.209711	-1.15646	8.09581	11.3019	0.0038749	0.307125	302.819	285.402	291.973	242.358	265.817	252.944
ENSMUSG00000105846	chr3:104149756-104151705	sense_intronic	Gm43258	0.560879	1.47517	2.26128	11.29	0.00388949	0.307593	3.68649	2.67142	4.9218	6.02536	5.50665	5.37135
ENSMUSG00000040969	chr3:133112278-133234949	protein_coding	Arhgef38	0.273965	1.20913	5.86955	11.2763	0.00390635	0.307593	53.4136	52.4228	52.7697	73.9532	60.4444	57.4927
ENSMUSG00000035443	chr9:26999710-27007336	protein_coding	Thyn1	-0.264035	-1.20083	4.54906	11.2774	0.00390499	0.307593	27.4664	23.8857	25.1679	21.6384	22.2037	19.9528
ENSMUSG00000015619	chr2:9857078-9890034	protein_coding	Gata3	0.359912	1.28335	4.01401	11.2864	0.00389385	0.307593	12.1128	14.52	15.6488	20.7224	16.0691	17.5276
ENSMUSG00000016933	chr2:160731300-160775760	protein_coding	Plcg1	0.211915	1.15822	7.02994	11.2737	0.00390964	0.307593	115.659	127.663	119.89	145.789	135.171	139.655
ENSMUSG00000113183	chr13:20499888-20501227	sense_intronic	AC153143.1	0.530974	1.4449	1.83641	11.2648	0.00392064	0.308004	2.93704	2.13714	3.4074	4.15261	4.18635	4.07687
ENSMUSG00000034911	chr8:71384272-71395802	protein_coding	Ushbp1	0.338884	1.26478	5.1433	11.2511	0.00393771	0.30889	31.3757	29.8885	32.1269	47.6736	37.2746	33.3738
ENSMUSG00000029647	chr5:147430161-147548502	protein_coding	Pan3	0.198973	1.14788	6.98071	11.243	0.00394777	0.309224	116.773	116.411	119.457	137.362	137.57	129.894
ENSMUSG00000020716	chr11:79339693-79581612	protein_coding	Nf1	0.201621	1.14999	7.80782	11.2379	0.00395423	0.309276	199.617	211.577	213.981	240.2	238.718	240.014
ENSMUSG00000071866	chr11:6415443-6419817	protein_coding	Ppia	-0.205173	-1.15282	8.20819	11.2295	0.00396473	0.309644	311.205	330.974	308.018	272.159	269.118	282.896
ENSMUSG00000027589	chr2:181837854-181857461	protein_coding	Pcmtd2	0.227291	1.17063	5.09933	11.2231	0.00397282	0.309822	29.9173	32.3399	32.3613	37.9639	36.6627	36.1264
ENSMUSG00000066677	chr1:173673675-173698395	protein_coding	Ifi208	0.28576	1.21905	4.39301	11.2088	0.00399091	0.310325	17.1969	19.58	19.8855	25.2617	21.8978	21.9318
ENSMUSG00000002111	chr2:91082390-91115756	protein_coding	Spi1	-0.292571	-1.22482	4.16959	11.2118	0.0039871	0.310325	21.329	18.6685	19.3447	16.2033	17.631	14.6708
ENSMUSG00000032501	chr15:59648350-59657099	protein_coding	Trib1	-0.319206	-1.24764	6.53868	11.203	0.00399829	0.310446	105.409	110.251	94.0731	67.3171	90.7471	89.9738
ENSMUSG00000027968	chr3:127536714-127553349	protein_coding	Larp7	-0.250064	-1.18926	4.40535	11.1778	0.00403044	0.310558	23.9014	23.5085	21.6343	19.2974	18.903	19.8189
ENSMUSG00000064945	chr6:47781624-47781725	misc_RNA	Rny3	1.05834	2.08254	4.23591	11.1937	0.00401012	0.310558	21.7746	8.39141	6.11169	27.7452	31.5586	16.739
ENSMUSG00000057666	chr6:125161715-125166467	protein_coding	Gapdh	-0.213388	-1.15941	8.70185	11.1921	0.00401208	0.310558	442.46	451.408	447.523	358.021	395.255	403.64
ENSMUSG00000061477	chr12:28630854-28635953	protein_coding	Rps7	-0.205643	-1.1532	7.75542	11.1787	0.00402928	0.310558	231.256	241.182	221.914	202.359	195.035	204.662
ENSMUSG00000039704	chr15:9140550-9202483	protein_coding	Lmbrd2	0.212688	1.15885	6.55589	11.1767	0.00403178	0.310558	89.6303	85.2027	86.4651	108.07	99.4418	95.3749
ENSMUSG00000024999	chr19:38788128-38819237	protein_coding	Noc3l	-0.271177	-1.20679	4.99137	11.1745	0.00403466	0.310558	38.4853	32.8742	32.9202	26.6867	30.8662	28.8654
ENSMUSG00000026173	chr1:74542888-74567794	protein_coding	Plcd4	-0.653663	-1.57316	2.34436	11.1378	0.00408206	0.311058	7.47426	3.67714	7.1934	3.35873	4.21855	4.1959
ENSMUSG00000020251	chr10:82650433-82690650	protein_coding	Glt8d2	0.436026	1.35287	2.10888	11.1457	0.00407176	0.311058	3.76751	3.99142	3.13697	4.76329	4.92701	4.96961
ENSMUSG00000022094	chr14:70303469-70351425	protein_coding	Slc39a14	-0.405508	-1.32455	5.77271	11.1435	0.00407459	0.311058	76.0997	56.5399	54.2119	38.1878	53.6496	49.1902
ENSMUSG00000049950	chr2:3328949-3332643	protein_coding	Rpp38	-0.373257	-1.29527	2.42698	11.1249	0.00409888	0.311058	6.23868	6.25427	5.69703	4.60045	4.70159	4.71667
ENSMUSG00000032411	chr9:96196275-96323646	protein_coding	Tfdp2	0.324614	1.25233	6.22715	11.1494	0.00406694	0.311058	54.8112	77.4713	67.2827	91.1336	79.0736	79.484
ENSMUSG00000001281	chr15:102215995-102231935	protein_coding	Itgb7	-0.382536	-1.30363	3.53446	11.1406	0.00407836	0.311058	15.2321	10.4343	13.4673	9.97442	9.75741	10.4154
ENSMUSG00000000708	chr17:53566861-53672720	protein_coding	Kat2b	0.221337	1.16581	6.39404	11.1436	0.00407449	0.311058	72.6968	83.1913	77.0181	95.6119	88.6217	87.2063
ENSMUSG00000089679	chr19:53819354-53825128	antisense_RNA	Gm16299	0.726994	1.65519	0.430993	11.1268	0.00409636	0.311058	0.830473	0.911427	1.1358	1.46563	1.35251	1.96404
ENSMUSG00000040152	chr2:118111876-118127133	protein_coding	Thbs1	-0.647485	-1.56644	10.0746	11.1244	0.00409946	0.311058	1769.11	1159.87	1020.18	540.654	1032.48	947.872
ENSMUSG00000025980	chr1:55077835-55088243	protein_coding	Hspd1	-0.199764	-1.14851	7.35588	11.1286	0.00409402	0.311058	177.985	179.394	167.99	151.815	153.8	151.781
ENSMUSG00000020758	chr11:115974709-116008412	protein_coding	Itgb4	-0.206633	-1.15399	5.75929	11.1195	0.00410592	0.311105	57.4849	57.3885	59.1518	51.928	50.3489	48.5653
ENSMUSG00000026547	chr1:172500047-172507380	protein_coding	Tagln2	-0.232092	-1.17454	8.5114	11.1106	0.00411752	0.311541	411.125	386.099	385.307	303.813	358.319	344.644
ENSMUSG00000063415	chr6:84571414-84593908	protein_coding	Cyp26b1	-0.639549	-1.55784	2.11667	11.0797	0.0041584	0.312419	5.7728	4.93428	5.10209	2.13738	4.47617	3.4817
ENSMUSG00000030351	chr6:127887589-127953977	protein_coding	Tspan11	0.343448	1.26879	5.97506	11.083	0.00415403	0.312419	45.6558	68.2942	52.4992	69.0474	71.6831	70.0209
ENSMUSG00000025355	chr10:128790910-128800824	protein_coding	Mmp19	-0.549258	-1.46333	5.85457	11.0938	0.00413965	0.312419	91.8787	51.4799	62.6673	36.2947	56.9665	47.6279
ENSMUSG00000021047	chr12:46694517-46818929	protein_coding	Nova1	0.491467	1.40587	1.84848	11.0853	0.004151	0.312419	2.71423	2.73428	3.33529	4.72258	3.73551	3.97271
ENSMUSG00000060036	chr15:80077794-80091868	protein_coding	Rpl3	-0.194677	-1.14447	8.24596	11.0906	0.00414389	0.312419	329.819	320.571	321.648	284.027	281.516	283.803
ENSMUSG00000059772	chr7:126689468-126695784	protein_coding	Slx1b	0.39166	1.3119	2.71377	11.0714	0.00416941	0.312805	5.08412	5.78285	6.00352	8.28487	7.19729	6.68071
ENSMUSG00000021108	chr12:73584796-73778185	protein_coding	Prkch	0.248265	1.18778	6.84084	11.0554	0.0041908	0.313969	100.305	113.708	100.293	137.566	118.441	117.232
ENSMUSG00000035275	chr4:101068983-101152370	protein_coding	Raver2	0.338038	1.26404	4.82322	11.0171	0.0042425	0.314348	21.9974	25.4571	27.3854	36.6611	30.6891	27.3477
ENSMUSG00000029415	chr5:92284010-92310479	protein_coding	Sdad1	-0.259346	-1.19694	5.45904	11.0092	0.00425323	0.314348	53.2313	45.0685	45.396	37.0682	42.1533	40.8431
ENSMUSG00000057315	chr5:102481391-102897937	protein_coding	Arhgap24	0.260584	1.19796	4.85938	11.0206	0.00423767	0.314348	23.7191	26.9342	28.4311	31.3685	30.3993	32.9572
ENSMUSG00000035948	chr10:106933517-107123668	protein_coding	Acss3	0.578873	1.49368	3.99652	11.0121	0.0042492	0.314348	8.22371	15.3371	14.7834	19.0939	15.4573	22.4674
ENSMUSG00000033083	chr14:101442360-101609191	protein_coding	Tbc1d4	0.285987	1.21924	4.37997	11.0272	0.00422877	0.314348	17.1158	19.9571	19.1103	23.5518	20.5936	24.2827
ENSMUSG00000032011	chr9:44043384-44048579	protein_coding	Thy1	-0.401345	-1.32074	3.33843	11.0216	0.0042363	0.314348	12.1735	9.74284	12.4577	7.95918	7.85745	10.2666
ENSMUSG00000083772	chr9:120316328-120316917	processed_pseudogene	Gm15566	1.21773	2.32581	-1.37679	11.0095	0.00425277	0.314348	0.121533	0.282857	0.216343	0.549611	0.354229	0.505889
ENSMUSG00000052160	chr12:112760655-112768990	protein_coding	Pld4	-0.39567	-1.31555	3.53302	11.008	0.0042548	0.314348	15.5764	11.5343	12.2234	11.0126	10.4015	8.60011
ENSMUSG00000036792	chr2:48949508-49325405	protein_coding	Mbd5	0.217968	1.16309	5.75023	11.0198	0.00423874	0.314348	50.0512	46.5456	52.4632	58.3605	58.8665	56.2727
ENSMUSG00000026019	chr1:60069785-60098645	protein_coding	Wdr12	-0.284089	-1.21764	4.50117	11.0353	0.00421778	0.314348	26.4941	23.6342	24.3927	18.0354	21.1088	22.0359
ENSMUSG00000083282	chr19:4855129-4860912	protein_coding	Ctsf	0.348583	1.27331	2.77331	10.9973	0.00426937	0.314989	5.61076	6.03427	6.23789	7.65384	7.92185	7.20147
ENSMUSG00000100183	chr1:153750682-153751547	sense_intronic	Gm28512	1.42837	2.69142	-1.76671	10.9795	0.0042938	0.316353	0.121533	0.125714	0.144229	0.508899	0.209317	0.371977
ENSMUSG00000027342	chr2:132249162-132253314	protein_coding	Pcna	-0.209528	-1.15631	5.71486	10.9582	0.00432323	0.318082	57.9711	57.4827	53.5088	47.8976	48.6582	49.5176
ENSMUSG00000097124	chr3:121531619-121536206	antisense_RNA	A530020G20Rik	0.334984	1.26136	2.7715	10.933	0.00435844	0.319796	6.1374	5.87713	5.9314	7.5317	7.66423	7.45442
ENSMUSG00000020869	chr11:94629767-94645216	protein_coding	Lrrc59	-0.228608	-1.1717	6.83985	10.9329	0.00435852	0.319796	129.047	125.714	116.05	96.3651	110.391	109.629
ENSMUSG00000040511	chr7:19903578-19921160	protein_coding	Pvr	-0.426397	-1.34387	7.10607	10.9276	0.00436599	0.319905	175.108	151.297	147.528	84.2533	139.47	128.808
ENSMUSG00000021451	chr13:51701246-51793747	protein_coding	Sema4d	-0.287587	-1.2206	4.69075	10.9081	0.00439338	0.32103	31.9023	25.1428	27.9623	24.1422	23.8944	21.7383
ENSMUSG00000039943	chr2:135659011-136014593	protein_coding	Plcb4	0.342088	1.26759	6.93638	10.9106	0.00438983	0.32103	89.1847	131.497	103.466	135.672	127.748	147.065
ENSMUSG00000097789	chr7:84528954-84583531	protein_coding	Gm2115	-0.654827	-1.57443	0.502222	10.901	0.00440355	0.321332	1.78248	1.35143	1.92906	0.997442	1.12709	1.11593
ENSMUSG00000023944	chr17:45567775-45573271	protein_coding	Hsp90ab1	-0.215323	-1.16096	9.84824	10.881	0.00443186	0.322076	1038.31	1011.65	921.26	825.739	841.665	891.822
ENSMUSG00000024529	chr18:52516069-52529867	protein_coding	Lox	0.506889	1.42098	7.90698	10.8842	0.00442738	0.322076	183.454	226.537	184.811	184.954	329.707	330.092
ENSMUSG00000071644	chr19:8967041-8978479	protein_coding	Eef1g	-0.19934	-1.14817	7.91716	10.8831	0.00442895	0.322076	261.903	248.977	264.173	219.62	224.887	230.551
ENSMUSG00000039270	chr4:70427065-70534995	protein_coding	Megf9	0.263419	1.20032	6.53333	10.8717	0.00444516	0.322604	80.8395	92.0855	79.5962	112.202	100.682	90.1226
ENSMUSG00000045875	chr14:66635251-66771168	protein_coding	Adra1a	0.499312	1.41354	4.17711	10.8637	0.00445673	0.323004	10.8974	13.7343	20.0117	23.4297	19.9656	19.9826
ENSMUSG00000105062	chr5:4826340-4828093	sense_intronic	Gm43113	0.570556	1.4851	0.908982	10.8485	0.00447854	0.323705	1.29635	1.41428	1.65863	2.30022	2.12538	2.09795
ENSMUSG00000031495	chr8:3871824-3878555	protein_coding	Cd209d	-1.26534	-2.40383	-1.9022	10.8499	0.00447652	0.323705	0.344342	0.251428	0.396629	0.122136	0.128811	0.16367
ENSMUSG00000056004	chr5:9266118-9481825	protein_coding	9330182L06Rik	0.301484	1.23241	3.82174	10.8009	0.00454785	0.323887	11.343	14.2371	12.3676	15.3484	15.9886	15.2808
ENSMUSG00000030214	chr6:136612070-136661928	protein_coding	Plbd1	-0.270284	-1.20605	4.79584	10.8049	0.00454205	0.323887	31.8618	28.2542	30.8649	26.2795	26.8409	22.4228
ENSMUSG00000036570	chr7:31051678-31057199	protein_coding	Fxyd1	-0.327537	-1.25487	4.15458	10.8238	0.00451435	0.323887	19.9516	21.4971	18.0827	15.6741	13.67	17.9888
ENSMUSG00000037012	chr10:62268855-62379908	protein_coding	Hk1	-0.322995	-1.25092	7.17107	10.8338	0.00449983	0.323887	159.106	170.248	151.26	102.187	143.72	138.108
ENSMUSG00000020224	chr10:120227070-120232582	protein_coding	Llph	-0.254865	-1.19322	4.38561	10.8321	0.00450228	0.323887	23.9014	22.44	21.8326	18.7275	18.114	20.2802
ENSMUSG00000031948	chr8:111993443-112011323	protein_coding	Kars	-0.205502	-1.15309	6.06077	10.811	0.00453305	0.323887	75.9174	69.8656	68.6348	61.3121	62.4249	62.2243
ENSMUSG00000041506	chr9:106475963-106485424	protein_coding	Rrp9	-0.297279	-1.22882	4.59271	10.8106	0.00453363	0.323887	30.8693	25.1114	23.7617	21.0684	22.0588	21.783
ENSMUSG00000003585	chr11:4097039-4123415	protein_coding	Sec14l2	0.336328	1.26254	2.93032	10.8395	0.0044916	0.323887	6.19816	7.07141	6.8148	8.46808	8.08287	8.76378
ENSMUSG00000053702	chr2:17343909-17731464	protein_coding	Nebl	0.214301	1.16014	8.62101	10.8087	0.00453652	0.323887	336.585	388.236	368.666	420.819	424.64	423.057
ENSMUSG00000059796	chr11:69666936-69672423	protein_coding	Eif4a1	-0.240026	-1.18101	8.65161	10.809	0.00453604	0.323887	472.458	428.339	405.751	340.25	394.853	371.159
ENSMUSG00000062822	chr13:119462768-119486120	protein_coding	4833420G17Rik	0.241664	1.18236	4.98836	10.8159	0.00452596	0.323887	30.6465	26.4942	29.8734	35.3176	33.2975	34.4153
ENSMUSG00000107092	chr5:95974240-95975623	processed_pseudogene	Gm7993	-1.11923	-2.17231	-1.11163	10.7914	0.00456188	0.324021	0.749451	0.502856	0.540857	0.142492	0.370331	0.297582
ENSMUSG00000038690	chr5:145183698-145192062	protein_coding	Atp5j2	-0.20785	-1.15497	5.81942	10.7919	0.00456119	0.324021	63.2172	58.7713	59.5123	52.152	50.7836	54.2342
ENSMUSG00000016319	chrX:36795651-36798807	protein_coding	Slc25a5	-0.215337	-1.16097	7.96136	10.7809	0.00457747	0.324696	258.237	287.602	257.592	226.684	224.549	240.699
ENSMUSG00000090733	chr3:90212522-90213651	protein_coding	Rps27	-0.256442	-1.19453	7.93916	10.7543	0.00461691	0.325761	256.414	297.659	247.568	237.574	203.859	229.554
ENSMUSG00000029260	chr5:86889767-86906937	protein_coding	Ugt2b34	1.71238	3.27701	-1.93688	10.7624	0.00460487	0.325761	0.162044	0.125714	0.0180286	0.223916	0.354229	0.371977
ENSMUSG00000031445	chr8:13060914-13076026	protein_coding	Proz	0.673552	1.595	0.493985	10.7577	0.00461184	0.325761	0.911495	1.19428	1.04566	1.95417	1.64234	1.41351
ENSMUSG00000063458	chr14:22019712-23056085	protein_coding	Lrmda	0.419412	1.33738	2.6894	10.7661	0.00459938	0.325761	6.38046	5.53142	4.50714	7.55206	7.58373	6.79974
ENSMUSG00000047675	chr4:117153827-117156243	protein_coding	Rps8	-0.205113	-1.15278	8.42818	10.7461	0.00462924	0.325985	366.684	389.462	350.566	322.214	312.607	325.152
ENSMUSG00000008496	chr7:25087344-25179726	protein_coding	Pou2f2	-0.569	-1.48349	3.13111	10.744	0.00463231	0.325985	13.6117	8.10856	9.51909	7.95918	8.00236	5.25231
ENSMUSG00000040724	chr3:107101146-107115005	protein_coding	Kcna2	0.519987	1.43394	4.12346	10.7369	0.00464304	0.326309	9.8644	15.2114	17.7041	24.305	19.7402	17.3788
ENSMUSG00000038418	chr18:34859823-34864984	protein_coding	Egr1	-0.32723	-1.2546	7.90328	10.7321	0.0046503	0.32639	260.262	293.699	245.459	171.275	234.001	231.697
ENSMUSG00000103291	chr1:106219314-106224265	TEC	Gm38235	0.512851	1.42687	2.74841	10.7235	0.00466319	0.326865	5.46897	3.86571	6.90495	8.63093	7.16509	7.69248
ENSMUSG00000097336	chr8:121054882-121083110	processed_transcript	Fendrr	0.208875	1.15579	6.52203	10.708	0.00468671	0.327993	80.09	86.4598	89.0792	102.716	93.9996	98.7524
ENSMUSG00000037138	chr1:38177326-38664955	protein_coding	Aff3	0.268934	1.20492	6.1719	10.7048	0.00469159	0.327993	58.0521	74.6427	63.4967	83.7444	73.8568	78.5764
ENSMUSG00000039519	chr3:18071950-18243338	protein_coding	Cyp7b1	-0.587654	-1.5028	2.55815	10.6702	0.00474463	0.329998	9.82389	5.15428	6.07563	4.45795	5.18463	4.44884
ENSMUSG00000094433	chr6:69823355-69823943	IG_V_gene	Igkv5-43	-1.03492	-2.049	-1.34626	10.674	0.00473877	0.329998	0.526641	0.471428	0.486772	0.223916	0.305925	0.193428
ENSMUSG00000034024	chr10:117051001-117063814	protein_coding	Cct2	-0.21727	-1.16253	7.39205	10.6699	0.00474501	0.329998	186.37	187.911	167.504	147.051	159.854	159.042
ENSMUSG00000055612	chr2:72476159-72486893	protein_coding	Cdca7	-0.366625	-1.28933	2.52336	10.6797	0.00473003	0.329998	6.33995	6.12856	6.86889	4.88543	5.34564	4.79106
ENSMUSG00000104960	chr3:123507552-123508404	processed_transcript	Snhg8	-0.257038	-1.19502	4.46432	10.6649	0.00475273	0.330104	25.5016	24.7657	21.8326	20.5392	20.2233	19.5362
ENSMUSG00000041351	chr4:137664726-137729861	protein_coding	Rap1gap	0.402304	1.32162	5.00393	10.618	0.00482583	0.330527	22.8684	35.7656	24.4287	37.9639	33.362	37.9565
ENSMUSG00000062694	chr6:112459505-112472872	protein_coding	Cav3	-0.878497	-1.83846	0.456021	10.6505	0.00477501	0.330527	2.53193	1.47714	1.262	0.773526	1.272	0.818349
ENSMUSG00000021751	chr14:8225511-8259353	protein_coding	Acox2	-0.333586	-1.26014	4.84853	10.6262	0.00481298	0.330527	33.8671	36.1742	26.466	27.8673	25.5689	23.0477
ENSMUSG00000072596	chr14:44102654-44103534	protein_coding	Ear2	-0.327456	-1.2548	3.66828	10.6336	0.00480138	0.330527	13.0445	14.8657	14.531	12.2339	11.8989	9.70116
ENSMUSG00000022174	chr14:54235479-54254104	protein_coding	Dad1	-0.198459	-1.14747	5.98695	10.6305	0.00480619	0.330527	65.7289	68.9227	68.6348	59.6226	57.1114	60.409
ENSMUSG00000078252	chr11:99993234-99993994	protein_coding	Krtap17-1	-0.479523	-1.39428	1.57732	10.6427	0.00478719	0.330527	3.11934	3.42571	3.82206	2.64627	2.35079	2.45505
ENSMUSG00000039640	chr11:120484613-120489065	protein_coding	Mrpl12	-0.217542	-1.16275	4.98476	10.6173	0.00482697	0.330527	35.0014	33.9428	33.1365	28.6815	29.7553	29.3415
ENSMUSG00000052155	chr2:48814109-48903269	protein_coding	Acvr2a	0.205584	1.15315	6.37304	10.6191	0.00482419	0.330527	72.0689	78.7284	80.0289	92.3957	85.7879	87.9949
ENSMUSG00000054855	chr15:98663421-98677461	protein_coding	Rnd1	-0.468742	-1.3839	4.383	10.6352	0.00479889	0.330527	28.2969	22.9742	21.3999	12.641	21.4953	18.2715
ENSMUSG00000075408	chr15:101293212-101297426	protein_coding	6030408B16Rik	-0.331941	-1.25871	3.14842	10.6515	0.00477352	0.330527	9.74287	9.27141	10.5287	7.51135	8.61421	7.38002
ENSMUSG00000067288	chr17:33819027-33824562	protein_coding	Rps28	-0.239052	-1.18022	7.65561	10.6259	0.00481338	0.330527	210.474	241.622	202.894	187.499	173.637	193.711
ENSMUSG00000105495	chr5:132201839-132203168	TEC	Gm42995	0.905142	1.87273	-0.868493	10.6076	0.00484216	0.330717	0.405109	0.314285	0.306486	0.651391	0.676256	0.610042
ENSMUSG00000024597	chr18:57878678-57946821	protein_coding	Slc12a2	0.224388	1.16828	8.48289	10.6112	0.00483649	0.330717	305.472	362.654	321.828	391.852	385.965	378.598
ENSMUSG00000038271	chr6:125145241-125161782	protein_coding	Iffo1	0.285365	1.21872	3.55621	10.5877	0.00487378	0.332027	10.6544	9.86855	11.0695	13.2314	12.3819	12.9746
ENSMUSG00000006057	chr11:96068852-96075670	protein_coding	Atp5g1	-0.22188	-1.16625	5.20856	10.5914	0.00486792	0.332027	39.9032	39.5999	39.8792	32.9156	32.9272	36.4984
ENSMUSG00000047867	chr6:48701582-48708225	protein_coding	Gimap6	-0.247867	-1.18745	6.29256	10.582	0.00488277	0.332215	93.7827	81.9656	79.488	69.1899	78.6389	67.1344
ENSMUSG00000027763	chr3:60472830-60629750	protein_coding	Mbnl1	0.206797	1.15412	9.21046	10.5763	0.0048918	0.332406	530.206	587.462	532.33	618.597	633.507	652.09
ENSMUSG00000000266	chrX:140664599-140767715	protein_coding	Mid2	0.217529	1.16274	6.66182	10.5666	0.00490745	0.333045	87.3212	96.2655	97.174	115.886	107.911	102.666
ENSMUSG00000097754	chr1:150159043-150164948	lincRNA	Ptgs2os2	-0.327034	-1.25443	3.81791	10.5558	0.00492477	0.333381	16.3867	16.5628	14.1524	14.3306	11.915	11.3081
ENSMUSG00000025503	chr7:141392199-141402968	protein_coding	Taldo1	-0.218388	-1.16343	7.18018	10.5557	0.0049249	0.333381	165.021	160.128	142.786	136.914	136.491	128.764
ENSMUSG00000050708	chr7:45457944-45459884	protein_coding	Ftl1	-0.209922	-1.15663	10.5972	10.5403	0.00494963	0.333638	1598.13	1785.74	1601.03	1497.85	1389.17	1422.78
ENSMUSG00000019852	chr10:18581839-18743949	protein_coding	Arfgef3	0.215995	1.1615	6.67896	10.5331	0.00496144	0.333638	87.8681	103.368	93.1356	108.66	110.407	111.072
ENSMUSG00000078974	chr11:16500530-16508484	protein_coding	Sec61g	-0.21687	-1.16221	5.29385	10.5452	0.00494179	0.333638	42.9618	42.5228	40.979	38.0656	34.5696	36.1859
ENSMUSG00000018583	chr11:55469685-55504838	protein_coding	G3bp1	-0.217108	-1.1624	7.05762	10.5279	0.00496979	0.333638	154.083	138.694	136.801	116.986	129.39	123.184
ENSMUSG00000025140	chr11:120635712-120643769	protein_coding	Pycr1	-0.432019	-1.34912	1.79637	10.5344	0.00495927	0.333638	3.9093	3.86571	4.12854	3.01268	3.04315	2.78239
ENSMUSG00000053835	chr17:36005695-36020560	protein_coding	H2-T24	0.284847	1.21828	3.91843	10.5272	0.00497091	0.333638	14.2396	12.4457	13.9721	17.9743	15.57	16.1289
ENSMUSG00000036908	chr19:3935186-3949340	protein_coding	Unc93b1	-0.229411	-1.17236	5.26082	10.5263	0.00497248	0.333638	44.0961	40.1028	39.8612	35.9283	36.6949	33.2399
ENSMUSG00000047281	chr4:133600556-133602168	protein_coding	Sfn	-0.498743	-1.41298	5.59088	10.5077	0.00500283	0.334255	69.1926	63.3913	37.0127	35.5822	41.8313	42.3607
ENSMUSG00000105130	chr5:3624630-3625363	antisense_RNA	Gm43825	1.99232	3.97877	-2.63559	10.5125	0.00499496	0.334255	0.0607663	0.062857	0.0180286	0.142492	0.144912	0.252944
ENSMUSG00000008193	chr7:44525993-44532071	protein_coding	Spib	-0.546334	-1.46037	2.72847	10.5053	0.00500675	0.334255	10.1682	7.32284	6.09366	5.80145	6.1024	4.28517
ENSMUSG00000020609	chr12:7977648-8016835	protein_coding	Apob	0.623142	1.54023	1.79486	10.5099	0.0049992	0.334255	1.92427	2.70285	3.37134	3.78621	3.51009	5.02913
ENSMUSG00000021549	chr13:85214780-85289130	protein_coding	Rasa1	0.211664	1.15802	6.21791	10.4985	0.00501777	0.334572	69.6787	66.6284	70.4377	85.6579	79.299	74.5739
ENSMUSG00000017929	chr2:167298444-167349183	protein_coding	B4galt5	-0.256856	-1.19487	5.96815	10.4726	0.0050606	0.337007	74.9856	60.7199	68.5987	54.615	62.0545	54.4277
ENSMUSG00000114952	chr14:57384865-57385250	processed_pseudogene	CT010506.4	-5.08384	-33.9147	-3.77515	10.9185	0.00507721	0.337691	0.0810218	0	0.1262	0	0	0
ENSMUSG00000024334	chr17:34092340-34095234	protein_coding	H2-Oa	-0.578925	-1.49374	1.30861	10.4405	0.00511416	0.339725	3.34215	2.76571	2.74034	1.99488	2.3991	1.54742
ENSMUSG00000053617	chr19:47260174-47464411	protein_coding	Sh3pxd2a	0.2038	1.15173	7.68133	10.4294	0.00513275	0.340537	179.402	201.802	191.067	221.167	217.497	220.359
ENSMUSG00000033730	chr14:70077203-70082614	protein_coding	Egr3	-0.526536	-1.44047	3.97637	10.4203	0.00514822	0.340823	19.7085	17.5057	18.5154	8.08131	15.409	15.0725
ENSMUSG00000043929	chrX:94234599-94277724	protein_coding	Klhl15	0.238279	1.17958	4.23529	10.4193	0.00514986	0.340823	17.4399	16.6571	17.5598	19.9692	20.5292	20.4736
ENSMUSG00000029759	chr6:5220852-5256286	protein_coding	Pon3	0.209186	1.15604	6.4752	10.4081	0.0051688	0.34123	77.9429	86.4598	83.0757	98.8689	97.8156	89.3637
ENSMUSG00000020272	chr11:32533305-32624587	protein_coding	Stk10	-0.24724	-1.18693	5.28891	10.41	0.00516564	0.34123	47.4382	39.2856	40.4561	36.4779	36.1475	34.6087
ENSMUSG00000061024	chr1:9545408-9547455	protein_coding	Rrs1	-0.304541	-1.23503	5.1124	10.387	0.00520475	0.34201	43.853	36.3628	34.4166	27.2363	33.5552	31.99
ENSMUSG00000026384	chr1:119652467-119837613	protein_coding	Ptpn4	0.197882	1.14701	6.28064	10.394	0.00519279	0.34201	70.813	73.2284	73.0698	87.6527	79.2024	82.192
ENSMUSG00000025326	chr7:59228750-59311536	protein_coding	Ube3a	0.190678	1.1413	7.91489	10.3751	0.00522514	0.34201	225.747	225.311	225.015	264.607	256.285	250.727
ENSMUSG00000045968	chr1:153849542-153900228	protein_coding	Teddm2	0.72258	1.65013	-0.0978461	10.3694	0.00523495	0.34201	0.749451	0.659999	0.576915	0.977086	1.12709	1.16057
ENSMUSG00000040675	chr10:3973118-4167081	protein_coding	Mthfd1l	-0.288059	-1.221	3.99534	10.3804	0.00521603	0.34201	19.1414	17.8828	15.5767	13.5164	14.62	14.8791
ENSMUSG00000030662	chr14:120911224-120947999	protein_coding	Ipo5	-0.22148	-1.16593	7.25663	10.3675	0.00523832	0.34201	174.784	165.377	153.712	131.255	148.229	144.044
ENSMUSG00000020362	chr11:49671503-49712723	protein_coding	Cnot6	0.191212	1.14172	6.9382	10.3885	0.00520231	0.34201	114.666	115.468	113.274	135.041	131.017	126.026
ENSMUSG00000076672	chr12:114288152-114288582	IG_V_gene	Ighv3-6	-2.31369	-4.97154	0.108769	10.386	0.00520651	0.34201	0.44562	5.56285	0.432686	0.427475	0.402533	0.371977
ENSMUSG00000031207	chrX:96096042-96168552	protein_coding	Msn	-0.252014	-1.19087	10.7444	10.3701	0.00523382	0.34201	1952.28	1899.82	1742.57	1368.18	1719.03	1610.69
ENSMUSG00000028977	chr4:148804429-148954889	protein_coding	Casz1	0.194572	1.14438	7.07908	10.3522	0.00526467	0.342358	121.978	131.245	124.992	147.947	143.865	140.964
ENSMUSG00000087412	chr7:93178983-93184176	transcribed_processed_pseudogene	Gm15501	-0.688142	-1.61121	0.22086	10.3496	0.00526931	0.342358	1.37737	1.69714	1.24397	0.732814	0.917776	0.982019
ENSMUSG00000102070	chr1:24614885-24615565	unprocessed_pseudogene	Gm28661	-0.281675	-1.21561	3.4138	10.3506	0.00526751	0.342358	12.0722	11.2828	11.6465	9.36374	9.7252	9.71604
ENSMUSG00000022708	chr16:42875881-43642602	protein_coding	Zbtb20	0.221777	1.16617	9.83762	10.3567	0.00525691	0.342358	817.996	801.553	914.644	921.249	1025.11	1008.99
ENSMUSG00000020120	chr11:16971206-17052381	protein_coding	Plek	-0.293387	-1.22551	6.48114	10.3395	0.00528678	0.343075	115.902	86.0827	92.9914	81.546	85.5786	73.7258
ENSMUSG00000062778	chr3:106113229-106132120	protein_coding	Chia1	0.363621	1.28665	5.30146	10.3052	0.00534691	0.345161	30.4844	39.6942	33.2988	37.9842	41.1228	53.6688
ENSMUSG00000106490	chr3:123209400-123211947	TEC	Gm43283	0.99864	1.99812	-0.792163	10.2978	0.00536001	0.345161	0.384853	0.251428	0.3786	0.631035	0.933877	0.520768
ENSMUSG00000060591	chr7:140954837-140955987	protein_coding	Ifitm2	-0.22038	-1.16504	5.34506	10.3078	0.0053424	0.345161	44.3999	45.8856	40.9609	36.0708	37.7576	38.7302
ENSMUSG00000034563	chr9:72985429-73016340	protein_coding	Ccpg1	0.325458	1.25306	3.45054	10.2942	0.00536634	0.345161	8.48703	10.8114	9.73543	12.6818	12.2853	11.323
ENSMUSG00000085156	chr11:6525591-6528760	processed_transcript	Snhg15	-0.309628	-1.23939	3.85742	10.2881	0.00537716	0.345161	17.683	14.96	15.3964	11.3586	13.7344	13.659
ENSMUSG00000041685	chr13:98723403-98815449	protein_coding	Fcho2	0.21946	1.1643	7.22772	10.3013	0.00535378	0.345161	127.467	144.697	143.237	170.603	153.22	159.801
ENSMUSG00000039385	chr15:13028701-13173675	protein_coding	Cdh6	0.463665	1.37904	1.9266	10.2902	0.00537349	0.345161	2.67372	3.11142	3.62374	4.66151	4.00923	4.34469
ENSMUSG00000008668	chr17:33951999-33956001	protein_coding	Rps18	-0.194329	-1.14419	7.59143	10.3028	0.00535117	0.345161	209.441	209.848	198.17	177.646	176.954	185.006
ENSMUSG00000036368	chr17:79611863-79693192	protein_coding	Rmdn2	0.339845	1.26562	4.91373	10.29	0.00537389	0.345161	21.9974	32.2142	25.6547	35.6636	33.7162	31.4097
ENSMUSG00000015468	chr17:34564268-34588503	protein_coding	Notch4	0.285543	1.21887	7.03577	10.2793	0.00539286	0.345752	102.614	140.234	112.012	142.207	141.096	148.895
ENSMUSG00000016239	chrX:36328353-36362341	protein_coding	Lonrf3	0.277956	1.21248	4.81797	10.2753	0.00539999	0.345794	22.3012	25.7085	28.3049	30.5746	32.8306	29.1481
ENSMUSG00000059412	chr9:45399669-45410278	protein_coding	Fxyd2	-0.735268	-1.66471	1.07463	10.2662	0.00541634	0.346425	2.73448	1.82285	3.155	1.09922	1.48132	2.06819
ENSMUSG00000005893	chr6:92091390-92174294	protein_coding	Nr2c2	0.200196	1.14885	6.76598	10.2482	0.0054487	0.348077	95.2208	103.086	105.431	120.365	113.74	114.852
ENSMUSG00000005371	chr17:87990859-88065291	protein_coding	Fbxo11	0.193896	1.14385	6.75877	10.2331	0.00547589	0.349396	99.2517	104.406	99.3014	120.731	112.532	113.245
ENSMUSG00000018008	chr15:78597047-78622019	protein_coding	Cyth4	-0.34445	-1.26967	4.39165	10.2262	0.00548845	0.349779	27.2638	18.9828	23.978	17.6079	20.2233	17.6317
ENSMUSG00000109244	chr7:88311478-88315864	lincRNA	Gm44751	0.375477	1.29727	3.35889	10.2138	0.00551103	0.350023	8.10218	10.8743	7.8244	12.3154	10.8523	11.3825
ENSMUSG00000008206	chr8:4493026-4531680	protein_coding	Cers4	0.22867	1.17175	5.41754	10.2133	0.00551197	0.350023	39.5386	40.1342	38.2747	48.9561	41.8635	47.375
ENSMUSG00000024829	chr19:3282901-3292837	protein_coding	Mrpl21	-0.292212	-1.22452	3.86029	10.218	0.00550344	0.350023	15.941	15.9657	16.0094	13.3535	11.4158	14.3583
ENSMUSG00000070436	chr7:99345376-99353239	protein_coding	Serpinh1	-0.270571	-1.20629	7.94955	10.2071	0.00552331	0.350326	306.485	249.102	255.249	203.519	246.463	222.219
ENSMUSG00000052516	chr16:73892306-74411825	protein_coding	Robo2	0.320486	1.24875	5.13221	10.2026	0.00553163	0.350437	32.5707	25.5828	35.0295	43.1139	37.983	35.6503
ENSMUSG00000028214	chr4:11704457-11714752	protein_coding	Gem	-0.236264	-1.17794	5.49272	10.1684	0.00559473	0.35238	47.1142	47.2371	51.6699	37.6585	44.5685	41.7358
ENSMUSG00000021814	chr14:20455260-20480133	protein_coding	Anxa7	-0.234483	-1.17648	7.33056	10.1686	0.0055943	0.35238	186.046	175.843	160.13	135.734	159.129	148.776
ENSMUSG00000089726	chr14:115042879-115046727	lincRNA	Mir17hg	-0.379764	-1.30113	3.45549	10.1681	0.00559532	0.35238	14.7257	11.2828	11.1236	8.46808	9.29047	10.7725
ENSMUSG00000019368	chr11:4031462-4048024	protein_coding	Sec14l4	0.368956	1.29142	5.15125	10.1765	0.00557966	0.35238	24.023	38.2799	30.8108	41.974	38.8364	39.0873
ENSMUSG00000079845	chrX:73074345-73082478	protein_coding	Xlr4a	-1.19559	-2.29039	0.202149	10.1715	0.00558897	0.35238	2.63321	1.54	0.667057	0.651391	0.48304	0.952261
ENSMUSG00000042660	chr18:36760239-36763708	protein_coding	Wdr55	-0.293451	-1.22557	3.41144	10.1492	0.00563043	0.354173	12.5989	11.66	10.8532	9.50623	9.80571	9.32918
ENSMUSG00000032026	chr9:48468512-48480623	protein_coding	Rexo2	-0.208018	-1.1551	5.60985	10.1391	0.00564934	0.354944	53.3933	54.2142	49.4344	43.8671	46.4845	45.53
ENSMUSG00000024891	chr19:5024006-5031971	protein_coding	Slc29a2	-0.536904	-1.45086	0.938789	10.1273	0.00567164	0.355925	2.51167	2.23142	2.0192	1.56741	1.48132	1.60694
ENSMUSG00000038056	chr5:25271798-25498783	protein_coding	Kmt2c	0.208838	1.15576	8.01299	10.1162	0.00569262	0.356357	228.481	234.708	255.573	290.215	275.252	265.324
ENSMUSG00000047085	chr7:44429018-44463351	protein_coding	Lrrc4b	-0.698327	-1.62262	0.193569	10.1131	0.00569855	0.356357	1.47865	1.54	1.20791	0.895662	0.676256	1.01178
ENSMUSG00000024130	chr17:24351950-24410201	protein_coding	Abca3	0.208251	1.15529	8.52912	10.1152	0.00569458	0.356357	325.363	364.885	338.072	416.524	386.899	384.52
ENSMUSG00000037922	chr3:136053363-136326066	protein_coding	Bank1	-0.532104	-1.44604	3.73423	10.0988	0.0057257	0.356799	20.5998	12.9485	13.5214	11.7047	12.8972	8.09422
ENSMUSG00000074206	chr3:138341775-138358861	protein_coding	Adh6b	-4.67655	-25.573	-3.97479	10.5305	0.00571931	0.356799	0.0405109	0.062857	0.0721143	0	0	0
ENSMUSG00000040209	chr3:9427020-9610085	protein_coding	Zfp704	0.226419	1.16993	7.3034	10.0989	0.00572543	0.356799	135.853	141.868	158.832	181.88	166.423	162.539
ENSMUSG00000027889	chr3:108074062-108086651	protein_coding	Ampd2	-0.332896	-1.25954	4.22293	10.0895	0.00574352	0.357076	24.185	16.94	21.1115	15.6741	17.3733	16.5009
ENSMUSG00000060636	chr16:33056453-33060189	protein_coding	Rpl35a	-0.225656	-1.16931	6.80383	10.0923	0.00573805	0.357076	122.545	129.297	109.542	107.907	96.4792	104.585
ENSMUSG00000037946	chr13:49261554-49320311	protein_coding	Fgd3	-0.45828	-1.3739	4.57292	10.078	0.0057656	0.358031	31.0313	30.2657	21.5261	15.8369	19.1123	25.0861
ENSMUSG00000067158	chr1:82448423-82586849	protein_coding	Col4a4	0.222099	1.16643	8.34935	10.0642	0.00579216	0.35831	289.187	298.697	315.194	361.196	373.921	318.308
ENSMUSG00000023349	chr6:123229843-123247021	protein_coding	Clec4n	-0.419657	-1.33761	3.76603	10.0617	0.00579696	0.35831	19.8098	12.76	13.9721	12.01	12.5751	10.341
ENSMUSG00000021149	chr13:8966331-8996083	protein_coding	Gtpbp4	-0.210736	-1.15728	6.73883	10.0661	0.00578847	0.35831	121.533	115.971	106.242	94.4923	103.564	98.9161
ENSMUSG00000021699	chr13:108449948-109953461	protein_coding	Pde4d	0.210122	1.15679	5.8458	10.0708	0.00577935	0.35831	49.7879	52.7999	57.2227	62.0042	61.813	61.0935
ENSMUSG00000100755	chr3:37714740-37715164	processed_pseudogene	Rps23-ps1	-0.437464	-1.35422	1.95461	10.0468	0.00582592	0.358992	4.55747	4.30571	4.45306	3.29766	2.81773	3.71977
ENSMUSG00000078160	chr4:147540218-147543500	protein_coding	Gm16503	1.32022	2.49704	-2.04142	10.0406	0.00583785	0.358992	0.121533	0.125714	0.0901429	0.244271	0.289824	0.297582
ENSMUSG00000105112	chr5:110978665-110979217	TEC	Gm42778	0.39321	1.31331	2.47646	10.019	0.00588021	0.358992	4.4562	4.36856	5.39055	6.90067	5.86088	6.01115
ENSMUSG00000026341	chr1:125392905-125435727	protein_coding	Actr3	-0.221935	-1.1663	8.55148	10.044	0.00583133	0.358992	414.041	405.428	392.464	313.787	376.465	348.825
ENSMUSG00000049037	chr6:122921848-122934619	protein_coding	Clec4a1	-0.54133	-1.45531	2.08848	10.0271	0.00586424	0.358992	6.502	4.36856	4.18263	3.9287	3.57449	2.90142
ENSMUSG00000026421	chr1:135720061-135752232	protein_coding	Csrp1	-0.237247	-1.17874	9.11683	10.038	0.00584297	0.358992	584.856	633.599	583.765	449.378	545.658	533.787
ENSMUSG00000110070	chr7:45368177-45368704	lincRNA	Gm45619	-1.62897	-3.09293	-2.65033	10.0242	0.00586994	0.358992	0.202554	0.157143	0.216343	0.0610679	0.0805066	0.0446372
ENSMUSG00000025936	chr1:21285246-21298312	transcribed_unprocessed_pseudogene	Gm4956	0.365039	1.28792	5.57334	10.0197	0.00587873	0.358992	31.9023	51.2285	41.8083	52.498	52.1039	55.9007
ENSMUSG00000003848	chr8:107412486-107425051	protein_coding	Nob1	-0.259498	-1.19706	4.40716	10.0306	0.00585736	0.358992	24.5293	22.88	21.9047	17.669	19.3699	20.8158
ENSMUSG00000020439	chr11:3517523-3540612	protein_coding	Smtn	-0.264178	-1.20095	6.72345	10.0181	0.00588202	0.358992	112.681	117.731	115.545	80.3857	102.227	105.329
ENSMUSG00000021223	chr12:83763634-83792382	protein_coding	Papln	0.768287	1.70325	0.0165267	10.0515	0.00581667	0.358992	0.607663	0.817141	0.703115	0.916018	1.14319	1.50279
ENSMUSG00000100658	chr1:132342023-132349626	lincRNA	F730311O21Rik	-0.475988	-1.39087	3.30046	10.0068	0.00590422	0.359935	13.2065	10.3086	10.7991	5.88287	9.93452	8.80841
ENSMUSG00000038546	chr13:43402675-43481282	protein_coding	Ranbp9	0.214656	1.16043	6.60265	9.9984	0.00592086	0.360537	83.5132	97.837	88.5023	101.515	102.276	109.183
ENSMUSG00000097195	chr9:88521050-88522929	processed_transcript	Snhg5	-0.269849	-1.20568	4.29652	9.9913	0.00593493	0.360982	22.9899	22.6285	18.8579	17.3636	17.9208	18.1078
ENSMUSG00000028970	chr5:8798147-8866315	protein_coding	Abcb1b	-0.375086	-1.29692	4.5206	9.97857	0.00596029	0.361673	29.3704	22.5971	25.6547	16.0405	23.6851	20.1463
ENSMUSG00000038296	chr7:111471661-111779977	protein_coding	Galnt18	0.197796	1.14694	6.37989	9.98015	0.00595711	0.361673	79.6039	78.5398	74.458	94.3499	87.4946	84.9446
ENSMUSG00000065315	chr13:43425742-43425850	snRNA	Gm26064	0.868812	1.82616	-0.649625	9.97539	0.00596663	0.361673	0.384853	0.439999	0.414657	0.732814	0.595749	0.922503
ENSMUSG00000104235	chr3:60535751-60539744	TEC	Gm37589	0.282688	1.21646	4.93655	9.96212	0.00599321	0.362174	26.96	23.8542	31.7483	33.9334	32.1222	34.6236
ENSMUSG00000106859	chr5:67757576-67759330	TEC	Gm42737	0.451642	1.3676	2.14242	9.95976	0.00599796	0.362174	3.48394	3.17428	4.2908	5.65896	4.47617	4.96961
ENSMUSG00000107199	chr5:117520699-117521658	TEC	Gm42550	-4.66444	-25.3593	-3.97574	10.3677	0.00601615	0.362174	0.0607663	0.0314285	0.0721143	0	0	0
ENSMUSG00000032860	chr7:100996568-101012866	protein_coding	P2ry2	-0.428398	-1.34574	5.07791	9.94425	0.00602922	0.362174	43.8733	37.4628	34.9394	20.4984	33.8289	31.9305
ENSMUSG00000020180	chr10:75517551-75537381	protein_coding	Snrpd3	-0.2218	-1.16619	4.94406	9.94473	0.00602824	0.362174	35.3052	32.3399	31.7123	27.7452	28.7087	28.7464
ENSMUSG00000081887	chr11:30572791-30574454	processed_pseudogene	Gm12097	0.628436	1.54589	0.919818	9.95891	0.00599966	0.362174	1.15456	1.19428	1.893	2.15773	2.30249	2.18722
ENSMUSG00000018476	chr11:69398508-69413675	protein_coding	Kdm6b	-0.239849	-1.18087	7.6545	9.9544	0.00600873	0.362174	217.422	230.591	206.589	164.435	202.748	187.03
ENSMUSG00000103049	chr16:77616311-77618334	TEC	Gm37311	0.465063	1.38038	2.22534	9.95405	0.00600944	0.362174	3.38266	3.26857	4.86772	5.41468	5.29734	5.32671
ENSMUSG00000043091	chr15:99029891-99038105	protein_coding	Tuba1c	-0.308812	-1.23869	5.82803	9.93579	0.00604636	0.362795	64.6351	68.8284	55.2576	42.1979	53.7623	56.1536
ENSMUSG00000063087	chr18:5491503-5593505	processed_transcript	Gm10125	0.565748	1.48016	1.24812	9.92979	0.00605855	0.363118	1.76222	1.50857	2.25357	3.17553	2.68892	2.44017
ENSMUSG00000103883	chr1:171688311-171690014	TEC	Gm37010	-0.758128	-1.69129	-0.219524	9.92207	0.00607426	0.363651	1.29635	0.785713	1.02763	0.590323	0.61185	0.654679
ENSMUSG00000052852	chr6:71707561-71810710	protein_coding	Reep1	0.301872	1.23274	3.82872	9.89523	0.00612928	0.364897	11.0392	14.3	12.7823	15.5519	14.9581	16.3372
ENSMUSG00000031024	chr7:109523911-109703605	protein_coding	St5	0.219123	1.16403	6.58349	9.8974	0.0061248	0.364897	85.7413	84.1656	95.7498	111.001	100.859	97.5323
ENSMUSG00000042155	chr2:69821944-69836651	protein_coding	Klhl23	0.27077	1.20645	3.67492	9.89793	0.00612371	0.364897	10.7556	11.88	11.9529	14.5138	13.7022	13.5102
ENSMUSG00000027208	chr2:126034658-126091185	protein_coding	Fgf7	0.254802	1.19317	3.94945	9.89813	0.00612331	0.364897	13.3281	14.5828	14.2245	17.5875	15.9886	16.6794
ENSMUSG00000025969	chr1:62703285-62818695	protein_coding	Nrp2	-0.204431	-1.15223	6.81242	9.90426	0.0061107	0.364897	120.54	120.183	120.251	96.4669	111.936	104.838
ENSMUSG00000094075	chr12:115912344-115912776	IG_V_gene	Ighv1-80	-2.01145	-4.03188	-1.04242	9.8915	0.00613697	0.364948	0.324087	2.13714	0.2524	0.223916	0.144912	0.238065
ENSMUSG00000038543	chr3:95883954-95892005	protein_coding	BC028528	0.314067	1.24321	5.01689	9.88528	0.00614982	0.365305	27.3043	28.1914	30.883	43.0528	31.5586	32.9423
ENSMUSG00000036057	chr9:110385082-110408213	protein_coding	Ptpn23	-0.197068	-1.14637	6.44022	9.8812	0.00615826	0.365399	92.1015	94.537	91.6032	75.2763	84.9989	82.3706
ENSMUSG00000050296	chr1:71242276-71414910	protein_coding	Abca12	-1.71536	-3.28378	-2.59687	9.87038	0.00618071	0.365512	0.22281	0.0942855	0.270429	0.0407119	0.0805066	0.0595163
ENSMUSG00000037316	chr8:25764538-25785287	protein_coding	Bag4	0.232956	1.17524	4.36699	9.87393	0.00617332	0.365512	18.4932	19.6428	18.6596	23.1651	22.0105	21.5449
ENSMUSG00000074994	chr2:104754795-104816696	protein_coding	Qser1	0.200314	1.14895	6.76655	9.87136	0.00617867	0.365512	95.3018	104.28	104.277	121.627	111.244	116.235
ENSMUSG00000030465	chr8:67689082-68212027	protein_coding	Psd3	0.19907	1.14796	6.42782	9.86104	0.00620016	0.365851	78.105	77.0313	85.131	96.2633	91.0369	88.6347
ENSMUSG00000001348	chr9:22126727-22135711	protein_coding	Acp5	-0.322752	-1.25071	3.38854	9.86347	0.0061951	0.365851	12.3558	11.0314	11.4481	8.26452	9.06505	10.5046
ENSMUSG00000104936	chr5:131996179-131998413	TEC	2610011E03Rik	0.888306	1.851	-0.136326	9.85426	0.00621434	0.366282	0.384853	0.471428	0.8834	1.11958	1.2398	0.952261
ENSMUSG00000105606	chr6:68302427-68303158	IG_V_gene	Igkv2-109	-1.20658	-2.3079	-1.896	9.84763	0.00622823	0.366696	0.384853	0.377142	0.270429	0.162848	0.112709	0.16367
ENSMUSG00000084106	chr1:86908793-86909683	processed_pseudogene	Gm6136	-0.620165	-1.53705	0.293499	9.83075	0.00626375	0.366763	1.39763	1.50857	1.49637	1.07887	0.85337	0.937382
ENSMUSG00000026581	chr1:164061982-164084181	protein_coding	Sell	-0.377896	-1.29945	5.31677	9.83251	0.00626004	0.366763	57.3432	36.5199	41.0691	33.3227	37.8059	32.8679
ENSMUSG00000020099	chr10:60762593-60831581	protein_coding	Unc5b	-0.298925	-1.23023	5.30868	9.83423	0.00625642	0.366763	40.8552	46.9542	43.4308	29.2719	39.6898	37.5399
ENSMUSG00000047141	chr16:64780347-64851652	protein_coding	Zfp654	0.211139	1.1576	5.46701	9.83732	0.00624989	0.366763	38.5866	43.2142	41.1052	47.4701	45.8727	48.848
ENSMUSG00000091530	chr17:3532554-3533213	protein_coding	Cldn20	4.87991	29.4443	-3.71712	10.2454	0.00625069	0.366763	0	0	0	0.10178	0.0322027	0.0743954
ENSMUSG00000102504	chr4:42714926-42719893	TEC	Gm21955	0.373158	1.29519	2.98933	9.82196	0.00628234	0.367448	7.00838	5.97142	7.51792	9.01769	9.95062	7.72224
ENSMUSG00000029649	chr5:147860461-147876456	protein_coding	Pomp	-0.204502	-1.15229	5.88082	9.81071	0.00630624	0.368038	67.5721	61.8199	59.8188	53.4955	55.3403	55.365
ENSMUSG00000022146	chr15:6813577-6874969	protein_coding	Osmr	-0.297531	-1.22904	6.88449	9.81231	0.00630282	0.368038	147.784	109.528	133.339	96.874	118.586	102.532
ENSMUSG00000032198	chr9:21799860-21852635	protein_coding	Dock6	0.212635	1.1588	6.62825	9.80032	0.00632838	0.368927	83.7562	93.2798	97.751	110.675	101.648	106.118
ENSMUSG00000021745	chr14:11553532-12242041	protein_coding	Ptprg	0.186608	1.13809	8.30353	9.79686	0.00633577	0.368955	288.316	301.745	296.426	332.311	345.438	331.119
ENSMUSG00000033577	chr9:80165031-80311729	protein_coding	Myo6	0.22017	1.16487	6.47705	9.78777	0.00635525	0.369628	77.1125	81.8084	87.7812	104.385	92.4538	90.6285
ENSMUSG00000063018	chrX:7411817-7445143	processed_transcript	2010204K13Rik	-0.502524	-1.41669	1.61045	9.78501	0.00636119	0.369628	4.05109	3.80285	2.9026	2.60556	2.70502	2.26162
ENSMUSG00000086233	chr4:9283972-9287391	antisense_RNA	Gm11816	1.57458	2.9785	-2.47416	9.7687	0.00639632	0.370924	0.0810218	0.062857	0.0540857	0.183204	0.193216	0.223186
ENSMUSG00000006782	chr11:100574904-100591729	protein_coding	Cnp	-0.225075	-1.16884	4.69371	9.76499	0.00640435	0.370924	26.9802	29.2914	27.4034	23.3483	24.8927	23.2858
ENSMUSG00000025007	chr19:40550257-40588463	protein_coding	Aldh18a1	-0.202347	-1.15057	5.49782	9.76807	0.0063977	0.370924	50.3348	48.3999	46.2613	41.4447	43.1355	41.4233
ENSMUSG00000073758	chr4:126150602-126163491	protein_coding	Sh3d21	0.422636	1.34037	4.27197	9.75699	0.0064217	0.371111	12.3153	21.4028	15.9012	21.4755	21.1571	23.4345
ENSMUSG00000108059	chr6:86591430-86593604	TEC	Gm44369	1.82534	3.54391	-2.60322	9.75256	0.00643135	0.371111	0.0810218	0.0314285	0.0360572	0.264627	0.144912	0.16367
ENSMUSG00000030844	chr7:128373621-128418758	protein_coding	Rgs10	-0.306475	-1.23668	3.44463	9.74256	0.00645314	0.371111	13.5104	11.1885	11.3219	10.239	9.6608	9.28454
ENSMUSG00000048200	chr7:141461094-141466613	protein_coding	Cracr2b	0.271688	1.20722	4.69986	9.74994	0.00643704	0.371111	20.7011	25.9914	23.8879	30.5136	26.8409	27.7495
ENSMUSG00000026692	chr1:162793188-162813972	protein_coding	Fmo4	0.439405	1.35604	2.03257	9.74291	0.00645237	0.371111	3.15985	3.89714	3.26317	4.64116	4.07364	5.1928
ENSMUSG00000052302	chr10:121263820-121351278	protein_coding	Tbc1d30	0.343476	1.26881	4.70421	9.74176	0.00645489	0.371111	19.6478	22.7857	26.2857	34.2794	26.7121	26.3508
ENSMUSG00000020806	chr11:116598165-116627019	protein_coding	Rhbdf2	-0.26952	-1.20541	6.28863	9.74112	0.00645628	0.371111	89.4683	83.7256	83.1298	59.6429	80.7482	72.1784
ENSMUSG00000066232	chr7:110018274-110056609	protein_coding	Ipo7	-0.232573	-1.17493	7.90358	9.73463	0.00647047	0.371526	281.328	253.157	241.583	200.099	233.598	226.787
ENSMUSG00000035640	chr10:80130451-80140835	protein_coding	Cbarp	-0.252043	-1.19089	4.3343	9.72232	0.00649751	0.372678	22.6658	23.2257	19.9216	17.5468	18.9191	18.703
ENSMUSG00000041757	chr1:133164210-133303435	protein_coding	Plekha6	-0.310262	-1.23993	5.09385	9.71736	0.00650844	0.372904	43.7315	31.4914	37.9682	33.5263	29.4654	28.5232
ENSMUSG00000024383	chr18:32163089-32236751	protein_coding	Map3k2	0.194257	1.14413	6.81502	9.70845	0.00652813	0.37363	101.885	105.443	107.595	127.489	117.105	115.759
ENSMUSG00000089712	chr8:94377872-94380317	lincRNA	Gm15889	0.42358	1.34125	3.81799	9.69339	0.00656155	0.375141	9.25674	15.7143	11.2498	16.8751	16.1979	15.1469
ENSMUSG00000097099	chr9:107558809-107568415	antisense_RNA	Gm9917	0.259246	1.19685	5.09615	9.68555	0.00657901	0.375736	30.0996	33.9428	29.3145	41.6279	35.1009	34.9212
ENSMUSG00000098814	chr6:68736297-68736780	IG_V_gene	Igkv19-93	-1.18206	-2.269	-0.46915	9.66447	0.00662627	0.377119	0.648174	1.88571	0.667057	0.488543	0.547445	0.312461
ENSMUSG00000002603	chr7:25687002-25705077	protein_coding	Tgfb1	-0.275222	-1.21018	5.94814	9.65911	0.00663833	0.377119	72.4132	60.0285	70.2213	48.8746	62.924	55.737
ENSMUSG00000035673	chr10:80056992-80105571	protein_coding	Sbno2	-0.349256	-1.2739	7.02387	9.65901	0.00663857	0.377119	170.45	122.163	144.625	96.6501	134.285	112.382
ENSMUSG00000037926	chr11:77216287-77460220	protein_coding	Ssh2	0.224666	1.16851	8.04736	9.66424	0.00662677	0.377119	222.04	269.782	240.087	295.141	275.268	284.696
ENSMUSG00000050244	chr13:12395027-12440289	protein_coding	Heatr1	-0.235335	-1.17718	6.5204	9.67057	0.00661254	0.377119	112.884	89.7913	94.9746	83.5612	85.9328	83.4567
ENSMUSG00000058626	chr17:45630204-45659325	protein_coding	Capn11	-2.22192	-4.66514	-0.501154	9.6497	0.00665959	0.377202	0.729196	0.062857	2.36174	0.0610679	0.515243	0.119033
ENSMUSG00000024691	chr19:12545740-12589768	protein_coding	Fam111a	-0.327176	-1.25455	4.84224	9.64985	0.00665926	0.377202	36.6623	28.3171	30.6486	23.8165	29.7714	22.7203
ENSMUSG00000025862	chrX:42149317-42277185	protein_coding	Stag2	0.194439	1.14428	7.74081	9.64897	0.00666125	0.377202	192.589	207.585	198.242	238.816	225.564	220.344
ENSMUSG00000068606	chr18:60268301-60273267	protein_coding	Gm4841	-1.16351	-2.24001	-0.54024	9.63959	0.00668253	0.378006	1.05328	0.282857	1.28003	0.325695	0.450837	0.431493
ENSMUSG00000026938	chr2:25624666-25628030	protein_coding	Fcna	-0.999918	-1.99989	0.394107	9.63483	0.00669334	0.378216	1.35711	3.07999	1.09974	0.692102	1.1593	0.80347
ENSMUSG00000031432	chrX:140456613-140476140	protein_coding	Prps1	-0.232298	-1.1747	4.76881	9.62195	0.00672273	0.379475	29.2894	31.7742	27.3313	24.4271	25.7621	24.9522
ENSMUSG00000014453	chr14:63372836-63417037	protein_coding	Blk	-0.46554	-1.38083	2.11134	9.61555	0.00673741	0.3795	5.83357	4.14856	4.9218	3.37909	4.21855	3.24364
ENSMUSG00000002477	chr18:10617796-10628230	protein_coding	Snrpd1	-0.232954	-1.17524	4.73997	9.61812	0.00673151	0.3795	30.7883	29.2914	26.52	23.8979	24.6994	25.0415
ENSMUSG00000104869	chr3:122023830-122027071	TEC	Gm42544	0.761149	1.69484	-0.00354849	9.60492	0.00676183	0.380474	0.567152	0.942855	0.631	0.997442	1.12709	1.39863
ENSMUSG00000027907	chr3:93520488-93526287	protein_coding	S100a11	-0.234569	-1.17655	7.5623	9.57734	0.00682567	0.380621	217.969	209.534	185.514	157.474	184.119	179.338
ENSMUSG00000029330	chr5:101765130-101823858	protein_coding	Cds1	0.218027	1.16314	5.59546	9.59093	0.00679414	0.380621	41.5844	48.997	43.4849	52.2334	52.2488	51.3031
ENSMUSG00000030513	chr7:65861734-66050386	protein_coding	Pcsk6	-0.216292	-1.16174	4.70284	9.58034	0.00681869	0.380621	29.1881	27.3742	27.3313	23.9793	24.4579	23.7916
ENSMUSG00000048078	chr7:96171246-96911093	protein_coding	Tenm4	-0.2379	-1.17927	6.28851	9.57606	0.00682865	0.380621	77.9024	81.4627	94.3075	70.5945	67.0459	77.52
ENSMUSG00000058355	chr8:79683462-79711740	protein_coding	Abce1	-0.202483	-1.15068	7.35008	9.58862	0.00679947	0.380621	185.884	171.537	166.26	145.097	158.84	151.157
ENSMUSG00000114431	chr14:11867594-11870625	TEC	CT009480.3	0.47065	1.38573	2.52463	9.57962	0.00682038	0.380621	5.48922	3.95999	4.75954	5.90323	8.19558	5.69869
ENSMUSG00000069273	chr13:23561534-23562369	protein_coding	Hist1h3e	-0.255678	-1.1939	3.69139	9.58793	0.00680107	0.380621	13.6522	14.6457	13.864	11.5622	11.6413	12.0669
ENSMUSG00000049625	chr13:56173704-56178885	protein_coding	Tifab	-0.450497	-1.36651	2.96541	9.58456	0.0068089	0.380621	11.4848	7.41713	8.02272	5.88287	7.45492	6.41288
ENSMUSG00000021645	chr13:100124852-100137690	protein_coding	Smn1	-0.241836	-1.1825	3.93444	9.5945	0.00678588	0.380621	17.2576	16.2171	16.1536	13.7606	14.137	14.0756
ENSMUSG00000041890	chr5:114727407-114775517	protein_coding	Git2	0.192561	1.14279	6.89378	9.56179	0.00686198	0.381024	105.652	109.937	117.204	130.013	123.352	126.993
ENSMUSG00000029838	chr6:36714929-36810220	protein_coding	Ptn	0.617084	1.53377	0.188816	9.5556	0.00687648	0.381024	0.891239	0.817141	0.847343	1.32314	1.272	1.33912
ENSMUSG00000108169	chr6:141442360-141445903	TEC	Gm43958	0.445128	1.36144	2.40638	9.55338	0.0068817	0.381024	4.19288	3.70856	5.3004	6.6564	6.32782	5.16304
ENSMUSG00000043366	chr7:102738511-102759471	protein_coding	Olfr78	2.42679	5.37696	-3.05937	9.55794	0.00687099	0.381024	0.0405109	0	0.0180286	0.10178	0.096608	0.178549
ENSMUSG00000052837	chr8:84974484-84978718	protein_coding	Junb	-0.292766	-1.22499	6.99726	9.5516	0.00688588	0.381024	141.221	158.337	122.612	104.263	132.305	107.858
ENSMUSG00000021390	chr13:49608046-49624501	protein_coding	Ogn	0.279637	1.21389	7.89648	9.56717	0.0068494	0.381024	178.228	230.465	236.95	275.375	242.454	265.859
ENSMUSG00000024887	chr19:31984654-32061469	protein_coding	Asah2	0.235523	1.17733	4.82219	9.56364	0.00685764	0.381024	24.6711	24.8914	28.1787	29.9436	29.4654	32.1834
ENSMUSG00000020057	chr10:88322804-88379080	protein_coding	Dram1	0.223806	1.16781	7.88175	9.53982	0.00691363	0.382163	225.281	229.397	198.026	269.208	257.605	235.357
ENSMUSG00000086931	chr6:31356743-31372369	lincRNA	Gm14532	1.26036	2.39555	-1.94901	9.53176	0.0069327	0.38282	0.121533	0.0942855	0.144229	0.366407	0.257621	0.282702
ENSMUSG00000074272	chr7:25461707-25477603	protein_coding	Ceacam1	-0.301965	-1.23282	6.0134	9.5281	0.00694137	0.382903	83.3106	72.3799	58.3405	53.5769	59.591	60.3347
ENSMUSG00000040181	chr1:162829561-162866610	protein_coding	Fmo1	0.444562	1.3609	7.10993	9.52201	0.00695584	0.382944	95.8893	140.863	114.319	207.794	134.43	135.355
ENSMUSG00000039952	chr9:108204634-108263958	protein_coding	Dag1	0.252481	1.19125	8.83612	9.51651	0.00696892	0.382944	380.053	472.402	398.918	508.512	528.896	453.127
ENSMUSG00000040405	chr11:46735080-46779578	protein_coding	Havcr1	-1.10908	-2.15708	-1.73638	9.51897	0.00696307	0.382944	0.364598	0.408571	0.360572	0.142492	0.144912	0.223186
ENSMUSG00000067942	chr17:21008941-21028852	protein_coding	Zfp160	0.230395	1.17316	4.43801	9.51571	0.00697085	0.382944	20.7416	19.1714	19.7413	24.2847	23.524	22.2442
ENSMUSG00000028399	chr4:75941238-78211961	protein_coding	Ptprd	0.23177	1.17427	6.65939	9.49074	0.00703065	0.383465	93.3776	86.0827	99.2113	118.573	110.729	98.1424
ENSMUSG00000028837	chr4:126677630-126709714	protein_coding	Psmb2	-0.200679	-1.14924	5.55714	9.49739	0.00701465	0.383465	52.1578	51.5113	47.3611	44.2131	43.1838	43.9825
ENSMUSG00000095794	chr6:70371439-70371993	IG_V_gene	Igkv6-17	-1.32639	-2.50775	-1.88969	9.49305	0.0070251	0.383465	0.384853	0.534285	0.198314	0.142492	0.161013	0.119033
ENSMUSG00000045414	chr9:94517864-94538081	protein_coding	1190002N15Rik	0.186429	1.13794	6.35956	9.49186	0.00702794	0.383465	72.6563	79.797	77.8835	88.7113	87.7522	85.5993
ENSMUSG00000113195	chr12:100621676-100623733	TEC	AC123705.1	0.701073	1.62571	0.280789	9.49913	0.00701048	0.383465	0.830473	0.62857	1.11777	1.62848	1.35251	1.32424
ENSMUSG00000006360	chr12:113146316-113153879	protein_coding	Crip1	-0.239314	-1.18043	5.59856	9.50869	0.00698758	0.383465	53.4339	57.8913	46.1532	45.4345	43.3931	44.4438
ENSMUSG00000034595	chr17:35865593-35875596	protein_coding	Ppp1r18	-0.357293	-1.28102	6.68396	9.50319	0.00700075	0.383465	115.841	123.734	107	67.0729	102.34	100.88
ENSMUSG00000109511	chr7:44816088-44830812	protein_coding	Nup62	-0.221451	-1.16591	4.73922	9.48092	0.00705434	0.384364	28.945	29.3228	27.9623	23.2669	25.9553	24.6844
ENSMUSG00000106087	chr3:121762193-121764904	TEC	Gm43609	0.379281	1.30069	2.04025	9.46099	0.00710267	0.385934	3.52445	3.42571	3.60572	4.72258	4.54057	4.49348
ENSMUSG00000089984	chr5:137612503-137629002	protein_coding	Fbxo24	0.700396	1.62495	-0.165913	9.46322	0.00709724	0.385934	0.607663	0.754284	0.576915	1.05851	0.949978	1.10105
ENSMUSG00000002413	chr6:39603237-39725463	protein_coding	Braf	0.188385	1.13949	7.41921	9.45416	0.00711932	0.385934	153.192	164.591	162.095	187.519	182.38	176.897
ENSMUSG00000037234	chr8:26021421-26119224	protein_coding	Hook3	0.19077	1.14137	7.90583	9.45722	0.00711185	0.385934	211.021	231.502	229.324	259.681	253.741	253.376
ENSMUSG00000086380	chr11:78444107-78444901	lincRNA	Gm11195	3.43325	10.8021	-3.3477	9.45476	0.00711786	0.385934	0.0202554	0	0	0.142492	0.144912	0.0297582
ENSMUSG00000113687	chr12:100571908-100573976	TEC	AC123705.3	0.813712	1.75773	-0.633817	9.45106	0.00712688	0.385951	0.364598	0.377142	0.522829	0.793882	0.740661	0.729075
ENSMUSG00000028840	chr4:134243289-134245592	protein_coding	Zfp593	-0.351312	-1.27572	3.2778	9.43781	0.00715937	0.387317	12.133	11.1571	9.3388	7.65384	8.30829	9.53749
ENSMUSG00000044317	chr7:19212538-19224174	protein_coding	Gpr4	-0.482447	-1.39711	4.45783	9.41103	0.0072255	0.390499	24.9952	28.5371	23.4912	11.8879	22.091	20.8753
ENSMUSG00000106073	chr3:116940358-116944330	TEC	Gm42892	0.405251	1.32432	2.20952	9.36828	0.00733251	0.393096	4.19288	3.29999	4.20066	5.21112	4.78209	5.59453
ENSMUSG00000068523	chr3:146499807-146505572	protein_coding	Gng5	-0.204124	-1.15199	6.28414	9.37239	0.00732215	0.393096	78.1657	89.6027	82.5709	69.6377	71.2162	76.3297
ENSMUSG00000038803	chr5:30905885-30907788	protein_coding	Ost4	-0.190343	-1.14104	5.84234	9.37256	0.00732173	0.393096	60.1181	62.637	60.6662	54.554	51.2505	54.9187
ENSMUSG00000021830	chr14:45133465-45220328	protein_coding	Txndc16	0.234465	1.17647	4.702	9.37941	0.00730447	0.393096	22.9292	23.1628	25.4564	29.964	27.8392	26.4699
ENSMUSG00000026987	chr2:59899363-60209839	protein_coding	Baz2b	0.190084	1.14083	7.1107	9.38526	0.00728979	0.393096	124.125	131.874	131.212	154.502	145.492	141.753
ENSMUSG00000049382	chr15:101996711-102004342	protein_coding	Krt8	-0.290898	-1.2234	7.8252	9.38026	0.00730235	0.393096	265.103	278.991	204.769	185.361	214.196	212.354
ENSMUSG00000022488	chr15:103453825-103498800	protein_coding	Nckap1l	-0.225089	-1.16885	5.45982	9.36927	0.00733003	0.393096	52.6641	44.7542	44.783	41.058	40.9779	39.6825
ENSMUSG00000027395	chr2:129100995-129126594	protein_coding	Polr1b	-0.249645	-1.18891	4.71959	9.38799	0.00728295	0.393096	30.8085	26.6514	28.2868	21.903	25.7782	24.4612
ENSMUSG00000015053	chr6:88193891-88207032	protein_coding	Gata2	0.272785	1.20814	6.64657	9.34587	0.00738935	0.394953	80.4344	106.857	84.9867	117.78	103.032	107.858
ENSMUSG00000020676	chr11:82057823-82062955	protein_coding	Ccl11	-0.513311	-1.42732	1.64578	9.3487	0.00738214	0.394953	4.21313	3.67714	3.13697	3.07375	2.12538	2.54432
ENSMUSG00000070533	chr2:164596458-164613626	protein_coding	Wfdc8	1.01918	2.02677	-0.342889	9.35153	0.00737494	0.394953	0.283576	0.911427	0.360572	1.09922	0.933877	0.922503
ENSMUSG00000022504	chr16:10488178-10527564	protein_coding	Ciita	-0.363082	-1.28617	3.99514	9.33894	0.00740701	0.3955	20.7416	14.8343	18.0466	14.8598	15.3607	11.6503
ENSMUSG00000106024	chr3:153309370-153312745	TEC	A530083M17Rik	0.70612	1.63141	1.19839	9.33505	0.00741696	0.395635	1.43814	1.19428	2.34372	3.54194	2.59231	2.2021
ENSMUSG00000029868	chr6:41620624-41636405	protein_coding	Trpv6	0.417991	1.33607	3.72718	9.32952	0.0074311	0.395994	9.72261	14.5514	9.80755	16.0201	16.4234	12.7662
ENSMUSG00000029581	chr5:142960343-142973185	protein_coding	Fscn1	-0.331186	-1.25805	4.33701	9.32284	0.00744826	0.396512	23.8609	20.1142	23.4372	16.0812	21.5919	15.9801
ENSMUSG00000030435	chr7:5062143-5079938	protein_coding	U2af2	-0.18169	-1.13421	7.01248	9.31677	0.00746386	0.396551	140.836	135.457	135.323	116.986	122.209	123.705
ENSMUSG00000020453	chr11:3288874-3309083	protein_coding	Patz1	0.220983	1.16553	5.14478	9.31859	0.00745917	0.396551	30.1401	34.8542	32.9382	38.6967	36.3729	38.9832
ENSMUSG00000020948	chr12:64938833-64965534	protein_coding	Klhl28	0.209206	1.15605	5.00415	9.29717	0.00751456	0.398847	28.7425	29.3228	31.0632	35.3787	33.2009	34.5046
ENSMUSG00000030750	chr7:125467640-125491596	protein_coding	Nsmce1	-0.267736	-1.20392	4.0337	9.28177	0.00755465	0.400577	20.0124	17.4743	16.1356	15.0838	14.9581	14.5071
ENSMUSG00000057137	chr6:34863146-34874946	protein_coding	Tmem140	0.223243	1.16735	5.20052	9.26562	0.00759695	0.401974	33.0974	33.6914	34.8312	43.4193	38.1601	37.1233
ENSMUSG00000007989	chr14:65192449-65262463	protein_coding	Fzd3	0.269303	1.20523	4.35564	9.26308	0.00760361	0.401974	16.5487	18.1028	20.841	23.5926	21.8817	21.5003
ENSMUSG00000085925	chr12:109589193-109600330	protein_coding	Rtl1	4.75361	26.9761	-3.77883	9.63293	0.00759654	0.401974	0	0	0	0.0814238	0.0322027	0.0743954
ENSMUSG00000028116	chr3:123006206-123035015	protein_coding	Myoz2	0.814159	1.75827	0.623067	9.25191	0.00763307	0.402413	1.15456	1.50857	0.649029	2.15773	1.35251	2.15747
ENSMUSG00000008384	chr7:27486910-27490316	protein_coding	Sertad1	-0.327764	-1.25507	5.44639	9.24565	0.00764963	0.402413	51.2463	49.9713	44.4404	30.1675	41.5575	44.1462
ENSMUSG00000040435	chr7:45522916-45526268	protein_coding	Ppp1r15a	-0.285972	-1.21923	6.83844	9.25218	0.00763236	0.402413	122.951	139.605	114.806	86.7978	105.303	117.158
ENSMUSG00000034810	chr2:66673425-66784914	protein_coding	Scn7a	0.230272	1.17306	8.27782	9.25074	0.00763617	0.402413	288.437	310.608	257.845	360.993	330.85	313.234
ENSMUSG00000008682	chrX:74270812-74273135	protein_coding	Rpl10	-0.202564	-1.15074	8.59271	9.24757	0.00764454	0.402413	394.515	448.579	396.322	365.165	346.404	365.4
ENSMUSG00000028998	chr5:23838944-23844161	protein_coding	Tomm7	-0.202385	-1.1506	5.32193	9.24102	0.00766191	0.402661	44.1163	42.4599	41.7542	38.3913	35.2458	37.9119
ENSMUSG00000021835	chr14:46383520-46390669	protein_coding	Bmp4	-0.239619	-1.18068	5.34075	9.23662	0.00767359	0.402878	49.3423	39.4742	42.6736	36.1522	37.2263	38.0756
ENSMUSG00000098243	chr1:137898595-138000384	processed_transcript	Gm4258	0.461176	1.37666	1.94411	9.22669	0.00770004	0.403226	3.26113	2.51428	3.67783	4.84472	3.99313	4.32981
ENSMUSG00000042918	chr7:45639977-45646521	protein_coding	Mamstr	-0.513081	-1.42709	3.18552	9.22563	0.00770288	0.403226	12.5584	10.6228	8.94218	5.19077	9.56419	7.64785
ENSMUSG00000099413	chr1:51507086-51596718	lincRNA	Gm17767	-0.453671	-1.36952	1.38329	9.22952	0.00769249	0.403226	2.97755	3.26857	2.79443	2.15773	2.30249	2.11283
ENSMUSG00000073792	chr4:99715664-99763460	protein_coding	Alg6	0.323283	1.25117	3.33557	9.21058	0.00774315	0.40454	9.41878	7.85713	9.37486	12.5393	10.7235	10.2517
ENSMUSG00000000384	chr11:6615598-6626067	protein_coding	Tbrg4	-0.259484	-1.19705	5.13593	9.21327	0.00773595	0.40454	40.7134	39.1914	35.0476	27.8877	33.8772	34.1475
ENSMUSG00000040852	chr17:84511895-84622142	protein_coding	Plekhh2	0.231012	1.17366	5.48765	9.2065	0.00775412	0.404716	37.979	40.6371	45.0354	51.8263	47.837	45.5597
ENSMUSG00000031848	chr8:70673248-70678752	protein_coding	Lsm4	-0.21636	-1.1618	4.50025	9.20027	0.00777089	0.405195	24.9344	23.9485	24.0141	21.2109	20.2716	21.2771
ENSMUSG00000095771	chr6:68256389-68256869	IG_V_gene	Igkv14-111	-1.09073	-2.12982	-1.16586	9.18515	0.0078118	0.406534	0.587408	0.911427	0.342543	0.264627	0.322027	0.238065
ENSMUSG00000024608	chr18:60774510-60778546	protein_coding	Rps14	-0.193323	-1.14339	7.84337	9.1867	0.00780759	0.406534	238.913	260.888	235.291	220.455	207.514	214.869
ENSMUSG00000036693	chr5:34638536-34660148	protein_coding	Nop14	-0.213374	-1.1594	5.49495	9.18172	0.00782111	0.406622	50.7601	50.2228	44.2962	40.1216	42.3787	42.7178
ENSMUSG00000104118	chr1:137909291-137913158	TEC	Gm37298	0.480325	1.39506	2.63032	9.17289	0.00784513	0.406954	4.94233	3.77142	6.45423	8.20345	6.92357	6.32361
ENSMUSG00000032496	chr9:111019271-111042767	protein_coding	Ltf	0.62521	1.54244	5.49515	9.17096	0.00785039	0.406954	52.8262	31.8057	21.5802	47.0223	52.2166	64.5306
ENSMUSG00000015467	chr17:34613349-34615971	protein_coding	Egfl8	0.863535	1.81949	-0.799831	9.17124	0.00784963	0.406954	0.384853	0.314285	0.396629	0.85495	0.595749	0.595163
ENSMUSG00000018428	chr11:88830792-88864586	protein_coding	Akap1	-0.215523	-1.16112	5.13311	9.16583	0.0078644	0.407285	40.0045	34.8856	38.0944	31.3075	32.895	33.1655
ENSMUSG00000023367	chr6:48840919-48847071	protein_coding	Tmem176a	-0.20337	-1.15138	7.69085	9.15831	0.00788498	0.407559	231.925	212.991	218.47	178.176	193.602	204.379
ENSMUSG00000026442	chr1:132564690-132741797	protein_coding	Nfasc	-1.31072	-2.48065	0.594913	9.16056	0.00787882	0.407559	1.88376	4.46285	0.667057	0.732814	1.03049	0.922503
ENSMUSG00000002343	chr8:70220172-70234466	protein_coding	Armc6	-0.320494	-1.24876	2.80802	9.1491	0.00791028	0.408471	8.26422	7.13427	7.8244	5.92358	6.15071	6.54679
ENSMUSG00000031737	chr8:92357625-92376286	protein_coding	Irx5	0.258231	1.19601	4.01715	9.13702	0.00794358	0.409002	13.7737	14.6771	15.6127	18.931	17.5504	16.2777
ENSMUSG00000022220	chr14:55769057-55784095	protein_coding	Adcy4	-0.279661	-1.21391	7.0479	9.13805	0.00794074	0.409002	150.397	144.351	140.551	97.0165	135.026	126.442
ENSMUSG00000076680	chr12:114434788-114435244	IG_V_gene	Ighv6-6	-1.60088	-3.03328	-2.20078	9.13974	0.00793607	0.409002	0.425364	0.345714	0.1262	0.0407119	0.112709	0.119033
ENSMUSG00000105136	chr5:44513658-44514560	TEC	8030487O14Rik	0.927783	1.90235	0.554138	9.13193	0.00795767	0.409333	1.05328	0.502856	1.24397	2.52414	1.98046	1.07129
ENSMUSG00000023827	chr17:12118704-12219645	protein_coding	Agpat4	-0.23696	-1.17851	5.81404	9.12001	0.00799078	0.40985	63.0957	61.5685	57.9258	46.0045	57.9004	50.946
ENSMUSG00000023963	chr17:43667425-43751431	protein_coding	Cyp39a1	0.270417	1.20616	5.10079	9.12327	0.00798171	0.40985	26.4334	35.2942	31.568	39.3684	35.9865	37.0043
ENSMUSG00000089908	chr18:25391801-25392332	processed_pseudogene	Gm16558	0.94285	1.92232	-1.19632	9.12103	0.00798793	0.40985	0.263321	0.282857	0.2524	0.631035	0.48304	0.431493
ENSMUSG00000048065	chr7:107748455-107758032	protein_coding	Cyb5r2	-0.765573	-1.70005	-0.115821	9.10413	0.00803511	0.410545	1.11405	1.00571	1.262	0.488543	0.917776	0.580284
ENSMUSG00000037762	chr10:70245100-70285968	protein_coding	Slc16a9	0.322372	1.25039	5.8242	9.10611	0.00802957	0.410545	41.868	54.8742	54.2119	74.1364	58.8504	55.7519
ENSMUSG00000098827	chr11:98238618-98238695	miRNA	Gm27399	-1.38033	-2.60329	-2.38547	9.1049	0.00803294	0.410545	0.202554	0.282857	0.234372	0.0610679	0.096608	0.104154
ENSMUSG00000053746	chr2:32775786-32777597	protein_coding	Ptrh1	-0.369214	-1.29165	3.08952	9.10706	0.00802691	0.410545	11.6266	8.54855	8.50949	7.0228	7.2778	7.93055
ENSMUSG00000031790	chr8:95352268-95375080	protein_coding	Mmp15	0.224019	1.16798	6.99343	9.09914	0.0080491	0.410771	109.643	119.177	123.658	142.492	146.683	122.544
ENSMUSG00000035805	chr15:88955884-88979007	protein_coding	Mlc1	0.289402	1.22213	4.13787	9.09706	0.00805493	0.410771	15.5967	17.7257	14.1705	21.0684	19.5148	17.3341
ENSMUSG00000013629	chr5:31054780-31078479	protein_coding	Cad	-0.232012	-1.17447	5.60479	9.08976	0.00807545	0.411212	58.1129	47.897	51.5437	43.46	47.8048	42.9708
ENSMUSG00000032556	chr9:103424924-103480420	protein_coding	Bfsp2	-1.11221	-2.16177	-1.89835	9.08653	0.00808456	0.411212	0.324087	0.345714	0.324514	0.162848	0.128811	0.16367
ENSMUSG00000113553	chr13:45099957-45117730	lincRNA	Gm40932	-1.2623	-2.39878	-2.02074	9.08577	0.00808672	0.411212	0.384853	0.377142	0.198314	0.122136	0.144912	0.119033
ENSMUSG00000000776	chr14:70438757-70443447	protein_coding	Polr3d	-0.248215	-1.18774	4.62739	9.08178	0.00809798	0.411393	29.3906	25.1428	25.871	20.8445	24.0876	22.7799
ENSMUSG00000023087	chr3:51224447-51251644	protein_coding	Noct	-0.434405	-1.35135	5.55142	9.07727	0.00811073	0.411648	61.0094	50.2542	50.4259	27.5009	49.4472	42.5839
ENSMUSG00000029714	chr5:137518548-137527935	protein_coding	Gigyf1	0.200929	1.14944	5.46675	9.07445	0.00811873	0.411663	39.8627	42.0199	41.4297	49.6278	44.5685	47.5386
ENSMUSG00000057604	chr6:112273758-112330425	protein_coding	Lmcd1	-0.298693	-1.23003	4.41955	9.06678	0.00814049	0.412374	24.4686	25.4571	20.9672	16.5087	19.3377	21.6193
ENSMUSG00000026271	chr1:92950865-92986391	protein_coding	Gpr35	-0.424528	-1.34213	2.3896	9.05144	0.00818423	0.413804	7.454	5.09142	5.35449	4.51902	4.54057	4.32981
ENSMUSG00000087172	chr11:43959089-44134987	lincRNA	Gm12153	1.33781	2.52767	-1.95437	9.05391	0.00817714	0.413804	0.0810218	0.125714	0.144229	0.244271	0.225419	0.416614
ENSMUSG00000110404	chr4:156130513-156133420	protein_coding	Rnf223	2.06015	4.17028	-3.01828	9.03996	0.00821713	0.414578	0.0202554	0.0314285	0.0360572	0.162848	0.096608	0.133912
ENSMUSG00000031824	chr8:120114152-120165306	protein_coding	6430548M08Rik	0.345981	1.27101	5.86553	9.03618	0.00822798	0.414578	43.2049	63.737	47.1988	72.9761	57.1597	65.3935
ENSMUSG00000091509	chr14:105109390-105114676	processed_transcript	Gm17066	0.29021	1.22282	3.42667	9.03526	0.00823062	0.414578	9.88466	8.51713	10.3664	11.7454	12.2692	11.2932
ENSMUSG00000024053	chr17:71252176-71310965	protein_coding	Emilin2	-0.384316	-1.30524	3.47621	9.04228	0.00821045	0.414578	16.0018	10.5914	11.0695	9.85228	9.6608	9.43333
ENSMUSG00000042284	chr13:114953096-115101964	protein_coding	Itga1	0.187505	1.13879	8.73828	9.03025	0.00824506	0.414913	374.584	416.428	406.905	450.457	457.326	456.341
ENSMUSG00000020267	chr11:54866383-54870501	protein_coding	Hint1	-0.184515	-1.13643	6.4112	9.02641	0.00825614	0.415079	91.8584	94.1912	85.5636	81.4238	77.0288	80.4958
ENSMUSG00000022831	chr16:36934983-36963212	protein_coding	Hcls1	-0.263112	-1.20006	4.55236	9.02115	0.00827135	0.415452	28.9045	22.7228	25.0056	20.3967	22.4292	21.1134
ENSMUSG00000028088	chr3:97628804-97655282	protein_coding	Fmo5	0.451324	1.36729	3.67236	8.98847	0.00836655	0.415646	8.3655	12.1314	11.7186	18.1168	11.3997	14.4922
ENSMUSG00000029163	chr5:30913402-30921277	protein_coding	Emilin1	-0.346456	-1.27143	5.49885	8.99075	0.00835987	0.415646	61.0094	41.1713	49.4524	37.9028	45.8888	35.6503
ENSMUSG00000015709	chr7:84246278-84410176	protein_coding	Arnt2	-0.480116	-1.39486	1.34767	8.98774	0.00836871	0.415646	2.91678	2.92285	2.99274	1.79132	2.04487	2.46993
ENSMUSG00000032725	chr7:101839988-101857194	protein_coding	Folr2	-0.58844	-1.50362	1.12645	8.99314	0.00835286	0.415646	3.15985	2.60857	2.07329	1.34349	1.80335	2.02355
ENSMUSG00000021822	chr14:20836660-20843385	protein_coding	Plau	-0.492869	-1.40724	4.794	8.99218	0.00835568	0.415646	38.1613	23.4142	35.4442	17.2008	29.1434	22.7352
ENSMUSG00000066829	chr9:22276748-22307648	protein_coding	Zfp810	0.287556	1.22057	3.76779	8.99684	0.00834205	0.415646	11.5253	13.7028	11.5203	16.3865	14.2014	14.1649
ENSMUSG00000032340	chr9:58874687-59036441	protein_coding	Neo1	0.261735	1.19892	6.5511	9.0038	0.00832176	0.415646	72.4132	84.0398	99.1932	104.67	103.177	98.7524
ENSMUSG00000037966	chr13:49187485-49196244	protein_coding	Ninj1	-0.291417	-1.22384	4.42667	8.99264	0.00835434	0.415646	24.4078	23.76	22.8242	15.8776	20.9156	21.1134
ENSMUSG00000050671	chr12:87278638-87299705	protein_coding	Ism2	1.05596	2.07911	0.689184	9.00151	0.00832841	0.415646	0.465875	2.01142	0.721143	1.85239	1.77115	2.58896
ENSMUSG00000061132	chr19:40928927-40994535	protein_coding	Blnk	-0.378159	-1.29968	2.95453	8.98825	0.00836721	0.415646	10.3708	7.6057	8.18497	6.53426	7.56762	6.08554
ENSMUSG00000012350	chr2:103263433-103303278	protein_coding	Ehf	0.203673	1.15163	5.5008	8.99298	0.00835334	0.415646	39.7614	44.9428	41.4838	50.0757	47.1125	48.0445
ENSMUSG00000085385	chr2:158353700-158361580	processed_transcript	Snhg17	-0.295672	-1.22746	4.82073	8.9982	0.00833809	0.415646	34.8799	30.4228	28.1066	21.6384	26.0036	28.3744
ENSMUSG00000040855	chrX:162411954-162643649	protein_coding	Reps2	0.257574	1.19547	6.13768	8.97013	0.00842054	0.417831	57.0191	69.897	65.4257	86.9606	71.8119	71.1071
ENSMUSG00000107134	chr5:39606927-39610344	TEC	Gm42528	0.518976	1.43294	2.40504	8.96352	0.00844007	0.418411	3.60547	5.65713	3.80403	7.71491	5.37784	5.46062
ENSMUSG00000089687	chr4:132302197-132303385	protein_coding	Rab42	-1.27275	-2.41622	-2.163	8.94169	0.00850501	0.420069	0.22281	0.251428	0.342543	0.142492	0.112709	0.0892745
ENSMUSG00000040423	chr1:160906418-160974978	protein_coding	Rc3h1	0.189079	1.14004	7.35439	8.94334	0.00850007	0.420069	151.652	145.483	161.446	171.316	170.851	180.706
ENSMUSG00000097416	chr1:191986832-191990138	antisense_RNA	Gm26670	0.928079	1.90274	-0.693778	8.9427	0.00850197	0.420069	0.263321	0.565713	0.3786	0.814238	0.563547	0.848107
ENSMUSG00000031209	chrX:96455359-96574485	protein_coding	Heph	0.264096	1.20088	4.1964	8.94697	0.00848924	0.420069	14.5637	18.5742	16.7846	19.9692	19.7241	20.1165
ENSMUSG00000030220	chr6:136923655-136941899	protein_coding	Arhgdib	-0.276581	-1.21132	5.35626	8.93076	0.00853771	0.421294	52.4413	40.8256	41.2314	37.7807	39.6093	33.7457
ENSMUSG00000052751	chr6:48593883-48599082	protein_coding	Repin1	-0.210304	-1.15693	4.61051	8.92351	0.00855951	0.421979	26.0688	26.4628	26.0333	22.0862	23.5562	22.2442
ENSMUSG00000004151	chr12:38779380-38870484	protein_coding	Etv1	0.423061	1.34077	3.66532	8.90729	0.00860846	0.424	7.85911	11.2828	13.1969	14.982	12.7039	15.6825
ENSMUSG00000109445	chr7:120101611-120103205	TEC	4930560O18Rik	2.05042	4.14228	-3.01878	8.90162	0.00862566	0.424456	0.0405109	0.0314285	0.0180286	0.122136	0.161013	0.104154
ENSMUSG00000025907	chr1:6206197-6276648	protein_coding	Rb1cc1	0.184066	1.13608	7.13655	8.89648	0.00864127	0.424832	125.746	132.125	137.197	154.522	145.588	148.746
ENSMUSG00000033721	chr3:109340653-109685698	protein_coding	Vav3	0.302913	1.23363	4.95636	8.8849	0.00867659	0.426176	24.0027	32.3085	27.0789	38.8595	32.0577	31.7817
ENSMUSG00000069266	chr13:23757013-23757409	protein_coding	Hist1h4b	-0.327864	-1.25515	3.10453	8.87856	0.00869599	0.426736	9.60108	8.35998	10.6008	7.55206	7.00408	8.27277
ENSMUSG00000027863	chr3:101275899-101287939	protein_coding	Cd2	-0.34736	-1.27223	3.34612	8.87004	0.00872213	0.426802	13.2876	9.11427	11.5563	8.65128	9.00064	9.15063
ENSMUSG00000030525	chr7:63098692-63212569	protein_coding	Chrna7	-0.785989	-1.72427	2.07285	8.87003	0.00872214	0.426802	8.02115	3.67714	4.14657	2.42236	4.44397	2.36577
ENSMUSG00000035960	chr14:50924968-50927139	protein_coding	Apex1	-0.28303	-1.21675	3.819	8.85962	0.00875423	0.426802	17.6222	14.7714	14.0082	13.3128	12.7523	12.1116
ENSMUSG00000032115	chr9:44379490-44392369	protein_coding	Hyou1	-0.175301	-1.1292	7.01292	8.8596	0.00875429	0.426802	139.074	137.625	134.205	118.512	124.447	120.907
ENSMUSG00000017404	chr11:98026710-98030492	protein_coding	Rpl19	-0.177608	-1.13101	7.06519	8.87169	0.00871706	0.426802	140.35	148.091	137.991	125.311	125.075	126.591
ENSMUSG00000061718	chr11:98348404-98357796	protein_coding	Ppp1r1b	0.647159	1.56608	2.5904	8.85771	0.00876013	0.426802	3.88904	7.13427	3.19106	8.69199	5.89309	7.23123
ENSMUSG00000025384	chr11:120369055-120378764	protein_coding	Faap100	-0.22899	-1.17201	4.04227	8.85472	0.00876936	0.426802	18.4932	17.16	17.5959	14.7174	15.3446	15.385
ENSMUSG00000112618	chr12:56628984-56630262	TEC	AC160393.1	0.841301	1.79166	-0.814371	8.8581	0.0087589	0.426802	0.44562	0.251428	0.3786	0.671747	0.644053	0.669558
ENSMUSG00000005732	chr16:18239784-18248732	protein_coding	Ranbp1	-0.213605	-1.15958	5.77145	8.85476	0.00876923	0.426802	62.2855	60.7513	52.9499	48.2436	51.3954	52.0321
ENSMUSG00000039953	chr4:149586468-149648899	protein_coding	Clstn1	0.219653	1.16445	7.58964	8.84675	0.00879407	0.426988	163.887	195.58	174.445	221.758	195.599	204.245
ENSMUSG00000022247	chr15:10474779-10485947	protein_coding	Brix1	-0.210063	-1.15674	5.33693	8.84574	0.0087972	0.426988	46.5267	43.2142	40.2758	37.0682	36.5017	38.8046
ENSMUSG00000044338	chr2:85136225-85139923	protein_coding	Aplnr	0.658748	1.57871	2.23293	8.84586	0.0087968	0.426988	3.5447	3.42571	3.786	8.5495	4.95921	3.64537
ENSMUSG00000100444	chr1:73522095-73529790	lincRNA	C530043A13Rik	0.652674	1.57208	0.0877569	8.83795	0.0088214	0.42732	0.891239	0.84857	0.631	1.34349	1.14319	1.22008
ENSMUSG00000029320	chr5:103648039-103656010	protein_coding	1700016H13Rik	0.999272	1.99899	-1.42957	8.83581	0.00882806	0.42732	0.22281	0.22	0.198314	0.325695	0.48304	0.461251
ENSMUSG00000040824	chr7:19149722-19153542	protein_coding	Snrpd2	-0.219855	-1.16462	4.44482	8.84039	0.00881382	0.42732	24.3673	23.76	22.1391	19.7249	19.9495	20.6224
ENSMUSG00000031917	chr8:107056877-107060931	protein_coding	Nip7	-0.239251	-1.18038	4.55337	8.83097	0.00884316	0.427662	27.2841	25.3628	23.5814	19.8674	22.4453	22.2145
ENSMUSG00000037275	chr11:58120002-58168539	protein_coding	Gemin5	-0.204903	-1.15261	5.05524	8.82397	0.00886505	0.428333	37.2498	34.3514	35.1197	29.7401	32.1866	30.6807
ENSMUSG00000085594	chr11:101886237-101891206	antisense_RNA	Gm11551	4.73477	26.6261	-3.78086	9.14174	0.00892022	0.430609	0	0	0	0.020356	0.0805066	0.0743954
ENSMUSG00000041355	chr3:88575876-88588419	protein_coding	Ssr2	-0.178857	-1.13199	6.3833	8.79272	0.00896351	0.43084	87.7061	88.5027	89.6561	74.116	81.7142	79.0079
ENSMUSG00000061315	chr10:128035575-128048637	protein_coding	Naca	-0.174804	-1.12881	7.59841	8.79213	0.00896541	0.43084	206.302	207.302	202.912	177.748	184.425	183.965
ENSMUSG00000112468	chr12:56498688-56500828	TEC	AC154734.1	0.317195	1.24591	3.7629	8.79336	0.0089615	0.43084	12.2343	10.2771	13.4493	16.8954	14.5717	13.5846
ENSMUSG00000045027	chr17:23993535-23998100	protein_coding	Prss22	-0.65559	-1.57526	1.72833	8.79378	0.00896016	0.43084	4.05109	5.78285	2.59612	2.70734	2.89824	2.17235
ENSMUSG00000031284	chrX:143518591-143797796	protein_coding	Pak3	0.40931	1.32805	3.02568	8.79744	0.00894859	0.43084	7.98064	7.32284	5.57083	7.6742	10.482	9.43333
ENSMUSG00000105572	chr3:119727748-119729790	TEC	Gm43300	0.351924	1.27626	2.56758	8.78038	0.00900274	0.431468	5.28667	4.90285	5.24632	6.39177	7.45492	5.89211
ENSMUSG00000112478	chr10:17318085-17323228	lincRNA	AC153370.2	-1.51272	-2.85347	-2.3668	8.78274	0.00899523	0.431468	0.162044	0.157143	0.3786	0.0610679	0.0805066	0.104154
ENSMUSG00000026656	chr1:170958617-170976547	protein_coding	Fcgr2b	-0.280701	-1.21478	4.30327	8.78379	0.00899188	0.431468	24.3065	22.2514	18.4252	17.4858	17.1318	18.8072
ENSMUSG00000038510	chr10:40223246-40247036	protein_coding	Rpf2	-0.288428	-1.22131	3.89485	8.7688	0.00903974	0.431483	18.9996	14.6143	15.3243	12.9667	13.8471	13.3168
ENSMUSG00000050578	chr9:7272514-7283331	protein_coding	Mmp13	-0.908052	-1.87651	0.322092	8.77009	0.0090356	0.431483	1.98503	0.911427	1.80286	0.447831	0.885573	1.17545
ENSMUSG00000009185	chr11:82115185-82116799	protein_coding	Ccl8	-0.812869	-1.7567	0.454798	8.76891	0.00903938	0.431483	2.43065	1.88571	0.955515	0.895662	0.949978	1.11593
ENSMUSG00000111987	chr12:31846523-31849626	antisense_RNA	AC125020.1	-1.47266	-2.77533	-2.40835	8.77316	0.00902578	0.431483	0.162044	0.314285	0.2524	0.0814238	0.048304	0.119033
ENSMUSG00000074925	chr19:23687400-23721129	protein_coding	Ptar1	0.196768	1.14613	5.25832	8.76763	0.00904349	0.431483	34.4748	36.2056	36.1834	42.2183	41.2838	38.9832
ENSMUSG00000056629	chr19:6977741-6980461	protein_coding	Fkbp2	-0.219749	-1.16453	4.39331	8.76044	0.00906653	0.432195	23.0507	23.2885	21.472	19.4603	18.7903	19.938
ENSMUSG00000028430	chr4:41114427-41124455	protein_coding	Nol6	-0.221292	-1.16578	5.52399	8.74501	0.00911627	0.432633	55.2974	47.8342	45.396	41.974	42.6363	42.8071
ENSMUSG00000038260	chr7:45302632-45333780	protein_coding	Trpm4	0.246685	1.18648	4.39043	8.74534	0.00911518	0.432633	18.8376	18.04	20.4444	24.9564	21.3826	21.8127
ENSMUSG00000061039	chr9:38752299-38760117	protein_coding	Olfr920	0.478026	1.39284	1.05074	8.74571	0.00911399	0.432633	1.64069	1.66571	1.73074	2.13738	2.4796	2.39553
ENSMUSG00000020407	chr11:9118103-9136170	protein_coding	Upp1	-0.444057	-1.36042	3.35192	8.74871	0.0091043	0.432633	13.7129	9.3657	12.0431	6.85996	10.804	8.21325
ENSMUSG00000015090	chr2:25466709-25470046	protein_coding	Ptgds	-1.20545	-2.30608	-1.82494	8.75452	0.00908557	0.432633	0.324087	0.565713	0.2524	0.122136	0.161013	0.178549
ENSMUSG00000018819	chr7:142460809-142494867	protein_coding	Lsp1	-0.230772	-1.17346	5.73064	8.73724	0.00914142	0.432732	63.9464	53.7113	54.23	50.7474	50.7997	45.0241
ENSMUSG00000094694	chr12:114583569-114584002	IG_V_gene	Ighv1-9	-1.67761	-3.19896	-1.07376	8.73685	0.00914269	0.432732	0.526641	1.72857	0.180286	0.264627	0.24152	0.193428
ENSMUSG00000022385	chr15:85859707-85876572	protein_coding	Gtse1	-0.407469	-1.32636	3.57434	8.7407	0.00913021	0.432732	15.1511	10.4343	14.9277	8.34594	11.8667	10.4302
ENSMUSG00000024397	chr17:35170991-35176068	protein_coding	Aif1	-0.430142	-1.34737	1.49082	8.71201	0.00922365	0.436177	3.44342	3.23714	2.95669	2.34093	2.49571	2.30626
ENSMUSG00000018040	chr15:83113433-83122801	protein_coding	Rrp7a	-0.194806	-1.14457	5.55317	8.70857	0.00923492	0.436324	51.7527	49.6256	48.9115	41.2615	45.6634	44.3545
ENSMUSG00000029614	chr5:121204481-121209241	protein_coding	Rpl6	-0.176189	-1.1299	7.90633	8.69537	0.00927834	0.436991	250.742	263.999	248.848	223.692	224.34	227.724
ENSMUSG00000049130	chr7:16246743-16259540	protein_coding	C5ar1	-0.310819	-1.24041	3.7834	8.69183	0.00929001	0.436991	16.2449	16.7514	12.8183	11.8472	13.509	11.4718
ENSMUSG00000006315	chr7:30727701-30729540	protein_coding	Tmem147	-0.215922	-1.16145	4.53473	8.69198	0.00928951	0.436991	26.1498	24.5142	23.996	20.6206	21.6563	21.9913
ENSMUSG00000044791	chr9:110532597-110618633	protein_coding	Setd2	0.182697	1.135	7.62168	8.70086	0.00926023	0.436991	175.878	183.542	193.897	213.31	207.788	206.953
ENSMUSG00000000934	chr15:75657035-75678800	protein_coding	Top1mt	-0.381661	-1.30284	2.6411	8.6938	0.00928349	0.436991	7.73758	6.12856	7.17537	4.51902	6.0702	5.57965
ENSMUSG00000103553	chr1:66821226-66825914	TEC	Gm38218	0.377768	1.29933	2.3086	8.66367	0.00938354	0.437776	4.11185	4.9657	3.786	5.84216	5.47445	5.29695
ENSMUSG00000028063	chr3:88480147-88509956	protein_coding	Lmna	-0.248262	-1.18778	7.7928	8.6621	0.00938876	0.437776	252.525	233.168	236.589	172.191	228.043	207.816
ENSMUSG00000041313	chr5:148327410-148399904	protein_coding	Slc7a1	-0.196359	-1.1458	7.36388	8.66772	0.00937003	0.437776	172.435	186.937	168.387	143.347	159.419	157.718
ENSMUSG00000026377	chr1:118321839-118333822	protein_coding	Nifk	-0.274574	-1.20964	4.79745	8.66713	0.00937199	0.437776	35.3457	28.0342	27.8542	22.9819	26.5511	25.9045
ENSMUSG00000030649	chr7:101863715-101901849	protein_coding	Anapc15	-0.299895	-1.23105	3.27858	8.66807	0.00936884	0.437776	11.5253	10.4657	10.078	8.0406	8.32439	9.65652
ENSMUSG00000035151	chr8:83312632-83332486	protein_coding	Elmod2	0.229604	1.17251	4.50221	8.66404	0.00938229	0.437776	21.5113	19.3914	21.454	26.1167	23.8461	23.2858
ENSMUSG00000060012	chr14:64647265-64809617	protein_coding	Kif13b	0.18683	1.13826	6.45327	8.66735	0.00937125	0.437776	77.4973	84.5113	83.7427	98.645	89.942	91.1343
ENSMUSG00000018845	chr11:82910550-82943403	protein_coding	Unc45b	-0.363143	-1.28622	4.77999	8.67956	0.00933064	0.437776	23.5773	39.0028	30.4142	24.02	24.3774	23.6577
ENSMUSG00000022814	chr16:33954782-33967038	protein_coding	Umps	-0.25642	-1.19451	4.10619	8.66833	0.00936797	0.437776	20.0529	16.6257	19.3988	14.8802	16.5844	15.5635
ENSMUSG00000085110	chr2:102057587-102061430	antisense_RNA	Gm13920	-2.45413	-5.47982	-3.43784	8.6709	0.0093594	0.437776	0.121533	0.0942855	0.0901429	0	0.0322027	0.0148791
ENSMUSG00000025290	chr14:24487125-24496959	protein_coding	Rps24	-0.172464	-1.12698	8.71298	8.65496	0.00941268	0.438125	447.686	443.236	443.052	401.094	385.611	396.974
ENSMUSG00000013701	chr14:32180162-32201898	protein_coding	Timm23	-0.206012	-1.1535	5.34212	8.65682	0.00940642	0.438125	44.4202	44.8485	41.0871	35.114	38.6432	39.1617
ENSMUSG00000045934	chr3:96162004-96171718	protein_coding	Mtmr11	-0.328531	-1.25573	3.22867	8.65109	0.00942564	0.438345	10.5328	9.11427	11.5022	7.38921	9.25826	8.21325
ENSMUSG00000028069	chr3:88043108-88055993	protein_coding	Gpatch4	-0.282833	-1.21658	4.84617	8.63702	0.00947302	0.438536	37.2498	29.4799	27.9082	24.0811	26.3901	27.318
ENSMUSG00000045658	chr1:84036296-84364180	protein_coding	Pid1	0.233796	1.17593	5.31599	8.63925	0.00946549	0.438536	32.672	40.1342	36.9766	45.292	40.2855	43.4023
ENSMUSG00000044340	chr1:106171752-106394250	protein_coding	Phlpp1	0.226951	1.17036	5.97225	8.6328	0.00948728	0.438536	51.3475	63.4227	58.7371	66.91	64.0028	71.985
ENSMUSG00000005057	chr5:136218147-136246556	protein_coding	Sh2b2	-0.353408	-1.27757	2.5819	8.6411	0.00945924	0.438536	7.47426	6.22285	6.36409	4.64116	5.50665	5.5499
ENSMUSG00000094102	chr12:114109001-114109430	IG_V_gene	Ighv9-2	-2.97984	-7.88896	-3.19755	8.63363	0.00948446	0.438536	0.0405109	0.408571	0.0721143	0	0.0161013	0.0297582
ENSMUSG00000073405	chr17:36109234-36111658	unprocessed_pseudogene	H2-T-ps	-0.718557	-1.64553	-0.40245	8.63377	0.00948402	0.438536	0.850729	0.817141	1.04566	0.549611	0.466939	0.6398
ENSMUSG00000035283	chr19:56722372-56724862	protein_coding	Adrb1	0.274587	1.20965	5.03341	8.64016	0.00946242	0.438536	31.9833	29.6371	27.151	40.4473	36.3568	30.636
ENSMUSG00000029752	chr6:7675169-7693254	protein_coding	Asns	-0.184969	-1.13679	6.82438	8.62654	0.00950848	0.439135	113.37	128.448	119.944	105.403	105.254	107.486
ENSMUSG00000060063	chr5:149264767-149288153	protein_coding	Alox5ap	-0.224601	-1.16845	4.37758	8.61334	0.00955336	0.440827	23.314	23.0057	20.8591	19.6842	19.3055	18.4798
ENSMUSG00000051557	chr4:155887879-155891781	protein_coding	Pusl1	-0.282373	-1.21619	3.36714	8.60518	0.0095812	0.440905	12.5989	10.5286	10.745	9.13982	9.32267	9.41846
ENSMUSG00000107969	chr6:146992367-146994024	antisense_RNA	Gm44085	-3.3714	-10.3489	-3.70997	8.60774	0.00957248	0.440905	0.141788	0.062857	0.0360572	0.020356	0	0
ENSMUSG00000026158	chr1:23366424-23397772	protein_coding	Ogfrl1	0.341355	1.26695	5.09087	8.60316	0.00958814	0.440905	25.8257	37.6514	26.8265	41.7704	33.7645	38.4922
ENSMUSG00000018446	chr11:70977836-70983026	protein_coding	C1qbp	-0.212134	-1.1584	5.68009	8.60711	0.00957461	0.440905	60.3004	54.0256	50.7144	45.6991	49.3506	47.4047
ENSMUSG00000095197	chr12:115335082-115335514	IG_V_gene	Ighv1-59	-1.79227	-3.46359	-2.90077	8.60072	0.0095965	0.44091	0.202554	0.157143	0.1262	0.0610679	0.0161013	0.0595163
ENSMUSG00000114970	chr14:124608482-124612492	TEC	AC164978.1	4.6143	24.493	-3.84342	8.91752	0.00961154	0.441221	0	0	0	0.0407119	0.0805066	0.0446372
ENSMUSG00000095007	chr6:69858420-69858884	IG_V_gene	Igkv12-41	-1.78307	-3.44158	-1.98339	8.586	0.00964707	0.441458	0.243065	0.879998	0.1262	0.122136	0.112709	0.0892745
ENSMUSG00000020571	chr12:17266545-17284770	protein_coding	Pdia6	-0.171588	-1.1263	6.81101	8.58592	0.00964733	0.441458	121.999	117.574	117.204	107.276	106.269	103.246
ENSMUSG00000074622	chr2:160363703-160367065	protein_coding	Mafb	-0.308909	-1.23877	3.0454	8.58609	0.00964677	0.441458	9.64159	9.74284	8.04075	7.73526	7.14899	7.21635
ENSMUSG00000074607	chr2:163203125-163324170	protein_coding	Tox2	0.466986	1.38222	4.37239	8.5852	0.00964982	0.441458	13.1255	23.2885	15.8832	28.2541	19.4987	24.0892
ENSMUSG00000083827	chr16:43184573-43185728	processed_pseudogene	Gm15712	0.662836	1.58319	0.79925	8.58188	0.00966128	0.441604	0.972261	1.00571	1.83892	2.25951	1.98046	1.93428
ENSMUSG00000019947	chr10:68092520-68278740	protein_coding	Arid5b	-0.208999	-1.15589	7.90815	8.5762	0.00968091	0.441745	265.468	262.617	244.63	201.911	224.855	241.651
ENSMUSG00000079014	chr12:104263122-104269372	protein_coding	Serpina3i	-0.735597	-1.66509	1.55377	8.57745	0.00967659	0.441745	4.73977	2.16857	3.87614	1.73026	3.07535	1.74085
ENSMUSG00000078452	chr10:22360552-22374139	protein_coding	Raet1d	-2.16539	-4.48588	-3.3407	8.56782	0.00970996	0.442402	0.121533	0.0942855	0.108171	0.0407119	0.0161013	0.0148791
ENSMUSG00000083305	chr2:14721134-14722124	processed_pseudogene	Gm13315	0.730446	1.65915	-0.333391	8.56726	0.00971191	0.442402	0.567152	0.439999	0.631	1.09922	0.901674	0.788591
ENSMUSG00000052477	chr1:84992690-85270566	protein_coding	C130026I21Rik	-0.728578	-1.657	0.0863608	8.56172	0.00973116	0.442523	1.33686	1.19428	1.35214	0.569967	1.11099	0.654679
ENSMUSG00000029446	chr5:129765558-129787449	protein_coding	Psph	-0.288804	-1.22163	3.00513	8.5641	0.00972291	0.442523	8.91239	8.17141	9.28472	7.3485	7.10069	7.18659
ENSMUSG00000053931	chr3:121426497-121458207	protein_coding	Cnn3	-0.224226	-1.16815	7.12369	8.51829	0.00988371	0.442729	144.198	166.414	140.298	117.698	129.664	138.45
ENSMUSG00000028289	chr4:28813131-28967499	protein_coding	Epha7	0.283519	1.21716	3.50959	8.51464	0.00989664	0.442729	10.0264	9.77427	10.8171	13.6792	12.559	11.1295
ENSMUSG00000104913	chr5:22724578-22726168	processed_pseudogene	Gm6560	-0.757105	-1.6901	-0.37718	8.53128	0.0098378	0.442729	0.769707	1.22571	0.901429	0.529255	0.676256	0.47613
ENSMUSG00000106450	chr5:132439255-132440529	TEC	Gm43018	0.730937	1.65972	-0.563123	8.52454	0.00986157	0.442729	0.465875	0.471428	0.468743	0.75317	0.869472	0.714196
ENSMUSG00000046245	chr5:137821952-137836281	protein_coding	Pilra	-0.417313	-1.33544	2.50584	8.50174	0.00994253	0.442729	7.69707	5.24856	6.38212	4.74294	5.53886	4.27029
ENSMUSG00000079523	chr6:72957347-72958748	protein_coding	Tmsb10	-0.174614	-1.12866	7.59045	8.53554	0.0098228	0.442729	207.841	201.582	203.633	182.186	185.745	175.261
ENSMUSG00000030279	chr6:143010920-143100141	protein_coding	C2cd5	0.214113	1.15999	5.01965	8.52136	0.00987283	0.442729	30.3629	27.4685	32.0188	35.7247	34.9721	33.6862
ENSMUSG00000002983	chr7:19606217-19629438	protein_coding	Relb	-0.290779	-1.2233	4.78977	8.50065	0.00994642	0.442729	32.9353	26.4942	31.7123	20.987	26.9053	26.6633
ENSMUSG00000061479	chr7:27187005-27196271	protein_coding	Snrpa	-0.207225	-1.15447	4.88265	8.51273	0.00990342	0.442729	32.429	29.8571	32.4334	26.1167	27.7104	28.2554
ENSMUSG00000028033	chr1:21398403-21961942	protein_coding	Kcnq5	0.334803	1.2612	3.75604	8.50262	0.00993941	0.442729	9.70236	11.6285	14.2967	15.898	14.3302	14.8047
ENSMUSG00000060924	chr8:15892537-17535586	protein_coding	Csmd1	-0.4889	-1.40337	1.27006	8.54319	0.00979591	0.442729	2.75474	2.70285	2.92063	1.83204	2.4152	1.72597
ENSMUSG00000032399	chr9:64173375-64178666	protein_coding	Rpl4	-0.18355	-1.13567	9.2405	8.54588	0.00978649	0.442729	653.238	673.104	603.561	569.58	554.304	575.404
ENSMUSG00000032350	chr9:77754535-77794485	protein_coding	Gclc	-0.298774	-1.2301	9.89128	8.54674	0.00978348	0.442729	1233.7	1068.92	840.366	866.248	902.093	786.687
ENSMUSG00000039741	chr11:120232947-120292296	protein_coding	Bahcc1	0.241715	1.1824	5.14719	8.51311	0.00990206	0.442729	28.0943	36.0171	33.2627	39.2259	37.2585	38.507
ENSMUSG00000037851	chr13:49682100-49734267	protein_coding	Iars	-0.172925	-1.12734	7.0327	8.51606	0.0098916	0.442729	142.436	134.011	139.758	121.159	124.689	123.377
ENSMUSG00000021493	chr13:55495795-55513676	protein_coding	Pdlim7	-0.343523	-1.26885	6.1499	8.53477	0.00982551	0.442729	82.6625	80.0798	75.5578	45.9637	72.8585	68.8008
ENSMUSG00000076655	chr12:113948282-113948796	IG_V_gene	Ighv4-1	-1.96703	-3.90961	-2.38269	8.52857	0.00984734	0.442729	0.486131	0.251428	0.0721143	0.020356	0.048304	0.119033
ENSMUSG00000022440	chr15:78523346-78529625	protein_coding	C1qtnf6	0.327413	1.25476	3.25266	8.55544	0.00975305	0.442729	8.34524	8.23427	8.59963	8.8752	12.2048	10.4897
ENSMUSG00000068284	chr16:44173246-44227465	protein_coding	Usf3	0.192752	1.14294	7.13613	8.50329	0.009937	0.442729	124.449	139.071	130.238	159.428	146.667	143.896
ENSMUSG00000058392	chr17:32036100-32062865	protein_coding	Rrp1b	-0.210477	-1.15707	4.70828	8.50819	0.00991956	0.442729	29.2083	28.4428	26.4479	23.4908	24.9571	24.1934
ENSMUSG00000037649	chr17:34135182-34139101	protein_coding	H2-DMa	-0.276436	-1.2112	3.97418	8.51154	0.00990764	0.442729	17.5615	14.9914	18.912	13.211	14.0243	15.3403
ENSMUSG00000052229	chr18:31942997-31949636	protein_coding	Gpr17	-1.48429	-2.79779	-1.01476	8.53068	0.00983989	0.442729	0.648174	1.54	0.198314	0.244271	0.24152	0.297582
ENSMUSG00000024486	chr18:36504929-36515805	protein_coding	Hbegf	-0.472213	-1.38724	7.11152	8.51399	0.00989896	0.442729	191.191	167.703	123.424	79.5714	130.324	137.512
ENSMUSG00000069378	chr18:53464546-53575907	protein_coding	Prdm6	0.307426	1.2375	3.69014	8.54842	0.0097776	0.442729	9.84414	11	13.5395	14.2288	13.9599	14.4476
ENSMUSG00000044349	chr2:158375638-158386145	protein_coding	Snhg11	0.424175	1.34181	2.79547	8.54329	0.00979555	0.442729	5.32718	7.69999	4.7956	8.42737	7.84135	7.3949
ENSMUSG00000046449	chrX:104077434-104201185	protein_coding	Nexmif	0.213057	1.15914	4.4321	8.49923	0.00995148	0.442729	19.506	20.5228	19.8314	24.1218	22.7834	22.4674
ENSMUSG00000074656	chr2:154871410-154892935	protein_coding	Eif2s2	-0.184992	-1.13681	7.32969	8.49236	0.00997605	0.443452	169.538	180.4	163.555	143.957	152.705	154.936
ENSMUSG00000037337	chr7:28982050-29003279	protein_coding	Map4k1	-0.336708	-1.26287	2.85362	8.4848	0.0100032	0.444287	9.07444	7.88856	7.1934	7.00245	6.23121	5.92187
ENSMUSG00000003452	chr6:149408886-149563329	protein_coding	Bicd1	0.243937	1.18422	4.98347	8.47962	0.0100218	0.444288	28.074	32.1828	26.6102	37.3532	33.4103	31.9751
ENSMUSG00000058385	chr13:23571396-23572013	protein_coding	Hist1h2bg	-0.285252	-1.21862	3.69188	8.47554	0.0100365	0.444288	13.004	13.1057	16.3339	11.2365	11.9633	11.695
ENSMUSG00000048376	chr13:95601803-95618487	protein_coding	F2r	0.246432	1.18627	8.41061	8.4756	0.0100363	0.444288	293.319	355.331	285.23	355.924	406.639	345.046
ENSMUSG00000034681	chr17:24414675-24425895	protein_coding	Rnps1	-0.199491	-1.14829	5.60087	8.47671	0.0100323	0.444288	52.7452	51.197	51.6339	41.3429	47.3701	46.7352
ENSMUSG00000020928	chr11:102835849-102838040	protein_coding	Higd1b	0.322873	1.25082	2.78106	8.46702	0.0100673	0.44528	5.5905	6.37999	6.21986	7.6742	6.85917	8.18349
ENSMUSG00000061482	chr13:23581598-23582735	protein_coding	Hist1h4d	-0.195066	-1.14478	7.42498	8.45999	0.0100927	0.445859	170.206	196.051	184.09	166.96	153.945	159.786
ENSMUSG00000045689	chr18:37307455-37311172	protein_coding	Pcdhb4	0.502536	1.4167	0.861215	8.4588	0.0100971	0.445859	1.53941	1.57143	1.28003	1.97453	2.10927	2.09795
ENSMUSG00000039167	chr3:151437887-151545086	protein_coding	Adgrl4	0.260567	1.19795	7.77297	8.44786	0.0101369	0.447208	173.65	235.714	187.75	248.485	228.703	237.857
ENSMUSG00000021109	chr12:73901375-73947530	protein_coding	Hif1a	-0.227404	-1.17073	7.829	8.4435	0.0101528	0.447208	266.967	237.537	231.235	188.17	230.378	209.869
ENSMUSG00000041075	chr1:59482424-59486955	protein_coding	Fzd7	0.247518	1.18716	5.17469	8.44425	0.01015	0.447208	28.3576	35.1371	35.4802	39.8162	36.6949	40.9175
ENSMUSG00000091537	chr9:109074568-109082587	protein_coding	Tma7	-0.191224	-1.14173	5.52767	8.44021	0.0101648	0.447368	49.9904	48.3685	49.1098	41.9943	41.3804	45.7829
ENSMUSG00000113502	chr13:10048667-10051848	TEC	AC158115.1	1.15547	2.22757	-1.65015	8.4343	0.0101864	0.447952	0.101277	0.125714	0.2524	0.447831	0.354229	0.32734
ENSMUSG00000045613	chr6:36388084-36528414	protein_coding	Chrm2	0.402897	1.32216	4.33616	8.42973	0.0102032	0.44832	15.2726	22.5971	14.4409	24.4882	19.0801	25.1456
ENSMUSG00000059834	chr3:41626720-41742514	protein_coding	Sclt1	0.230957	1.17361	4.12001	8.41331	0.0102637	0.448831	14.9485	16.0285	16.8567	19.4603	18.0013	18.703
ENSMUSG00000012428	chr5:7960457-7982213	protein_coding	Steap4	-0.238737	-1.17996	4.49624	8.41725	0.0102492	0.448831	26.3523	23.5714	23.2929	19.2974	20.2072	22.5269
ENSMUSG00000105985	chr5:132015610-132022934	TEC	Gm42993	0.603589	1.51949	1.7178	8.41828	0.0102454	0.448831	1.53941	2.73428	3.38937	3.90834	4.04143	3.70489
ENSMUSG00000057278	chr6:86371304-86379328	protein_coding	Snrpg	-0.225601	-1.16926	4.43383	8.42391	0.0102246	0.448831	23.7596	24.2942	21.8326	21.0684	18.8386	19.8338
ENSMUSG00000100106	chr1:130766384-130784433	lincRNA	Gm28856	0.400367	1.31984	2.05359	8.41899	0.0102427	0.448831	3.05857	4.11713	3.47952	4.82436	4.8143	4.34469
ENSMUSG00000024165	chr17:24942156-24960636	protein_coding	Jpt2	-0.192783	-1.14297	5.24064	8.41287	0.0102653	0.448831	42.4757	38.9714	39.4465	34.6051	35.5517	35.6354
ENSMUSG00000028039	chr3:89313899-89322965	protein_coding	Efna3	-0.456627	-1.37233	1.42557	8.40071	0.0103105	0.449322	3.22062	2.76571	3.22712	1.8931	2.3669	2.45505
ENSMUSG00000027849	chr3:103575231-103645569	protein_coding	Syt6	-0.821545	-1.7673	0.0209869	8.40388	0.0102987	0.449322	1.55967	0.754284	1.40623	0.875306	0.821168	0.47613
ENSMUSG00000028581	chr4:130913125-130936141	protein_coding	Laptm5	-0.196799	-1.14615	6.83298	8.39624	0.0103271	0.449322	130.506	114.588	120.088	104.304	113.273	101.103
ENSMUSG00000110187	chr8:88560033-88562949	TEC	Gm45496	0.367119	1.28977	2.48704	8.39631	0.0103268	0.449322	4.21313	4.58856	5.679	6.37141	6.42443	5.95163
ENSMUSG00000085083	chr11:101264762-101266303	antisense_RNA	Gm11615	-2.45503	-5.48326	-3.43597	8.40158	0.0103072	0.449322	0.101277	0.125714	0.0901429	0.020356	0.0322027	0
ENSMUSG00000040888	chr17:24693191-24696156	protein_coding	Gfer	-0.234546	-1.17654	4.14177	8.40152	0.0103074	0.449322	19.5668	18.0085	19.561	14.9616	16.9547	16.6646
ENSMUSG00000085501	chr11:120235234-120236122	antisense_RNA	Gm11772	0.88298	1.84418	-1.15253	8.39253	0.0103409	0.449556	0.243065	0.314285	0.288457	0.427475	0.531344	0.580284
ENSMUSG00000027799	chr3:55625195-56183701	protein_coding	Nbea	0.187398	1.13871	6.9445	8.38341	0.010375	0.449951	110.899	112.703	121.747	138.115	130.759	124.463
ENSMUSG00000021379	chr13:48261228-48266026	protein_coding	Id4	0.286056	1.2193	2.93469	8.38332	0.0103753	0.449951	6.58302	7.1657	6.79677	8.56986	8.19558	8.25789
ENSMUSG00000097828	chr13:99396924-99412876	processed_transcript	6430562O15Rik	-0.98054	-1.9732	-0.305682	8.38696	0.0103617	0.449951	1.3166	0.722856	1.04566	0.244271	0.837269	0.47613
ENSMUSG00000079084	chr9:13246955-13292520	protein_coding	Ccdc82	0.183331	1.1355	6.37961	8.37459	0.0104081	0.451006	73.4867	82.3741	77.9916	91.2761	84.6447	89.5423
ENSMUSG00000103284	chr3:51829385-51830405	TEC	3110080O07Rik	0.599623	1.51532	0.831114	8.37202	0.0104177	0.451058	1.43814	0.879998	1.67666	2.19844	2.02877	1.97892
ENSMUSG00000044813	chr4:45423278-45532470	protein_coding	Shb	-0.216244	-1.16171	5.62782	8.36741	0.0104351	0.451443	54.4061	56.037	49.0197	42.5847	49.7048	44.8604
ENSMUSG00000115087	chr14:78597770-78600476	TEC	AC126251.1	0.450157	1.36619	1.24542	8.36369	0.0104491	0.451683	1.82299	2.01142	2.03723	2.9109	2.57621	2.54432
ENSMUSG00000057751	chr4:154170730-154275713	protein_coding	Megf6	0.233262	1.17549	5.87788	8.33133	0.0105721	0.452645	48.8561	56.9799	56.2311	71.0016	58.5283	60.9745
ENSMUSG00000040693	chr1:96816270-96872171	protein_coding	Slco4c1	0.208777	1.15571	5.4628	8.33349	0.0105638	0.452645	43.1441	37.6199	41.7362	50.3606	46.1947	45.1878
ENSMUSG00000056737	chr6:72544391-72562983	protein_coding	Capg	-0.229564	-1.17248	5.09699	8.34335	0.0105262	0.452645	41.3414	33.7542	35.5884	30.595	32.9594	30.9187
ENSMUSG00000051504	chr7:55768178-55778925	protein_coding	Siglech	-0.648051	-1.56705	1.0948	8.33884	0.0105434	0.452645	3.727	1.85428	2.10934	1.64883	1.80335	1.50279
ENSMUSG00000038515	chr8:13172022-13200620	protein_coding	Grtp1	0.399158	1.31874	2.24006	8.34561	0.0105176	0.452645	3.88904	3.92856	4.23672	6.41213	4.76599	4.79106
ENSMUSG00000103722	chr1:181950132-181953375	TEC	2700078F05Rik	0.652148	1.57151	1.36049	8.33103	0.0105732	0.452645	1.8635	1.25714	2.56006	2.17809	3.46179	3.43707
ENSMUSG00000097002	chr14:28508074-28511392	antisense_RNA	Gm2670	-1.12028	-2.17389	-1.86392	8.34909	0.0105044	0.452645	0.364598	0.408571	0.270429	0.10178	0.177115	0.178549
ENSMUSG00000100241	chr14:32462438-32464850	protein_coding	Slc18a3	4.73018	26.5415	-3.78139	8.65143	0.0105135	0.452645	0	0	0	0.020356	0.048304	0.104154
ENSMUSG00000059741	chr9:110741861-110769798	protein_coding	Myl3	0.997517	1.99656	-1.31114	8.33608	0.0105539	0.452645	0.344342	0.188571	0.162257	0.447831	0.450837	0.505889
ENSMUSG00000026817	chr2:32621758-32635058	protein_coding	Ak1	-0.327504	-1.25484	4.83144	8.33233	0.0105682	0.452645	36.2977	24.2	34.2723	23.3483	26.7121	25.6664
ENSMUSG00000041736	chr15:83563592-83574203	protein_coding	Tspo	-0.196084	-1.14558	5.96677	8.33896	0.010543	0.452645	68.7267	70.557	61.0989	56.2842	59.913	58.6087
ENSMUSG00000000555	chr15:103344286-103366763	protein_coding	Itga5	-0.437656	-1.3544	7.1868	8.34101	0.0105351	0.452645	167.472	195.705	139.974	84.8029	149.388	136.932
ENSMUSG00000103824	chr1:126323635-126324674	TEC	Gm38177	0.769372	1.70453	1.08642	8.3182	0.0106224	0.453237	1.51916	0.84857	2.05526	3.01268	3.10756	1.68134
ENSMUSG00000030199	chr6:134035700-134270158	protein_coding	Etv6	-0.253659	-1.19223	6.3678	8.32464	0.0105977	0.453237	99.1099	83.1913	87.06	65.8515	86.1743	73.9192
ENSMUSG00000011263	chr7:19463331-19496762	protein_coding	Exoc3l2	-0.499484	-1.41371	1.32572	8.31474	0.0106357	0.453237	2.28886	3.42571	3.11894	2.27987	1.99656	1.94916
ENSMUSG00000064264	chr7:24507006-24515682	protein_coding	Zfp428	-0.508136	-1.42221	0.850896	8.32111	0.0106113	0.453237	2.28886	2.16857	1.85694	1.34349	1.43302	1.6367
ENSMUSG00000107383	chr7:116824510-116825851	processed_pseudogene	Gm4366	-0.54717	-1.46122	0.708099	8.31987	0.010616	0.453237	2.16733	1.54	1.98314	1.32314	1.43302	1.17545
ENSMUSG00000026548	chr1:172475358-172478575	protein_coding	Slamf9	-0.389926	-1.31033	2.13974	8.31219	0.0106456	0.453237	5.36769	5.1857	4.43503	4.19333	3.92872	3.31803
ENSMUSG00000034330	chr8:117498291-117635142	protein_coding	Plcg2	-0.268855	-1.20485	4.75274	8.31135	0.0106488	0.453237	33.7253	25.52	28.9539	26.0353	24.7477	22.5864
ENSMUSG00000076281	chr9:56223715-56223771	miRNA	Gm24270	-0.512902	-1.42692	1.31763	8.30975	0.010655	0.453237	3.32189	2.95428	2.48794	1.64883	2.4474	2.00868
ENSMUSG00000079511	chr6:83101617-83109939	protein_coding	Gm42688	0.671612	1.59285	-0.261045	8.30399	0.0106772	0.453459	0.66843	0.471428	0.631	0.936374	0.96608	0.96714
ENSMUSG00000062758	chr7:131614188-131614988	processed_pseudogene	Gm16477	-1.3022	-2.46604	-2.4115	8.30463	0.0106748	0.453459	0.22281	0.188571	0.2524	0.10178	0.0805066	0.0892745
ENSMUSG00000083014	chr2:145892082-145892704	processed_pseudogene	Gm11764	1.47619	2.78214	-1.76126	8.30131	0.0106876	0.45354	0.0607663	0.314285	0.0721143	0.488543	0.257621	0.357098
ENSMUSG00000054885	chr4:42735545-42846248	protein_coding	4930578G10Rik	0.611834	1.5282	0.487962	8.29905	0.0106964	0.45355	0.972261	1.35143	0.919458	1.36385	1.65844	1.83013
ENSMUSG00000026245	chr1:78417975-78488897	protein_coding	Farsb	-0.191105	-1.14164	5.43668	8.29504	0.0107119	0.453849	48.451	43.9999	45.9548	40.4269	41.7024	39.1617
ENSMUSG00000107306	chr5:74985856-74989066	TEC	Gm42577	0.70516	1.63033	0.0488098	8.29236	0.0107223	0.453929	0.587408	0.911427	0.7572	0.936374	1.49742	1.17545
ENSMUSG00000020372	chr11:48800332-48806434	protein_coding	Rack1	-0.181984	-1.13444	8.23088	8.29008	0.0107312	0.453945	331.541	328.805	297.688	278.184	282.353	283.908
ENSMUSG00000053801	chr7:45825223-45830944	protein_coding	Grwd1	-0.304185	-1.23472	4.1001	8.28736	0.0107418	0.454032	22.2	17.0657	17.4697	13.5774	16.8581	15.5338
ENSMUSG00000045205	chr4:11261315-11322137	protein_coding	Dpy19l4	0.198084	1.14717	5.95777	8.28247	0.0107609	0.454479	55.5404	59.117	58.8813	72.4876	62.9079	63.7122
ENSMUSG00000022098	chr14:70474558-70520234	protein_coding	Bmp1	0.192166	1.14248	5.48604	8.27687	0.0107827	0.455042	40.3286	43.1513	41.9164	47.8365	50.1556	45.2324
ENSMUSG00000030930	chr7:132235780-132317228	protein_coding	Chst15	0.318318	1.24688	6.00301	8.27277	0.0107988	0.455359	47.3775	71.4056	52.6074	71.3476	65.5807	76.2999
ENSMUSG00000032908	chr1:78310345-78420289	protein_coding	Sgpp2	0.299967	1.23112	4.49005	8.26856	0.0108153	0.455577	18.6958	24.0114	17.7582	27.4602	23.0088	23.7321
ENSMUSG00000111812	chr9:21607863-21608327	processed_pseudogene	Gm7904	3.05634	8.31858	-3.54983	8.2671	0.010821	0.455577	0	0	0.0180286	0.0610679	0.0644053	0.104154
ENSMUSG00000097252	chr3:70772379-70807291	lincRNA	Gm6634	-1.0513	-2.0724	-0.875899	8.26302	0.0108371	0.455689	1.1343	0.439999	0.5048	0.407119	0.386432	0.238065
ENSMUSG00000029359	chr5:118027743-118061878	protein_coding	Tesc	-0.884298	-1.84587	-0.900823	8.25774	0.0108579	0.455689	0.789962	0.597142	0.594943	0.223916	0.354229	0.47613
ENSMUSG00000030036	chr6:83115496-83118898	protein_coding	Mogs	-0.229408	-1.17235	4.72898	8.25899	0.0108529	0.455689	31.1731	26.1171	28.4311	23.7961	25.907	23.4941
ENSMUSG00000034910	chr9:72925645-72952181	protein_coding	Pygo1	0.281667	1.2156	3.63494	8.25963	0.0108504	0.455689	10.31	10.8743	12.2594	14.9413	13.4285	12.3794
ENSMUSG00000031647	chr8:60632827-60676729	protein_coding	Mfap3l	0.226421	1.16993	5.20138	8.25228	0.0108794	0.456234	30.8085	33.5028	37.229	42.1165	39.4644	37.3018
ENSMUSG00000029563	chr6:14901349-15441977	protein_coding	Foxp2	0.21948	1.16431	4.49084	8.24279	0.010917	0.456341	20.0529	21.3085	20.841	24.1625	22.4936	25.7259
ENSMUSG00000069682	chr10:29698746-29699380	transcribed_processed_pseudogene	Gm10275	-0.486315	-1.40086	1.36042	8.23827	0.0109349	0.456341	3.38266	2.79714	2.74034	1.93382	2.56011	1.87476
ENSMUSG00000020015	chr10:93160875-93267071	protein_coding	Cdk17	-0.232111	-1.17455	6.6976	8.24912	0.0108919	0.456341	122.181	105.286	108.802	86.0853	107.589	92.6371
ENSMUSG00000104315	chr1:30865504-30868538	TEC	Gm37906	0.401925	1.32127	2.73511	8.24654	0.0109021	0.456341	5.32718	4.90285	6.70663	7.1653	6.44053	8.88281
ENSMUSG00000113941	chr12:38089902-38092463	processed_pseudogene	Gm35755	1.4576	2.74651	-2.55095	8.24156	0.0109219	0.456341	0.0607663	0.062857	0.0721143	0.183204	0.177115	0.193428
ENSMUSG00000021116	chr12:78861819-78887010	protein_coding	Eif2s1	-0.174623	-1.12867	6.26866	8.23718	0.0109393	0.456341	85.8426	80.7398	78.6226	71.0423	74.3237	71.8808
ENSMUSG00000076619	chr12:113429085-113429132	IG_J_gene	Ighj3	-1.13256	-2.19247	-1.7815	8.23653	0.0109419	0.456341	0.465875	0.282857	0.324514	0.223916	0.177115	0.104154
ENSMUSG00000106603	chr5:44751164-44753757	TEC	Gm43509	0.58503	1.50007	1.8448	8.2333	0.0109547	0.456521	3.40291	1.85428	3.06486	4.86507	4.73379	3.12461
ENSMUSG00000107005	chr5:134929848-134931469	TEC	9030607J07Rik	-4.50964	-22.7791	-4.04781	8.52344	0.0109819	0.457015	0.0202554	0.0942855	0.0540857	0	0	0
ENSMUSG00000023967	chr17:46110986-46128910	protein_coding	Mrps18a	-0.209915	-1.15662	4.57083	8.22603	0.0109837	0.457015	26.6967	23.8857	25.7628	21.618	22.3325	22.1103
ENSMUSG00000062980	chr6:21985916-22256404	protein_coding	Cped1	0.258688	1.19639	7.14218	8.21848	0.0110139	0.457557	107.07	144.068	134.692	165.27	152.029	144.178
ENSMUSG00000056214	chr18:80046895-80119640	protein_coding	Pard6g	0.271547	1.2071	4.73278	8.21977	0.0110087	0.457557	20.3162	26.2742	25.6006	31.7756	27.6782	27.6304
ENSMUSG00000024381	chr18:32377217-32435736	protein_coding	Bin1	-0.223165	-1.16729	5.50359	8.21513	0.0110274	0.45776	49.5651	48.3056	48.6772	36.9053	46.4362	42.1524
ENSMUSG00000022636	chr16:52248996-52454074	protein_coding	Alcam	0.18869	1.13973	9.09438	8.21179	0.0110407	0.457959	483.396	541.89	507.378	614.567	574.866	557.34
ENSMUSG00000061615	chr13:23751126-23751598	protein_coding	Hist1h2ab	-0.432493	-1.34956	1.71376	8.20711	0.0110596	0.458384	3.46368	3.33142	4.38094	2.52414	2.84994	2.93118
ENSMUSG00000105293	chr3:56163954-56167569	TEC	Gm42843	0.555657	1.46984	1.61679	8.20149	0.0110822	0.458694	2.0458	1.76	3.35332	3.66407	3.57449	3.46682
ENSMUSG00000024966	chr19:7020696-7040026	protein_coding	Stip1	-0.18368	-1.13578	6.09641	8.20099	0.0110843	0.458694	78.024	70.117	70.0771	62.4114	64.5824	65.1555
ENSMUSG00000078789	chr11:75177643-75191241	protein_coding	Dph1	-0.296153	-1.22787	2.77399	8.19469	0.0111097	0.459171	7.71732	7.3857	7.4458	5.74038	6.42443	6.1897
ENSMUSG00000024359	chr18:34937414-34954357	protein_coding	Hspa9	-0.177001	-1.13053	8.92144	8.19388	0.011113	0.459171	520.079	537.805	485.816	450.335	458.92	456.148
ENSMUSG00000021624	chr13:102693558-102739629	protein_coding	Cd180	-0.39171	-1.31195	2.96776	8.189	0.0111328	0.459277	10.5936	7.69999	8.22103	6.90067	7.77694	5.60941
ENSMUSG00000062683	chr15:102662864-102672352	protein_coding	Atp5g2	-0.187262	-1.1386	5.35613	8.19045	0.0111269	0.459277	43.5492	45.2885	41.9886	37.17	39.3033	38.3583
ENSMUSG00000096632	chr6:67942074-67942540	IG_V_gene	Igkv9-124	-2.50034	-5.65818	-2.19586	8.18232	0.0111599	0.46004	0.22281	1.00571	0.0180286	0.0610679	0.0805066	0.0446372
ENSMUSG00000045180	chrX:152609509-152769465	protein_coding	Shroom2	0.227686	1.17096	5.6802	8.17801	0.0111774	0.460407	43.3466	53.8999	44.4765	56.4267	52.7802	56.5107
ENSMUSG00000008855	chr11:102194432-102230166	protein_coding	Hdac5	0.197061	1.14636	5.62574	8.17012	0.0112097	0.461023	46.0204	47.6456	44.2602	49.5871	56.7411	51.6899
ENSMUSG00000087594	chr2:145675367-145753672	processed_transcript	BC039771	0.363774	1.28679	2.8623	8.17106	0.0112058	0.461023	5.26641	6.00285	7.59003	8.67164	7.98626	7.70736
ENSMUSG00000025823	chr6:47796141-47813430	protein_coding	Pdia4	-0.177541	-1.13095	6.24469	8.16351	0.0112367	0.461304	83.1283	78.6027	79.6322	75.2153	70.0891	68.1759
ENSMUSG00000021660	chr13:98309896-98317006	protein_coding	Btf3	-0.171702	-1.12639	6.97093	8.16283	0.0112395	0.461304	133.787	137.563	127.336	116.843	116.735	120.312
ENSMUSG00000093387	chr15:68340983-68363176	lincRNA	Gm20732	0.391627	1.31187	2.45919	8.16211	0.0112425	0.461304	3.92956	4.65142	5.49872	6.06607	5.53886	6.88901
ENSMUSG00000013878	chr8:26119368-26151790	protein_coding	Rnf170	0.240476	1.18138	3.55688	8.15359	0.0112775	0.462385	10.4518	10.8428	10.9253	12.9464	12.6234	12.4984
ENSMUSG00000019139	chr8:70594373-70597290	protein_coding	Isyna1	-0.22503	-1.1688	4.36326	8.14598	0.0113088	0.463069	23.4761	21.12	21.8506	18.015	18.5648	20.2802
ENSMUSG00000021669	chr13:96542618-96640167	protein_coding	Col4a3bp	0.168629	1.12399	7.10754	8.14533	0.0113115	0.463069	130.627	132.691	126.128	148.761	143.753	145.19
ENSMUSG00000037029	chr7:30161269-30169750	protein_coding	Zfp146	-0.181938	-1.13441	5.7033	8.14115	0.0113288	0.463302	58.3762	54.6228	53.0761	49.2003	48.2396	48.967
ENSMUSG00000112360	chr10:8001943-8021292	lincRNA	AC153568.1	-4.82278	-28.3011	-3.90536	8.4247	0.0113598	0.463302	0.141788	0	0.0360572	0	0	0
ENSMUSG00000034751	chr13:102732486-103334497	protein_coding	Mast4	-0.324661	-1.25237	8.10406	8.13707	0.0113457	0.463302	324.614	298.319	294.966	184.934	292.271	255.623
ENSMUSG00000045404	chr12:99964499-100062682	protein_coding	Kcnk13	-0.424382	-1.342	2.56164	8.13347	0.0113606	0.463302	7.71732	5.24856	7.13932	4.21368	5.86088	4.96961
ENSMUSG00000033478	chr19:57361009-57389594	protein_coding	Fam160b1	0.179961	1.13285	5.68814	8.13853	0.0113396	0.463302	46.1216	49.9085	48.8935	55.4089	55.0182	53.7135
ENSMUSG00000028633	chr4:120539868-120570276	protein_coding	Ctps	-0.265504	-1.20206	6.64682	8.12951	0.0113771	0.463618	128.014	101.64	98.4541	80.4874	98.1698	94.2887
ENSMUSG00000028848	chr4:133584362-133591735	protein_coding	Gpn2	-0.29742	-1.22894	2.83881	8.12282	0.011405	0.464399	7.89962	7.6057	8.0768	6.59533	5.86088	6.7551
ENSMUSG00000097068	chr15:92344359-92378088	lincRNA	Gm26760	0.973479	1.96357	-1.32895	8.12043	0.0114149	0.46445	0.303832	0.22	0.180286	0.508899	0.531344	0.357098
ENSMUSG00000051285	chr1:7088920-7173628	protein_coding	Pcmtd1	0.218962	1.1639	6.45728	8.11712	0.0114288	0.464659	73.8716	90.6713	79.0733	102.167	90.1352	91.0897
ENSMUSG00000035093	chr2:125736986-125782870	protein_coding	Secisbp2l	0.216483	1.1619	8.23686	8.11326	0.0114449	0.464961	261.559	312.997	262.676	343.486	323.766	305.378
ENSMUSG00000094088	chr12:115507545-115508031	IG_V_gene	Ighv1-64	-1.15173	-2.22181	-1.54238	8.10887	0.0114633	0.465353	0.44562	0.659999	0.288457	0.142492	0.144912	0.297582
ENSMUSG00000112063	chr12:52079014-52079311	processed_pseudogene	Gm32220	-4.65622	-25.2151	-3.97636	8.39071	0.0114933	0.466066	0.101277	0	0.0540857	0	0	0
ENSMUSG00000024331	chr18:20030633-20059554	protein_coding	Dsc2	-0.439198	-1.35585	1.82302	8.10053	0.0114983	0.466066	4.49671	4.24285	3.47952	3.52158	2.86604	2.6336
ENSMUSG00000070469	chr7:82335694-82614450	protein_coding	Adamtsl3	0.215712	1.16128	4.49635	8.09381	0.0115266	0.466505	21.6733	20.46	20.3543	25.7706	24.0393	22.8096
ENSMUSG00000112863	chr10:107061044-107061983	processed_pseudogene	Gm19181	0.986397	1.98123	-1.31298	8.09497	0.0115217	0.466505	0.202554	0.251428	0.2524	0.427475	0.338128	0.624921
ENSMUSG00000108560	chr7:75484861-75486491	TEC	Gm44695	0.47262	1.38763	1.47336	8.08629	0.0115584	0.467083	2.02554	1.94857	2.7764	2.89055	3.38128	3.16924
ENSMUSG00000022876	chr16:75858793-76022281	protein_coding	Samsn1	-0.291873	-1.22423	3.34401	8.08762	0.0115528	0.467083	12.4571	9.89998	11.0335	9.18054	9.6608	8.51083
ENSMUSG00000041445	chr14:34375465-34404287	protein_coding	Mmrn2	-0.406967	-1.3259	6.22854	8.07848	0.0115915	0.468052	103.242	61.9142	90.9902	51.9688	75	66.4202
ENSMUSG00000024037	chr17:31494323-31519974	protein_coding	Wdr4	-0.26084	-1.19818	4.20524	8.0765	0.0115999	0.468052	21.8354	19.6114	18.8218	14.8395	18.5326	16.8878
ENSMUSG00000031613	chr8:56294585-56321043	protein_coding	Hpgd	0.493878	1.40823	8.15217	8.06854	0.0116339	0.469065	161.456	331.382	216.145	382	277.989	337.785
ENSMUSG00000107813	chr6:52599501-52603245	TEC	Gm44434	0.406182	1.32517	2.24078	8.06289	0.011658	0.469149	4.17262	3.07999	4.65137	5.08899	5.61936	5.22256
ENSMUSG00000034063	chr6:91902809-91950725	protein_coding	4930590J08Rik	0.462716	1.37813	0.972448	8.05982	0.0116711	0.469149	1.51916	1.69714	1.60454	2.23916	2.14148	2.24674
ENSMUSG00000043866	chr7:105739393-105744361	protein_coding	Taf10	-0.191737	-1.14214	5.51303	8.06025	0.0116693	0.469149	48.9574	48.2742	48.7853	39.5109	43.1838	45.1134
ENSMUSG00000060470	chr8:95017692-95045250	protein_coding	Adgrg3	-0.430603	-1.3478	4.23608	8.06185	0.0116624	0.469149	24.5496	21.3085	19.0742	10.9922	19.8207	17.2151
ENSMUSG00000069917	chr11:32296489-32297298	protein_coding	Hba-a2	-0.786273	-1.72461	6.00261	8.05326	0.0116992	0.469924	135.752	38.8456	68.4004	45.6991	57.4656	38.15
ENSMUSG00000069743	chr17:21816876-21845759	protein_coding	Zfp820	0.382826	1.30389	2.16939	8.05088	0.0117095	0.469982	3.88904	3.29999	4.2908	5.51646	4.55668	5.01425
ENSMUSG00000043300	chr3:69574158-69598960	protein_coding	B3galnt1	0.358083	1.28172	2.55359	8.04396	0.0117392	0.470634	4.33466	5.97142	5.06603	6.90067	6.18291	6.51704
ENSMUSG00000029675	chr5:134702593-134747323	protein_coding	Eln	0.296753	1.22838	9.84214	8.0368	0.0117701	0.470634	727.434	837.727	906.062	810.656	1136.5	1088.36
ENSMUSG00000029580	chr5:142903115-142906754	protein_coding	Actb	-0.20952	-1.1563	12.7375	8.0316	0.0117926	0.470634	7313.15	7943.56	6715.38	5755.5	6862	6384.39
ENSMUSG00000029571	chr6:13069759-13089269	protein_coding	Tmem106b	0.216201	1.16167	7.30967	8.03736	0.0117677	0.470634	131.539	163.805	144.968	178.644	161.963	170.737
ENSMUSG00000029552	chr6:17065149-17105828	protein_coding	Tes	-0.237661	-1.17908	5.61378	8.03539	0.0117762	0.470634	53.9807	52.5799	52.373	37.9435	49.093	47.6726
ENSMUSG00000030306	chr6:148232430-148444389	protein_coding	Tmtc1	0.436512	1.35333	6.92831	8.03075	0.0117963	0.470634	70.2661	136.243	104.169	147.316	122.193	150.383
ENSMUSG00000030782	chr7:128246812-128255699	protein_coding	Tgfb1i1	-0.242815	-1.1833	7.34048	8.03858	0.0117624	0.470634	174.987	178.105	173.922	123.235	158.936	163.09
ENSMUSG00000033213	chr2:122636986-122641191	protein_coding	AA467197	-0.696909	-1.62103	1.31476	8.03314	0.0117859	0.470634	3.80802	3.23714	2.21752	1.09922	2.4635	2.06819
ENSMUSG00000025403	chr10:127517123-127522444	protein_coding	Shmt2	-0.181025	-1.13369	5.30207	8.02109	0.0118382	0.471495	40.7945	43.1513	41.7902	37.0275	36.872	36.9745
ENSMUSG00000025352	chr10:128882295-128891718	protein_coding	Gdf11	-0.486516	-1.40106	1.27978	8.02336	0.0118283	0.471495	3.34215	2.63999	2.45189	1.79132	2.30249	1.9194
ENSMUSG00000087497	chr11:64079484-64083259	antisense_RNA	2810001G20Rik	0.372291	1.29441	2.05269	8.01967	0.0118444	0.471495	3.42317	3.36285	3.87614	5.08899	4.28295	4.49348
ENSMUSG00000027971	chr3:125404076-125728899	protein_coding	Ndst4	1.41203	2.6611	-1.65597	8.00671	0.011901	0.472113	0.0405109	0.0942855	0.270429	0.427475	0.24152	0.49101
ENSMUSG00000003873	chr7:45461697-45466898	protein_coding	Bax	-0.217431	-1.16266	5.59632	8.00983	0.0118873	0.472113	55.034	49.2799	51.6339	39.7552	47.9015	46.4674
ENSMUSG00000039357	chr14:20694968-20701016	protein_coding	Fut11	0.22299	1.16715	4.61623	8.01081	0.011883	0.472113	20.3365	24.3885	23.0946	25.8521	26.7121	26.4848
ENSMUSG00000004040	chr11:100885098-100939540	protein_coding	Stat3	-0.20353	-1.15151	8.08796	8.00781	0.0118962	0.472113	312.744	276.728	284.184	239.427	276.492	242.812
ENSMUSG00000054258	chr13:41649443-41656777	lincRNA	Gm5082	-1.11482	-2.16568	-1.80317	8.00598	0.0119042	0.472113	0.486131	0.22	0.324514	0.142492	0.144912	0.193428
ENSMUSG00000028656	chr4:122859047-122886056	protein_coding	Cap1	-0.184862	-1.13671	8.56687	7.99936	0.0119332	0.472283	409.18	415.956	385.271	331.599	373.969	359.196
ENSMUSG00000015316	chr1:171767127-171801184	protein_coding	Slamf1	-0.722952	-1.65056	0.767554	7.99894	0.011935	0.472283	3.11934	1.41428	1.69469	1.54705	1.2237	1.07129
ENSMUSG00000020566	chr12:17284721-17329359	protein_coding	Atp6v1c2	0.297873	1.22933	4.24915	8.00004	0.0119302	0.472283	14.3003	19.7057	17.1452	22.8597	18.8547	21.0093
ENSMUSG00000027377	chr2:127704386-127729932	protein_coding	Mall	-0.265258	-1.20185	3.67214	7.99435	0.0119552	0.472731	13.9155	14.2685	13.5395	10.1169	11.9633	12.5579
ENSMUSG00000036078	chr4:41738493-41756157	protein_coding	Sigmar1	-0.233169	-1.17541	4.42872	7.97936	0.0120213	0.474643	25.1573	20.5542	23.9239	19.9488	19.9817	19.4321
ENSMUSG00000105906	chr16:19061618-19062071	IG_C_gene	Iglc1	-0.686943	-1.60987	0.939285	7.98122	0.0120131	0.474643	2.85602	2.89142	1.44229	1.13993	1.48132	1.75573
ENSMUSG00000103701	chr3:51906986-51908816	TEC	Gm10728	0.761928	1.69576	-0.0237007	7.97039	0.0120611	0.474885	0.870984	0.408571	0.721143	1.40456	1.2398	0.877865
ENSMUSG00000013707	chr3:95139521-95142360	protein_coding	Tnfaip8l2	-0.346237	-1.27124	2.24687	7.96976	0.0120639	0.474885	5.91459	5.02856	4.9218	4.23404	4.17024	4.09175
ENSMUSG00000011831	chr5:107744795-107875107	protein_coding	Evi5	0.181673	1.1342	6.41672	7.96763	0.0120734	0.474885	74.621	81.8398	83.5805	95.2659	89.1692	87.8312
ENSMUSG00000063802	chr7:4660521-4685068	protein_coding	Hspbp1	-0.21441	-1.16023	4.51663	7.96734	0.0120747	0.474885	25.137	25.1428	23.4552	20.0506	20.8351	22.6013
ENSMUSG00000054662	chr7:141101212-141117806	protein_coding	Ano9	0.554674	1.46884	0.815219	7.96595	0.0120809	0.474885	1.45839	1.60285	1.11777	1.97453	1.72284	2.36577
ENSMUSG00000097373	chr13:41359971-41370908	antisense_RNA	Gm26877	4.76857	27.2574	-3.77721	8.24964	0.0120671	0.474885	0	0	0	0.122136	0.0161013	0.0595163
ENSMUSG00000079465	chr1:82586921-82722059	protein_coding	Col4a3	0.181566	1.13411	9.1279	7.94274	0.0121847	0.477709	493.26	552.922	526.633	599.503	614.233	569.958
ENSMUSG00000104581	chr5:128239382-128241339	TEC	Gm42497	1.10271	2.14758	-1.58499	7.93989	0.0121975	0.477709	0.182299	0.062857	0.2524	0.386763	0.402533	0.371977
ENSMUSG00000033706	chr6:85431989-85446435	protein_coding	Smyd5	-0.261231	-1.1985	4.62209	7.94088	0.0121931	0.477709	30.8085	25.8971	23.7797	21.1905	24.2003	21.7532
ENSMUSG00000037868	chr10:67535475-67542188	protein_coding	Egr2	-0.275988	-1.21082	4.10515	7.94476	0.0121756	0.477709	21.248	16.7514	18.4072	13.8217	16.7937	16.0099
ENSMUSG00000020737	chr11:115497353-115514387	protein_coding	Jpt1	-0.214739	-1.16049	4.65086	7.94655	0.0121676	0.477709	28.7222	26.3685	25.7989	21.7402	24.3452	23.5982
ENSMUSG00000044098	chr3:103914120-103966636	protein_coding	Rsbn1	0.196791	1.14615	5.73526	7.93367	0.0122255	0.478203	46.9521	53.3028	48.605	58.788	53.2149	58.5045
ENSMUSG00000097769	chr18:35553371-35558316	processed_transcript	Snhg4	-0.374807	-1.29667	3.09445	7.93312	0.012228	0.478203	11.5861	9.05141	8.23906	6.22892	7.71254	8.28765
ENSMUSG00000000290	chr10:77530252-77565708	protein_coding	Itgb2	-0.195713	-1.14529	6.63202	7.92451	0.012267	0.479347	115.699	101.86	100.041	93.1489	97.0588	87.1467
ENSMUSG00000059278	chr11:69395487-69396680	protein_coding	Naa38	-0.23915	-1.1803	3.80405	7.9209	0.0122833	0.479347	15.8398	13.8285	15.5587	12.3561	12.8489	13.168
ENSMUSG00000041773	chr13:97241105-97253034	protein_coding	Enc1	-0.237661	-1.17908	6.35052	7.92069	0.0122843	0.479347	94.7752	88.0941	82.03	64.4673	84.1294	75.9726
ENSMUSG00000052188	chr19:6530711-6532011	antisense_RNA	Gm14964	0.534123	1.44806	2.43821	7.91828	0.0122952	0.479425	3.20036	6.34856	3.80403	7.32814	5.87699	5.8326
ENSMUSG00000050271	chr8:36094828-36147787	protein_coding	Prag1	-0.32321	-1.25111	4.7438	7.91254	0.0123213	0.480091	30.3832	26.7457	32.0728	19.1753	28.9502	23.1965
ENSMUSG00000042808	chr12:76792333-76795554	protein_coding	Gpx2	-0.193805	-1.14378	6.13125	7.90928	0.0123362	0.480318	74.5603	80.9284	68.9413	68.6403	63.7291	63.7568
ENSMUSG00000026127	chr1:34439851-34449356	protein_coding	Imp4	-0.172229	-1.1268	5.81341	7.90613	0.0123505	0.480527	60.3004	59.0542	59.3321	50.9306	53.6979	53.9367
ENSMUSG00000078444	chr10:77257776-77259223	bidirectional_promoter_lncRNA	Gm10941	-1.00903	-2.01255	-1.59621	7.9009	0.0123744	0.480755	0.405109	0.314285	0.468743	0.122136	0.225419	0.238065
ENSMUSG00000017999	chr2:167015193-167034947	protein_coding	Ddx27	-0.196003	-1.14552	5.57747	7.90099	0.012374	0.480755	55.3379	48.6513	48.8755	42.7068	45.6151	45.1431
ENSMUSG00000021608	chr13:73467197-73516422	protein_coding	Lpcat1	0.22802	1.17123	7.60784	7.89393	0.0124064	0.481647	187.808	190.205	160.959	235.294	200.703	195.213
ENSMUSG00000018848	chr11:35808381-35834506	protein_coding	Rars	-0.19425	-1.14413	5.84846	7.89122	0.0124188	0.481683	64.5136	60.3742	59.5123	50.4421	58.1741	52.538
ENSMUSG00000036160	chr2:26888628-26902879	protein_coding	Surf6	-0.234148	-1.17621	4.6058	7.88657	0.0124402	0.481683	28.8235	25.7399	24.3386	20.5595	23.7978	22.6906
ENSMUSG00000036430	chr17:46890684-46891847	protein_coding	Tbcc	-0.304721	-1.23518	4.10407	7.88586	0.0124435	0.481683	18.8781	19.9571	18.2089	12.2136	17.5504	16.2777
ENSMUSG00000045826	chr19:4154606-4156751	protein_coding	Ptprcap	-0.434474	-1.35142	2.1479	7.8877	0.012435	0.481683	6.19816	3.95999	4.95786	3.52158	4.20245	3.52634
ENSMUSG00000061535	chr5:43515538-43618803	protein_coding	C1qtnf7	0.286306	1.21951	4.31984	7.87721	0.0124834	0.482878	16.4474	19.2028	18.2269	25.6689	18.8869	21.1432
ENSMUSG00000106815	chr5:76297600-76301775	TEC	Gm43658	0.423934	1.34158	2.4714	7.86559	0.0125372	0.484382	4.51696	3.64571	5.73309	5.33326	6.74646	6.71046
ENSMUSG00000022788	chr16:16416917-16600549	protein_coding	Fgd4	0.198088	1.14718	5.37205	7.86489	0.0125404	0.484382	37.6751	37.8399	40.0234	47.4294	44.1498	41.0514
ENSMUSG00000032373	chr9:66713686-66766845	protein_coding	Car12	-1.04019	-2.0565	-1.72288	7.86122	0.0125575	0.484691	0.506386	0.282857	0.306486	0.162848	0.193216	0.178549
ENSMUSG00000101188	chr1:60703932-60705149	processed_pseudogene	Eif4a-ps4	-0.401027	-1.32045	1.8094	7.85671	0.0125785	0.485151	4.49671	3.99142	3.44346	2.87019	3.15586	2.99069
ENSMUSG00000031442	chr8:12873806-13020905	protein_coding	Mcf2l	0.553834	1.46798	6.06422	7.85337	0.0125941	0.4854	38.3233	79.0741	45.6123	96.5687	59.0597	82.7723
ENSMUSG00000047123	chr17:56269319-56276786	protein_coding	Ticam1	-0.239736	-1.18078	4.34005	7.84911	0.012614	0.485817	22.3012	22.2828	21.1836	16.2237	19.6758	19.7148
ENSMUSG00000020083	chr10:62107655-62143920	protein_coding	Fam241b	-0.301944	-1.2328	2.84258	7.84344	0.0126405	0.486487	7.83886	8.64284	7.30157	6.20857	6.87527	6.14506
ENSMUSG00000104244	chr11:18888261-18889840	TEC	2900018N21Rik	0.563469	1.47782	1.04404	7.84087	0.0126526	0.4866	1.64069	1.06857	2.0192	2.27987	2.62452	2.23186
ENSMUSG00000021190	chr12:102394084-102439813	protein_coding	Lgmn	-0.20097	-1.14947	6.93944	7.83814	0.0126654	0.486742	142.983	130.9	119.89	112.08	121.404	109.064
ENSMUSG00000040752	chr14:54941921-54966927	protein_coding	Myh6	0.844896	1.79614	4.57916	7.83416	0.0126841	0.487008	22.9089	21.8428	6.6886	30.4932	20.8029	40.2628
ENSMUSG00000033902	chr2:119972699-120027408	protein_coding	Mapkbp1	0.177181	1.13067	5.45657	7.83279	0.0126906	0.487008	39.8627	42.5228	41.1592	46.4116	46.7905	46.4376
ENSMUSG00000038473	chr1:170302668-170589861	protein_coding	Nos1ap	0.287202	1.22027	3.19723	7.82806	0.0127129	0.487512	7.83886	7.91998	8.834	11.1144	9.30657	9.6714
ENSMUSG00000099250	chr12:69361182-69361481	misc_RNA	Rn7s2	-0.543539	-1.45754	1.33335	7.82443	0.01273	0.487819	3.26113	3.51999	2.25357	1.85239	2.52791	1.75573
ENSMUSG00000026748	chr2:16356304-16755839	protein_coding	Plxdc2	0.273178	1.20847	6.91838	7.81793	0.0127607	0.488419	104.883	103.714	119.764	159.611	119.23	118.214
ENSMUSG00000044894	chr11:53427922-53430831	protein_coding	Uqcrq	-0.18441	-1.13635	5.65598	7.81725	0.012764	0.488419	53.5756	56.8227	50.5341	46.9001	46.2269	48.4016
ENSMUSG00000033032	chr18:61730261-61786702	protein_coding	Afap1l1	0.232444	1.17482	7.38359	7.81463	0.0127764	0.488544	139.317	179.834	141.578	180.903	180.415	179.68
ENSMUSG00000022951	chr16:92391953-92466146	protein_coding	Rcan1	-0.391416	-1.31168	5.77868	7.80998	0.0127985	0.489038	70.4889	56.6342	59.7107	32.8342	54.986	54.5169
ENSMUSG00000087006	chr2:93955810-93957201	protein_coding	Gm13889	-0.59156	-1.50688	6.0787	7.79852	0.0128531	0.490773	96.8818	71.9713	74.8907	32.9563	82.2617	46.4376
ENSMUSG00000030208	chr6:135362545-135383173	protein_coding	Emp1	-0.409056	-1.32782	8.76264	7.7906	0.012891	0.491869	580.359	458.165	447.902	262.938	472.236	384.193
ENSMUSG00000033124	chr1:75180860-75192196	protein_coding	Atg9a	0.219224	1.16411	4.38878	7.78317	0.0129267	0.492878	18.0273	20.3657	19.579	23.3076	21.1249	23.0031
ENSMUSG00000028475	chr4:43730034-43759462	protein_coding	Spaar	0.321131	1.24931	3.31214	7.781	0.0129371	0.492923	7.89962	10.4028	8.16695	10.0966	12.1887	10.579
ENSMUSG00000087516	chr5:119570130-119671365	antisense_RNA	Tbx3os1	0.414133	1.3325	1.67313	7.77437	0.0129691	0.493788	2.57244	2.57714	2.88457	4.1119	3.30077	3.34779
ENSMUSG00000037465	chr15:38291463-38300706	protein_coding	Klf10	-0.218735	-1.16371	5.84207	7.77225	0.0129793	0.493824	57.566	61.0342	66.4353	46.9612	56.3869	55.618
ENSMUSG00000032966	chr2:151542483-151561692	protein_coding	Fkbp1a	-0.238188	-1.17951	8.63867	7.76486	0.0130151	0.494832	442.318	431.136	420.679	306.805	412.097	378.196
ENSMUSG00000057440	chr18:7347962-7626863	protein_coding	Mpp7	0.206793	1.15412	5.74789	7.75426	0.0130665	0.496434	51.9957	51.197	46.3875	51.9484	60.9435	59.6205
ENSMUSG00000011256	chr11:46055992-46147343	protein_coding	Adam19	0.189137	1.14008	6.20183	7.75187	0.0130782	0.496524	67.5924	67.2884	71.303	81.2406	82.7125	71.1964
ENSMUSG00000024965	chr19:6998958-7019469	protein_coding	Fermt3	-0.263803	-1.20064	4.30199	7.74987	0.0130879	0.496541	24.4888	21.12	18.912	18.3611	18.9191	16.4711
ENSMUSG00000032172	chr9:20667690-20746349	protein_coding	Olfm2	-0.396908	-1.31668	2.31307	7.74713	0.0131013	0.496695	4.78028	6.91427	5.35449	4.76329	4.02533	4.09175
ENSMUSG00000001674	chr1:121553835-121567989	protein_coding	Ddx18	-0.188817	-1.13983	5.01311	7.73732	0.0131493	0.497453	35.5686	34.1628	33.407	29.1497	31.2044	30.1152
ENSMUSG00000009927	chr9:44407139-44410427	protein_coding	Rps25	-0.183964	-1.136	7.83906	7.73745	0.0131486	0.497453	243.47	260.165	227.052	223.061	209.349	210.732
ENSMUSG00000026014	chr1:60482292-60567104	protein_coding	Raph1	0.168424	1.12383	7.84225	7.73782	0.0131468	0.497453	206.97	218.711	222.491	238.551	243.468	246.397
ENSMUSG00000076523	chr6:68437440-68437925	IG_V_gene	Igkv15-103	-0.974915	-1.96553	-0.820887	7.73412	0.013165	0.497695	0.789962	1.13143	0.3786	0.346051	0.338128	0.431493
ENSMUSG00000020427	chr11:7206086-7213923	protein_coding	Igfbp3	0.42081	1.33868	5.28112	7.72885	0.0131909	0.49832	22.8076	39.7885	37.1569	42.6457	52.3454	38.2541
ENSMUSG00000039804	chr2:165000357-165034867	protein_coding	Ncoa5	-0.182399	-1.13477	5.28289	7.72667	0.0132016	0.498372	42.7795	40.5742	40.7266	35.9893	37.8381	35.5312
ENSMUSG00000030748	chr7:125552120-125579474	protein_coding	Il4ra	-0.299996	-1.23114	7.28533	7.72398	0.0132149	0.49852	204.641	155.697	156.001	126.472	165.071	127.901
ENSMUSG00000030521	chr7:64376527-64392268	protein_coding	Mphosph10	-0.186045	-1.13764	5.24048	7.71364	0.013266	0.500067	42.0706	39.0656	39.4826	34.5848	36.7915	34.6682
ENSMUSG00000027455	chr2:151494182-151511414	protein_coding	Nsfl1c	-0.169412	-1.1246	5.93825	7.71189	0.0132746	0.500067	66.3163	64.6799	63.6769	56.386	56.8699	59.8288
ENSMUSG00000027797	chr3:55242364-55539068	protein_coding	Dclk1	-0.235766	-1.17753	4.25576	7.70841	0.0132919	0.500364	21.329	18.7942	21.7064	16.0608	18.6292	17.8698
ENSMUSG00000020646	chr12:24830879-24964397	protein_coding	Mboat2	0.234805	1.17675	4.11658	7.70127	0.0133274	0.50109	15.5359	16.72	15.4505	19.8471	19.4182	16.8431
ENSMUSG00000024209	chr17:56875477-56888904	protein_coding	1700061G19Rik	-0.867632	-1.82467	-0.975005	7.70075	0.01333	0.50109	0.648174	0.471428	0.721143	0.488543	0.289824	0.267823
ENSMUSG00000078616	chr7:104382065-104400837	protein_coding	Trim30c	-0.96637	-1.95392	-1.28544	7.69825	0.0133424	0.501205	0.648174	0.251428	0.558886	0.244271	0.257621	0.267823
ENSMUSG00000040907	chr7:24978167-25005958	protein_coding	Atp1a3	-0.540791	-1.45477	2.37454	7.69244	0.0133714	0.501941	8.44652	4.83999	5.02997	4.45795	4.97531	3.24364
ENSMUSG00000040170	chr1:162874317-162898726	protein_coding	Fmo2	0.360037	1.28346	9.90805	7.67899	0.0134388	0.504117	612.362	1063.82	848.389	1045.73	1032.14	1161.95
ENSMUSG00000027776	chr3:68690644-68698547	protein_coding	Il12a	-0.734504	-1.66383	-0.434379	7.66716	0.0134984	0.505321	1.11405	0.942855	0.667057	0.590323	0.595749	0.446372
ENSMUSG00000004730	chr17:57358686-57483529	protein_coding	Adgre1	-0.218505	-1.16353	4.17018	7.66851	0.0134916	0.505321	20.4783	17.9143	19.561	16.5901	16.2301	17.0514
ENSMUSG00000031229	chrX:105797615-105929403	protein_coding	Atrx	0.171764	1.12644	8.27917	7.66698	0.0134994	0.505321	279.768	293.605	303.024	340.738	328.451	318.04
ENSMUSG00000026655	chr2:3570488-3782142	protein_coding	Fam107b	-0.223766	-1.16778	5.87714	7.661	0.0135296	0.506098	70.3877	64.9942	54.5905	55.3682	55.0504	52.2107
ENSMUSG00000084265	chrX:36839137-36839293	processed_pseudogene	Gm14541	-1.3582	-2.56365	-2.46211	7.65897	0.0135399	0.506128	0.141788	0.22	0.288457	0.0610679	0.096608	0.0892745
ENSMUSG00000103261	chr3:84058968-84063452	TEC	Gm36981	4.48282	22.3596	-3.9088	7.91332	0.0135737	0.506683	0	0	0	0.0814238	0.0322027	0.0446372
ENSMUSG00000004110	chr1:154390731-154884501	protein_coding	Cacna1e	-0.499684	-1.4139	1.99411	7.65258	0.0135723	0.506683	5.7728	4.80856	3.44346	3.46051	3.78381	2.66335
ENSMUSG00000085295	chr4:6352105-6357530	antisense_RNA	4930430E12Rik	-0.591705	-1.50703	0.0268152	7.64763	0.0135975	0.506902	1.25584	1.06857	1.24397	0.712458	0.917776	0.743954
ENSMUSG00000031827	chr8:119809222-119840544	protein_coding	Cotl1	-0.217307	-1.16256	5.89522	7.64531	0.0136093	0.506902	68.2001	63.297	60.4138	53.1901	61.7969	50.083
ENSMUSG00000018433	chr11:107166663-107189381	protein_coding	Nol11	-0.208955	-1.15585	5.17576	7.64437	0.0136141	0.506902	42.6377	35.8599	37.6437	31.9181	34.3441	34.2665
ENSMUSG00000021701	chr13:110395046-110400844	protein_coding	Plk2	-0.256984	-1.19498	7.68768	7.64368	0.0136176	0.506902	257.305	208.497	207.545	162.237	206.419	194.812
ENSMUSG00000086947	chr4:53246196-53251115	antisense_RNA	4930522O17Rik	0.717818	1.64469	-0.269677	7.62659	0.0137051	0.507051	0.587408	0.62857	0.558886	1.201	1.04659	0.684437
ENSMUSG00000040616	chr4:142030992-142084304	protein_coding	Tmem51	-0.273045	-1.20836	3.27935	7.62612	0.0137076	0.507051	11.2215	10.8743	9.75346	9.03804	9.25826	8.04958
ENSMUSG00000090553	chr1:133603871-133610291	protein_coding	Snrpe	-0.206576	-1.15395	4.53454	7.6225	0.0137262	0.507051	26.2713	24.6714	23.4912	21.6384	20.658	22.1996
ENSMUSG00000032293	chr9:54863789-54912530	protein_coding	Ireb2	0.161585	1.11852	6.9141	7.63534	0.0136603	0.507051	113.714	114.871	112.841	130.237	127.845	123.809
ENSMUSG00000007739	chr11:22990519-23003780	protein_coding	Cct4	-0.168064	-1.12355	7.21263	7.6384	0.0136446	0.507051	163.421	155.1	152.269	135.306	142.545	141.158
ENSMUSG00000039100	chr15:31455891-31531053	protein_coding	2019-03-06	0.193956	1.1439	7.5527	7.63606	0.0136566	0.507051	158.56	190.551	176.283	204.191	194.633	202.058
ENSMUSG00000058600	chr15:34440505-34443640	protein_coding	Rpl30	-0.184431	-1.13637	7.89509	7.62277	0.0137248	0.507051	244.909	272.799	242.034	231.162	211.942	225.388
ENSMUSG00000054136	chr15:89322972-89324728	protein_coding	Adm2	-0.275897	-1.21075	3.27296	7.63263	0.0136742	0.507051	10.1277	11.1885	10.4385	7.77597	8.96844	9.40358
ENSMUSG00000003546	chr17:46630631-46645144	protein_coding	Klc4	0.253606	1.19218	3.61971	7.62782	0.0136988	0.507051	11.2823	9.99427	12.1152	13.8217	13.1387	12.9894
ENSMUSG00000067242	chr19:38264536-38312214	protein_coding	Lgi1	1.64813	3.13427	-2.15901	7.62686	0.0137038	0.507051	0.0202554	0.22	0.0540857	0.162848	0.257621	0.357098
ENSMUSG00000031165	chrX:8081453-8090498	protein_coding	Was	-0.284205	-1.21774	3.13296	7.63336	0.0136704	0.507051	10.5936	9.11427	9.10443	7.91847	8.42099	7.35026
ENSMUSG00000020884	chr11:70054085-70057894	protein_coding	Asgr1	-0.622541	-1.53958	0.277254	7.61972	0.0137405	0.50723	1.43814	1.35143	1.53243	0.895662	1.2237	0.699317
ENSMUSG00000098923	chr1:119526160-119528983	protein_coding	Tmem185b	-0.237217	-1.17872	4.20705	7.60533	0.0138149	0.50764	21.2074	19.8942	18.8038	15.2873	18.4038	17.0812
ENSMUSG00000050621	chr9:114982366-114982739	protein_coding	Rps27rt	-0.543798	-1.4578	1.05781	7.60645	0.0138091	0.50764	2.12682	3.26857	2.10934	1.54705	1.54573	1.96404
ENSMUSG00000071451	chr13:34162964-34178173	protein_coding	Psmg4	-0.305951	-1.23623	2.51221	7.61192	0.0137808	0.50764	6.64378	5.8457	6.32803	5.15006	4.91091	5.1928
ENSMUSG00000022584	chr15:75108158-75111970	protein_coding	Ly6c2	-0.539689	-1.45366	2.21121	7.60804	0.0138009	0.50764	6.86659	4.90285	4.63334	4.1119	4.68549	2.54432
ENSMUSG00000035506	chr16:33517328-33664135	protein_coding	Slc12a8	-0.892981	-1.85701	-1.02117	7.60468	0.0138183	0.50764	0.70894	0.817141	0.3786	0.346051	0.354229	0.297582
ENSMUSG00000024164	chr17:57203970-57228136	protein_coding	C3	0.260475	1.19787	9.93048	7.61146	0.0137832	0.50764	914.553	984.184	765.151	1176.43	1098.58	915.882
ENSMUSG00000047996	chrX:78449613-78583896	protein_coding	Prrg1	0.361208	1.2845	3.54127	7.60511	0.013816	0.50764	8.32499	10.9057	11.2138	15.8573	11.7218	11.561
ENSMUSG00000105864	chr5:5170394-5175152	sense_intronic	Gm10484	0.402364	1.32167	2.45262	7.59512	0.013868	0.509115	4.53722	3.51999	5.76915	6.06607	6.21511	6.1897
ENSMUSG00000061393	chr9:119402118-119434995	protein_coding	Acvr2b	0.31852	1.24705	3.14208	7.59023	0.0138935	0.509701	7.12992	8.29713	8.02272	11.3993	8.58201	9.26966
ENSMUSG00000002797	chr6:54982580-54992950	protein_coding	Ggct	-0.289374	-1.22211	3.19251	7.58616	0.0139147	0.509773	11.4038	8.98855	9.64529	8.12203	8.58201	7.93055
ENSMUSG00000020689	chr11:104608000-104670476	protein_coding	Itgb3	-0.269342	-1.20526	5.40324	7.57975	0.0139483	0.509773	52.4818	44.9428	41.2854	39.3481	42.9261	32.853
ENSMUSG00000041702	chr12:102780797-102878471	protein_coding	Btbd7	0.1658	1.12179	7.33263	7.58097	0.0139419	0.509773	148.331	153.214	154.126	175.468	171.624	164.086
ENSMUSG00000060988	chr2:54436317-55118309	protein_coding	Galnt13	0.250799	1.18987	3.6669	7.5789	0.0139528	0.509773	10.3505	12.3514	11.989	14.3102	13.6378	13.287
ENSMUSG00000067870	chr15:90764279-90764656	processed_pseudogene	Rpl31-ps8	-0.495989	-1.41029	0.636009	7.58614	0.0139148	0.509773	1.62044	1.88571	1.893	1.201	1.28811	1.32424
ENSMUSG00000103651	chr19:4762103-4765171	TEC	Gm37206	0.335872	1.26214	3.56001	7.58096	0.013942	0.509773	10.391	8.0457	12.4758	13.5571	12.4302	13.3168
ENSMUSG00000021367	chr13:42301476-42307990	protein_coding	Edn1	-0.329763	-1.25681	5.65292	7.57625	0.0139667	0.509932	58.8218	60.217	49.2	33.5059	49.8658	50.2318
ENSMUSG00000100862	chr1:24613974-24614651	unprocessed_pseudogene	Gm10925	-0.207586	-1.15475	4.0723	7.57202	0.0139889	0.510394	18.0071	17.5057	18.4793	15.3077	15.6666	15.8016
ENSMUSG00000028234	chr4:3831334-3835665	protein_coding	Rps20	-0.189103	-1.14005	7.30374	7.5686	0.0140069	0.510469	171.017	181.091	152.936	150.695	143.028	149.178
ENSMUSG00000058558	chr5:107900502-107909005	protein_coding	Rpl5	-0.166203	-1.1221	8.27934	7.568	0.0140101	0.510469	316.552	341.942	327.183	296.79	291.466	290.127
ENSMUSG00000103484	chr3:51867345-51868559	TEC	Gm38000	1.4713	2.77271	-2.12922	7.5575	0.0140655	0.511842	0.101277	0.125714	0.0721143	0.427475	0.289824	0.119033
ENSMUSG00000106309	chr6:68734181-68734661	processed_pseudogene	Gm40414	-4.27816	-19.4023	-4.12767	7.80291	0.0141149	0.511842	0.0607663	0.0314285	0.0360572	0	0	0
ENSMUSG00000042751	chr1:152954993-153119261	protein_coding	Nmnat2	0.29447	1.22643	3.40205	7.55038	0.0141033	0.511842	9.43904	10.5914	8.40132	11.7861	12.6234	10.341
ENSMUSG00000042043	chr13:94788910-94842922	protein_coding	Tbca	-0.176125	-1.12985	5.36119	7.55018	0.0141044	0.511842	43.9341	44.7228	42.1328	38.9409	38.9491	37.8375
ENSMUSG00000092515	chr12:56591059-56594996	lincRNA	C87198	0.628487	1.54594	0.289854	7.55138	0.014098	0.511842	0.972261	0.597142	1.09974	1.44527	1.54573	1.24984
ENSMUSG00000065557	chr16:77599657-77599750	miRNA	Mirlet7c-1	0.676571	1.59834	-0.248482	7.54968	0.014107	0.511842	0.688685	0.408571	0.667057	0.916018	0.917776	1.05641
ENSMUSG00000024346	chr18:36403679-36454495	protein_coding	Pfdn1	-0.189672	-1.1405	4.93626	7.55572	0.014075	0.511842	33.8063	32.4971	31.514	27.4195	28.918	29.4011
ENSMUSG00000095682	chr6:70703578-70704177	IG_V_gene	Igkv3-1	-3.25175	-9.52519	-3.77073	7.53785	0.01417	0.51317	0.0202554	0.125714	0.0901429	0.020356	0	0
ENSMUSG00000032231	chr9:69453620-69491795	protein_coding	Anxa2	-0.236569	-1.17819	9.08137	7.5377	0.0141708	0.51317	611.795	627.187	519.133	432.401	536.448	523.223
ENSMUSG00000107706	chr6:148385901-148391329	TEC	Gm44022	0.429827	1.34707	2.50857	7.52756	0.0142251	0.514224	4.37518	3.77142	6.09366	7.47064	5.84478	6.10042
ENSMUSG00000004356	chr10:88746607-88826804	protein_coding	Utp20	-0.201346	-1.14977	6.64799	7.52501	0.0142387	0.514224	119.487	98.2141	103.971	88.1413	95.8834	95.8064
ENSMUSG00000095868	chr9:64176661-64176759	snoRNA	Gm23136	-0.733435	-1.66259	-0.689503	7.52326	0.0142481	0.514224	0.850729	0.691427	0.685086	0.386763	0.547445	0.401735
ENSMUSG00000074826	chr13:66904914-66909236	protein_coding	Gm10767	-0.839446	-1.78936	-1.31188	7.52356	0.0142465	0.514224	0.567152	0.471428	0.414657	0.284983	0.257621	0.267823
ENSMUSG00000037010	chrX:48025146-48034853	protein_coding	Apln	-0.532532	-1.44647	5.9204	7.52684	0.0142289	0.514224	89.6506	54.6542	70.3475	31.4296	67.2553	49.7408
ENSMUSG00000030114	chr6:122270596-122282882	protein_coding	Klrg1	-0.819454	-1.76474	-0.369034	7.51586	0.014288	0.514732	1.15456	0.502856	1.11777	0.407119	0.660154	0.535647
ENSMUSG00000060301	chr10:79064374-79097600	protein_coding	2610008E11Rik	0.185816	1.13746	5.20845	7.51484	0.0142935	0.514732	33.1582	35.0114	35.4802	37.8621	38.7398	41.2597
ENSMUSG00000044072	chr11:29743048-30026033	protein_coding	Eml6	0.260335	1.19776	3.80269	7.51348	0.0143008	0.514732	11.7482	12.7914	13.3952	17.0786	14.4912	13.9268
ENSMUSG00000084497	chr15:77840657-77840756	snRNA	Gm22107	-0.353584	-1.27773	2.25451	7.51821	0.0142753	0.514732	5.61076	5.49999	4.9218	3.58265	4.52447	4.38933
ENSMUSG00000101166	chr7:44246726-44262720	processed_transcript	Gm28496	-1.13259	-2.19253	-2.14048	7.50964	0.0143215	0.515129	0.303832	0.314285	0.216343	0.122136	0.144912	0.104154
ENSMUSG00000020836	chr11:77462411-77470484	protein_coding	Coro6	0.428922	1.34623	2.486	7.50646	0.0143387	0.5154	3.62572	6.25427	4.45306	6.3307	6.0058	6.72534
ENSMUSG00000006519	chr8:122424776-122432930	protein_coding	Cyba	-0.183087	-1.13531	5.38904	7.5026	0.0143596	0.515806	47.0331	43.6542	42.908	38.7577	40.672	38.2541
ENSMUSG00000031955	chr8:111710474-111743809	protein_coding	Bcar1	-0.272401	-1.20782	6.82508	7.49781	0.0143856	0.516391	124.814	131.151	116.266	81.6681	117.121	109.198
ENSMUSG00000104030	chr6:31108827-31110920	TEC	5330406M23Rik	0.268861	1.20486	3.27098	7.48965	0.01443	0.516594	8.34524	8.39141	9.3388	11.2161	9.6447	10.6237
ENSMUSG00000030403	chr7:19256929-19271817	protein_coding	Vasp	-0.236398	-1.17805	7.19449	7.49026	0.0144267	0.516594	160.545	163.963	150.845	112.914	151.562	138.896
ENSMUSG00000076615	chr12:113356224-113361232	IG_C_gene	Ighg3	-1.66129	-3.163	-2.12818	7.49142	0.0144203	0.516594	0.182299	0.722856	0.162257	0.0610679	0.0644053	0.16367
ENSMUSG00000078784	chr3:14606284-14611285	protein_coding	1810022K09Rik	-0.1949	-1.14464	4.83789	7.49234	0.0144154	0.516594	31.558	30.9571	29.026	26.4017	25.6655	27.8685
ENSMUSG00000029135	chr5:32135801-32157842	protein_coding	Fosl2	-0.22951	-1.17244	7.86581	7.48652	0.0144471	0.516859	250.418	264.942	239.996	182.756	221.892	239.464
ENSMUSG00000000325	chr16:18348182-18407076	protein_coding	Arvcf	0.1977	1.14687	4.53554	7.48165	0.0144737	0.517464	20.8226	22.3142	21.5622	23.8368	25.4562	24.8481
ENSMUSG00000037035	chr1:119415465-119422248	protein_coding	Inhbb	-0.547297	-1.46134	4.79665	7.4783	0.014492	0.517771	44.1771	24.3571	30.2339	20.1117	31.4137	16.248
ENSMUSG00000030257	chr6:112717971-112947266	protein_coding	Srgap3	-0.261758	-1.19894	4.17664	7.47477	0.0145114	0.518116	18.9186	23.0057	17.3615	17.1804	16.0208	16.0992
ENSMUSG00000026343	chr1:125676995-125873862	protein_coding	Gpr39	-0.318821	-1.24731	2.40051	7.47223	0.0145253	0.518267	6.21842	5.75142	5.5528	4.88543	4.8626	4.31493
ENSMUSG00000076587	chr6:70335841-70336507	IG_V_gene	Igkv6-20	-1.40889	-2.65532	-2.5091	7.46534	0.0145632	0.519057	0.283576	0.22	0.144229	0.10178	0.096608	0.0446372
ENSMUSG00000089810	chr9:45856769-45858357	antisense_RNA	Gm16536	0.294214	1.22622	3.12	7.46467	0.0145669	0.519057	6.66404	8.73713	7.9506	9.60801	9.46758	9.46309
ENSMUSG00000113432	chr13:17735985-17737054	TEC	AC154828.2	0.488976	1.40345	1.22123	7.45948	0.0145955	0.519729	1.92427	1.41428	2.23554	2.58521	2.4313	2.9163
ENSMUSG00000036040	chr2:27079379-27108981	protein_coding	Adamtsl2	0.278282	1.21275	6.32126	7.45657	0.0146116	0.519955	62.8324	66.9113	86.7896	76.9862	94.9656	90.7772
ENSMUSG00000009013	chr5:115297110-115300999	protein_coding	Dynll1	-0.175564	-1.12941	6.38986	7.45387	0.0146265	0.520139	87.4832	83.097	96.1104	78.3094	78.7838	79.1418
ENSMUSG00000055128	chr14:46832125-46854193	protein_coding	Cgrrf1	0.214036	1.15993	4.33921	7.45171	0.0146385	0.520218	17.3589	19.5485	19.2004	22.7783	20.8673	21.411
ENSMUSG00000042682	chr14:29968308-29975662	protein_coding	Selenok	-0.201003	-1.1495	5.90632	7.44659	0.0146669	0.520879	59.4295	71.5627	61.5315	54.7575	54.2776	58.2813
ENSMUSG00000029642	chr5:147077050-147111597	protein_coding	Polr1d	-0.187117	-1.13849	5.38815	7.44449	0.0146785	0.520946	46.2634	45.2885	42.1869	36.9053	40.0279	40.4711
ENSMUSG00000076547	chr6:69267888-69268443	IG_V_gene	Igkv4-70	-2.35826	-5.12751	-3.48812	7.4409	0.0146985	0.520963	0.0607663	0.125714	0.108171	0	0.0322027	0.0148791
ENSMUSG00000030888	chr7:105731730-105737385	protein_coding	Rrp8	-0.227128	-1.1705	4.6132	7.44126	0.0146965	0.520963	28.5399	27.0599	23.5814	21.2313	23.83	22.512
ENSMUSG00000033450	chr17:7926000-7934897	protein_coding	Tagap	-0.310055	-1.23975	2.75402	7.43184	0.014749	0.522406	8.12243	6.91427	7.26552	5.49611	5.84478	6.65095
ENSMUSG00000038007	chr4:86874396-86934822	protein_coding	Acer2	0.398941	1.31854	7.00068	7.42735	0.0147742	0.522948	107.658	101.891	121.531	198.735	128.279	109.927
ENSMUSG00000021982	chr14:59559388-59597959	protein_coding	Cdadc1	0.187522	1.13881	4.79209	7.41924	0.0148197	0.524211	25.3801	26.5257	25.6907	30.4525	28.8536	29.044
ENSMUSG00000106432	chr3:104163924-104167200	sense_intronic	Gm43259	0.413204	1.33164	3.23991	7.41122	0.0148648	0.525264	7.51477	5.8457	10.5467	11.4604	10.804	9.92434
ENSMUSG00000033554	chr3:115887837-115934361	protein_coding	Dph5	-0.25055	-1.18966	4.01786	7.40622	0.014893	0.525264	19.425	16.8771	16.424	13.842	16.359	14.1202
ENSMUSG00000029394	chr5:124345417-124363082	protein_coding	Cdk2ap1	-0.199635	-1.14841	4.3913	7.40176	0.0149182	0.525264	21.7138	22.44	23.0766	19.3992	18.9191	20.2207
ENSMUSG00000074141	chr7:44816387-44840809	protein_coding	Il4i1	-0.441992	-1.35848	1.93134	7.40251	0.014914	0.525264	4.90182	3.39428	4.70546	2.64627	3.30077	3.66025
ENSMUSG00000035397	chr10:80567124-80577321	protein_coding	Klf16	-0.248136	-1.18767	4.1964	7.40191	0.0149174	0.525264	21.9569	18.9828	18.6956	14.8802	17.8403	17.468
ENSMUSG00000110409	chr8:44934712-44935159	bidirectional_promoter_lncRNA	Gm9908	1.49099	2.81082	-2.52055	7.40629	0.0148926	0.525264	0.0405109	0.125714	0.0540857	0.244271	0.161013	0.178549
ENSMUSG00000025132	chr11:120578104-120581624	protein_coding	Arhgdia	-0.19088	-1.14146	8.69179	7.40173	0.0149184	0.525264	435.857	471.333	415.324	355.191	406.124	397.182
ENSMUSG00000028047	chr3:89215180-89226837	protein_coding	Thbs3	0.211861	1.15818	4.93413	7.36703	0.0151163	0.525533	27.5677	27.7828	29.4587	33.0988	35.6322	29.5498
ENSMUSG00000006304	chr1:74236084-74268209	protein_coding	Arpc2	-0.184385	-1.13633	8.36449	7.38246	0.015028	0.525533	347.178	373.371	331.311	287.792	322.977	314.782
ENSMUSG00000035407	chr4:98754898-98817537	protein_coding	Kank4	0.325904	1.25345	4.38043	7.36649	0.0151194	0.525533	14.6042	22.1257	18.7317	25.3839	20.2716	23.6429
ENSMUSG00000106202	chr5:5304356-5307002	sense_intronic	Gm43727	0.472384	1.3874	1.63363	7.37026	0.0150978	0.525533	2.57244	1.85428	3.10092	3.9287	3.41348	3.2734
ENSMUSG00000051391	chr5:135908409-135934616	protein_coding	Ywhag	-0.187264	-1.1386	7.41915	7.38943	0.0149882	0.525533	193.176	181.405	172.101	149.23	171.286	159.578
ENSMUSG00000049232	chr6:59208870-59212033	protein_coding	Tigd2	0.195054	1.14477	4.52065	7.3784	0.0150511	0.525533	21.0657	21.5285	21.472	25.5264	23.6045	24.2231
ENSMUSG00000107546	chr6:73012043-73020360	antisense_RNA	Gm20560	0.781087	1.71843	-0.700437	7.39616	0.0149499	0.525533	0.283576	0.534285	0.450714	0.773526	0.627952	0.743954
ENSMUSG00000049643	chr7:27553233-27582099	protein_coding	2310022A10Rik	-0.220628	-1.16524	4.03319	7.38101	0.0150362	0.525533	18.6147	17.9771	16.2437	14.6563	15.5539	15.0874
ENSMUSG00000030499	chr7:34639014-34656732	protein_coding	Kctd15	-0.26365	-1.20051	3.11537	7.36327	0.015138	0.525533	9.76312	9.52284	9.03232	7.87775	8.32439	7.38002
ENSMUSG00000087632	chr1:157383931-157384329	processed_pseudogene	Gm6058	0.731845	1.66076	-0.260734	7.38339	0.0150227	0.525533	0.526641	0.377142	0.793257	1.13993	0.869472	0.922503
ENSMUSG00000031666	chr8:91070057-91123844	protein_coding	Rbl2	0.192807	1.14299	5.69486	7.39252	0.0149706	0.525533	44.4404	48.6828	51.742	57.9127	52.6513	55.0526
ENSMUSG00000059495	chr9:42963842-43107239	protein_coding	Arhgef12	0.173212	1.12757	9.50433	7.36244	0.0151427	0.525533	646.331	692.024	709.623	808.62	759.741	740.889
ENSMUSG00000032202	chr9:73044854-73097629	protein_coding	Rab27a	0.254531	1.19295	6.26409	7.39034	0.014983	0.525533	60.4422	81.3684	68.4906	92.3753	75.6118	82.6681
ENSMUSG00000032609	chr9:108447636-108461581	protein_coding	Klhdc8b	0.257684	1.19556	3.37799	7.38213	0.0150298	0.525533	8.70984	9.23998	10.2763	10.8497	11.2226	11.695
ENSMUSG00000020922	chr11:102162497-102185296	protein_coding	Lsm12	-0.182275	-1.13467	6.2622	7.3951	0.014956	0.525533	87.1592	82.1227	75.4676	70.452	75.5796	69.6341
ENSMUSG00000020736	chr11:115490420-115491862	protein_coding	Nt5c	-0.206936	-1.15423	4.31405	7.39179	0.0149748	0.525533	21.3695	20.9314	21.5622	17.1804	19.1928	18.9411
ENSMUSG00000057738	chr2:29965560-30031451	protein_coding	Sptan1	0.201853	1.15017	10.0953	7.37251	0.0150848	0.525533	938.273	1152.39	961.933	1194.22	1158.54	1158.1
ENSMUSG00000025869	chr13:54584185-54590090	protein_coding	Nop16	-0.24671	-1.1865	3.97439	7.3636	0.015136	0.525533	19.2022	15.9343	15.9373	13.4349	14.8937	14.7303
ENSMUSG00000022354	chr15:58933756-58939488	protein_coding	Ndufb9	-0.219372	-1.16423	4.38095	7.37	0.0150992	0.525533	23.7799	22.3771	21.0394	19.2771	17.8725	20.548
ENSMUSG00000033220	chr15:78559169-78572783	protein_coding	Rac2	-0.274201	-1.20932	4.55803	7.38673	0.0150036	0.525533	29.9578	21.2142	25.9612	20.6206	22.5902	20.7266
ENSMUSG00000037447	chr1:36307733-36324029	protein_coding	Arid5a	-0.268779	-1.20479	6.15631	7.36624	0.0151209	0.525533	78.4696	79.5456	75.8462	51.012	68.962	73.9639
ENSMUSG00000025255	chr3:5218526-5415857	protein_coding	Zfhx4	0.305942	1.23623	2.67692	7.37431	0.0150745	0.525533	5.26641	6.22285	5.57083	7.32814	6.44053	7.26099
ENSMUSG00000020160	chr11:18879817-19018985	protein_coding	Meis1	0.229085	1.17209	5.6734	7.35849	0.0151655	0.525981	43.1036	45.8542	51.7961	61.5361	53.714	49.8747
ENSMUSG00000046314	chr12:44852484-45074709	protein_coding	Stxbp6	0.317572	1.24623	4.5738	7.35435	0.0151894	0.526466	17.8653	22.5342	23.0766	31.9385	24.4096	22.8096
ENSMUSG00000023992	chr17:48346401-48354147	protein_coding	Trem2	-0.370846	-1.29311	1.73412	7.35004	0.0152143	0.526989	3.76751	3.86571	3.58769	3.03304	2.96264	2.67823
ENSMUSG00000041731	chr19:24683016-24861855	protein_coding	Pgm5	0.274292	1.2094	4.37667	7.34432	0.0152475	0.527793	16.65	17.7571	21.7605	24.4068	20.1106	23.5536
ENSMUSG00000040490	chr17:48932379-49097588	protein_coding	Lrfn2	-4.28678	-19.5186	-4.12705	7.58244	0.015272	0.528301	0.0202554	0.062857	0.0540857	0	0	0
ENSMUSG00000043535	chr2:29124181-29182471	protein_coding	Setx	0.163496	1.12	6.857	7.33701	0.01529	0.528579	109.643	104.594	113.634	123.825	123.835	119.643
ENSMUSG00000036362	chr3:59207892-59210882	protein_coding	P2ry13	-0.424764	-1.34235	2.46246	7.3302	0.0153297	0.528689	7.87937	4.52571	6.32803	5.00757	4.52447	4.553
ENSMUSG00000081855	chr5:22612628-22613182	processed_pseudogene	Rpl17-ps5	-0.682282	-1.60468	-0.378784	7.33265	0.0153154	0.528689	0.749451	0.974284	1.04566	0.651391	0.450837	0.624921
ENSMUSG00000029272	chr5:87575969-87591594	protein_coding	Sult1e1	-2.85162	-7.21813	-3.53861	7.32361	0.0153682	0.528689	0.182299	0.0942855	0.0180286	0.020356	0.0161013	0
ENSMUSG00000029629	chr6:11907809-12081205	protein_coding	Phf14	0.16219	1.11898	5.98776	7.32237	0.0153754	0.528689	58.4977	61.2856	59.7828	68.3146	66.7239	65.8697
ENSMUSG00000065987	chr8:3917655-3926844	protein_coding	Cd209b	-0.662123	-1.58241	-0.461071	7.32902	0.0153366	0.528689	0.870984	0.84857	0.865372	0.590323	0.434736	0.610042
ENSMUSG00000031562	chr8:48099092-48153233	protein_coding	Dctd	-0.598633	-1.51428	0.904694	7.33251	0.0153162	0.528689	2.63321	1.91714	2.10934	0.936374	1.80335	1.6367
ENSMUSG00000091780	chr15:89371639-89373818	protein_coding	Sco2	-0.450166	-1.3662	1.18141	7.3212	0.0153823	0.528689	2.99781	2.48285	2.30766	1.7099	2.06097	1.9194
ENSMUSG00000039929	chr16:90751527-90810413	protein_coding	Urb1	-0.204971	-1.15266	5.22478	7.32314	0.015371	0.528689	43.7315	37.8085	38.491	32.2845	36.0026	35.8586
ENSMUSG00000037754	chr2:158665398-158766334	protein_coding	Ppp1r16b	0.261217	1.19849	7.02311	7.32403	0.0153658	0.528689	106.564	122.194	126.056	169.158	131.677	124.493
ENSMUSG00000033809	chr16:20605451-20610768	protein_coding	Alg3	-0.266065	-1.20252	3.69366	7.31922	0.015394	0.528747	14.5434	13.0428	14.6753	10.1169	12.6395	12.3943
ENSMUSG00000027831	chr3:66053558-66296837	protein_coding	Veph1	0.318511	1.24704	2.65438	7.3123	0.0154346	0.529481	5.42846	5.21713	5.96746	7.87775	6.52104	6.41288
ENSMUSG00000056602	chr5:150118645-150497753	protein_coding	Fry	0.181025	1.13369	6.65828	7.31052	0.0154451	0.529481	90.9672	101.923	91.0804	111.652	100.746	109.421
ENSMUSG00000073838	chr7:126487361-126490731	protein_coding	Tufm	-0.209711	-1.15646	4.57628	7.31135	0.0154402	0.529481	26.0282	23.5714	27.0068	21.3738	21.5436	23.3899
ENSMUSG00000021969	chr14:57832703-57890276	protein_coding	Zdhhc20	0.158331	1.116	6.15135	7.30644	0.0154692	0.529965	66.8024	67.6656	66.9401	76.8234	74.4042	73.5473
ENSMUSG00000086179	chr2:164550530-164559730	lincRNA	Gm14317	-0.505645	-1.41976	0.560609	7.30329	0.0154877	0.53026	1.60018	1.88571	1.67666	1.28243	1.272	1.07129
ENSMUSG00000028539	chr4:117926162-117929763	protein_coding	Artn	-0.371795	-1.29396	3.02859	7.29408	0.0155423	0.530766	9.62133	10.56	7.53595	7.97953	7.59983	5.78796
ENSMUSG00000103869	chr14:61667220-61670131	TEC	Gm37420	0.328614	1.25581	2.94704	7.29541	0.0155344	0.530766	7.23119	5.34285	7.62609	8.69199	8.4371	8.43644
ENSMUSG00000038976	chr11:94991035-95006899	protein_coding	Ppp1r9b	-0.182358	-1.13474	7.31959	7.29718	0.0155239	0.530766	181.934	162.517	164.907	144.955	159.612	144.342
ENSMUSG00000020918	chr11:100704746-100712465	protein_coding	Kat2a	-0.222712	-1.16693	4.65745	7.29486	0.0155376	0.530766	28.9855	24.1057	28.2688	21.8419	24.2808	23.6875
ENSMUSG00000074829	chr9:124291804-124312696	protein_coding	2010315B03Rik	0.235975	1.1777	4.06067	7.28624	0.0155888	0.532015	15.86	14.96	14.9817	19.8878	17.9852	16.1438
ENSMUSG00000104571	chr3:126625880-126628757	TEC	Gm43010	0.322596	1.25058	2.99284	7.2838	0.0156033	0.53217	7.39324	5.68856	7.84243	8.8752	9.32267	8.15373
ENSMUSG00000048807	chr11:3907021-3914664	protein_coding	Slc35e4	-0.267562	-1.20377	4.27229	7.27774	0.0156395	0.532469	21.6328	23.1314	18.6416	15.0634	18.7903	18.6435
ENSMUSG00000113505	chr13:68995537-68998019	TEC	AC154482.1	0.470207	1.38531	0.816857	7.27966	0.015628	0.532469	1.3166	1.57143	1.42426	1.99488	1.83555	2.11283
ENSMUSG00000061613	chr17:31647082-31658754	protein_coding	U2af1	-0.196103	-1.1456	5.65108	7.27732	0.0156421	0.532469	54.3251	57.3885	49.3082	44.1928	46.4362	49.7854
ENSMUSG00000001525	chr17:35833921-35838306	protein_coding	Tubb5	-0.195215	-1.14489	8.05813	7.27526	0.0156543	0.532547	296.114	285.559	271.871	225.442	272.853	247.171
ENSMUSG00000044337	chr1:90203980-90216751	protein_coding	Ackr3	-0.296404	-1.22808	5.76796	7.26632	0.015708	0.53403	64.4528	61.2542	54.5365	37.7196	54.6318	54.2342
ENSMUSG00000031734	chr8:91798525-91802067	protein_coding	Irx3	0.238035	1.17938	5.29033	7.26238	0.0157316	0.534494	36.2775	36.1428	35.1557	49.6075	39.7542	37.5994
ENSMUSG00000056579	chr11:3639785-3649673	antisense_RNA	Tug1	0.163349	1.11988	6.92394	7.26008	0.0157454	0.534622	111.04	116.38	116.122	134.024	126.025	124.687
ENSMUSG00000020262	chr10:77290726-77418270	protein_coding	Adarb1	0.227852	1.17109	6.20834	7.25633	0.015768	0.534841	58.1534	69.8341	76.2068	77.1084	76.4652	85.5249
ENSMUSG00000000838	chrX:68678541-68717963	protein_coding	Fmr1	0.159056	1.11656	6.32369	7.25569	0.0157719	0.534841	73.426	77.2827	76.2248	87.1235	82.3744	83.8734
ENSMUSG00000022829	chr16:37114942-37384962	protein_coding	Stxbp5l	1.2561	2.38849	-1.98793	7.25016	0.0158053	0.535633	0.101277	0.188571	0.0901429	0.20356	0.225419	0.416614
ENSMUSG00000105517	chr3:41002434-41006089	TEC	Gm42436	0.431578	1.34871	1.42903	7.21409	0.0160251	0.535754	2.02554	1.98	2.66823	3.21624	2.97875	2.88654
ENSMUSG00000026185	chr1:72857932-72874884	protein_coding	Igfbp5	0.235668	1.17745	8.68748	7.23025	0.0159262	0.535754	373.551	440.533	321.99	446.284	458.244	432.892
ENSMUSG00000028480	chr4:43957401-43979118	protein_coding	Glipr2	-0.294227	-1.22623	5.12498	7.24176	0.0158562	0.535754	45.0886	34.0371	36.0572	27.0938	36.6466	30.2343
ENSMUSG00000105287	chr5:5154571-5157914	sense_intronic	Gm43577	0.475498	1.3904	1.18161	7.23199	0.0159156	0.535754	1.66095	1.57143	2.25357	2.80912	2.60842	2.30626
ENSMUSG00000105861	chr5:44623919-44627701	TEC	Gm43508	0.531978	1.44591	2.75459	7.20637	0.0160726	0.535754	6.52225	3.33142	6.29197	9.52659	8.25998	5.98139
ENSMUSG00000084392	chr5:135006577-135006748	processed_pseudogene	Rps29-ps	-4.29504	-19.6307	-4.1264	7.44831	0.0160295	0.535754	0.0607663	0.062857	0.0180286	0	0	0
ENSMUSG00000044471	chr6:31093559-31218474	lincRNA	Lncpint	0.238671	1.1799	4.06725	7.2339	0.015904	0.535754	15.3536	14.1428	16.406	18.3407	16.359	19.566
ENSMUSG00000029830	chr6:37983739-38046996	protein_coding	Svopl	0.759789	1.69324	-0.776636	7.20549	0.0160781	0.535754	0.344342	0.534285	0.342543	0.651391	0.61185	0.743954
ENSMUSG00000041801	chr1:135766119-135769136	protein_coding	Phlda3	-0.215862	-1.1614	6.63181	7.24382	0.0158437	0.535754	113.309	97.7112	108.55	80.9556	101.696	92.5479
ENSMUSG00000104145	chr1:137935189-137937346	TEC	D130019J16Rik	0.482593	1.39725	2.23564	7.24686	0.0158252	0.535754	4.25364	2.79714	4.43503	6.75818	5.29734	4.25542
ENSMUSG00000038540	chr7:83584927-83625614	protein_coding	Tmc3	-0.313261	-1.24251	3.24958	7.22159	0.0159792	0.535754	10.31	11.1571	10.1501	10.0355	8.34049	7.09732
ENSMUSG00000030724	chr7:126408450-126414889	protein_coding	Cd19	-0.44183	-1.35833	2.87498	7.20676	0.0160702	0.535754	11.0392	7.07141	7.12129	6.88031	6.84306	4.95473
ENSMUSG00000037772	chr7:142532686-142540747	protein_coding	Mrpl23	-0.224763	-1.16858	3.9483	7.22143	0.0159801	0.535754	16.8323	17.6314	15.4505	14.4324	13.4124	14.8047
ENSMUSG00000020019	chr10:93640681-93747207	protein_coding	Ntn4	0.206642	1.154	6.45636	7.23388	0.0159041	0.535754	77.1732	92.777	74.6744	97.4032	95.2555	89.4084
ENSMUSG00000038457	chr8:13435189-13468473	protein_coding	Tmem255b	-0.712745	-1.63892	-0.452054	7.2313	0.0159198	0.535754	1.03303	0.785713	0.811286	0.671747	0.386432	0.565405
ENSMUSG00000038793	chr1:180935022-180938400	protein_coding	Lefty1	-0.618889	-1.53569	-0.0541934	7.22187	0.0159774	0.535754	1.33686	1.00571	1.06369	0.916018	0.676256	0.654679
ENSMUSG00000040818	chr14:26573856-26634322	protein_coding	Dennd6a	0.164911	1.1211	5.85838	7.20353	0.0160901	0.535754	53.7377	54.9685	55.2576	63.7549	60.1224	59.9627
ENSMUSG00000023110	chr14:54507187-54517525	protein_coding	Prmt5	-0.187165	-1.13852	5.16155	7.2457	0.0158323	0.535754	40.0045	35.6714	38.509	34.0759	34.1348	32.1686
ENSMUSG00000101335	chr9:88441500-88443652	sense_intronic	Gm28229	0.306643	1.23683	2.50794	7.20433	0.0160852	0.535754	4.98284	5.15428	4.97589	5.8218	5.97359	6.85925
ENSMUSG00000020775	chr11:116131817-116138868	protein_coding	Mrpl38	-0.190788	-1.14139	4.76896	7.20829	0.0160608	0.535754	28.864	28.5685	29.675	23.9386	25.9714	26.3955
ENSMUSG00000005846	chr16:11192970-11203331	protein_coding	Rsl1d1	-0.192283	-1.14257	5.9238	7.20693	0.0160692	0.535754	70.1446	65.8427	58.2323	54.9204	58.0131	56.9869
ENSMUSG00000003955	chr16:36043844-36071515	protein_coding	Fam162a	-0.194088	-1.144	4.3351	7.20654	0.0160716	0.535754	21.41	21.9371	21.2196	19.0328	18.3877	19.0006
ENSMUSG00000040276	chr17:27655509-27711106	protein_coding	Pacsin1	-0.51578	-1.42977	0.64663	7.22921	0.0159325	0.535754	2.06605	1.54	1.80286	1.16029	1.1754	1.45815
ENSMUSG00000016283	chr17:37480851-37483552	protein_coding	H2-M2	-0.981028	-1.97387	-1.20696	7.22819	0.0159388	0.535754	0.465875	0.314285	0.775229	0.366407	0.193216	0.267823
ENSMUSG00000063888	chr17:46773907-46782656	protein_coding	Rpl7l1	-0.174226	-1.12836	6.12663	7.22537	0.015956	0.535754	79.1178	69.9913	73.0157	64.162	64.5502	68.1908
ENSMUSG00000024427	chr18:38586268-38601268	protein_coding	Spry4	-0.399055	-1.31864	7.47214	7.21468	0.0160215	0.535754	211.568	212.142	182.269	101.78	190.253	167.271
ENSMUSG00000052026	chr18:60995381-61014199	protein_coding	Slc6a7	1.25548	2.38747	-2.25755	7.20978	0.0160516	0.535754	0.101277	0.125714	0.0721143	0.305339	0.209317	0.193428
ENSMUSG00000110298	chr19:8473313-8541798	transcribed_unprocessed_pseudogene	Gm8189	0.722518	1.65006	-0.401636	7.21655	0.01601	0.535754	0.526641	0.345714	0.667057	0.95673	0.949978	0.729075
ENSMUSG00000066800	chr1:153749426-153764221	protein_coding	Rnasel	0.215897	1.16143	4.80913	7.19892	0.0161186	0.536368	23.0912	28.2857	26.3758	31.3075	29.0951	29.8028
ENSMUSG00000033342	chr3:117574836-117689507	protein_coding	Plppr5	-2.60188	-6.07075	-3.65178	7.19055	0.0161705	0.536421	0.121533	0.062857	0.0540857	0.020356	0.0161013	0
ENSMUSG00000014932	chr5:32611171-32687057	protein_coding	Yes1	0.191307	1.1418	5.95058	7.19697	0.0161306	0.536421	54.7707	60.6885	57.6915	69.4138	68.5273	59.7246
ENSMUSG00000081951	chr8:13021941-13022210	processed_pseudogene	Gm15352	1.41683	2.66998	-2.57718	7.1953	0.016141	0.536421	0.0607663	0.062857	0.0721143	0.20356	0.128811	0.208307
ENSMUSG00000056427	chr11:35121224-35708507	protein_coding	Slit3	0.177207	1.13069	6.73506	7.19064	0.0161699	0.536421	93.1345	98.6855	107.973	109.332	115.994	113.676
ENSMUSG00000048538	chr1:7177739-7179037	processed_pseudogene	Gm9826	-1.3867	-2.6148	-2.59376	7.19231	0.0161595	0.536421	0.263321	0.125714	0.180286	0.10178	0.0644053	0.0595163
ENSMUSG00000060678	chr13:23697635-23698454	protein_coding	Hist1h4c	-0.196608	-1.146	6.13707	7.18877	0.0161815	0.536453	69.6585	75.1456	80.6058	69.8006	59.6876	67.2534
ENSMUSG00000046330	chr1:72711290-72713813	protein_coding	Rpl37a	-0.200813	-1.14935	7.91586	7.18647	0.0161958	0.536594	247.38	286.817	240.7	236.495	208.834	228.766
ENSMUSG00000028282	chr4:32615451-32653265	protein_coding	Casp8ap2	0.174232	1.12836	5.30788	7.17751	0.0162516	0.53711	36.3788	37.0542	38.0764	43.4193	40.6398	41.7953
ENSMUSG00000026353	chr1:128243964-128279378	protein_coding	Ubxn4	-0.166692	-1.12248	7.15127	7.17808	0.0162481	0.53711	152.442	156.011	142.588	129.016	136.588	136.144
ENSMUSG00000033722	chr1:155212471-155244444	protein_coding	BC034090	-0.304379	-1.23489	3.49295	7.18027	0.0162344	0.53711	13.4091	10.8114	12.9445	8.38665	10.9972	10.7427
ENSMUSG00000112124	chr12:32929151-32929947	processed_pseudogene	Gm19056	1.14564	2.21245	-1.93676	7.18038	0.0162337	0.53711	0.101277	0.125714	0.162257	0.183204	0.354229	0.32734
ENSMUSG00000020674	chr12:29937608-30017658	protein_coding	Pxdn	0.196276	1.14574	7.73025	7.17483	0.0162683	0.537328	194.695	192.28	206.589	231.203	246.737	202.207
ENSMUSG00000112831	chr10:100129868-100144126	lincRNA	AC167229.2	-0.698849	-1.62321	-0.500648	7.17047	0.0162956	0.537897	0.729196	0.754284	1.02763	0.590323	0.563547	0.416614
ENSMUSG00000022557	chr15:76452996-76477269	protein_coding	Bop1	-0.226311	-1.16984	4.7479	7.16461	0.0163324	0.538777	32.8138	26.6828	27.2953	23.4093	25.3757	25.4432
ENSMUSG00000096638	chr12:113879096-113879541	IG_V_gene	Ighv2-9	-1.97047	-3.91896	-2.3478	7.16128	0.0163533	0.538894	0.121533	0.0942855	0.522829	0	0.048304	0.133912
ENSMUSG00000064147	chr17:29135056-29148980	protein_coding	Rab44	0.411256	1.32984	1.83874	7.16047	0.0163584	0.538894	3.5447	2.54571	2.9026	3.76585	4.55668	3.70489
ENSMUSG00000073702	chr1:39367842-39371911	protein_coding	Rpl31	-0.171653	-1.12635	7.91079	7.15922	0.0163662	0.538894	250.378	268.839	245.621	235.987	215.581	227.427
ENSMUSG00000025150	chr11:120729489-120732114	protein_coding	Cbr2	0.204716	1.15246	10.2808	7.15745	0.0163774	0.538928	1029.71	1217.79	1220.1	1347.18	1223.85	1425.19
ENSMUSG00000074129	chr7:45125558-45128761	protein_coding	Rpl13a	-0.257568	-1.19546	3.58943	7.15467	0.0163949	0.539173	14.4016	11.9428	12.8544	10.0762	11.0133	11.7247
ENSMUSG00000004609	chr7:43524216-43544428	protein_coding	Cd33	0.199699	1.14846	5.06932	7.14424	0.0164608	0.541006	32.2669	32.7485	28.6654	36.315	33.7001	37.4804
ENSMUSG00000021613	chr13:89539796-89611652	protein_coding	Hapln1	0.540741	1.45472	0.530446	7.14232	0.0164729	0.541071	0.972261	1.1	1.29806	1.5267	1.46522	1.9194
ENSMUSG00000106063	chr3:104155533-104156248	sense_intronic	C030032O16Rik	0.552315	1.46644	1.01107	7.13162	0.016541	0.542637	1.45839	1.06857	2.10934	2.19844	2.30249	2.44017
ENSMUSG00000058546	chr11:78180932-78183584	protein_coding	Rpl23a	-0.163702	-1.12016	8.2913	7.13224	0.016537	0.542637	321.717	342.759	328.589	299.904	283.722	302.878
ENSMUSG00000029610	chr5:143902704-143909847	protein_coding	Aimp2	-0.241383	-1.18213	3.4822	7.12328	0.0165942	0.542715	13.1053	11.4714	11.6465	10.2594	9.95062	10.46
ENSMUSG00000033287	chr15:78428564-78438909	protein_coding	Kctd17	-0.230827	-1.17351	4.05697	7.12328	0.0165942	0.542715	18.1489	17.0343	18.6235	14.0456	14.8776	16.9324
ENSMUSG00000024675	chr19:11404770-11427246	protein_coding	Ms4a4c	-0.479977	-1.39472	2.69267	7.1273	0.0165685	0.542715	9.88466	5.37428	7.12129	5.55718	6.32782	4.30005
ENSMUSG00000046774	chrX:101794656-101798642	protein_coding	8030474K03Rik	4.8441	28.7223	-3.72113	7.35544	0.0165795	0.542715	0	0	0	0.020356	0.0161013	0.148791
ENSMUSG00000047230	chrX:139800828-139811386	protein_coding	Cldn2	-0.561848	-1.47616	0.446253	7.1265	0.0165736	0.542715	1.92427	1.22571	1.58651	1.0178	1.2237	0.996898
ENSMUSG00000040412	chr3:108455694-108536536	protein_coding	5330417C22Rik	0.233642	1.1758	6.49305	7.12151	0.0166055	0.542751	70.6712	85.8627	91.7114	101.515	87.398	102.963
ENSMUSG00000068758	chr14:14346275-14356011	protein_coding	Il3ra	-0.243027	-1.18347	3.69136	7.1195	0.0166183	0.542838	15.2726	13.5771	13.0887	10.9719	12.3658	12.0818
ENSMUSG00000039221	chr3:28805436-28807424	protein_coding	Rpl22l1	-0.20152	-1.14991	4.33459	7.11171	0.0166683	0.542976	22.1595	22.2828	20.2822	18.931	18.1784	19.1345
ENSMUSG00000102579	chr3:29219887-29221248	TEC	Gm37965	0.930169	1.9055	-0.958535	7.11299	0.0166601	0.542976	0.162044	0.439999	0.3786	0.712458	0.450837	0.669558
ENSMUSG00000098068	chr10:31574400-31575013	processed_pseudogene	Gm7909	0.648161	1.56717	-0.198521	7.11357	0.0166564	0.542976	0.526641	0.565713	0.793257	1.13993	0.885573	0.982019
ENSMUSG00000043631	chr13:49504810-49532789	protein_coding	Ecm2	0.372938	1.29499	4.13435	7.11565	0.016643	0.542976	11.7279	17.9771	16.1716	23.1244	15.8759	20.2653
ENSMUSG00000016256	chr2:174427493-174439039	protein_coding	Ctsz	-0.157356	-1.11524	7.20582	7.11091	0.0166734	0.542976	159.957	154.691	152.287	137.199	141.08	140.399
ENSMUSG00000037808	chr9:13827716-13854987	protein_coding	Fam76b	0.198765	1.14772	5.29195	7.10181	0.0167321	0.544553	34.5963	40.0714	34.7411	43.6839	39.6254	42.1227
ENSMUSG00000109564	chr9:18495455-18674530	protein_coding	Muc16	0.3486	1.27332	6.63689	7.09505	0.0167758	0.545448	87.4225	108.428	66.9401	131.866	100.553	101.803
ENSMUSG00000076439	chr17:37010743-37023398	protein_coding	Mog	-1.98391	-3.95563	-2.4172	7.09439	0.01678	0.545448	0.141788	0.722856	0.0721143	0.0407119	0.0644053	0.0892745
ENSMUSG00000095159	chr5:7179365-7180700	processed_pseudogene	Tubb4b-ps1	-0.704276	-1.62933	-0.661594	7.08887	0.0168158	0.546278	0.729196	0.911427	0.667057	0.427475	0.547445	0.416614
ENSMUSG00000027365	chr2:126791565-126876230	protein_coding	Trpm7	0.170312	1.1253	7.49001	7.08694	0.0168283	0.546352	158.236	179.017	170.172	194.481	189.368	187.09
ENSMUSG00000004891	chr3:87971078-87980451	protein_coding	Nes	-0.333201	-1.25981	9.60579	7.0799	0.0168741	0.546508	858.567	929.844	817.903	494.385	773.427	800.807
ENSMUSG00000041235	chr4:8690406-8867659	protein_coding	Chd7	-0.277754	-1.21231	7.34694	7.08191	0.0168611	0.546508	189.996	177.225	168.026	114.482	164.733	162.167
ENSMUSG00000113065	chr13:9344402-9348425	TEC	AC131743.1	0.339921	1.26569	2.95214	7.0827	0.0168559	0.546508	6.6843	5.56285	7.9506	9.36374	8.80743	7.60321
ENSMUSG00000045103	chrX:82948870-85206141	protein_coding	Dmd	0.281726	1.21565	6.12856	7.08119	0.0168657	0.546508	50.9829	70.3056	68.13	70.798	71.1357	88.099
ENSMUSG00000022500	chr16:10959275-11066157	protein_coding	Litaf	-0.329993	-1.25701	6.86086	7.07783	0.0168876	0.546615	154.286	109.56	124.379	81.6681	122.418	104.808
ENSMUSG00000020034	chr10:84576626-84614359	protein_coding	Tcp11l2	0.226182	1.16974	4.33517	7.07461	0.0169086	0.54663	18.4325	18.26	18.948	22.819	19.064	23.2411
ENSMUSG00000041378	chr16:18776847-18778260	protein_coding	Cldn5	-0.220245	-1.16493	8.02143	7.07566	0.0169017	0.54663	281.227	299.451	258.241	209.931	268.071	241.993
ENSMUSG00000028766	chr4:137741733-137796384	protein_coding	Alpl	-0.479408	-1.39417	3.36816	7.05602	0.0170306	0.547757	15.0093	12.4771	8.67175	6.37141	10.9006	8.52571
ENSMUSG00000107165	chr5:74575947-74577276	TEC	Gm43747	0.393691	1.31375	1.71514	7.05805	0.0170171	0.547757	2.4104	2.73428	3.19106	3.44016	3.6711	3.85368
ENSMUSG00000033209	chr5:110879803-111289780	protein_coding	Ttc28	0.206474	1.15386	6.37549	7.06599	0.016965	0.547757	68.5444	80.017	82.5889	95.3066	80.9736	90.435
ENSMUSG00000030086	chr6:89383146-89595652	protein_coding	Chchd6	-0.251168	-1.19017	3.37725	7.05608	0.0170301	0.547757	11.5659	11.6914	10.6008	8.8752	9.27437	10.2368
ENSMUSG00000000861	chr11:24078056-24174123	protein_coding	Bcl11a	-0.495179	-1.4095	2.86527	7.05634	0.0170284	0.547757	11.6469	5.81427	7.87849	5.96429	7.10069	5.05889
ENSMUSG00000033715	chr13:4049011-4090688	protein_coding	Akr1c14	0.360286	1.28368	7.65922	7.06657	0.0169612	0.547757	133.524	235.588	162.167	212.964	230.555	237.887
ENSMUSG00000100210	chr13:23544052-23545312	protein_coding	Hist1h3f	-0.254357	-1.1928	3.55917	7.05797	0.0170177	0.547757	11.5456	14.4257	12.5479	10.9719	10.4015	10.832
ENSMUSG00000038299	chr18:32837225-32866420	protein_coding	Wdr36	-0.172445	-1.12697	5.68527	7.0629	0.0169853	0.547757	55.4797	53.7742	54.248	45.4956	50.7192	48.848
ENSMUSG00000027341	chr2:132239492-132247807	protein_coding	Tmem230	-0.193083	-1.1432	4.29894	7.05521	0.0170359	0.547757	20.8631	21.2142	20.8591	18.6664	17.8403	18.5393
ENSMUSG00000042460	chr6:7844842-7875687	protein_coding	C1galt1	0.163146	1.11973	6.78444	7.04966	0.0170725	0.547943	103.141	108.554	100.239	121.077	115.382	112.769
ENSMUSG00000015305	chr10:8722219-8886070	protein_coding	Sash1	0.207127	1.15439	7.45097	7.05012	0.0170694	0.547943	148.736	182.16	156.38	201.85	176.825	183.682
ENSMUSG00000031879	chr8:104639838-104641965	protein_coding	Fam96b	-0.21261	-1.15878	3.88368	7.05048	0.017067	0.547943	15.3131	15.6828	16.4601	13.0889	14.0082	13.8524
ENSMUSG00000015653	chr5:5664829-5694578	protein_coding	Steap2	0.208544	1.15552	5.48138	7.04719	0.0170888	0.548135	42.9213	43.9056	37.4634	44.2742	52.0073	47.1815
ENSMUSG00000041827	chr5:114923240-114937915	protein_coding	Oasl1	-0.451626	-1.36758	1.0087	7.04063	0.0171322	0.548211	2.43065	1.91714	2.48794	1.54705	1.70674	1.77061
ENSMUSG00000037395	chr1:192098546-192138062	protein_coding	Rcor3	0.187296	1.13863	5.62264	7.04348	0.0171133	0.548211	42.2123	50.097	45.8647	53.2308	52.5225	51.4518
ENSMUSG00000020297	chr11:32000463-32059202	protein_coding	Nsg2	-0.4973	-1.41157	1.12621	7.04197	0.0171233	0.548211	2.53193	2.57714	2.50597	1.62848	1.41692	2.32114
ENSMUSG00000081344	chr2:172509521-172509691	processed_pseudogene	Gm14303	-0.486739	-1.40127	0.978523	7.04323	0.017115	0.548211	1.92427	2.67142	2.30766	1.60812	1.40082	1.87476
ENSMUSG00000086320	chr4:117700188-117700923	lincRNA	Gm12840	0.925099	1.89881	-1.42182	7.02326	0.0172478	0.548509	0.243065	0.314285	0.144229	0.447831	0.402533	0.431493
ENSMUSG00000030158	chr6:129375515-129385874	protein_coding	Clec12b	0.684727	1.6074	-0.086741	7.02862	0.017212	0.548509	0.627919	1.00571	0.486772	1.07887	1.03049	1.17545
ENSMUSG00000084974	chr7:27249263-27257932	antisense_RNA	Gm15567	1.86035	3.63095	-3.13323	7.03079	0.0171976	0.548509	0.0202554	0.0314285	0.0360572	0.122136	0.128811	0.0892745
ENSMUSG00000008318	chr7:100845847-100863446	protein_coding	Relt	-0.332217	-1.25895	2.1416	7.03678	0.0171578	0.548509	5.4082	4.77713	4.50714	4.01012	3.78381	3.88344
ENSMUSG00000037613	chr7:143665809-143685872	protein_coding	Tnfrsf23	-0.330785	-1.2577	2.20582	7.02371	0.0172448	0.548509	5.46897	5.05999	4.83166	3.82692	4.49227	3.88344
ENSMUSG00000112734	chr10:53337753-53345085	sense_intronic	AC153524.2	0.361183	1.28448	2.08264	7.03562	0.0171655	0.548509	3.62572	3.33142	3.96629	5.23148	4.08974	4.79106
ENSMUSG00000102593	chr8:105633750-105634871	TEC	Gm38384	4.31542	19.91	-3.9795	7.24891	0.0172375	0.548509	0	0	0	0.0610679	0.0322027	0.0446372
ENSMUSG00000039364	chr11:121053458-121063569	protein_coding	Sectm1b	-0.597392	-1.51298	0.15371	7.02223	0.0172547	0.548509	1.3166	1.06857	1.49637	0.651391	0.982181	0.937382
ENSMUSG00000032915	chr17:55749984-55853662	protein_coding	Adgre4	-0.595318	-1.51081	2.41089	7.03214	0.0171886	0.548509	8.66933	4.65142	5.71506	5.35362	4.71769	2.69311
ENSMUSG00000027210	chr2:115863064-116065839	protein_coding	Meis2	0.194313	1.14418	5.17436	7.02389	0.0172436	0.548509	34.6165	31.2714	34.9214	40.3048	39.4322	35.7544
ENSMUSG00000044149	chrX:36887540-36902899	protein_coding	Nkrf	-0.245578	-1.18557	3.66501	7.02765	0.0172185	0.548509	15.1106	12.3828	13.6476	10.9719	11.7862	11.9925
ENSMUSG00000037826	chr6:57506502-57535468	protein_coding	Ppm1k	0.245121	1.18519	4.44077	7.01472	0.0173049	0.548775	17.2981	20.2085	21.9588	24.9768	21.3826	24.1487
ENSMUSG00000064158	chr7:45621811-45628823	protein_coding	Izumo1	-0.728733	-1.65718	-0.508627	7.01721	0.0172882	0.548775	0.891239	0.691427	0.919458	0.325695	0.627952	0.550526
ENSMUSG00000108599	chr7:79466409-79468535	TEC	Gm10616	-0.636897	-1.55498	0.268204	7.01887	0.0172771	0.548775	1.43814	0.974284	1.80286	0.712458	1.03049	0.996898
ENSMUSG00000026768	chr2:12106632-12301922	protein_coding	Itga8	0.240909	1.18174	7.7549	7.0136	0.0173124	0.548775	163.907	219.465	210.592	248.892	217.432	235.476
ENSMUSG00000033983	chr11:88970252-88991613	protein_coding	Coil	-0.25725	-1.1952	2.97916	7.01177	0.0173248	0.548775	8.81112	8.29713	8.56358	7.40957	7.14899	6.94853
ENSMUSG00000023067	chr17:29090979-29100722	protein_coding	Cdkn1a	-0.256414	-1.19451	9.05999	7.01313	0.0173156	0.548775	580.42	628.727	534.061	395.476	519.67	544.024
ENSMUSG00000052889	chr7:122288751-122634402	protein_coding	Prkcb	-0.32985	-1.25688	3.84973	7.00932	0.0173412	0.548971	19.9516	13.0428	14.9817	12.4578	14.0726	11.7693
ENSMUSG00000090086	chr5:123133723-123141666	lincRNA	AI480526	0.237743	1.17915	4.14213	6.99946	0.0174076	0.549768	16.0626	14.74	17.5598	20.1931	17.1318	19.8487
ENSMUSG00000026691	chr1:162953800-162984528	protein_coding	Fmo3	0.43936	1.356	5.89227	7.00049	0.0174007	0.549768	38.5258	63.0456	49.7949	57.6481	55.5496	91.4468
ENSMUSG00000026556	chr1:172000960-172028444	protein_coding	Vangl2	0.299952	1.2311	2.92534	6.99963	0.0174065	0.549768	6.29944	6.63142	7.3196	9.3841	8.19558	7.42466
ENSMUSG00000076011	chrX:142739000-142739097	miRNA	Mir652	0.763995	1.69819	-0.769056	7.00271	0.0173857	0.549768	0.44562	0.282857	0.432686	0.834594	0.644053	0.565405
ENSMUSG00000015222	chr1:66175273-66442583	protein_coding	Map2	-0.221171	-1.16568	5.93509	6.9954	0.0174351	0.550308	73.7095	68.2313	55.6723	56.5488	56.3547	56.5405
ENSMUSG00000030830	chr7:127296260-127335138	protein_coding	Itgal	-0.306262	-1.2365	5.41754	6.99054	0.017468	0.551021	57.0191	37.2428	47.2349	38.7781	42.0245	33.8797
ENSMUSG00000024913	chr19:3584828-3686564	protein_coding	Lrp5	0.229154	1.17215	7.35671	6.98418	0.0175112	0.552057	127.366	172.574	152.792	182.776	169.595	178.103
ENSMUSG00000041417	chr13:101680563-101768217	protein_coding	Pik3r1	0.163436	1.11995	7.55618	6.97937	0.0175439	0.552762	169.579	176.534	186.397	201.646	194.585	200.183
ENSMUSG00000107136	chr5:67843120-67844420	TEC	Gm42466	0.362822	1.28594	2.51858	6.97743	0.0175571	0.552852	4.86131	4.36856	5.57083	6.85996	5.20073	7.08244
ENSMUSG00000047649	chr7:19356014-19359483	protein_coding	Cd3eap	-0.250976	-1.19001	3.94924	6.97363	0.017583	0.553341	17.602	17.1285	15.6127	12.1321	14.7971	15.2808
ENSMUSG00000026077	chr1:39193731-39363236	protein_coding	Npas2	0.284297	1.21782	4.40655	6.9706	0.0176038	0.553667	17.4399	20.2085	19.6151	20.2949	28.0968	21.2324
ENSMUSG00000070691	chr4:135120652-135177990	protein_coding	Runx3	-0.384107	-1.30505	2.63054	6.96025	0.0176747	0.553952	8.26422	5.09142	7.4458	5.23148	5.68377	5.14816
ENSMUSG00000007279	chr7:109798676-109865679	protein_coding	Scube2	0.341797	1.26733	4.96606	6.96278	0.0176573	0.553952	21.3492	25.2371	35.8048	34.198	33.5552	36.8704
ENSMUSG00000056313	chr8:24437180-24438984	protein_coding	Tcim	-0.313624	-1.24283	5.33208	6.95926	0.0176815	0.553952	46.385	41.2342	46.2072	27.2973	43.8761	36.4686
ENSMUSG00000021944	chr14:63198922-63271692	protein_coding	Gata4	0.56458	1.47896	0.478329	6.95963	0.0176789	0.553952	0.870984	1.44571	0.991572	1.58776	1.70674	1.50279
ENSMUSG00000018286	chr11:70525367-70527858	protein_coding	Psmb6	-0.164832	-1.12104	6.244	6.96316	0.0176547	0.553952	81.8522	81.2427	77.2164	68.966	69.6221	75.7196
ENSMUSG00000055762	chr15:75894796-75909556	protein_coding	Eef1d	-0.156628	-1.11468	6.03434	6.95867	0.0176855	0.553952	70.6307	68.0742	68.4906	61.9839	60.8952	63.0129
ENSMUSG00000024399	chr17:35194439-35196320	protein_coding	Ltb	-0.392675	-1.31283	2.38746	6.96141	0.0176667	0.553952	7.19068	4.46285	5.96746	4.49867	4.8143	4.21078
ENSMUSG00000039967	chr4:34803113-34882960	protein_coding	Zfp292	0.185608	1.1373	6.66804	6.95424	0.017716	0.554581	90.7241	94.6941	99.8783	119.266	102.34	102.948
ENSMUSG00000107388	chr5:149144263-149153540	lincRNA	Gm42788	-1.40542	-2.64894	-2.68056	6.95084	0.0177395	0.55499	0.263321	0.125714	0.144229	0.0610679	0.0644053	0.0743954
ENSMUSG00000107406	chr6:71543192-71544114	antisense_RNA	1700040L08Rik	0.947036	1.92791	-1.65233	6.94802	0.0177589	0.555272	0.182299	0.188571	0.180286	0.284983	0.338128	0.431493
ENSMUSG00000039697	chr10:30628999-30803326	protein_coding	Ncoa7	0.188486	1.13957	5.0447	6.94301	0.0177935	0.555479	30.0591	30.1714	32.145	37.2718	35.1653	32.9125
ENSMUSG00000025383	chr10:128296139-128298752	protein_coding	Il23a	1.84987	3.60469	-3.13383	6.94307	0.0177931	0.555479	0.0405109	0.0314285	0.0180286	0.10178	0.128811	0.104154
ENSMUSG00000033624	chr8:111094630-111137074	protein_coding	Pdpr	0.181386	1.13397	4.96989	6.94255	0.0177967	0.555479	28.0943	30.6742	29.2424	34.2184	32.4442	33.0911
ENSMUSG00000047881	chr5:63908897-63968897	protein_coding	Rell1	-0.19299	-1.14313	5.9722	6.93527	0.0178472	0.556019	72.9196	65.8742	62.0544	55.8567	63.1494	56.6744
ENSMUSG00000059089	chr1:171018920-171029761	protein_coding	Fcgr4	-0.327458	-1.2548	2.52152	6.93795	0.0178286	0.556019	6.17791	6.53713	6.41817	5.25184	5.73207	4.27029
ENSMUSG00000038179	chr1:171632403-171653035	protein_coding	Slamf7	-0.271863	-1.20737	3.07154	6.93105	0.0178766	0.556019	9.60108	8.67427	9.2126	6.77853	8.11507	7.87103
ENSMUSG00000037780	chr14:41151458-41159601	protein_coding	Mbl1	0.501688	1.41587	0.831788	6.93374	0.0178578	0.556019	1.29635	1.72857	1.31609	2.23916	2.15758	1.69621
ENSMUSG00000032410	chr9:95954760-96057803	protein_coding	Xrn1	0.169409	1.1246	6.91741	6.93689	0.017836	0.556019	109.298	110.628	121.242	133.006	122.483	128.273
ENSMUSG00000039356	chr2:31670715-31681349	protein_coding	Exosc2	-0.223223	-1.16734	4.17021	6.93222	0.0178684	0.556019	20.6403	18.7628	18.6956	15.0227	17.8242	16.9026
ENSMUSG00000078783	chr3:15296551-15332302	protein_coding	Gm9733	-0.871461	-1.82951	-0.383337	6.92134	0.0179443	0.557779	1.43814	0.785713	0.667057	0.651391	0.644053	0.312461
ENSMUSG00000085625	chr3:84552858-84553452	processed_pseudogene	Gm8813	0.724199	1.65198	-0.492269	6.91435	0.0179932	0.557779	0.587408	0.314285	0.540857	0.977086	0.692357	0.80347
ENSMUSG00000104803	chr3:115913890-115914182	TEC	Gm43108	-4.28226	-19.4576	-4.12734	7.13339	0.0179855	0.557779	0.0810218	0.0314285	0.0180286	0	0	0
ENSMUSG00000029004	chr5:23434441-23504235	protein_coding	Kmt2e	0.161955	1.1188	8.07866	6.91507	0.0179881	0.557779	244.524	263.308	257.61	296.016	279.455	280.887
ENSMUSG00000064037	chr5:31494741-31512904	protein_coding	Gpn1	-0.20713	-1.15439	4.51931	6.9183	0.0179655	0.557779	26.3118	22.8171	24.4648	20.2338	21.0283	22.5269
ENSMUSG00000022111	chr14:101653967-101696125	protein_coding	Uchl3	-0.24686	-1.18662	3.73736	6.91396	0.0179959	0.557779	16.0018	13.3885	13.9181	11.4808	13.2192	11.8289
ENSMUSG00000047497	chr15:11064790-11349231	protein_coding	Adamts12	0.253894	1.19242	3.41668	6.91129	0.0180147	0.558036	9.52006	8.83141	10.6369	10.9922	12.2048	11.4569
ENSMUSG00000074480	chr3:88532395-88541396	protein_coding	Mex3a	-0.460878	-1.37638	1.41843	6.90561	0.0180546	0.558949	3.34215	2.32571	3.44346	2.01524	2.57621	2.08307
ENSMUSG00000031292	chrX:160771923-160994704	protein_coding	Cdkl5	0.175706	1.12952	7.16779	6.90195	0.0180804	0.559422	132.086	140.203	132.726	165.596	147.955	143.91
ENSMUSG00000042558	chr4:126316047-126321703	protein_coding	Adprhl2	-0.195399	-1.14504	4.18124	6.89795	0.0181086	0.559523	19.7491	19.2657	19.0202	16.3865	17.2767	17.0068
ENSMUSG00000003868	chr7:45421760-45438096	protein_coding	Ruvbl2	-0.172059	-1.12667	5.05041	6.89842	0.0181053	0.559523	34.2317	35.6714	35.3721	31.45	30.8501	31.127
ENSMUSG00000021275	chr12:110889264-110972394	protein_coding	Tecpr2	0.198531	1.14753	4.27002	6.89703	0.0181151	0.559523	18.8376	17.0028	17.8663	20.4374	20.2394	21.0093
ENSMUSG00000097203	chr8:123744631-123754726	lincRNA	4732419C18Rik	2.35955	5.1321	-3.44469	6.88914	0.0181709	0.560923	0.0202554	0	0.0180286	0.10178	0.096608	0.0595163
ENSMUSG00000025743	chr4:130792537-130826319	protein_coding	Sdc3	-0.191284	-1.14178	7.27707	6.88492	0.0182009	0.56119	170.287	174.271	151.566	135.225	157.326	141.857
ENSMUSG00000066108	chr7:141839070-141873084	protein_coding	Muc5b	0.333138	1.25975	7.57488	6.88347	0.0182112	0.56119	213.776	144.414	147.744	222.531	176.293	238.72
ENSMUSG00000063663	chrX:108737016-108834372	protein_coding	Brwd3	0.188054	1.13923	5.57774	6.8842	0.018206	0.56119	45.0278	40.5742	48.0822	52.783	49.7048	49.9937
ENSMUSG00000031422	chrX:136732942-136743690	protein_coding	Morf4l2	-0.171002	-1.12584	7.02977	6.88152	0.018225	0.561293	142.011	144.383	128.814	117.739	128.038	122.931
ENSMUSG00000074006	chr7:98143359-98145502	protein_coding	Omp	-0.725334	-1.65328	-0.765209	6.87677	0.0182589	0.56201	0.648174	0.62857	0.811286	0.529255	0.338128	0.416614
ENSMUSG00000003134	chr1:39371492-39478755	protein_coding	Tbc1d8	0.17723	1.13071	5.1348	6.87373	0.0182806	0.562354	33.9076	32.0571	32.794	37.6178	38.6271	35.4717
ENSMUSG00000033294	chr5:110648418-110653417	protein_coding	Noc4l	-0.226032	-1.16961	3.757	6.86672	0.0183307	0.563096	15.6372	14.3628	13.6657	11.8065	12.7684	12.7365
ENSMUSG00000026727	chr2:13076821-13271415	protein_coding	Rsu1	-0.155034	-1.11345	6.50091	6.86834	0.0183191	0.563096	92.1217	98.2455	95.876	84.6197	84.3549	88.0544
ENSMUSG00000059534	chr11:4701973-4704342	protein_coding	Uqcr10	-0.17739	-1.13084	5.59666	6.86593	0.0183364	0.563096	51.2665	51.7942	50.9668	45.0884	42.3465	48.7439
ENSMUSG00000097180	chr5:23850597-23855038	lincRNA	2700038G22Rik	-0.388341	-1.30889	1.80761	6.86235	0.018362	0.56356	4.31441	3.61428	3.87614	2.50378	3.18806	3.31803
ENSMUSG00000037400	chr3:35754106-35856276	protein_coding	Atp11b	0.154835	1.11329	6.59234	6.85556	0.0184108	0.564085	89.7924	89.5713	94.4157	104.324	101.229	99.303
ENSMUSG00000030000	chr6:86028681-86124409	protein_coding	Add2	1.27998	2.42836	-1.91529	6.85678	0.018402	0.564085	0.202554	0.125714	0.0540857	0.244271	0.450837	0.223186
ENSMUSG00000042845	chr2:164189231-164190608	protein_coding	Wfdc12	-1.26971	-2.41113	-2.16601	6.85591	0.0184083	0.564085	0.44562	0.125714	0.216343	0.10178	0.128811	0.104154
ENSMUSG00000032741	chr5:120534153-120588673	protein_coding	Tpcn1	0.186629	1.1381	5.36598	6.84923	0.0184564	0.564165	35.528	39.2542	40.7987	46.0655	42.9744	42.5244
ENSMUSG00000019518	chr5:138172002-138180429	protein_coding	Ap4m1	0.208928	1.15583	4.01095	6.8513	0.0184415	0.564165	15.698	13.8285	15.126	17.1804	16.9708	17.5424
ENSMUSG00000022199	chr14:54906304-54913132	protein_coding	Slc22a17	0.310396	1.24005	2.51683	6.84841	0.0184624	0.564165	4.57773	5.6257	5.02997	6.12714	5.92529	6.7551
ENSMUSG00000023013	chr15:99579056-99584545	protein_coding	Aqp2	1.07618	2.10844	-1.86431	6.85035	0.0184484	0.564165	0.121533	0.125714	0.180286	0.366407	0.209317	0.357098
ENSMUSG00000071745	chrX:73137232-73149450	protein_coding	DXBay18	-0.927879	-1.90248	-1.25984	6.84786	0.0184664	0.564165	0.344342	0.817141	0.468743	0.244271	0.24152	0.32734
ENSMUSG00000047773	chr11:89390223-89777653	protein_coding	Ankfn1	-0.417671	-1.33577	3.99136	6.84567	0.0184822	0.564325	11.8089	22.6914	20.2641	14.2695	12.7684	13.8078
ENSMUSG00000087370	chr13:41605907-41641355	protein_coding	Tmem170b	0.166459	1.1223	5.94483	6.8414	0.018513	0.564503	55.0948	59.9656	58.9715	66.4418	62.296	66.5392
ENSMUSG00000023043	chr15:102028216-102032026	protein_coding	Krt18	-0.275493	-1.21041	6.86611	6.84151	0.0185123	0.564503	133.443	151.045	99.013	104.711	107.219	104.645
ENSMUSG00000041482	chr18:63010213-63387183	protein_coding	Piezo2	0.177782	1.13114	6.10502	6.84048	0.0185197	0.564503	66.5189	64.7427	62.3969	66.849	78.2686	73.8746
ENSMUSG00000102556	chr1:10197081-10198802	TEC	Gm37569	0.394211	1.31422	1.43819	6.83753	0.0185411	0.564831	2.53193	2.16857	2.16343	3.19589	2.80163	3.05021
ENSMUSG00000019528	chr3:20122084-20155317	protein_coding	Gyg	-0.293232	-1.22538	6.53718	6.83539	0.0185567	0.564832	113.228	79.1684	114.103	78.92	94.8368	76.6421
ENSMUSG00000027613	chr2:155819832-155826925	protein_coding	Eif6	-0.213572	-1.15956	5.78957	6.83461	0.0185623	0.564832	59.4295	62.1656	56.6278	43.8874	54.8572	54.7996
ENSMUSG00000044906	chr18:70452212-70472509	protein_coding	4930503L19Rik	-0.248276	-1.18779	4.99573	6.83139	0.0185857	0.565223	37.27	33.3456	33.2447	24.5086	33.362	29.5201
ENSMUSG00000015354	chr9:95637601-95698096	protein_coding	Pcolce2	0.176743	1.13033	6.80204	6.82767	0.0186128	0.565722	99.0491	111.068	104.079	127.103	111.888	116.101
ENSMUSG00000049553	chr6:71909053-71984935	protein_coding	Polr1a	-0.174223	-1.12836	6.00074	6.82362	0.0186423	0.566298	73.7501	65.8742	63.9654	59.989	61.185	59.2782
ENSMUSG00000018909	chr7:99535466-99606771	protein_coding	Arrb1	0.236937	1.17849	7.78596	6.82146	0.0186582	0.566456	181.61	215.945	210.195	275.355	232.616	208.262
ENSMUSG00000037152	chr3:51404677-51408988	protein_coding	Ndufc1	-0.19511	-1.14481	4.36298	6.81712	0.0186899	0.566584	21.9366	22.8485	21.0934	18.8903	18.6131	19.9826
ENSMUSG00000006127	chr11:75630988-75648871	protein_coding	Inpp5k	0.193032	1.14316	5.23518	6.81891	0.0186767	0.566584	33.6443	38.6885	33.0824	41.5058	38.7398	40.114
ENSMUSG00000073412	chr17:35185095-35188439	protein_coding	Lst1	-0.552141	-1.46626	1.15026	6.81652	0.0186942	0.566584	3.05857	2.2	2.56006	2.34093	1.83555	1.23496
ENSMUSG00000106364	chr3:122574524-122577072	TEC	Gm42994	0.358344	1.28195	1.86686	6.81237	0.0187247	0.566864	3.13959	2.73428	3.49754	4.05084	4.00923	4.03223
ENSMUSG00000037486	chr12:3426857-3506852	protein_coding	Asxl2	0.177563	1.13097	6.4372	6.8124	0.0187245	0.566864	77.9227	76.6856	89.1333	95.7951	90.9725	89.0513
ENSMUSG00000000594	chr11:55098115-55113029	protein_coding	Gm2a	-0.156792	-1.11481	6.26679	6.8088	0.0187509	0.566875	83.817	82.0913	77.577	73.6478	73.728	71.0178
ENSMUSG00000018168	chr11:98464902-98546031	protein_coding	Ikzf3	-0.296676	-1.22831	4.323	6.80924	0.0187477	0.566875	26.1295	17.3485	22.4636	16.5901	19.1284	18.1227
ENSMUSG00000024528	chr18:52465693-52490738	protein_coding	Srfbp1	-0.221241	-1.16574	4.15593	6.80798	0.018757	0.566875	19.8503	20.5857	17.1632	15.9184	16.2462	17.1407
ENSMUSG00000052949	chr11:116336353-116413032	protein_coding	Rnf157	-0.228971	-1.172	3.37958	6.80618	0.0187702	0.566953	10.8974	11.1257	11.5924	9.62837	9.46758	9.597
ENSMUSG00000002900	chr12:31265234-31329644	protein_coding	Lamb1	0.170891	1.12575	7.30682	6.79866	0.0188256	0.568305	141.099	144.697	160.905	167.896	171.737	163.313
ENSMUSG00000085016	chr13:23527011-23530943	lincRNA	Gm11335	1.2668	2.40628	-2.44712	6.79695	0.0188382	0.56832	0.101277	0.062857	0.0721143	0.20356	0.209317	0.178549
ENSMUSG00000026113	chr1:37299865-37410736	protein_coding	Inpp4a	0.177834	1.13118	6.1924	6.79571	0.0188474	0.56832	63.1362	73.857	68.8331	77.0066	74.5814	81.1058
ENSMUSG00000087027	chr4:148306853-148316569	lincRNA	Gm13206	2.93399	7.6422	-3.60281	6.7902	0.0188882	0.569229	0	0.0314285	0	0.0407119	0.096608	0.0743954
ENSMUSG00000028031	chr3:132085292-132180304	protein_coding	Dkk2	-0.610845	-1.52715	-0.325391	6.78643	0.0189161	0.56958	1.05328	0.785713	0.937486	0.590323	0.676256	0.565405
ENSMUSG00000068323	chr6:83219828-83304945	protein_coding	Slc4a5	0.210623	1.15719	5.74777	6.78574	0.0189212	0.56958	43.9948	51.2285	54.0857	60.844	52.6352	59.308
ENSMUSG00000045636	chr8:40990914-41133726	protein_coding	Mtus1	0.218626	1.16363	7.74776	6.77953	0.0189674	0.570013	175.635	202.714	217.533	256.261	210.879	226.296
ENSMUSG00000096971	chr15:10714836-10790123	lincRNA	4930556M19Rik	0.210416	1.15702	4.37003	6.78047	0.0189604	0.570013	18.4325	20.4285	18.5694	23.7961	22.0105	20.5926
ENSMUSG00000010095	chr19:8706882-8723369	protein_coding	Slc3a2	-0.175746	-1.12955	8.96301	6.7795	0.0189677	0.570013	509.991	580.422	497.823	469.469	474.377	462.129
ENSMUSG00000075590	chr15:76085518-76091626	protein_coding	Nrbp2	0.157541	1.11538	6.24164	6.77654	0.0189897	0.570034	68.9495	75.3027	70.2934	79.2864	79.1702	80.7487
ENSMUSG00000040269	chr3:8802146-8923918	protein_coding	Mrps28	-0.229072	-1.17208	3.61456	6.7778	0.0189803	0.570034	13.9965	13.5143	12.1152	11.3179	11.0616	11.3974
ENSMUSG00000038253	chr6:52201754-52204587	protein_coding	Hoxa5	0.331866	1.25864	3.95992	6.77351	0.0190123	0.570163	11.1	16.1857	14.0262	20.4577	14.9098	16.5009
ENSMUSG00000032855	chr17:24549834-24596508	protein_coding	Pkd1	0.171798	1.12646	8.22469	6.77167	0.0190261	0.570163	257.386	290.808	295.741	312.586	319.193	318.844
ENSMUSG00000001964	chrX:74254687-74261548	protein_coding	Emd	-0.1852	-1.13697	5.69711	6.77201	0.0190235	0.570163	53.0085	60.7199	51.9403	50.3606	47.982	47.2559
ENSMUSG00000061455	chr4:48124915-48186507	protein_coding	Stx17	0.181378	1.13397	5.13059	6.75269	0.0191685	0.571541	33.0366	33.8171	31.532	38.9817	34.9077	37.6441
ENSMUSG00000028729	chr4:118620799-118627776	protein_coding	Ebna1bp2	-0.180438	-1.13323	5.32879	6.7554	0.0191481	0.571541	45.7165	41.3285	40.9609	36.7832	39.3355	36.8555
ENSMUSG00000029657	chr5:149614287-149636376	protein_coding	Hsph1	-0.199789	-1.14853	5.8501	6.75475	0.019153	0.571541	62.8324	61.5056	60.6301	46.8594	55.2115	58.8914
ENSMUSG00000035704	chr7:97371606-97392185	protein_coding	Alg8	-0.234634	-1.17661	3.33792	6.75364	0.0191613	0.571541	10.9379	10.8428	10.9433	8.99733	8.96844	9.83507
ENSMUSG00000020163	chr10:80402997-80406830	protein_coding	Uqcr11	-0.170784	-1.12567	5.40842	6.76072	0.0191081	0.571541	43.9746	46.7971	44.152	39.5516	38.6432	41.6019
ENSMUSG00000055137	chr13:16857472-17695553	protein_coding	Sugct	0.44876	1.36487	1.87285	6.76309	0.0190903	0.571541	3.44342	3.29999	2.45189	4.92614	4.33126	3.2734
ENSMUSG00000022150	chr15:6299788-6440712	protein_coding	Dab2	-0.184637	-1.13653	6.74047	6.75432	0.0191562	0.571541	126.09	106.543	108.514	96.4058	104.771	99.0351
ENSMUSG00000057561	chr18:46597704-46610225	protein_coding	Eif1a	-0.197106	-1.1464	6.87958	6.75544	0.0191478	0.571541	133.747	130.46	113.147	99.6831	115.221	114.137
ENSMUSG00000040035	chr2:118779719-118811293	protein_coding	Disp2	-0.609477	-1.52571	5.68365	6.7605	0.0191098	0.571541	80.1103	36.7714	68.9773	29.5161	59.3012	33.2696
ENSMUSG00000028476	chr4:43875530-43944806	protein_coding	Reck	0.231274	1.17387	5.77527	6.74596	0.0192193	0.571686	41.4629	55.1256	54.5004	60.2129	57.53	59.5014
ENSMUSG00000029538	chr5:115327177-115333080	protein_coding	Srsf9	-0.172824	-1.12726	5.10233	6.74848	0.0192003	0.571686	36.7636	36.3314	36.0572	30.7986	33.1365	32.8679
ENSMUSG00000030512	chr7:66059003-66074587	protein_coding	Snrpa1	-0.20542	-1.15302	4.27748	6.74514	0.0192255	0.571686	22.1189	20.1142	19.9937	17.0379	18.9996	17.9293
ENSMUSG00000019814	chr10:13178140-13193168	protein_coding	Ltv1	-0.202437	-1.15064	5.31758	6.74765	0.0192065	0.571686	47.6003	42.2713	38.0944	37.0682	36.8559	37.2721
ENSMUSG00000015092	chr2:25557847-25562082	protein_coding	Edf1	-0.162055	-1.11888	5.8343	6.74495	0.0192269	0.571686	62.4273	57.8285	60.3957	52.6609	53.5691	55.2609
ENSMUSG00000069117	chr13:97760072-97760632	protein_coding	Gm10260	-1.73838	-3.3366	-3.20663	6.74308	0.0192411	0.571787	0.0810218	0.157143	0.1262	0.0407119	0.0322027	0.0297582
ENSMUSG00000029561	chr5:114896936-114912234	protein_coding	Oasl2	0.285843	1.21912	5.15423	6.7309	0.0193336	0.572169	34.414	24.3885	37.0307	38.7781	40.7364	37.7333
ENSMUSG00000076532	chr6:68768555-68769103	IG_V_gene	Igkv4-91	-1.44487	-2.72239	-1.51279	6.73068	0.0193352	0.572169	0.405109	1.1	0.144229	0.10178	0.193216	0.238065
ENSMUSG00000111131	chr10:41826538-41829121	TEC	9930024M15Rik	0.439925	1.35653	1.44768	6.73585	0.0192959	0.572169	2.5927	1.66571	2.43386	2.95161	2.99485	3.24364
ENSMUSG00000021595	chr13:69533746-69635780	protein_coding	Nsun2	-0.16477	-1.12099	6.23305	6.73885	0.0192731	0.572169	85.3362	78.0056	75.1071	70.7369	71.4577	70.5268
ENSMUSG00000087557	chr16:14316074-14317285	sense_intronic	Gm15869	0.532223	1.44616	0.176995	6.72868	0.0193505	0.572169	0.810218	0.817141	0.991572	1.24171	1.35251	1.22008
ENSMUSG00000024501	chr18:43320979-43438286	protein_coding	Dpysl3	-0.24078	-1.18163	6.58618	6.73091	0.0193335	0.572169	118.494	89.0684	104.458	82.2991	99.1198	82.7872
ENSMUSG00000032946	chr19:6399340-6415216	protein_coding	Rasgrp2	0.173772	1.128	5.06921	6.7289	0.0193488	0.572169	31.1934	31.4599	31.8565	34.3201	35.117	37.1531
ENSMUSG00000027200	chr2:124089969-124667770	protein_coding	Sema6d	-0.33715	-1.26326	7.77583	6.72978	0.0193421	0.572169	280.74	221.697	231.415	147.662	244.354	188.875
ENSMUSG00000042903	chrX:101254528-101260873	protein_coding	Foxo4	0.2412	1.18198	4.68922	6.73789	0.0192804	0.572169	20.9441	26.6514	23.311	30.3304	25.0859	28.2554
ENSMUSG00000004187	chr15:76660641-76668196	protein_coding	Kifc2	0.446595	1.36282	1.29997	6.72479	0.0193801	0.572728	1.70146	1.91714	2.45189	3.05339	2.49571	2.78239
ENSMUSG00000097415	chr7:75769038-75782099	lincRNA	AU020206	0.166136	1.12205	5.85487	6.72315	0.0193927	0.572782	55.743	53.5856	54.1398	64.3248	61.4105	57.7457
ENSMUSG00000079168	chr8:4134098-4137707	protein_coding	Cd209g	-1.2057	-2.30649	-2.27178	6.72022	0.019415	0.572808	0.364598	0.188571	0.180286	0.0814238	0.128811	0.104154
ENSMUSG00000102621	chr1:194669673-194671506	TEC	Gm37674	0.394615	1.31459	2.69606	6.72135	0.0194064	0.572808	6.74506	5.27999	4.59729	6.18821	8.83963	6.79974
ENSMUSG00000096464	chr12:113588267-113588702	IG_V_gene	Ighv2-2	-1.48316	-2.79561	-2.28142	6.71148	0.019482	0.574188	0.263321	0.534285	0.0901429	0.0814238	0.112709	0.0892745
ENSMUSG00000079428	chrX:136214779-136226100	protein_coding	Tceal7	-2.93829	-7.66502	-3.90473	6.71131	0.0194833	0.574188	0.0607663	0.062857	0.0540857	0	0	0.0148791
ENSMUSG00000021876	chr14:51091077-51106151	protein_coding	Rnase4	0.229152	1.17215	6.78971	6.70258	0.0195504	0.575212	97.4692	117.543	90.6297	130.095	119.858	108.082
ENSMUSG00000043284	chr11:60864452-60879272	protein_coding	Tmem11	-0.196679	-1.14606	4.66613	6.70281	0.0195487	0.575212	27.8917	27.9085	25.5285	22.5748	22.9766	25.3391
ENSMUSG00000038274	chr19:6057888-6059524	protein_coding	Fau	-0.170495	-1.12544	6.96535	6.70504	0.0195315	0.575212	124.429	143.471	129.139	120.65	117.073	114.971
ENSMUSG00000068747	chr3:108284082-108361511	protein_coding	Sort1	0.196021	1.14553	8.35379	6.69506	0.0196085	0.57524	276.183	324.908	313.679	379.781	345.422	322.668
ENSMUSG00000037235	chr5:34173883-34187720	protein_coding	Mxd4	0.316837	1.2456	7.36038	6.69672	0.0195957	0.57524	115.962	186.874	136.35	188.761	163.38	194.455
ENSMUSG00000033732	chr8:110810239-110846787	protein_coding	Sf3b3	-0.15881	-1.11637	7.05788	6.69269	0.0196269	0.57524	145.535	139.668	136.422	120.202	129.519	127.93
ENSMUSG00000058569	chr13:55573732-55597697	protein_coding	Tmed9	-0.16706	-1.12277	6.51823	6.69656	0.0195969	0.57524	99.8998	100.508	90.4674	82.1159	89.8776	86.9831
ENSMUSG00000021265	chr12:108825873-108835883	protein_coding	Slc25a29	0.341457	1.26704	2.26362	6.6977	0.0195881	0.57524	3.78777	4.77713	4.05643	5.00757	4.94311	5.93675
ENSMUSG00000052560	chr15:90487482-90679432	protein_coding	Cpne8	-0.212654	-1.15882	5.15507	6.69609	0.0196006	0.57524	42.739	36.2056	35.6966	35.1751	33.4425	30.398
ENSMUSG00000031216	chrX:99003248-99074728	protein_coding	Stard8	0.303573	1.2342	5.95057	6.69305	0.0196241	0.57524	45.9393	69.9913	50.2997	71.4494	60.3639	72.8777
ENSMUSG00000026193	chr1:71585520-71653200	protein_coding	Fn1	-0.342186	-1.26768	9.55474	6.68497	0.0196868	0.575456	957.009	615.747	949.475	573.081	773.138	643.624
ENSMUSG00000030007	chr6:85451514-85468475	protein_coding	Cct7	-0.152246	-1.1113	7.09209	6.68394	0.0196948	0.575456	145.535	146.394	138.91	128.507	128.956	130.192
ENSMUSG00000002204	chr7:44572380-44586862	protein_coding	Napsa	0.175187	1.12911	7.58811	6.6834	0.019699	0.575456	171.928	197.245	173.038	196.476	207.884	207.697
ENSMUSG00000004668	chr11:9191942-9684259	protein_coding	Abca13	0.444862	1.36118	2.42525	6.68518	0.0196851	0.575456	3.99032	5.59427	4.0384	6.88031	7.06848	4.46372
ENSMUSG00000017291	chr11:77529162-77607815	protein_coding	Taok1	0.154854	1.11331	8.83146	6.69007	0.0196472	0.575456	419.288	449.082	424.898	480.014	481.301	478.437
ENSMUSG00000024145	chr17:86997256-87025406	protein_coding	Pigf	-0.245279	-1.18532	3.07083	6.68537	0.0196837	0.575456	8.99342	9.20855	9.0864	7.32814	7.88965	7.78176
ENSMUSG00000030621	chr7:89632392-89854359	protein_coding	Me3	0.34139	1.26698	2.08122	6.68169	0.0197123	0.575529	3.58521	3.51999	3.9122	4.70223	4.12194	5.16304
ENSMUSG00000036923	chr10:62659043-62726128	protein_coding	Stox1	0.444811	1.36114	1.47696	6.67686	0.0197499	0.576311	1.94452	2.32571	2.6502	3.76585	3.01095	2.69311
ENSMUSG00000042622	chr15:79347541-79359072	protein_coding	Maff	-0.288612	-1.22146	6.49231	6.67205	0.0197874	0.577092	93.6612	112.043	91.477	63.4292	84.4837	95.0624
ENSMUSG00000046006	chr13:110352616-110357199	protein_coding	Gapt	-0.609131	-1.52534	-0.332676	6.66988	0.0198044	0.577271	0.93175	1.1	0.811286	0.671747	0.563547	0.610042
ENSMUSG00000014313	chr15:35925886-35938246	protein_coding	Cox6c	-0.154767	-1.11324	6.83409	6.66431	0.0198481	0.578228	115.152	121	124.397	107.805	106.108	109.956
ENSMUSG00000026335	chr1:97795114-98095646	protein_coding	Pam	0.151591	1.11079	8.1213	6.65753	0.0199013	0.579462	260.769	267.362	263.253	298.683	291.482	288.892
ENSMUSG00000090202	chr3:146645193-146651317	protein_coding	4930503B20Rik	-1.62015	-3.07407	-3.12421	6.64507	0.0199996	0.580108	0.121533	0.157143	0.108171	0.0407119	0.0322027	0.0446372
ENSMUSG00000029171	chr5:64092950-64128351	protein_coding	Pgm1	-0.213803	-1.15974	4.7957	6.65148	0.019949	0.580108	32.1859	27.2799	29.8734	23.6536	28.0324	25.3986
ENSMUSG00000026611	chr1:187044648-187215465	protein_coding	Spata17	0.281375	1.21535	2.69548	6.64591	0.019993	0.580108	5.4082	6.09713	5.91337	7.5317	6.60154	7.02292
ENSMUSG00000021958	chr14:63860364-63919859	protein_coding	Pinx1	-0.246265	-1.18613	3.33208	6.64695	0.0199848	0.580108	11.6266	9.77427	11.2318	9.09911	9.43538	9.04648
ENSMUSG00000022102	chr14:70766036-70778495	protein_coding	Dok2	-0.345455	-1.27055	2.15609	6.65034	0.019958	0.580108	5.52974	4.30571	4.99392	3.64372	4.33126	3.73465
ENSMUSG00000056418	chr9:96435783-96438138	lincRNA	BC043934	0.565867	1.48028	0.575649	6.64777	0.0199782	0.580108	1.3166	0.84857	1.24397	2.13738	1.41692	1.60694
ENSMUSG00000057181	chr11:80360492-80378034	protein_coding	5730455P16Rik	0.197627	1.14681	4.54286	6.64877	0.0199703	0.580108	20.4985	22.6285	21.9047	26.5645	24.2969	23.7024
ENSMUSG00000027233	chr2:122120108-122186189	protein_coding	Patl2	2.98154	7.89829	-3.59986	6.64029	0.0200375	0.580891	0.0202554	0	0	0.142492	0.048304	0.0446372
ENSMUSG00000095217	chr13:21754123-21754503	protein_coding	Hist1h2bn	-0.29421	-1.22621	3.02711	6.63882	0.0200491	0.580912	8.34524	8.45427	10.0239	6.49355	8.19558	7.20147
ENSMUSG00000108035	chr6:148361141-148364656	TEC	Gm44021	0.627527	1.54491	1.65391	6.63489	0.0200803	0.580996	2.43065	1.44571	3.22712	5.1297	3.34908	2.81215
ENSMUSG00000061740	chr15:82370528-82380260	protein_coding	Cyp2d22	0.344368	1.26959	4.7016	6.63552	0.0200753	0.580996	18.1894	29.9514	20.787	31.8367	25.8426	29.4011
ENSMUSG00000082051	chr18:12287404-12289780	processed_pseudogene	Gm16072	-0.695075	-1.61897	-0.420816	6.63434	0.0200847	0.580996	0.972261	0.565713	1.06369	0.549611	0.466939	0.624921
ENSMUSG00000052727	chr13:99421446-99516540	protein_coding	Map1b	-0.165925	-1.12189	7.79054	6.62545	0.0201555	0.582729	239.014	241.308	222.022	196.72	214.582	214.66
ENSMUSG00000085411	chr2:167858585-167862542	lincRNA	Gm14319	1.47578	2.78134	-2.39841	6.62378	0.0201689	0.582799	0.0405109	0.157143	0.0540857	0.20356	0.128811	0.297582
ENSMUSG00000030942	chr7:119715093-119720798	protein_coding	Thumpd1	-0.191354	-1.14183	5.23037	6.61645	0.0202275	0.58396	41.4426	42.6799	35.985	34.0759	36.0187	34.9807
ENSMUSG00000062054	chr12:21316389-21323819	protein_coding	Iah1	0.205586	1.15315	4.23137	6.61602	0.0202309	0.58396	17.3387	18.5114	16.406	21.0481	20.2233	18.9262
ENSMUSG00000058153	chr5:112419151-112577185	protein_coding	Sez6l	-1.80635	-3.49757	-1.9293	6.61311	0.0202543	0.584254	0.324087	0.942855	0.0540857	0.0407119	0.128811	0.148791
ENSMUSG00000032827	chr6:4902917-5165661	protein_coding	Ppp1r9a	0.174039	1.12821	7.20789	6.61202	0.020263	0.584254	130.02	142.56	144.084	166.166	157.761	146.172
ENSMUSG00000004929	chr10:81070035-81082559	protein_coding	Thop1	-0.196192	-1.14567	4.01812	6.60783	0.0202967	0.584909	17.5412	16.8143	17.4517	15.1041	15.4734	14.6708
ENSMUSG00000031960	chr8:111033144-111057664	protein_coding	Aars	-0.155684	-1.11395	7.61891	6.60483	0.0203209	0.584974	199.617	213.902	207.942	181.209	188.128	188.503
ENSMUSG00000025993	chr1:45908068-45926523	protein_coding	Slc40a1	0.178235	1.1315	5.10755	6.60568	0.020314	0.584974	30.9503	33.3142	32.6678	35.9893	35.0526	38.5814
ENSMUSG00000019905	chr10:51614823-51631461	protein_coding	Gprc6a	0.447972	1.36412	2.54497	6.60171	0.020346	0.585066	3.32189	6.59999	4.90377	6.73782	6.21511	7.02292
ENSMUSG00000090841	chr10:128490860-128494145	protein_coding	Myl6	-0.179836	-1.13276	9.31872	6.60235	0.0203409	0.585066	669.584	728.041	637.382	553.519	630.528	612.348
ENSMUSG00000029804	chr6:58831465-58920398	protein_coding	Herc3	0.203169	1.15122	4.23278	6.59943	0.0203644	0.58528	17.4197	16.7828	18.0466	19.5621	19.0479	21.5747
ENSMUSG00000095700	chr12:114523441-114523905	IG_V_gene	Ighv10-3	-1.27358	-2.4176	-1.91283	6.59759	0.0203793	0.585391	0.546897	0.345714	0.144229	0.142492	0.0805066	0.193428
ENSMUSG00000102786	chr3:51884276-51886891	TEC	Gm38252	0.600375	1.51611	-0.139802	6.59384	0.0204097	0.585633	0.587408	0.565713	0.847343	1.07887	1.01438	0.996898
ENSMUSG00000071715	chr15:78244801-78262580	protein_coding	Ncf4	-0.388759	-1.30927	2.43725	6.59435	0.0204055	0.585633	7.65656	4.80856	5.78717	4.76329	5.10412	4.16614
ENSMUSG00000035674	chr7:3617373-3620327	protein_coding	Ndufa3	-0.173281	-1.12762	5.17881	6.59218	0.0204231	0.585704	38.5258	38.6256	37.9682	34.5848	32.0255	35.4717
ENSMUSG00000050359	chr3:92483952-92485895	protein_coding	Sprr1a	-0.791209	-1.73052	2.31626	6.57997	0.0205223	0.587338	9.64159	3.70856	5.37252	2.80912	2.25419	5.78796
ENSMUSG00000104860	chr3:123685715-123687972	TEC	Gm42510	1.58995	3.0104	-2.72118	6.56833	0.0206174	0.587338	0.0405109	0.0942855	0.0360572	0.122136	0.112709	0.238065
ENSMUSG00000028024	chr3:129269175-129332720	protein_coding	Enpep	0.168886	1.12419	6.81124	6.57635	0.0205518	0.587338	102.168	107.486	107.414	128.059	117.717	110.7
ENSMUSG00000028591	chr4:144391674-144408464	protein_coding	Pramef12	0.938714	1.91682	-1.47054	6.57169	0.0205899	0.587338	0.162044	0.282857	0.216343	0.529255	0.289824	0.431493
ENSMUSG00000012848	chr7:12922290-12926686	protein_coding	Rps5	-0.167362	-1.123	7.6429	6.57182	0.0205889	0.587338	216.672	222.891	194.781	190.023	185.326	189.44
ENSMUSG00000003348	chr10:80685253-80701977	protein_coding	Mob3a	-0.237236	-1.17873	5.28577	6.57152	0.0205913	0.587338	45.676	40.2914	40.5823	29.9029	39.6737	37.7333
ENSMUSG00000021917	chr14:30999826-31001672	protein_coding	Spcs1	-0.164814	-1.12102	5.73513	6.56873	0.0206141	0.587338	54.872	59.117	54.9151	49.4446	48.9319	52.2107
ENSMUSG00000032078	chr9:46273064-46282643	protein_coding	Zpr1	-0.194729	-1.14451	4.79025	6.56762	0.0206232	0.587338	31.9023	28.2228	28.377	24.2643	26.374	26.6931
ENSMUSG00000032459	chr9:98588730-98601660	protein_coding	Mrps22	-0.232069	-1.17452	3.59725	6.56874	0.020614	0.587338	13.3686	12.7914	12.9806	11.1347	10.1277	12.0669
ENSMUSG00000079227	chr9:124121543-124147699	protein_coding	Ccr5	-0.295245	-1.22709	3.61759	6.57653	0.0205504	0.587338	15.6169	11.6914	13.1068	11.1551	12.3658	9.52261
ENSMUSG00000022749	chr16:57168862-57231504	protein_coding	Tbc1d23	0.166262	1.12215	5.51574	6.57974	0.0205242	0.587338	43.3264	44.5656	41.3576	50.0146	46.9193	48.0594
ENSMUSG00000072082	chr17:24223232-24251409	protein_coding	Ccnf	-0.380295	-1.30161	1.94946	6.56858	0.0206153	0.587338	4.59799	3.58285	4.75954	2.84983	3.51009	3.61562
ENSMUSG00000062328	chr18:75000477-75003381	protein_coding	Rpl17	-0.15699	-1.11496	8.28594	6.58254	0.0205014	0.587338	328.908	339.428	318.871	307.131	289.244	289.026
ENSMUSG00000088004	chr3:9829620-9829728	rRNA	Gm24786	-0.664199	-1.58469	-0.597765	6.56496	0.020645	0.587645	0.769707	0.785713	0.793257	0.631035	0.418635	0.446372
ENSMUSG00000108481	chr7:129667405-129693400	sense_intronic	Gm33248	0.508086	1.42216	1.14123	6.55777	0.0207041	0.58847	1.76222	2.07428	1.55046	3.25695	2.4152	1.96404
ENSMUSG00000010751	chr7:143634806-143649661	protein_coding	Tnfrsf22	-0.319533	-1.24793	2.49904	6.55777	0.0207041	0.58847	6.33995	5.93999	6.45423	4.31546	5.79648	4.89522
ENSMUSG00000003072	chr10:80138632-80145818	protein_coding	Atp5d	-0.155888	-1.11411	6.44671	6.55607	0.0207181	0.58847	91.8989	92.9341	90.9181	79.1032	80.9253	87.4295
ENSMUSG00000031101	chrX:48146436-48161565	protein_coding	Sash3	-0.274306	-1.20941	3.65368	6.55647	0.0207148	0.58847	16.1638	12.1314	12.8904	11.9897	11.7218	10.4451
ENSMUSG00000028953	chr5:24565345-24577467	protein_coding	Abcf2	-0.15579	-1.11403	5.80511	6.5541	0.0207343	0.588617	60.1789	59.4313	57.1145	53.353	52.7158	52.5529
ENSMUSG00000035456	chr5:98167198-98188991	protein_coding	Prdm8	0.494092	1.40843	1.01217	6.54422	0.020816	0.588865	1.66095	1.25714	1.893	2.74805	2.22198	1.93428
ENSMUSG00000107801	chr6:146268632-146270980	TEC	Gm44086	0.485861	1.40042	0.63225	6.54796	0.020785	0.588865	1.17482	1.1	1.42426	1.87275	1.54573	1.81525
ENSMUSG00000109700	chr7:110690163-110699734	lincRNA	Gm21123	-2.48433	-5.59575	-3.7116	6.54236	0.0208314	0.588865	0.0405109	0.0942855	0.0901429	0	0.0161013	0.0148791
ENSMUSG00000001909	chr8:84686307-84699808	protein_coding	Trmt1	-0.1839	-1.13595	5.14661	6.55014	0.020767	0.588865	40.2881	34.9171	37.6797	31.9589	34.328	33.1506
ENSMUSG00000037112	chr9:50892801-51009073	protein_coding	Sik2	0.169721	1.12484	5.48212	6.54503	0.0208093	0.588865	41.1793	41.3913	43.4669	49.811	45.0354	46.9881
ENSMUSG00000014873	chr2:26916367-26920183	protein_coding	Surf2	-0.201062	-1.14954	4.38762	6.543	0.0208261	0.588865	24.1242	20.9942	21.9228	18.5443	20.0623	19.7445
ENSMUSG00000027495	chr2:172345565-172355749	protein_coding	Fam210b	0.207897	1.155	4.43174	6.5456	0.0208045	0.588865	18.2502	20.9314	20.787	24.6104	22.7995	21.8425
ENSMUSG00000033777	chrX:106143204-106160493	protein_coding	Tlr13	-0.234707	-1.17667	4.2688	6.54889	0.0207773	0.588865	22.6456	21.9371	17.9565	18.2593	18.275	16.5604
ENSMUSG00000028261	chr4:24898083-24905001	protein_coding	Ndufaf4	-0.190032	-1.14079	4.65583	6.53987	0.020852	0.588876	28.7222	26.2114	25.5826	22.6358	24.2808	23.6577
ENSMUSG00000029507	chr5:110773667-110780659	protein_coding	Pus1	-0.248506	-1.18798	4.23711	6.53835	0.0208647	0.588876	23.5166	18.4171	19.3627	15.613	18.6131	17.4085
ENSMUSG00000049327	chr5:124439930-124462308	protein_coding	Kmt5a	-0.181441	-1.13402	6.63288	6.53832	0.0208649	0.588876	106.017	113.551	96.8856	97.4643	95.2877	86.2242
ENSMUSG00000035215	chr10:80852821-80855209	protein_coding	Lsm7	-0.284298	-1.21782	3.06102	6.53395	0.0209012	0.589278	9.6821	8.98855	8.76189	6.55462	7.34221	8.58523
ENSMUSG00000031398	chrX:74329066-74344689	protein_coding	Plxna3	-0.273217	-1.2085	2.54668	6.53399	0.0209009	0.589278	6.502	6.44284	6.1838	5.19077	5.29734	5.32671
ENSMUSG00000028496	chr4:87769925-88033364	protein_coding	Mllt3	0.187953	1.13915	5.19719	6.53165	0.0209204	0.589506	31.6187	34.6342	36.4898	41.3837	37.4839	38.2095
ENSMUSG00000115624	chr14:49023930-49028569	TEC	AC154640.4	0.239644	1.1807	3.99446	6.52734	0.0209563	0.590206	15.4346	12.6343	15.5046	15.7148	17.8725	17.9888
ENSMUSG00000103038	chr1:137924388-137926379	TEC	Gm37124	0.456218	1.37194	1.08603	6.52383	0.0209856	0.590564	1.82299	1.41428	1.92906	2.78877	2.12538	2.2765
ENSMUSG00000022686	chr16:19760208-19772753	protein_coding	B3gnt5	-0.267936	-1.20408	4.3485	6.52317	0.0209911	0.590564	25.9472	19.8	20.8771	18.0557	20.8351	16.5307
ENSMUSG00000017781	chr11:75588097-75628804	protein_coding	Pitpna	-0.189051	-1.14001	7.35864	6.52158	0.0210044	0.590626	179.483	179.111	165.971	135.591	162.768	161.676
ENSMUSG00000000275	chr11:88999376-89020293	protein_coding	Trim25	0.147574	1.1077	6.31011	6.52021	0.0210159	0.590637	74.2767	75.3027	76.1527	82.9912	81.7786	85.272
ENSMUSG00000103706	chr1:66793645-66796298	TEC	6820402A03Rik	0.406005	1.32501	2.52342	6.51572	0.0210535	0.591072	3.99032	4.61999	6.00352	6.81925	5.15243	7.4693
ENSMUSG00000072294	chr14:99870632-100284679	protein_coding	Klf12	0.264298	1.20105	3.53407	6.51597	0.0210514	0.591072	9.17571	10.6857	11.5563	13.6588	11.4158	12.6919
ENSMUSG00000027896	chr3:107291230-107312115	protein_coding	Slc16a4	0.560324	1.4746	0.326965	6.5019	0.0211699	0.592305	0.992517	1.03714	0.901429	1.73026	1.51352	1.08617
ENSMUSG00000028843	chr4:134127406-134128789	protein_coding	Sh3bgrl3	-0.188684	-1.13972	5.73036	6.50618	0.0211338	0.592305	57.3837	59.3685	52.9319	45.0477	50.2361	53.4605
ENSMUSG00000029993	chr6:87009236-87028461	protein_coding	Nfu1	-0.187279	-1.13861	4.63518	6.49995	0.0211864	0.592305	26.5346	27.1228	25.6907	21.7402	23.5079	24.3719
ENSMUSG00000030310	chr6:114282635-114317532	protein_coding	Slc6a1	-1.30968	-2.47886	-2.43201	6.50264	0.0211636	0.592305	0.182299	0.345714	0.180286	0.0814238	0.048304	0.133912
ENSMUSG00000026456	chr1:134405559-134411740	protein_coding	Cyb5r1	-0.163368	-1.1199	5.46034	6.49183	0.0212551	0.592305	46.9521	46.3571	46.1712	39.5923	42.5236	42.4054
ENSMUSG00000041782	chr1:135818598-135833342	protein_coding	Lad1	-0.219933	-1.16468	3.71383	6.49209	0.0212529	0.592305	14.4624	14.1743	13.6657	11.8472	11.3836	13.0638
ENSMUSG00000102142	chr1:137932041-137933284	sense_intronic	Gm26930	0.479944	1.39469	1.79302	6.49317	0.0212437	0.592305	2.73448	1.94857	3.69586	4.58009	3.655	3.67513
ENSMUSG00000108557	chr7:75560614-75563794	TEC	Gm44835	0.399365	1.31893	1.533	6.49618	0.0212182	0.592305	2.12682	2.38857	2.79443	2.97197	3.10756	3.57098
ENSMUSG00000005161	chr8:84969587-84974834	protein_coding	Prdx2	-0.164381	-1.12069	5.6686	6.49324	0.0212432	0.592305	54.3251	55.0942	51.8141	50.381	46.7744	46.7054
ENSMUSG00000086390	chr8:106135400-106138525	processed_transcript	1810019D21Rik	0.234365	1.17639	3.5463	6.49797	0.0212031	0.592305	10.5936	10.8743	10.6008	12.1118	11.7057	13.8673
ENSMUSG00000037992	chr11:98927818-98974942	protein_coding	Rara	-0.159928	-1.11723	6.28166	6.50678	0.0211287	0.592305	80.2521	84.197	81.8317	68.5792	75.4508	76.3297
ENSMUSG00000056938	chr11:103101682-103112200	protein_coding	Acbd4	0.226669	1.17013	3.52183	6.50237	0.0211659	0.592305	10.0264	11.3457	10.2943	12.6003	11.915	12.4687
ENSMUSG00000013089	chr16:22381309-22439719	protein_coding	Etv5	0.17197	1.1266	7.11524	6.49829	0.0212004	0.592305	122.647	140.768	127.696	152.955	148.068	139.506
ENSMUSG00000065145	chr18:36801866-36802008	misc_RNA	Vaultrc5	0.709592	1.63534	1.54003	6.49078	0.021264	0.592305	3.42317	1.57143	1.40623	3.86763	4.34736	2.38065
ENSMUSG00000047045	chrX:142681406-142843494	protein_coding	Tmem164	0.160028	1.11731	6.54206	6.4933	0.0212426	0.592305	88.7796	87.937	87.2042	103.347	100.215	91.3575
ENSMUSG00000028609	chr4:107879755-107887424	protein_coding	Magoh	-0.182572	-1.13491	4.7225	6.4864	0.0213012	0.593031	28.8437	28.5999	26.7184	25.4449	23.6368	25.0564
ENSMUSG00000091694	chr15:77633951-77643286	protein_coding	Apol11b	-0.845499	-1.79689	-0.387773	6.48197	0.0213389	0.593772	1.37737	0.597142	0.829315	0.508899	0.756762	0.32734
ENSMUSG00000059291	chr4:136028265-136053428	protein_coding	Rpl11	-0.159384	-1.11681	7.64813	6.47792	0.0213735	0.593804	210.15	222.797	202.028	195.519	186.228	186.762
ENSMUSG00000092085	chr1:172213021-172213680	antisense_RNA	Gm17224	-1.39024	-2.62123	-2.77195	6.48018	0.0213542	0.593804	0.141788	0.125714	0.216343	0.0814238	0.0644053	0.0446372
ENSMUSG00000091243	chr16:65815257-65866368	protein_coding	Vgll3	0.263892	1.20071	6.47693	6.4788	0.021366	0.593804	78.0645	86.8684	77.8654	75.6224	108.62	107.01
ENSMUSG00000079109	chr5:143909964-143933968	protein_coding	Pms2	0.237567	1.179	3.17842	6.47097	0.0214328	0.59477	7.89962	8.17141	8.68978	9.64872	9.7252	9.83507
ENSMUSG00000046404	chr1:130717327-130724358	protein_coding	Yod1	0.17195	1.12658	5.42156	6.46994	0.0214417	0.59477	40.3488	42.2713	38.2206	46.8798	43.3126	45.8722
ENSMUSG00000039763	chr16:91614257-91619026	protein_coding	Dnajc28	0.42035	1.33825	1.12931	6.47234	0.0214211	0.59477	2.0458	1.60285	1.78483	2.58521	2.22198	2.51456
ENSMUSG00000105646	chr6:70719074-70740554	lincRNA	Gm30211	-0.557895	-1.47212	0.95599	6.46538	0.0214808	0.59529	3.05857	1.85428	1.91103	1.46563	1.93216	1.26472
ENSMUSG00000061458	chr12:17348458-17430095	protein_coding	Nol10	-0.208843	-1.15576	5.08784	6.46515	0.0214828	0.59529	39.9437	34.5399	34.8132	28.2744	33.6679	32.6149
ENSMUSG00000037652	chr3:30899371-30969415	protein_coding	Phc3	0.15412	1.11274	7.3619	6.45371	0.0215812	0.59579	148.918	156.294	161.788	175.326	173.379	170.961
ENSMUSG00000083261	chr5:39798214-39799407	processed_pseudogene	Gm7816	-1.11623	-2.16779	-2.24966	6.45268	0.0215901	0.59579	0.202554	0.22	0.306486	0.142492	0.0805066	0.119033
ENSMUSG00000029623	chr5:145128769-145140238	protein_coding	Pdap1	-0.153122	-1.11197	6.06365	6.45829	0.0215417	0.59579	71.0763	72.4741	67.7153	62.4724	63.2138	64.2478
ENSMUSG00000038236	chr6:52214491-52221854	protein_coding	Hoxa7	0.33272	1.25939	2.25785	6.45452	0.0215743	0.59579	3.76751	4.52571	4.2908	5.61824	4.57278	5.62429
ENSMUSG00000030861	chr7:131410601-131448944	protein_coding	Acadsb	0.212883	1.159	6.97523	6.45792	0.021545	0.59579	102.168	135.425	112.102	135.754	130.308	138.971
ENSMUSG00000103646	chr1:177168098-177170862	TEC	Gm37706	0.428463	1.3458	1.89077	6.45617	0.0215601	0.59579	3.05857	2.23142	3.89417	4.07119	4.46007	4.00247
ENSMUSG00000075376	chr2:37370069-37422903	protein_coding	Rc3h2	0.148173	1.10817	7.52373	6.45282	0.021589	0.59579	174.055	175.623	173.922	195.661	192.363	192.208
ENSMUSG00000034168	chr12:86880701-86884798	protein_coding	Irf2bpl	-0.16501	-1.12117	6.68859	6.46007	0.0215265	0.59579	106.199	109.403	111.453	91.5611	104.997	95.1219
ENSMUSG00000010142	chr11:61126755-61149372	protein_coding	Tnfrsf13b	-0.384484	-1.30539	2.41964	6.44765	0.0216336	0.596681	7.33247	5.1857	5.53477	3.90834	5.49055	4.44884
ENSMUSG00000018923	chr11:70451919-70453727	protein_coding	Med11	-0.212827	-1.15896	3.75355	6.4448	0.0216583	0.597054	15.4752	14.1114	13.7738	12.3968	12.2853	12.7365
ENSMUSG00000043639	chr19:53677306-53867080	protein_coding	Rbm20	0.367156	1.28981	1.96113	6.44281	0.0216756	0.597221	2.93704	3.70856	3.44346	4.35617	3.75161	4.85058
ENSMUSG00000047250	chr2:36230426-36252272	protein_coding	Ptgs1	0.278624	1.21304	6.26251	6.43996	0.0217003	0.597286	55.6214	85.1398	67.481	88.5281	76.3847	87.3104
ENSMUSG00000103485	chr3:9496168-9499928	TEC	Gm38001	1.38417	2.61022	-2.2605	6.44024	0.0216979	0.597286	0.0202554	0.157143	0.108171	0.264627	0.161013	0.282702
ENSMUSG00000102205	chr16:77413643-77414916	TEC	9430092D12Rik	0.846565	1.79821	-1.05963	6.43801	0.0217173	0.597443	0.243065	0.314285	0.360572	0.692102	0.354229	0.624921
ENSMUSG00000049241	chr5:123876736-123880020	protein_coding	Hcar1	-0.772306	-1.708	-1.05165	6.42565	0.0218251	0.597942	0.729196	0.502856	0.486772	0.366407	0.257621	0.386856
ENSMUSG00000090958	chr7:98489283-98502181	protein_coding	Lrrc32	-0.305728	-1.23604	6.48737	6.42665	0.0218163	0.597942	96.4767	106.7	94.5058	58.5844	87.6234	94.3482
ENSMUSG00000036469	chr8:65617900-66471637	protein_coding	2019-03-01	-0.238168	-1.17949	4.66094	6.43138	0.021775	0.597942	31.3149	26.6199	24.1403	24.3661	24.2164	21.039
ENSMUSG00000037148	chr8:77250366-77517953	protein_coding	Arhgap10	0.186813	1.13825	4.74288	6.43007	0.0217864	0.597942	23.314	26.2428	25.4744	28.1116	27.5977	29.6242
ENSMUSG00000086327	chr11:82942341-82960681	antisense_RNA	Slfn5os	-0.814232	-1.75836	-1.28908	6.43251	0.0217651	0.597942	0.405109	0.62857	0.468743	0.223916	0.257621	0.342219
ENSMUSG00000054079	chr11:93859243-93885766	protein_coding	Utp18	-0.173523	-1.12781	5.03037	6.42798	0.0218046	0.597942	36.4193	33.8171	33.6053	29.7808	30.8984	31.3949
ENSMUSG00000083394	chr11:115724326-115724808	processed_pseudogene	Gm11703	2.95792	7.77004	-3.60012	6.43116	0.0217769	0.597942	0	0.0314285	0	0.122136	0.0322027	0.0743954
ENSMUSG00000034101	chr2:84600071-84650765	protein_coding	Ctnnd1	0.183401	1.13556	6.52795	6.42813	0.0218033	0.597942	79.3811	94.6941	85.149	104.548	92.325	97.3687
ENSMUSG00000100552	chr15:82982725-82987830	lincRNA	Gm29019	-4.03113	-16.349	-4.21042	6.61462	0.0218438	0.598148	0.0405109	0.0314285	0.0360572	0	0	0
ENSMUSG00000032968	chr1:75507077-75510366	protein_coding	Inha	0.572216	1.48681	0.0116244	6.41946	0.0218792	0.598196	0.70894	0.754284	0.829315	1.16029	0.917776	1.33912
ENSMUSG00000106405	chr16:19066371-19066408	IG_J_gene	Iglj3p	-1.46964	-2.76952	-2.48656	6.42017	0.021873	0.598196	0.324087	0.188571	0.144229	0.020356	0.144912	0.0595163
ENSMUSG00000024472	chr18:44380502-44424969	protein_coding	Dcp2	0.166468	1.12231	6.31285	6.42128	0.0218632	0.598196	72.1701	71.6256	80.732	88.0802	82.8735	81.1654
ENSMUSG00000031403	chrX:75095854-75109777	protein_coding	Dkc1	-0.227791	-1.17104	4.63084	6.41594	0.0219101	0.598686	30.4642	25.08	24.5369	20.987	24.2647	23.137
ENSMUSG00000049536	chrX:136707982-136711478	protein_coding	Tceal1	0.290244	1.22285	2.41265	6.41486	0.0219196	0.598686	5.02335	4.46285	4.70546	6.12714	5.68377	5.59453
ENSMUSG00000067297	chr19:34617049-34640743	protein_coding	Ifit1bl2	-0.205431	-1.15303	4.04364	6.41358	0.0219308	0.598687	17.5007	16.6571	18.6956	16.183	14.6522	15.0874
ENSMUSG00000028649	chr4:123349633-123684360	protein_coding	Macf1	0.183506	1.13564	11.5511	6.40126	0.0220394	0.599964	2719.6	2557.21	3153.27	3224	3264.25	3085.41
ENSMUSG00000040533	chr4:130944385-130955475	protein_coding	Matn1	-2.31034	-4.96	-3.48933	6.40583	0.0219991	0.599964	0.121533	0.0314285	0.108171	0.0407119	0.0161013	0
ENSMUSG00000030498	chr7:51862015-51994975	protein_coding	Gas2	0.372378	1.29448	1.62087	6.40062	0.0220451	0.599964	2.51167	2.98571	2.45189	3.44016	3.6228	3.16924
ENSMUSG00000025241	chr9:123789500-123851899	protein_coding	Fyco1	0.180183	1.13303	6.68567	6.40362	0.0220187	0.599964	90.5216	102.426	96.525	118.838	108.314	100.791
ENSMUSG00000013846	chr15:67102875-67113992	protein_coding	St3gal1	-0.220828	-1.1654	7.38588	6.40084	0.0220432	0.599964	203.284	165.628	171.037	140.782	174.361	148.21
ENSMUSG00000102319	chr1:44560885-44565447	TEC	Gm37626	0.486742	1.40128	1.85923	6.4028	0.0220258	0.599964	2.51167	2.13714	4.11052	4.55973	4.10584	3.82392
ENSMUSG00000030751	chr7:114264606-114276118	protein_coding	Psma1	-0.158404	-1.11605	5.8302	6.39839	0.0220649	0.600196	61.8601	61.097	57.0424	52.8237	53.7301	54.6806
ENSMUSG00000042557	chr9:57072040-57128366	protein_coding	Sin3a	0.160704	1.11783	5.82845	6.3927	0.0221153	0.60126	54.082	51.1342	55.5641	61.0475	61.1206	57.6564
ENSMUSG00000028403	chr4:82798738-82859958	protein_coding	Zdhhc21	0.148616	1.10851	6.18778	6.38594	0.0221754	0.601439	67.167	69.0484	71.0687	75.887	77.0288	76.8653
ENSMUSG00000029279	chr5:107331159-107387058	protein_coding	Brdt	0.491523	1.40593	0.480613	6.3817	0.0222132	0.601439	1.07354	0.974284	1.262	1.7099	1.48132	1.51767
ENSMUSG00000040596	chr1:166384622-166409863	protein_coding	Pogk	-0.157546	-1.11539	5.98287	6.38228	0.022208	0.601439	68.828	67.917	63.2983	58.0755	60.541	60.6769
ENSMUSG00000043885	chr9:15709738-15743361	protein_coding	Slc36a4	0.174903	1.12889	5.58173	6.38099	0.0222195	0.601439	42.1516	48.4313	44.3323	51.9077	51.6853	48.6099
ENSMUSG00000035352	chr11:82101845-82103400	protein_coding	Ccl12	-0.595294	-1.51078	0.494878	6.38894	0.0221487	0.601439	2.08631	1.00571	1.80286	1.09922	1.1915	1.01178
ENSMUSG00000055884	chr12:65075603-65132058	protein_coding	Fancm	0.265957	1.20243	3.02755	6.3793	0.0222346	0.601439	7.67681	6.41142	7.87849	9.22125	8.64641	8.6745
ENSMUSG00000026750	chr2:38588036-38644087	protein_coding	Psmb7	-0.159198	-1.11667	6.27551	6.38941	0.0221445	0.601439	82.5207	83.2856	79.3618	71.8362	69.6221	78.0408
ENSMUSG00000075705	chr17:24736642-24742778	protein_coding	Msrb1	-0.167451	-1.12307	5.056	6.38503	0.0221835	0.601439	36.156	35.0114	34.3444	30.7171	31.1239	32.0942
ENSMUSG00000079547	chr17:34153072-34160230	protein_coding	H2-DMb1	-0.234176	-1.17623	4.21384	6.37998	0.0222285	0.601439	22.6658	17.3485	19.9757	16.1423	17.4699	17.4829
ENSMUSG00000036533	chr17:79334025-79355091	protein_coding	Cdc42ep3	0.177639	1.13103	4.83555	6.38334	0.0221986	0.601439	25.9877	26.6199	27.6198	31.3482	30.6408	28.791
ENSMUSG00000107300	chr5:66688882-66691393	TEC	Gm43279	1.67665	3.19684	-3.01746	6.37704	0.0222548	0.601679	0.0405109	0.062857	0.0180286	0.122136	0.128811	0.119033
ENSMUSG00000014226	chr1:160202367-160212875	protein_coding	Cacybp	-0.165152	-1.12128	5.19839	6.37072	0.0223114	0.6026	39.8627	38.5942	37.9141	34.9919	35.2941	33.5077
ENSMUSG00000027555	chr3:14641727-14663002	protein_coding	Car13	-0.230988	-1.17364	3.50245	6.37125	0.0223067	0.6026	13.2471	11.8485	11.5383	10.0151	10.9328	10.2666
ENSMUSG00000030555	chr7:67647410-67762912	protein_coding	Ttc23	0.232036	1.17449	3.97863	6.36293	0.0223813	0.60275	14.7257	12.5085	15.9733	17.7707	16.6166	16.5604
ENSMUSG00000062074	chr10:39150970-39163794	protein_coding	Wisp3	2.8311	7.11619	-3.65809	6.36392	0.0223725	0.60275	0	0.0314285	0	0.0610679	0.0805066	0.0595163
ENSMUSG00000071064	chr8:79028437-79193766	protein_coding	Zfp827	-0.179355	-1.13238	5.79991	6.3667	0.0223474	0.60275	64.149	54.8742	58.3405	49.8721	55.0987	51.7197
ENSMUSG00000018920	chr11:70453983-70459984	protein_coding	Cxcl16	-0.1517	-1.11088	7.08776	6.36129	0.0223961	0.60275	143.348	147.463	138.676	124.843	131.999	129.716
ENSMUSG00000027018	chr2:71388958-71441622	protein_coding	Hat1	-0.194749	-1.14452	4.09532	6.36329	0.0223781	0.60275	18.716	17.1914	18.6956	16.1626	15.5056	16.0992
ENSMUSG00000024940	chr19:5740904-5758532	protein_coding	Ltbp3	0.162046	1.11887	6.52063	6.36426	0.0223694	0.60275	83.4929	92.1798	84.2475	96.2022	101.841	92.6669
ENSMUSG00000024640	chr19:15904678-15947337	protein_coding	Psat1	-0.173914	-1.12811	5.8405	6.36194	0.0223902	0.60275	59.8143	65.1199	57.3489	50.8085	56.6284	54.011
ENSMUSG00000036894	chr3:61361638-61368430	protein_coding	Rap2b	-0.236068	-1.17778	5.22558	6.34697	0.0225255	0.602792	46.5065	34.8228	39.8792	31.9792	37.6771	33.3738
ENSMUSG00000015745	chr3:95988429-95996001	protein_coding	Plekho1	-0.24559	-1.18558	4.32127	6.35622	0.0224418	0.602792	23.9419	18.8885	22.049	17.1194	20.5936	17.1109
ENSMUSG00000037242	chr4:135213969-135272814	protein_coding	Clic4	-0.246938	-1.18669	10.591	6.34882	0.0225088	0.602792	1620.33	1859.66	1542.51	1149.03	1560.06	1523.1
ENSMUSG00000106570	chr5:131882966-131885938	TEC	C230071H17Rik	0.573426	1.48805	-0.182327	6.35837	0.0224224	0.602792	0.567152	0.691427	0.739172	0.95673	1.07879	0.937382
ENSMUSG00000041132	chr5:150571644-150597188	protein_coding	N4bp2l1	0.239744	1.18078	3.73461	6.3522	0.0224781	0.602792	10.8974	12.6657	12.9265	15.7352	13.9599	13.406
ENSMUSG00000029761	chr6:34598500-34775473	protein_coding	Cald1	-0.190375	-1.14106	8.77704	6.35455	0.0224569	0.602792	478.271	491.919	432.578	365.206	429.052	434.975
ENSMUSG00000038074	chr6:54577604-54597308	protein_coding	Fkbp14	0.367433	1.29006	4.11712	6.35485	0.0224542	0.602792	11.5253	20.2085	13.864	20.6206	17.0835	20.6819
ENSMUSG00000044285	chr14:46084028-46085000	transcribed_processed_pseudogene	Gm1821	-0.320219	-1.24852	2.50329	6.33741	0.0226123	0.602792	5.48922	6.7257	6.65255	4.66151	4.66939	5.72844
ENSMUSG00000022019	chr14:87416639-87545504	protein_coding	Tdrd3	0.164457	1.12074	6.00318	6.34154	0.0225748	0.602792	57.647	61.537	62.1445	70.9201	68.801	63.5188
ENSMUSG00000032330	chr9:79755361-79759878	protein_coding	Cox7a2	-0.169966	-1.12503	6.15973	6.34143	0.0225758	0.602792	78.2468	79.357	69.5002	66.9711	64.4214	70.378
ENSMUSG00000034652	chr11:114890041-114904654	protein_coding	Cd300a	-0.360289	-1.28368	3.33221	6.3388	0.0225997	0.602792	14.4016	9.83712	9.60923	9.32303	9.7252	7.40978
ENSMUSG00000041966	chr2:71055328-71099142	protein_coding	Dcaf17	0.186148	1.13772	4.60296	6.34788	0.0225173	0.602792	22.0177	21.6228	24.3566	25.7503	26.1003	25.592
ENSMUSG00000025207	chr19:44989101-45003397	protein_coding	Sema4g	0.650163	1.56935	-0.349338	6.33971	0.0225914	0.602792	0.607663	0.439999	0.631	1.11958	0.72456	0.862986
ENSMUSG00000025026	chr19:53140445-53247399	protein_coding	Add3	0.205595	1.15316	6.99538	6.34061	0.0225832	0.602792	107.253	131.591	116.663	150.553	124.479	134.804
ENSMUSG00000062846	chr2:157901536-157902012	processed_pseudogene	Gm14176	-0.879919	-1.84027	-1.596	6.33764	0.0226103	0.602792	0.405109	0.314285	0.432686	0.142492	0.257621	0.223186
ENSMUSG00000080896	chrX:38969817-38969990	processed_pseudogene	Gm14567	-1.50801	-2.84417	-2.93567	6.34667	0.0225282	0.602792	0.141788	0.188571	0.1262	0.0407119	0.0805066	0.0297582
ENSMUSG00000031327	chrX:103356476-103396092	protein_coding	Chic1	0.250377	1.18952	3.08617	6.3437	0.0225551	0.602792	7.10966	7.8257	8.18497	9.62837	8.88793	9.00184
[truncated: 51,343 more rows]
